# Supplementary material for: Multi-Omics Analysis Reveals the Dynamic Changes of RNA N6-Methyladenosine in Pear (Pyrus bretschneideri) Defense Responses to Erwinia amylovora Pathogen Infection
Source: Front Microbiol. 2022 Feb 10;12:803512. doi: 10.3389/fmicb.2021.803512 (PMC8867029; doi:10.3389/fmicb.2021.803512)
Supplement: Supplementary file 7 [file Table_1.XLSX]

## Sheet: Sheet1
Table S1. Summary of RNA-seq data for each sample.
Sample name	Raw reads	Clean reads	Clean bases	Error rate(%)	Q20(%)	Q30(%)	GC content(%)
D3_1	64184342	63130218	9.47G	0.03	97.24	92.47	46.95
D3_2	50123014	49244976	7.39G	0.03	97.17	92.36	46.97
D3_3	64803870	63685848	9.55G	0.03	97.59	93.3	46.93
D12_1	54366612	53646108	8.05G	0.03	97.33	92.64	46.7
D12_2	41448832	39334866	5.9G	0.03	96.77	91.92	46.7
D12_3	50327200	49414224	7.41G	0.03	97.49	93.04	46.96
D24_1	48551240	47438616	7.12G	0.03	97.42	92.92	47.01
D24_2	61947584	61122588	9.17G	0.03	96.04	89.91	47.08
D24_3	64924476	63935322	9.59G	0.03	97.29	92.6	46.9
D48_1	51226146	50368770	7.56G	0.03	97.49	93.1	46.79
D48_2	64753944	63548178	9.53G	0.03	97.56	93.28	46.85
D48_3	66597812	65778828	9.87G	0.03	97.11	92.18	46.7
D72_1	60166808	59008488	8.85G	0.03	97.62	93.36	46.77
D72_2	47302814	46544174	6.98G	0.03	97.42	92.91	46.69
D72_3	55224022	54203022	8.13G	0.03	97.46	92.97	46.8
HYB3_1	51375014	50580388	7.59G	0.03	97.28	92.6	46.9
HYB3_2	57988894	57367658	8.61G	0.03	97.42	92.89	46.95
HYB3_3	48178276	47345802	7.1G	0.03	97.5	93.07	46.81
HYB12_1	53324268	52559898	7.88G	0.03	97.37	92.8	46.78
HYB12_2	50103488	49079612	7.36G	0.03	97.32	92.67	46.84
HYB12_3	49022388	48139956	7.22G	0.03	97.38	92.83	46.51
HYB24_1	58748156	57966052	8.69G	0.03	97.25	92.51	47.08
HYB24_2	40059520	39512692	5.93G	0.03	97.11	92.26	46.82
HYB24_3	45318308	44517224	6.68G	0.03	97.47	93.05	46.94
HYB48_1	53458422	52686344	7.9G	0.03	97.48	93.07	46.92
HYB48_2	53171328	52141942	7.82G	0.03	97.43	92.95	47.11
HYB48_3	49352294	48459386	7.27G	0.03	97.53	93.21	47.03
HYB72_1	53608468	52615016	7.89G	0.03	97.59	93.31	47.36
HYB72_2	56391598	55679846	8.35G	0.03	97.2	92.4	47.23
HYB72_3	56559134	55755438	8.36G	0.03	97.26	92.53	47.18
