# Supplementary material for: Multi-Omics Analysis Reveals the Dynamic Changes of RNA N6-Methyladenosine in Pear (Pyrus bretschneideri) Defense Responses to Erwinia amylovora Pathogen Infection
Source: Front Microbiol. 2022 Feb 10;12:803512. doi: 10.3389/fmicb.2021.803512 (PMC8867029; doi:10.3389/fmicb.2021.803512)
Supplement: Supplementary file 8 [file Table_2.XLSX]

## Sheet: Sheet1
Table S2. Gene Ontology (GO) and KEGG analysis of the DEGs in different time point
3mock vs 3HPI down									3mock vs 3HPI up									12mock vs 12HPI down									12mock vs 12HPI up									24mock vs 24HPI down									24mock vs 24HPI up
#Term	Database	ID	Input number	Background number	P-Value	Corrected P-Value	Input	Hyperlink	#Term	Database	ID	Input number	Background number	P-Value	Corrected P-Value	Input	Hyperlink	#Term	Database	ID	Input number	Background number	P-Value	Corrected P-Value	Input	Hyperlink	#Term	Database	ID	Input number	Background number	P-Value	Corrected P-Value	Input	Hyperlink	#Term	Database	ID	Input number	Background number	P-Value	Corrected P-Value	Input	Hyperlink	#Term	Database	ID	Input number	Background number
Plant hormone signal transduction	KEGG PATHWAY	pxb04075	30	396	5.60608e-06	0.000549396	Pbr009916.1|Pbr033107.1|Pbr009193.1|Pbr008769.1|Pbr011330.1|Pbr006687.1|Pbr016997.1|Pbr027562.1|Pbr009498.1|Pbr023255.1|Pbr022022.1|Pbr000415.1|Pbr016201.1|Pbr018404.1|Pbr023270.1|Pbr040904.2|Pbr022379.1|Pbr034510.1|Pbr006568.1|Pbr039183.2|Pbr024916.1|Pbr003518.1|Pbr030529.1|Pbr028075.1|Pbr010771.1|Pbr023271.1|Pbr008565.1|Pbr018755.1|Pbr023266.1|Pbr023257.1	http://www.genome.jp/kegg-bin/show_pathway?pxb04075/pxb:103960656%09red/pxb:103928343%09red/pxb:103929398%09red/pxb:103942470%09red/pxb:103967982%09red/pxb:103950970%09red/pxb:103930093%09red/pxb:103955840%09red/pxb:103944151%09red/pxb:103958138%09red/pxb:103934333%09red/pxb:103964518%09red/pxb:103942374%09red/pxb:103957848%09red/pxb:103931766%09red/pxb:103936579%09red/pxb:103967961%09red/pxb:103…	Biosynthesis of secondary metabolites	KEGG PATHWAY	pxb01110	224	1630	1.48512e-19	1.69303e-17	Pbr040620.1|Pbr040934.1|Pbr019022.1|Pbr020793.1|Pbr016054.1|Pbr032662.1|Pbr008481.1|Pbr011328.1|Pbr010513.1|Pbr011914.1|Pbr022812.1|Pbr036260.1|Pbr003773.1|Pbr015965.1|Pbr029618.1|Pbr003569.1|Pbr016294.2|Pbr022515.1|Pbr000138.1|Pbr005978.1|Pbr012920.1|Pbr011546.1|Pbr011885.1|Pbr038586.1|Pbr041050.1|Pbr032638.1|Pbr035875.1|Pbr030638.1|Pbr042444.1|Pbr015038.1|Pbr004679.1|Pbr021889.1|Pbr022531.1|Pbr…	http://www.genome.jp/kegg-bin/show_pathway?pxb01110/pxb:103944905%09red/pxb:103927335%09red/pxb:103944906%09red/pxb:103949981%09red/pxb:103940938%09red/pxb:103941661%09red/pxb:103962480%09red/pxb:103957838%09red/pxb:103967039%09red/pxb:103950307%09red/pxb:103948952%09red/pxb:103950305%09red/pxb:103947408%09red/pxb:103949386%09red/pxb:103961176%09red/pxb:103964280%09red/pxb:103966461%09red/pxb:103…	Photosynthesis	KEGG PATHWAY	pxb00195	50	68	4.02541e-23	4.79024e-21	Pbr037072.1|Pbr017226.1|Pbr011265.1|Pbr014580.1|Pbr030680.1|Pbr023131.1|Pbr019168.1|Pbr028645.1|Pbr028189.1|Pbr025296.1|Pbr030867.1|Pbr042856.1|Pbr000144.1|Pbr021388.1|Pbr019368.1|Pbr022840.1|Pbr037237.1|Pbr018027.1|Pbr031897.1|Pbr025867.1|Pbr011841.1|Pbr037746.1|Pbr009064.1|Pbr034833.1|Pbr027854.1|Pbr033650.1|Pbr032325.1|Pbr033219.1|Pbr002834.1|Pbr008101.1|Pbr005785.1|Pbr017917.2|Pbr036225.1|Pbr…	http://www.genome.jp/kegg-bin/show_pathway?pxb00195/pxb:103938417%09red/pxb:103927331%09red/pxb:103927965%09red/pxb:103941967%09red/pxb:103933944%09red/pxb:103961116%09red/pxb:103949857%09red/pxb:103963155%09red/pxb:103947401%09red/pxb:103967572%09red/pxb:103931944%09red/pxb:103930446%09red/pxb:103956623%09red/pxb:103950613%09red/pxb:103965725%09red/pxb:103948177%09red/pxb:103959224%09red/pxb:103…	Metabolic pathways	KEGG PATHWAY	pxb01100	576	3230	3.55833e-41	4.41233e-39	Pbr008481.1|Pbr038643.1|Pbr011914.1|Pbr012209.1|Pbr000352.3|Pbr007554.1|Pbr032308.1|Pbr025411.2|Pbr039283.1|Pbr025447.1|Pbr011885.1|Pbr009132.1|Pbr025742.1|Pbr009769.1|Pbr016797.1|Pbr004679.1|Pbr015554.1|Pbr017676.1|Pbr034362.1|Pbr031750.1|Pbr033237.1|Pbr008222.1|Pbr006942.1|Pbr011397.1|Pbr013510.1|Pbr004745.1|Pbr012602.1|Pbr005761.1|Pbr005931.1|Pbr036018.1|Pbr030105.1|Pbr009561.1|Pbr006194.1|Pbr…	http://www.genome.jp/kegg-bin/show_pathway?pxb01100/pxb:103960208%09red/pxb:103946365%09red/pxb:103954143%09red/pxb:103963172%09red/pxb:103949981%09red/pxb:103949595%09red/pxb:103931649%09red/pxb:103955643%09red/pxb:103949384%09red/pxb:103949386%09red/pxb:103957731%09red/pxb:103956963%09red/pxb:103927983%09red/pxb:103927980%09red/pxb:103927981%09red/pxb:103948552%09red/pxb:103928119%09red/pxb:103…	Photosynthesis	KEGG PATHWAY	pxb00195	51	68	3.23861e-25	3.82156e-23	Pbr037072.1|Pbr017226.1|Pbr011265.1|Pbr014580.1|Pbr030680.1|Pbr023131.1|Pbr019168.1|Pbr028645.1|Pbr028189.1|Pbr033766.1|Pbr025296.1|Pbr030867.1|Pbr042856.1|Pbr000144.1|Pbr021388.1|Pbr019368.1|Pbr025867.1|Pbr037237.1|Pbr018027.1|Pbr031897.1|Pbr022840.1|Pbr011841.1|Pbr037746.1|Pbr041033.1|Pbr009064.1|Pbr002834.1|Pbr027854.1|Pbr033650.1|Pbr032325.1|Pbr033219.1|Pbr008101.1|Pbr005785.1|Pbr017917.2|Pbr…	http://www.genome.jp/kegg-bin/show_pathway?pxb00195/pxb:103938417%09red/pxb:103927331%09red/pxb:103927965%09red/pxb:103941967%09red/pxb:108867205%09red/pxb:103961116%09red/pxb:103949857%09red/pxb:103963155%09red/pxb:103947401%09red/pxb:103967572%09red/pxb:103933944%09red/pxb:103931944%09red/pxb:103956623%09red/pxb:103950613%09red/pxb:103930446%09red/pxb:103948177%09red/pxb:103959224%09red/pxb:103…	Metabolic pathways	KEGG PATHWAY	pxb01100	582	3230
Starch and sucrose metabolism	KEGG PATHWAY	pxb00500	20	239	5.54438e-05	0.00271675	Pbr008035.1|Pbr015872.1|Pbr001745.1|Pbr006906.1|Pbr040500.1|Pbr007802.1|Pbr015353.1|Pbr017358.1|Pbr011149.1|Pbr042200.2|Pbr028003.1|Pbr038591.1|Pbr000741.1|Pbr003107.1|Pbr034954.1|Pbr029784.1|Pbr031898.1|Pbr013857.1|Pbr005529.2|Pbr016787.1	http://www.genome.jp/kegg-bin/show_pathway?pxb00500/pxb:103938932%09red/pxb:103944285%09red/pxb:103931153%09red/pxb:103960443%09red/pxb:103929809%09red/pxb:103947557%09red/pxb:103956574%09red/pxb:103937828%09red/pxb:103964441%09red/pxb:103938271%09red/pxb:103956358%09red/pxb:103959051%09red/pxb:103948179%09red/pxb:103964178%09red/pxb:103937447%09red/pxb:103953884%09red/pxb:103955206%09red/pxb:103…	Metabolic pathways	KEGG PATHWAY	pxb01100	359	3230	5.70104e-17	3.24959e-15	Pbr015965.1|Pbr019343.1|Pbr008481.1|Pbr011914.1|Pbr012209.1|Pbr017951.1|Pbr011546.1|Pbr011885.1|Pbr025742.1|Pbr004679.1|Pbr015554.1|Pbr034362.1|Pbr033237.1|Pbr000321.4|Pbr009492.1|Pbr006942.1|Pbr004745.1|Pbr001718.1|Pbr005761.1|Pbr036018.1|Pbr013914.1|Pbr037931.1|Pbr020645.1|Pbr009946.1|Pbr040447.1|Pbr037789.1|Pbr020331.1|Pbr030661.1|Pbr003889.1|Pbr017579.1|Pbr026951.2|Pbr036333.1|Pbr008772.1|Pbr…	http://www.genome.jp/kegg-bin/show_pathway?pxb01100/pxb:103944905%09red/pxb:103927335%09red/pxb:103960512%09red/pxb:103960513%09red/pxb:103964958%09red/pxb:103949981%09red/pxb:103940938%09red/pxb:103941661%09red/pxb:103962480%09red/pxb:103964277%09red/pxb:103963956%09red/pxb:103967993%09red/pxb:103961666%09red/pxb:103956216%09red/pxb:103950307%09red/pxb:103948952%09red/pxb:103934831%09red/pxb:103…	Photosynthesis - antenna proteins	KEGG PATHWAY	pxb00196	22	28	2.24871e-11	1.33798e-09	Pbr039555.1|Pbr001687.1|Pbr027732.1|Pbr009517.1|Pbr007291.1|Pbr021654.1|Pbr022044.2|Pbr000879.2|Pbr033256.1|Pbr015123.1|Pbr019098.1|Pbr005261.1|Pbr008607.1|Pbr039554.1|Pbr037913.1|Pbr023911.1|Pbr015169.1|Pbr024832.1|Pbr008050.1|Pbr004280.1|Pbr011422.1|Pbr012798.1	http://www.genome.jp/kegg-bin/show_pathway?pxb00196/pxb:103967973%09red/pxb:103964906%09red/pxb:103926626%09red/pxb:103961459%09red/pxb:103929687%09red/pxb:103951255%09red/pxb:103934433%09red/pxb:103955064%09red/pxb:103956592%09red/pxb:103958702%09red/pxb:103951337%09red/pxb:103959998%09red/pxb:103966631%09red/pxb:103966344%09red/pxb:103927393%09red/pxb:103931352%09red/pxb:103936594%09red/pxb:103…	Biosynthesis of secondary metabolites	KEGG PATHWAY	pxb01110	344	1630	6.29931e-36	3.90557e-34	Pbr008481.1|Pbr011914.1|Pbr004261.1|Pbr012209.1|Pbr007554.1|Pbr025447.1|Pbr011885.1|Pbr021220.1|Pbr025742.1|Pbr016797.1|Pbr004679.1|Pbr020983.1|Pbr008222.1|Pbr011397.1|Pbr013510.1|Pbr005761.1|Pbr041531.1|Pbr000099.1|Pbr024790.1|Pbr013739.2|Pbr035637.1|Pbr040447.1|Pbr028396.1|Pbr037789.1|Pbr018101.1|Pbr003889.1|Pbr017579.1|Pbr023810.1|Pbr000687.1|Pbr039380.2|Pbr009902.1|Pbr020754.1|Pbr040039.1|Pbr…	http://www.genome.jp/kegg-bin/show_pathway?pxb01110/pxb:103944905%09red/pxb:103947071%09red/pxb:103946365%09red/pxb:103944906%09red/pxb:103947074%09red/pxb:103949981%09red/pxb:103940938%09red/pxb:103949649%09red/pxb:103957838%09red/pxb:103937092%09red/pxb:103963956%09red/pxb:103931359%09red/pxb:103953803%09red/pxb:103967039%09red/pxb:103950307%09red/pxb:103949384%09red/pxb:103950305%09red/pxb:103…	Photosynthesis - antenna proteins	KEGG PATHWAY	pxb00196	22	28	5.64029e-12	3.32777e-10	Pbr039555.1|Pbr001687.1|Pbr027732.1|Pbr009517.1|Pbr007291.1|Pbr021654.1|Pbr022044.2|Pbr000879.2|Pbr033256.1|Pbr015123.1|Pbr019098.1|Pbr005261.1|Pbr008607.1|Pbr039554.1|Pbr037913.1|Pbr023911.1|Pbr015169.1|Pbr024832.1|Pbr008050.1|Pbr004280.1|Pbr011422.1|Pbr012798.1	http://www.genome.jp/kegg-bin/show_pathway?pxb00196/pxb:103967973%09red/pxb:103964906%09red/pxb:103926626%09red/pxb:103961459%09red/pxb:103929687%09red/pxb:103951255%09red/pxb:103934433%09red/pxb:103955064%09red/pxb:103956592%09red/pxb:103958702%09red/pxb:103951337%09red/pxb:103959998%09red/pxb:103966631%09red/pxb:103966344%09red/pxb:103927393%09red/pxb:103931352%09red/pxb:103936594%09red/pxb:103…	Biosynthesis of secondary metabolites	KEGG PATHWAY	pxb01110	344	1630
Glyoxylate and dicarboxylate metabolism	KEGG PATHWAY	pxb00630	11	92	0.00016398	0.00465424	Pbr039718.1|Pbr016632.1|Pbr027407.1|Pbr001483.1|Pbr027531.1|Pbr029791.1|Pbr022525.1|Pbr032602.1|Pbr037260.1|Pbr020711.2|Pbr029389.1	http://www.genome.jp/kegg-bin/show_pathway?pxb00630/pxb:103930865%09red/pxb:103959439%09red/pxb:103929269%09red/pxb:103951452%09red/pxb:103939610%09red/pxb:103931159%09red/pxb:103946631%09red/pxb:103967049%09red/pxb:103948502%09red	MAPK signaling pathway - plant	KEGG PATHWAY	pxb04016	51	209	1.35187e-12	5.1371e-11	Pbr013092.1|Pbr010843.1|Pbr022706.1|Pbr023072.1|Pbr004315.1|Pbr004574.1|Pbr002230.1|Pbr019831.1|Pbr000124.1|Pbr034115.1|Pbr002233.1|Pbr030542.1|Pbr004535.1|Pbr033933.1|Pbr042468.1|Pbr004459.1|Pbr004288.1|Pbr018609.1|Pbr015024.1|Pbr036692.1|Pbr037931.1|Pbr039402.1|Pbr032688.1|Pbr019280.1|Pbr031920.1|Pbr011102.1|Pbr023044.1|Pbr011544.2|Pbr026767.2|Pbr037679.1|Pbr015044.1|Pbr015939.1|Pbr009570.1|Pbr…	http://www.genome.jp/kegg-bin/show_pathway?pxb04016/pxb:103968079%09red/pxb:103958932%09red/pxb:103951167%09red/pxb:103953381%09red/pxb:103954372%09red/pxb:103963673%09red/pxb:103961295%09red/pxb:103967492%09red/pxb:103932441%09red/pxb:103946253%09red/pxb:103950368%09red/pxb:103950550%09red/pxb:103948309%09red/pxb:103930293%09red/pxb:103943786%09red/pxb:103936532%09red/pxb:103934216%09red/pxb:103…	Metabolic pathways	KEGG PATHWAY	pxb01100	420	3230	4.13216e-11	1.63909e-09	Pbr002418.2|Pbr010784.1|Pbr037261.2|Pbr025145.1|Pbr007151.1|Pbr014749.1|Pbr011950.1|Pbr000299.1|Pbr002838.1|Pbr011169.1|Pbr018789.1|Pbr036353.1|Pbr034833.1|Pbr004785.2|Pbr020659.1|Pbr017915.1|Pbr035432.1|Pbr026185.1|Pbr024832.1|Pbr028977.1|Pbr021620.1|Pbr005529.2|Pbr022667.1|Pbr007343.1|Pbr037426.1|Pbr033139.1|Pbr028534.1|Pbr002013.2|Pbr012392.1|Pbr021414.1|Pbr014773.1|Pbr007072.2|Pbr009377.1|Pbr…	http://www.genome.jp/kegg-bin/show_pathway?pxb01100/pxb:103954148%09red/pxb:103941661%09red/pxb:103941667%09red/pxb:103941918%09red/pxb:103939254%09red/pxb:103928448%09red/pxb:103966949%09red/pxb:103954706%09red/pxb:103935863%09red/pxb:103936033%09red/pxb:103935869%09red/pxb:103963902%09red/pxb:103939073%09red/pxb:103935530%09red/pxb:103962573%09red/pxb:103946661%09red/pxb:103959439%09red/pxb:103…	Biosynthesis of amino acids	KEGG PATHWAY	pxb01230	95	348	2.60166e-16	1.07535e-14	Pbr040620.1|Pbr005694.1|Pbr016054.1|Pbr004286.1|Pbr036263.1|Pbr000138.1|Pbr022812.1|Pbr013657.1|Pbr007554.1|Pbr005502.1|Pbr019022.1|Pbr001967.1|Pbr025447.1|Pbr011885.1|Pbr007723.1|Pbr016797.1|Pbr030186.1|Pbr021889.1|Pbr037938.1|Pbr012616.2|Pbr008222.1|Pbr011397.1|Pbr041011.1|Pbr009501.1|Pbr005487.1|Pbr025526.1|Pbr007150.1|Pbr005571.1|Pbr028764.1|Pbr022741.1|Pbr035890.1|Pbr016098.1|Pbr005501.1|Pbr…	http://www.genome.jp/kegg-bin/show_pathway?pxb01230/pxb:103947077%09red/pxb:103950307%09red/pxb:103951019%09red/pxb:103949900%09red/pxb:103949981%09red/pxb:103929466%09red/pxb:103936554%09red/pxb:103950394%09red/pxb:103941710%09red/pxb:103963608%09red/pxb:103944912%09red/pxb:103959913%09red/pxb:103942363%09red/pxb:103965676%09red/pxb:103934193%09red/pxb:103953879%09red/pxb:103956503%09red/pxb:103…	Carbon fixation in photosynthetic organisms	KEGG PATHWAY	pxb00710	33	94	7.6702e-10	3.01694e-08	Pbr031090.1|Pbr022525.1|Pbr032603.1|Pbr014773.1|Pbr032602.1|Pbr021914.1|Pbr035932.1|Pbr010532.1|Pbr040794.1|Pbr021374.1|Pbr015084.1|Pbr011169.1|Pbr041091.1|Pbr040325.2|Pbr012392.1|Pbr027508.1|Pbr034762.1|Pbr028828.1|Pbr009476.1|Pbr041170.1|Pbr022360.1|Pbr041628.1|Pbr004380.1|Pbr033622.1|Pbr012401.1|Pbr038761.1|Pbr036191.1|Pbr013232.1|Pbr007280.1|Pbr041160.1|Pbr038975.1|Pbr011353.1|Pbr022520.1	http://www.genome.jp/kegg-bin/show_pathway?pxb00710/pxb:103949832%09red/pxb:103967049%09red/pxb:103954419%09red/pxb:103933754%09red/pxb:103958011%09red/pxb:103947596%09red/pxb:103931218%09red/pxb:103959618%09red/pxb:103934623%09red/pxb:103946931%09red/pxb:103938371%09red/pxb:103936339%09red/pxb:103936989%09red/pxb:103938769%09red/pxb:103961743%09red/pxb:103945096%09red/pxb:103966613%09red/pxb:103…	Biosynthesis of amino acids	KEGG PATHWAY	pxb01230	81	348
Biosynthesis of secondary metabolites	KEGG PATHWAY	pxb01110	74	1630	0.000194572	0.00465424	Pbr031361.1|Pbr040500.1|Pbr026584.1|Pbr038591.1|Pbr004286.1|Pbr000689.1|Pbr007802.1|Pbr029389.1|Pbr023012.1|Pbr000052.1|Pbr037260.1|Pbr030105.1|Pbr003647.1|Pbr014605.1|Pbr031898.1|Pbr036063.1|Pbr017459.1|Pbr016787.1|Pbr039718.1|Pbr020913.1|Pbr034869.1|Pbr000217.1|Pbr037952.1|Pbr036345.1|Pbr001483.1|Pbr022525.1|Pbr000325.1|Pbr028003.1|Pbr027184.1|Pbr016551.1|Pbr002205.1|Pbr002786.1|Pbr014026.1|Pbr…	http://www.genome.jp/kegg-bin/show_pathway?pxb01110/pxb:103930865%09red/pxb:103958318%09red/pxb:103959618%09red/pxb:103953513%09red/pxb:103946366%09red/pxb:103961613%09red/pxb:103967049%09red/pxb:103932282%09red/pxb:103940056%09red/pxb:103927922%09red/pxb:103930717%09red/pxb:103938932%09red/pxb:103956358%09red/pxb:103967278%09red/pxb:103948179%09red/pxb:103948385%09red/pxb:103954262%09red/pxb:103…	Plant-pathogen interaction	KEGG PATHWAY	pxb04626	53	272	6.77132e-10	1.92983e-08	Pbr013092.1|Pbr010843.1|Pbr040364.1|Pbr042724.1|Pbr002230.1|Pbr034115.1|Pbr042825.1|Pbr013149.1|Pbr019628.1|Pbr013608.1|Pbr001322.2|Pbr004288.1|Pbr018609.1|Pbr034839.1|Pbr015024.1|Pbr010295.1|Pbr017297.1|Pbr015939.1|Pbr021489.1|Pbr031539.1|Pbr041015.1|Pbr042706.1|Pbr036909.3|Pbr019280.1|Pbr041631.2|Pbr018864.1|Pbr013223.1|Pbr011544.2|Pbr026767.2|Pbr039222.1|Pbr028492.1|Pbr000435.1|Pbr013669.1|Pbr…	http://www.genome.jp/kegg-bin/show_pathway?pxb04626/pxb:103968079%09red/pxb:103955445%09red/pxb:103938045%09red/pxb:103956749%09red/pxb:103964070%09red/pxb:103962021%09red/pxb:103927688%09red/pxb:103961295%09red/pxb:103934707%09red/pxb:103945205%09red/pxb:108865341%09red/pxb:103947344%09red/pxb:103950368%09red/pxb:103944140%09red/pxb:103958770%09red/pxb:103949107%09red/pxb:103948051%09red/pxb:103…	Carbon fixation in photosynthetic organisms	KEGG PATHWAY	pxb00710	36	94	1.31442e-10	3.91039e-09	Pbr028534.1|Pbr022525.1|Pbr036345.1|Pbr032603.1|Pbr016333.1|Pbr033622.1|Pbr014773.1|Pbr032602.1|Pbr009377.1|Pbr021914.1|Pbr035932.1|Pbr010532.1|Pbr040794.1|Pbr021374.1|Pbr031090.1|Pbr015084.1|Pbr011169.1|Pbr041091.1|Pbr040325.2|Pbr012392.1|Pbr034762.1|Pbr009476.1|Pbr041170.1|Pbr022360.1|Pbr041628.1|Pbr004380.1|Pbr030133.1|Pbr012401.1|Pbr038761.1|Pbr036191.1|Pbr013299.1|Pbr007280.1|Pbr041160.1|Pbr…	http://www.genome.jp/kegg-bin/show_pathway?pxb00710/pxb:103949832%09red/pxb:103935582%09red/pxb:103967049%09red/pxb:103954419%09red/pxb:103933754%09red/pxb:103958011%09red/pxb:103931218%09red/pxb:103934623%09red/pxb:103959618%09red/pxb:103947596%09red/pxb:103938371%09red/pxb:103966613%09red/pxb:103936989%09red/pxb:103938769%09red/pxb:103961743%09red/pxb:103945096%09red/pxb:103931387%09red/pxb:103…	Glycolysis / Gluconeogenesis	KEGG PATHWAY	pxb00010	51	171	1.4846e-10	4.60225e-09	Pbr012094.1|Pbr038846.1|Pbr040934.1|Pbr009561.1|Pbr016054.1|Pbr013372.1|Pbr036263.1|Pbr034871.1|Pbr026951.2|Pbr007150.1|Pbr001252.1|Pbr020223.1|Pbr013657.1|Pbr021222.2|Pbr016162.1|Pbr007870.2|Pbr012209.1|Pbr028764.1|Pbr000777.1|Pbr005502.1|Pbr014465.1|Pbr035887.1|Pbr000099.1|Pbr001967.1|Pbr005487.1|Pbr025447.1|Pbr005501.1|Pbr038586.1|Pbr006059.2|Pbr008761.1|Pbr031946.1|Pbr028502.1|Pbr032451.1|Pbr…	http://www.genome.jp/kegg-bin/show_pathway?pxb00010/pxb:103953517%09red/pxb:103953515%09red/pxb:103940527%09red/pxb:103947077%09red/pxb:103927662%09red/pxb:103929038%09red/pxb:103943162%09red/pxb:103930095%09red/pxb:103962217%09red/pxb:103959041%09red/pxb:103949384%09red/pxb:103948139%09red/pxb:103949386%09red/pxb:103948223%09red/pxb:103943049%09red/pxb:103949900%09red/pxb:103957062%09red/pxb:103…	Metabolic pathways	KEGG PATHWAY	pxb01100	373	3230	3.31531e-08	9.78017e-07	Pbr002418.2|Pbr025145.1|Pbr007151.1|Pbr011950.1|Pbr002950.1|Pbr002838.1|Pbr011169.1|Pbr005064.1|Pbr014304.1|Pbr018789.1|Pbr015872.1|Pbr036353.1|Pbr034833.1|Pbr027800.1|Pbr000321.4|Pbr020659.1|Pbr035432.1|Pbr024832.1|Pbr028977.1|Pbr021620.1|Pbr022667.1|Pbr007343.1|Pbr033139.1|Pbr000994.1|Pbr021414.1|Pbr010824.1|Pbr014773.1|Pbr041456.1|Pbr009212.1|Pbr000691.1|Pbr015552.2|Pbr038231.1|Pbr002567.1|Pbr…	http://www.genome.jp/kegg-bin/show_pathway?pxb01100/pxb:103946366%09red/pxb:103952975%09red/pxb:103959618%09red/pxb:103951255%09red/pxb:103940936%09red/pxb:103956592%09red/pxb:103954148%09red/pxb:103931159%09red/pxb:103941661%09red/pxb:103932116%09red/pxb:103927338%09red/pxb:103944278%09red/pxb:103944475%09red/pxb:103948450%09red/pxb:103943378%09red/pxb:103955486%09red/pxb:103967049%09red/pxb:103…	Glutathione metabolism	KEGG PATHWAY	pxb00480	40	129
Metabolic pathways	KEGG PATHWAY	pxb01100	129	3230	0.000237461	0.00465424	Pbr031361.1|Pbr008534.1|Pbr004286.1|Pbr011149.1|Pbr000052.1|Pbr003107.1|Pbr019207.1|Pbr020725.1|Pbr010532.1|Pbr002205.1|Pbr016551.1|Pbr014026.1|Pbr015872.1|Pbr005931.1|Pbr018958.1|Pbr023012.1|Pbr042753.1|Pbr030850.1|Pbr034954.1|Pbr006536.1|Pbr016279.2|Pbr014526.1|Pbr027857.1|Pbr028977.1|Pbr021337.1|Pbr022525.1|Pbr038591.1|Pbr020630.1|Pbr029784.1|Pbr032602.1|Pbr006221.1|Pbr012096.1|Pbr014773.1|Pbr…	http://www.genome.jp/kegg-bin/show_pathway?pxb01100/pxb:103946366%09red/pxb:103940934%09red/pxb:103940936%09red/pxb:103960443%09red/pxb:103956358%09red/pxb:103961660%09red/pxb:103967049%09red/pxb:103964042%09red/pxb:103953884%09red/pxb:103928616%09red/pxb:103950090%09red/pxb:103928198%09red/pxb:103962574%09red/pxb:103937828%09red/pxb:103961180%09red/pxb:103939254%09red/pxb:103928448%09red/pxb:103…	Sesquiterpenoid and triterpenoid biosynthesis	KEGG PATHWAY	pxb00909	17	39	5.54663e-08	1.26463e-06	Pbr005279.1|Pbr037004.1|Pbr022515.1|Pbr006736.2|Pbr022529.1|Pbr005033.1|Pbr041710.1|Pbr005276.1|Pbr033263.1|Pbr019584.1|Pbr041712.1|Pbr010994.2|Pbr022530.1|Pbr022531.1|Pbr022516.1|Pbr005275.2|Pbr024791.1	http://www.genome.jp/kegg-bin/show_pathway?pxb00909/pxb:103941312%09red/pxb:103952120%09red/pxb:103967038%09red/pxb:103935918%09red/pxb:103967075%09red/pxb:103967039%09red/pxb:103934435%09red/pxb:103952123%09red/pxb:103967055%09red/pxb:103965221%09red/pxb:103958474%09red/pxb:103941371%09red/pxb:103941370%09red/pxb:103946238%09red/pxb:103967056%09red	Porphyrin and chlorophyll metabolism	KEGG PATHWAY	pxb00860	30	69	4.06658e-10	9.67846e-09	Pbr030421.1|Pbr039881.1|Pbr005130.1|Pbr041955.1|Pbr036017.3|Pbr030373.1|Pbr002838.1|Pbr036783.1|Pbr024702.2|Pbr026127.1|Pbr041576.1|Pbr032891.1|Pbr041575.1|Pbr000452.1|Pbr036353.1|Pbr038202.1|Pbr001666.3|Pbr011203.1|Pbr032834.1|Pbr007498.1|Pbr014112.1|Pbr022321.1|Pbr014813.1|Pbr027125.3|Pbr016168.1|Pbr007297.1|Pbr028581.1|Pbr019452.1|Pbr014098.1|Pbr041952.1	http://www.genome.jp/kegg-bin/show_pathway?pxb00860/pxb:103956172%09red/pxb:103935369%09red/pxb:103964494%09red/pxb:103967516%09red/pxb:103933269%09red/pxb:103938877%09red/pxb:103930370%09red/pxb:103940306%09red/pxb:103929993%09red/pxb:103965133%09red/pxb:103946503%09red/pxb:103935863%09red/pxb:103946113%09red/pxb:103947727%09red/pxb:103932108%09red/pxb:103960702%09red/pxb:103935530%09red/pxb:103…	Carbon metabolism	KEGG PATHWAY	pxb01200	76	363	9.0504e-09	2.2445e-07	Pbr027783.1|Pbr022552.1|Pbr007213.1|Pbr016054.1|Pbr023764.1|Pbr013372.1|Pbr016565.1|Pbr036263.1|Pbr025526.1|Pbr007150.1|Pbr022812.1|Pbr013657.1|Pbr006059.2|Pbr001375.1|Pbr005571.1|Pbr028764.1|Pbr000777.1|Pbr026951.2|Pbr005502.1|Pbr014465.1|Pbr003939.1|Pbr009132.1|Pbr009228.1|Pbr022226.1|Pbr017580.2|Pbr008761.1|Pbr001967.1|Pbr028738.1|Pbr014470.1|Pbr025447.1|Pbr005501.1|Pbr038213.1|Pbr018635.1|Pbr…	http://www.genome.jp/kegg-bin/show_pathway?pxb01200/pxb:103947052%09red/pxb:103955183%09red/pxb:103937274%09red/pxb:103947077%09red/pxb:103964894%09red/pxb:103952775%09red/pxb:103927662%09red/pxb:103947271%09red/pxb:103929038%09red/pxb:103929130%09red/pxb:103956814%09red/pxb:103963948%09red/pxb:103930095%09red/pxb:103962217%09red/pxb:103959041%09red/pxb:103948139%09red/pxb:103959674%09red/pxb:103…	Porphyrin and chlorophyll metabolism	KEGG PATHWAY	pxb00860	24	69	1.73459e-07	4.09363e-06	Pbr030421.1|Pbr036783.1|Pbr005130.1|Pbr041955.1|Pbr036017.3|Pbr030373.1|Pbr002838.1|Pbr024702.2|Pbr026127.1|Pbr016168.1|Pbr036353.1|Pbr038202.1|Pbr001666.3|Pbr011203.1|Pbr032834.1|Pbr007498.1|Pbr014112.1|Pbr022321.1|Pbr027125.3|Pbr007297.1|Pbr028581.1|Pbr019452.1|Pbr014098.1|Pbr041952.1	http://www.genome.jp/kegg-bin/show_pathway?pxb00860/pxb:103956172%09red/pxb:103935369%09red/pxb:103964494%09red/pxb:103967516%09red/pxb:103933269%09red/pxb:103938877%09red/pxb:103930370%09red/pxb:103940306%09red/pxb:103929993%09red/pxb:103965133%09red/pxb:103946503%09red/pxb:103935863%09red/pxb:103946113%09red/pxb:103941422%09red/pxb:103932108%09red/pxb:103960702%09red/pxb:103935530%09red/pxb:103…	Carbon metabolism	KEGG PATHWAY	pxb01200	76	363
Diterpenoid biosynthesis	KEGG PATHWAY	pxb00904	7	42	0.000432513	0.00706438	Pbr031361.1|Pbr016279.2|Pbr006221.1|Pbr013897.1|Pbr020630.1|Pbr036063.1|Pbr042638.1	http://www.genome.jp/kegg-bin/show_pathway?pxb00904/pxb:103960493%09red/pxb:103935387%09red/pxb:103932282%09red/pxb:103962469%09red/pxb:103939254%09red/pxb:103965514%09red/pxb:108865311%09red	alpha-Linolenic acid metabolism	KEGG PATHWAY	pxb00592	24	93	4.60772e-07	8.75468e-06	Pbr005350.1|Pbr000817.1|Pbr000820.1|Pbr011914.1|Pbr000814.1|Pbr003773.1|Pbr000809.1|Pbr000821.1|Pbr004466.1|Pbr000812.1|Pbr032991.1|Pbr039849.1|Pbr000811.1|Pbr014944.1|Pbr013257.1|Pbr006204.1|Pbr037066.1|Pbr020059.1|Pbr006205.1|Pbr002175.1|Pbr030638.1|Pbr023784.2|Pbr002178.1|Pbr005761.1	http://www.genome.jp/kegg-bin/show_pathway?pxb00592/pxb:103959387%09red/pxb:103961395%09red/pxb:103940995%09red/pxb:108867616%09red/pxb:103941411%09red/pxb:103947801%09red/pxb:103955456%09red/pxb:103942464%09red/pxb:103947146%09red/pxb:103927137%09red/pxb:103954131%09red/pxb:103960456%09red/pxb:103945829%09red/pxb:103952510%09red/pxb:103952513%09red/pxb:103952514%09red/pxb:103952517%09red/pxb:103…	Biosynthesis of secondary metabolites	KEGG PATHWAY	pxb01110	226	1630	2.31298e-08	4.58742e-07	Pbr009987.1|Pbr026194.1|Pbr030421.1|Pbr041955.1|Pbr010784.1|Pbr000007.1|Pbr025145.1|Pbr032602.1|Pbr025875.1|Pbr023464.1|Pbr029618.1|Pbr007498.1|Pbr010532.1|Pbr019837.1|Pbr001948.1|Pbr012898.1|Pbr017849.2|Pbr002838.1|Pbr026127.1|Pbr032298.1|Pbr036783.1|Pbr014026.1|Pbr005926.1|Pbr039831.1|Pbr003826.1|Pbr004565.1|Pbr036353.1|Pbr005130.1|Pbr018267.1|Pbr018958.1|Pbr004541.1|Pbr016709.1|Pbr010632.1|Pbr…	http://www.genome.jp/kegg-bin/show_pathway?pxb01110/pxb:103959618%09red/pxb:103938779%09red/pxb:103951887%09red/pxb:103954148%09red/pxb:103941661%09red/pxb:103941667%09red/pxb:103964494%09red/pxb:103938818%09red/pxb:103964559%09red/pxb:103956358%09red/pxb:103964605%09red/pxb:103966370%09red/pxb:103947408%09red/pxb:103960366%09red/pxb:103928616%09red/pxb:103959575%09red/pxb:103933269%09red/pxb:103…	Phenylpropanoid biosynthesis	KEGG PATHWAY	pxb00940	58	247	1.72371e-08	3.56233e-07	Pbr027164.1|Pbr008363.1|Pbr029428.1|Pbr041827.1|Pbr023808.1|Pbr022422.1|Pbr023198.1|Pbr026583.1|Pbr016368.1|Pbr026502.1|Pbr016902.1|Pbr013510.1|Pbr002672.1|Pbr026504.1|Pbr036245.1|Pbr023202.1|Pbr026503.1|Pbr022142.1|Pbr038712.1|Pbr011562.1|Pbr040042.1|Pbr036259.1|Pbr015311.1|Pbr035253.1|Pbr035186.1|Pbr041050.1|Pbr007791.1|Pbr041976.1|Pbr017253.1|Pbr025884.1|Pbr027589.1|Pbr027590.1|Pbr025887.1|Pbr…	http://www.genome.jp/kegg-bin/show_pathway?pxb00940/pxb:103966736%09red/pxb:103946365%09red/pxb:103967835%09red/pxb:103967837%09red/pxb:103930975%09red/pxb:103951986%09red/pxb:103936354%09red/pxb:103936908%09red/pxb:103945852%09red/pxb:103945853%09red/pxb:103957549%09red/pxb:103943352%09red/pxb:103940081%09red/pxb:103951504%09red/pxb:103945068%09red/pxb:103963956%09red/pxb:103927983%09red/pxb:103…	Glyoxylate and dicarboxylate metabolism	KEGG PATHWAY	pxb00630	24	92	1.17332e-05	0.000230752	Pbr032603.1|Pbr025247.1|Pbr032602.1|Pbr037260.1|Pbr029389.1|Pbr019837.1|Pbr013991.1|Pbr004667.1|Pbr034762.1|Pbr028828.1|Pbr027407.1|Pbr040110.1|Pbr029791.1|Pbr020711.2|Pbr000131.1|Pbr039347.1|Pbr001483.1|Pbr036191.1|Pbr016278.1|Pbr016632.1|Pbr022525.1|Pbr020924.1|Pbr022520.1|Pbr023079.1	http://www.genome.jp/kegg-bin/show_pathway?pxb00630/pxb:103930865%09red/pxb:103959439%09red/pxb:103945960%09red/pxb:103947596%09red/pxb:103949832%09red/pxb:103934623%09red/pxb:103952059%09red/pxb:103937634%09red/pxb:103939610%09red/pxb:103946631%09red/pxb:103951115%09red/pxb:103949713%09red/pxb:103965719%09red/pxb:103967049%09red/pxb:103960588%09red/pxb:103967442%09red/pxb:103931159%09red/pxb:103…	Glycolysis / Gluconeogenesis	KEGG PATHWAY	pxb00010	46	171
Carbon fixation in photosynthetic organisms	KEGG PATHWAY	pxb00710	10	94	0.000744003	0.010416	Pbr027508.1|Pbr036345.1|Pbr038975.1|Pbr017459.1|Pbr022525.1|Pbr014773.1|Pbr032602.1|Pbr012401.1|Pbr041091.1|Pbr010532.1	http://www.genome.jp/kegg-bin/show_pathway?pxb00710/pxb:103937074%09red/pxb:103943578%09red/pxb:103959618%09red/pxb:103935582%09red/pxb:103958011%09red/pxb:103947643%09red/pxb:103967049%09red/pxb:103948502%09red/pxb:103929215%09red/pxb:103952026%09red	Terpenoid backbone biosynthesis	KEGG PATHWAY	pxb00900	18	68	9.02094e-06	0.000146912	Pbr008676.1|Pbr042444.1|Pbr028396.1|Pbr032638.1|Pbr042435.1|Pbr035530.1|Pbr020556.1|Pbr003977.1|Pbr032661.1|Pbr001560.1|Pbr034045.1|Pbr027511.1|Pbr030460.1|Pbr040265.3|Pbr000013.1|Pbr017579.1|Pbr021771.1|Pbr028702.1	http://www.genome.jp/kegg-bin/show_pathway?pxb00900/pxb:103966465%09red/pxb:103929220%09red/pxb:103950899%09red/pxb:103963711%09red/pxb:103947017%09red/pxb:103939192%09red/pxb:103951803%09red/pxb:103952874%09red/pxb:103948552%09red/pxb:103931676%09red/pxb:103940938%09red/pxb:103949512%09red/pxb:103965494%09red/pxb:103956923%09red/pxb:103934000%09red/pxb:103946959%09red	Glyoxylate and dicarboxylate metabolism	KEGG PATHWAY	pxb00630	31	92	2.81074e-08	4.77825e-07	Pbr032603.1|Pbr025247.1|Pbr032602.1|Pbr037260.1|Pbr014749.1|Pbr029389.1|Pbr039718.1|Pbr003449.1|Pbr019837.1|Pbr016936.1|Pbr013991.1|Pbr004667.1|Pbr038829.1|Pbr034762.1|Pbr026758.1|Pbr027407.1|Pbr040110.1|Pbr001483.1|Pbr020711.2|Pbr000131.1|Pbr039347.1|Pbr029791.1|Pbr036191.1|Pbr016278.1|Pbr031914.1|Pbr016632.1|Pbr013299.1|Pbr022525.1|Pbr020924.1|Pbr022520.1|Pbr023079.1	http://www.genome.jp/kegg-bin/show_pathway?pxb00630/pxb:103949832%09red/pxb:103930865%09red/pxb:103951115%09red/pxb:103967049%09red/pxb:103950553%09red/pxb:103934623%09red/pxb:103928813%09red/pxb:103947596%09red/pxb:103948196%09red/pxb:103952059%09red/pxb:103951452%09red/pxb:103939610%09red/pxb:103944427%09red/pxb:103949713%09red/pxb:103960588%09red/pxb:103940492%09red/pxb:103943555%09red/pxb:103…	MAPK signaling pathway - plant	KEGG PATHWAY	pxb04016	50	209	9.8642e-08	1.74737e-06	Pbr013092.1|Pbr022706.1|Pbr023072.1|Pbr013576.1|Pbr002230.1|Pbr000124.1|Pbr034115.1|Pbr024740.1|Pbr002233.1|Pbr030542.1|Pbr022548.1|Pbr022550.1|Pbr042468.1|Pbr032691.1|Pbr018609.1|Pbr015024.1|Pbr036692.1|Pbr037931.1|Pbr009570.1|Pbr015939.1|Pbr040624.1|Pbr038805.1|Pbr032688.1|Pbr019280.1|Pbr011102.1|Pbr018965.1|Pbr011544.2|Pbr026767.2|Pbr027457.1|Pbr031025.1|Pbr015921.1|Pbr002199.1|Pbr034519.1|Pbr…	http://www.genome.jp/kegg-bin/show_pathway?pxb04016/pxb:103927098%09red/pxb:103946151%09red/pxb:103936532%09red/pxb:103953381%09red/pxb:103932096%09red/pxb:103954372%09red/pxb:103963673%09red/pxb:103961295%09red/pxb:103967492%09red/pxb:103932441%09red/pxb:103946253%09red/pxb:103950368%09red/pxb:103943462%09red/pxb:103950550%09red/pxb:103934339%09red/pxb:103936531%09red/pxb:103929341%09red/pxb:103…	Carbon metabolism	KEGG PATHWAY	pxb01200	58	363	2.8409e-05	0.000478894	Pbr019019.1|Pbr022525.1|Pbr010532.1|Pbr025247.1|Pbr020711.2|Pbr014773.1|Pbr032602.1|Pbr037260.1|Pbr016919.1|Pbr021914.1|Pbr035932.1|Pbr004667.1|Pbr040794.1|Pbr042709.1|Pbr021374.1|Pbr000694.1|Pbr041170.1|Pbr038975.1|Pbr019837.1|Pbr032603.1|Pbr011169.1|Pbr013991.1|Pbr029389.1|Pbr042601.1|Pbr020924.1|Pbr012392.1|Pbr027508.1|Pbr034762.1|Pbr040325.2|Pbr028828.1|Pbr009476.1|Pbr018366.1|Pbr002786.1|Pbr…	http://www.genome.jp/kegg-bin/show_pathway?pxb01200/pxb:103967049%09red/pxb:103966317%09red/pxb:103934623%09red/pxb:103946631%09red/pxb:103951115%09red/pxb:103943378%09red/pxb:103967278%09red/pxb:103948385%09red/pxb:103947462%09red/pxb:103951716%09red/pxb:103954419%09red/pxb:103933754%09red/pxb:103958011%09red/pxb:103947596%09red/pxb:103931218%09red/pxb:103962468%09red/pxb:103959618%09red/pxb:103…	Phenylpropanoid biosynthesis	KEGG PATHWAY	pxb00940	55	247
Arginine and proline metabolism	KEGG PATHWAY	pxb00330	9	83	0.00119385	0.0146247	Pbr006536.1|Pbr005461.1|Pbr006539.1|Pbr003978.1|Pbr023012.1|Pbr016551.1|Pbr003982.1|Pbr031083.1|Pbr006535.1	http://www.genome.jp/kegg-bin/show_pathway?pxb00330/pxb:103967515%09red/pxb:103941509%09red/pxb:103940934%09red/pxb:103940936%09red/pxb:103962694%09red/pxb:103941914%09red/pxb:103941917%09red/pxb:103932116%09red/pxb:103941918%09red	Biosynthesis of amino acids	KEGG PATHWAY	pxb01230	49	348	1.41686e-05	0.000201903	Pbr040620.1|Pbr022575.1|Pbr019022.1|Pbr016054.1|Pbr013372.1|Pbr030489.1|Pbr011328.1|Pbr038270.1|Pbr022812.1|Pbr029877.1|Pbr005571.1|Pbr016294.2|Pbr039649.1|Pbr000138.1|Pbr006578.1|Pbr035890.1|Pbr028738.1|Pbr005501.1|Pbr034125.1|Pbr018101.1|Pbr035206.1|Pbr007839.1|Pbr004809.1|Pbr006608.1|Pbr011885.1|Pbr040447.1|Pbr011138.1|Pbr021889.1|Pbr008761.1|Pbr008015.1|Pbr004985.1|Pbr042772.1|Pbr003095.1|Pbr…	http://www.genome.jp/kegg-bin/show_pathway?pxb01230/pxb:103927335%09red/pxb:103954756%09red/pxb:103938972%09red/pxb:103944536%09red/pxb:103949981%09red/pxb:103947052%09red/pxb:103962023%09red/pxb:103934810%09red/pxb:103956555%09red/pxb:103950307%09red/pxb:103962217%09red/pxb:103959041%09red/pxb:103948139%09red/pxb:103953879%09red/pxb:103957062%09red/pxb:103967066%09red/pxb:103967024%09red/pxb:103…	Carbon metabolism	KEGG PATHWAY	pxb01200	66	363	1.99353e-06	2.96538e-05	Pbr028534.1|Pbr009377.1|Pbr020085.1|Pbr010532.1|Pbr038975.1|Pbr025247.1|Pbr016333.1|Pbr000007.1|Pbr033622.1|Pbr014773.1|Pbr007072.2|Pbr037260.1|Pbr016919.1|Pbr021914.1|Pbr035932.1|Pbr032936.1|Pbr040794.1|Pbr039718.1|Pbr021374.1|Pbr036345.1|Pbr016709.1|Pbr041170.1|Pbr032602.1|Pbr003449.1|Pbr029389.1|Pbr019837.1|Pbr032603.1|Pbr011169.1|Pbr016936.1|Pbr013991.1|Pbr004667.1|Pbr020711.2|Pbr042601.1|Pbr…	http://www.genome.jp/kegg-bin/show_pathway?pxb01200/pxb:103967049%09red/pxb:103954379%09red/pxb:103949832%09red/pxb:103935582%09red/pxb:103955971%09red/pxb:103946631%09red/pxb:103951115%09red/pxb:103967278%09red/pxb:103949429%09red/pxb:103948385%09red/pxb:103951716%09red/pxb:103954419%09red/pxb:103933754%09red/pxb:103958011%09red/pxb:103947596%09red/pxb:103931218%09red/pxb:103962468%09red/pxb:103…	alpha-Linolenic acid metabolism	KEGG PATHWAY	pxb00592	29	93	5.91594e-07	9.1697e-06	Pbr022552.1|Pbr041531.1|Pbr011914.1|Pbr000809.1|Pbr003773.1|Pbr021222.2|Pbr014085.3|Pbr000821.1|Pbr004466.1|Pbr000812.1|Pbr032991.1|Pbr039849.1|Pbr000811.1|Pbr021627.1|Pbr014944.1|Pbr013257.1|Pbr039298.1|Pbr006204.1|Pbr021220.1|Pbr002175.1|Pbr041433.1|Pbr027774.1|Pbr004967.1|Pbr039380.2|Pbr028466.1|Pbr001252.1|Pbr002178.1|Pbr005761.1|Pbr006205.1	http://www.genome.jp/kegg-bin/show_pathway?pxb00592/pxb:103937274%09red/pxb:103966317%09red/pxb:103959387%09red/pxb:103961395%09red/pxb:103947146%09red/pxb:103940995%09red/pxb:108867616%09red/pxb:103951838%09red/pxb:103951930%09red/pxb:103955456%09red/pxb:103942464%09red/pxb:103966279%09red/pxb:103966275%09red/pxb:103951144%09red/pxb:103927137%09red/pxb:103960456%09red/pxb:103960685%09red/pxb:103…	Biosynthesis of secondary metabolites	KEGG PATHWAY	pxb01110	185	1630	0.00024622	0.00363175	Pbr013279.1|Pbr009987.1|Pbr026194.1|Pbr030421.1|Pbr041955.1|Pbr025145.1|Pbr032602.1|Pbr000994.1|Pbr036063.1|Pbr007498.1|Pbr010532.1|Pbr019837.1|Pbr039347.1|Pbr017849.2|Pbr002838.1|Pbr042709.1|Pbr032298.1|Pbr020659.1|Pbr005926.1|Pbr039831.1|Pbr014304.1|Pbr036353.1|Pbr000322.1|Pbr032600.1|Pbr004541.1|Pbr010632.1|Pbr002786.1|Pbr041170.1|Pbr027800.1|Pbr017690.1|Pbr000321.4|Pbr012898.1|Pbr000885.1|Pbr…	http://www.genome.jp/kegg-bin/show_pathway?pxb01110/pxb:103946366%09red/pxb:103951887%09red/pxb:103954148%09red/pxb:103941661%09red/pxb:103964494%09red/pxb:103964559%09red/pxb:103943378%09red/pxb:103967049%09red/pxb:103948850%09red/pxb:103946672%09red/pxb:103932391%09red/pxb:103928616%09red/pxb:103933269%09red/pxb:103931218%09red/pxb:103942611%09red/pxb:103945228%09red/pxb:103931560%09red/pxb:103…	beta-Alanine metabolism	KEGG PATHWAY	pxb00410	25	66
Carbon metabolism	KEGG PATHWAY	pxb01200	22	363	0.00160278	0.0174525	Pbr036345.1|Pbr014773.1|Pbr032602.1|Pbr037260.1|Pbr012401.1|Pbr029389.1|Pbr038975.1|Pbr039718.1|Pbr002786.1|Pbr010532.1|Pbr042601.1|Pbr027508.1|Pbr006906.1|Pbr018366.1|Pbr027407.1|Pbr027531.1|Pbr001483.1|Pbr009132.1|Pbr020711.2|Pbr017459.1|Pbr041091.1|Pbr022525.1	http://www.genome.jp/kegg-bin/show_pathway?pxb01200/pxb:103930865%09red/pxb:103937074%09red/pxb:103929269%09red/pxb:103967049%09red/pxb:103966317%09red/pxb:103957376%09red/pxb:103943578%09red/pxb:103959618%09red/pxb:103935582%09red/pxb:103939610%09red/pxb:103946631%09red/pxb:103958011%09red/pxb:103967278%09red/pxb:103948385%09red/pxb:103964178%09red/pxb:103947643%09red/pxb:103951452%09red/pxb:103…	Phenylpropanoid biosynthesis	KEGG PATHWAY	pxb00940	38	247	2.30133e-05	0.000291501	Pbr027164.1|Pbr008363.1|Pbr029428.1|Pbr015965.1|Pbr026503.1|Pbr026502.1|Pbr016902.1|Pbr022330.1|Pbr026504.1|Pbr026505.1|Pbr011562.1|Pbr015311.1|Pbr042066.1|Pbr035186.1|Pbr041050.1|Pbr007791.1|Pbr025884.1|Pbr036259.1|Pbr025887.1|Pbr016460.1|Pbr039972.1|Pbr021342.1|Pbr002315.3|Pbr025883.1|Pbr007903.1|Pbr036260.1|Pbr005400.1|Pbr035253.1|Pbr000687.1|Pbr041997.1|Pbr022425.1|Pbr021340.1|Pbr025742.1|Pbr…	http://www.genome.jp/kegg-bin/show_pathway?pxb00940/pxb:103963956%09red/pxb:103930975%09red/pxb:103951986%09red/pxb:103936354%09red/pxb:103951504%09red/pxb:103933993%09red/pxb:103940081%09red/pxb:103946287%09red/pxb:103946288%09red/pxb:103927983%09red/pxb:103927980%09red/pxb:103927981%09red/pxb:103928119%09red/pxb:103928508%09red/pxb:108865427%09red/pxb:103934948%09red/pxb:103929067%09red/pxb:103…	Aminoacyl-tRNA biosynthesis	KEGG PATHWAY	pxb00970	23	80	1.46858e-05	0.000194179	Pbr037844.1|Pbr016675.1|Pbr002790.1|Pbr033096.1|Pbr003184.1|Pbr000111.1|Pbr024541.3|Pbr000813.2|Pbr018639.1|Pbr033310.1|Pbr031605.2|Pbr035159.3|Pbr001576.3|Pbr016007.1|Pbr033057.1|Pbr040630.2|Pbr014861.1|Pbr021464.1|Pbr033463.1|Pbr002471.4|Pbr008770.1|Pbr005242.1|Pbr031932.2	http://www.genome.jp/kegg-bin/show_pathway?pxb00970/pxb:103940220%09red/pxb:103953236%09red/pxb:103959479%09red/pxb:103932425%09red/pxb:103948205%09red/pxb:103939659%09red/pxb:103948706%09red/pxb:103943653%09red/pxb:103940367%09red/pxb:103950399%09red/pxb:103957071%09red/pxb:103944763%09red/pxb:103962155%09red/pxb:103927263%09red/pxb:103933581%09red/pxb:103963135%09red/pxb:103955045%09red/pxb:103…	Glutathione metabolism	KEGG PATHWAY	pxb00480	35	129	6.94239e-07	9.56507e-06	Pbr025294.1|Pbr032951.1|Pbr014470.1|Pbr016565.1|Pbr032950.1|Pbr023311.1|Pbr032948.3|Pbr025236.1|Pbr027137.1|Pbr032949.1|Pbr002371.1|Pbr006747.1|Pbr015357.1|Pbr025554.1|Pbr022226.1|Pbr029341.1|Pbr035637.1|Pbr023757.1|Pbr002369.1|Pbr008478.1|Pbr025235.1|Pbr006038.1|Pbr012630.1|Pbr011452.1|Pbr022632.1|Pbr026727.1|Pbr040677.1|Pbr022630.1|Pbr038887.1|Pbr024431.1|Pbr012602.1|Pbr020346.1|Pbr012494.1|Pbr…	http://www.genome.jp/kegg-bin/show_pathway?pxb00480/pxb:103960208%09red/pxb:103961448%09red/pxb:103941961%09red/pxb:103955337%09red/pxb:103962710%09red/pxb:103961666%09red/pxb:103930887%09red/pxb:103959890%09red/pxb:103959674%09red/pxb:103965702%09red/pxb:103927795%09red/pxb:103935372%09red/pxb:103960936%09red/pxb:103958810%09red/pxb:103945951%09red/pxb:103945952%09red/pxb:103959913%09red/pxb:103…	Circadian rhythm - plant	KEGG PATHWAY	pxb04712	13	57	0.00313276	0.041074	Pbr028522.1|Pbr021057.1|Pbr013518.1|Pbr040056.1|Pbr029328.1|Pbr023746.1|Pbr006687.1|Pbr001636.3|Pbr026078.1|Pbr037652.1|Pbr008279.1|Pbr012125.1|Pbr024556.1	http://www.genome.jp/kegg-bin/show_pathway?pxb04712/pxb:103951583%09red/pxb:103943084%09red/pxb:103934049%09red/pxb:103930273%09red/pxb:103965891%09red/pxb:103950485%09red/pxb:103955304%09red/pxb:103939713%09red/pxb:103943360%09red/pxb:103927183%09red/pxb:103955840%09red/pxb:103926536%09red/pxb:103930879%09red	alpha-Linolenic acid metabolism	KEGG PATHWAY	pxb00592	30	93
Peroxisome	KEGG PATHWAY	pxb04146	11	132	0.00256897	0.0251759	Pbr030507.1|Pbr024980.1|Pbr026188.1|Pbr018366.1|Pbr002867.1|Pbr027531.1|Pbr001483.1|Pbr037260.1|Pbr002786.1|Pbr042734.1|Pbr029389.1	http://www.genome.jp/kegg-bin/show_pathway?pxb04146/pxb:103929269%09red/pxb:103966317%09red/pxb:103927486%09red/pxb:103939610%09red/pxb:103930865%09red/pxb:103931755%09red/pxb:103967278%09red/pxb:103962574%09red/pxb:103953698%09red/pxb:103928686%09red	Glycine, serine and threonine metabolism	KEGG PATHWAY	pxb00260	20	92	3.49497e-05	0.000398427	Pbr004310.1|Pbr008105.1|Pbr030489.1|Pbr039649.1|Pbr018157.1|Pbr011138.1|Pbr016054.1|Pbr008104.4|Pbr008015.1|Pbr041502.1|Pbr007870.2|Pbr021889.1|Pbr014600.1|Pbr039650.1|Pbr032398.2|Pbr037943.1|Pbr018135.1|Pbr002687.1|Pbr007839.1|Pbr027712.1	http://www.genome.jp/kegg-bin/show_pathway?pxb00260/pxb:103956666%09red/pxb:103956668%09red/pxb:103944584%09red/pxb:103959041%09red/pxb:103954360%09red/pxb:103953592%09red/pxb:103951904%09red/pxb:103936541%09red/pxb:103933038%09red/pxb:103944563%09red/pxb:103929609%09red/pxb:103937467%09red/pxb:103956555%09red/pxb:103962217%09red/pxb:103942261%09red/pxb:103931738%09red/pxb:103961176%09red/pxb:103…	Carotenoid biosynthesis	KEGG PATHWAY	pxb00906	16	55	0.000251804	0.00299647	Pbr002367.1|Pbr034033.1|Pbr035432.1|Pbr034869.1|Pbr028583.1|Pbr039596.1|Pbr041486.1|Pbr025145.1|Pbr040200.1|Pbr018267.1|Pbr013795.1|Pbr004390.1|Pbr022971.1|Pbr029618.1|Pbr023621.1|Pbr018657.1	http://www.genome.jp/kegg-bin/show_pathway?pxb00906/pxb:103953513%09red/pxb:103930371%09red/pxb:103965679%09red/pxb:103956812%09red/pxb:103954429%09red/pxb:103968091%09red/pxb:103935128%09red/pxb:103951887%09red/pxb:103945571%09red/pxb:103937745%09red/pxb:103964559%09red/pxb:103933980%09red/pxb:103947408%09red/pxb:103960366%09red/pxb:103951286%09red/pxb:103964324%09red	Fructose and mannose metabolism	KEGG PATHWAY	pxb00051	30	105	1.74194e-06	2.16e-05	Pbr013912.1|Pbr013372.1|Pbr013913.1|Pbr032773.1|Pbr032775.1|Pbr032770.1|Pbr032772.1|Pbr013914.1|Pbr028764.1|Pbr032771.1|Pbr013915.1|Pbr005502.1|Pbr013917.1|Pbr013916.1|Pbr000099.1|Pbr001967.1|Pbr005501.1|Pbr032776.1|Pbr031946.1|Pbr032451.1|Pbr016797.1|Pbr013317.1|Pbr008761.1|Pbr011621.1|Pbr033748.1|Pbr032774.1|Pbr020798.1|Pbr013693.1|Pbr032778.1|Pbr005841.1	http://www.genome.jp/kegg-bin/show_pathway?pxb00051/pxb:103960511%09red/pxb:103960512%09red/pxb:103960513%09red/pxb:103947077%09red/pxb:103948139%09red/pxb:103948223%09red/pxb:103933320%09red/pxb:103957062%09red/pxb:103947741%09red/pxb:103927847%09red/pxb:103944293%09red/pxb:103960199%09red/pxb:103958995%09red/pxb:103960507%09red/pxb:103944912%09red/pxb:103960509%09red/pxb:103960508%09red/pxb:103…	Tryptophan metabolism	KEGG PATHWAY	pxb00380	14	66	0.00390799	0.0461143	Pbr006536.1|Pbr021598.1|Pbr003980.1|Pbr003978.1|Pbr005464.1|Pbr000419.1|Pbr032947.1|Pbr001902.1|Pbr021620.1|Pbr013685.1|Pbr027959.1|Pbr005739.1|Pbr005462.1|Pbr006535.1	http://www.genome.jp/kegg-bin/show_pathway?pxb00380/pxb:103952975%09red/pxb:103941509%09red/pxb:103940936%09red/pxb:103941511%09red/pxb:103941661%09red/pxb:103941917%09red/pxb:103930236%09red/pxb:103941916%09red/pxb:103966255%09red/pxb:103960183%09red/pxb:103946793%09red/pxb:103936842%09red/pxb:103941918%09red	MAPK signaling pathway - plant	KEGG PATHWAY	pxb04016	48	209
Biosynthesis of unsaturated fatty acids	KEGG PATHWAY	pxb01040	5	31	0.00326348	0.0272611	Pbr003647.1|Pbr026188.1|Pbr018366.1|Pbr028977.1|Pbr002786.1	http://www.genome.jp/kegg-bin/show_pathway?pxb01040/pxb:103948952%09red/pxb:103966317%09red/pxb:103967278%09red/pxb:103928686%09red/pxb:103954176%09red	Phenylalanine, tyrosine and tryptophan biosynthesis	KEGG PATHWAY	pxb00400	17	71	4.71844e-05	0.000489002	Pbr040620.1|Pbr022575.1|Pbr039649.1|Pbr000138.1|Pbr019022.1|Pbr006578.1|Pbr006608.1|Pbr011328.1|Pbr034125.1|Pbr011885.1|Pbr039650.1|Pbr042772.1|Pbr038270.1|Pbr010075.1|Pbr003095.1|Pbr004809.1|Pbr022812.1	http://www.genome.jp/kegg-bin/show_pathway?pxb00400/pxb:103928352%09red/pxb:103954756%09red/pxb:103938972%09red/pxb:103949981%09red/pxb:103967024%09red/pxb:103959277%09red/pxb:103967404%09red/pxb:103932694%09red/pxb:103941229%09red/pxb:103942329%09red/pxb:103937467%09red/pxb:103966625%09red/pxb:103962023%09red/pxb:103953879%09red/pxb:103937468%09red/pxb:103934019%09red/pxb:103957926%09red	Peroxisome	KEGG PATHWAY	pxb04146	26	132	0.000854549	0.00878514	Pbr026194.1|Pbr028261.1|Pbr025247.1|Pbr035038.1|Pbr037260.1|Pbr012244.1|Pbr029389.1|Pbr024980.1|Pbr007701.1|Pbr042806.1|Pbr010596.1|Pbr018366.1|Pbr016961.1|Pbr001483.1|Pbr009292.1|Pbr007445.2|Pbr030507.1|Pbr024861.1|Pbr030368.1|Pbr026191.1|Pbr026185.1|Pbr026188.1|Pbr003502.1|Pbr016501.2|Pbr026184.1|Pbr022336.1	http://www.genome.jp/kegg-bin/show_pathway?pxb04146/pxb:103947719%09red/pxb:103945960%09red/pxb:103927419%09red/pxb:103962972%09red/pxb:103954218%09red/pxb:103928700%09red/pxb:103956225%09red/pxb:103927486%09red/pxb:103942116%09red/pxb:103958285%09red/pxb:103939610%09red/pxb:103930865%09red/pxb:103931755%09red/pxb:103943209%09red/pxb:103967278%09red/pxb:103966976%09red/pxb:103949217%09red/pxb:103…	Flavonoid biosynthesis	KEGG PATHWAY	pxb00941	21	62	7.19799e-06	8.1141e-05	Pbr022425.1|Pbr010838.1|Pbr004258.1|Pbr005931.1|Pbr002926.1|Pbr004260.1|Pbr036259.1|Pbr005360.1|Pbr034039.1|Pbr038712.1|Pbr020145.1|Pbr020248.1|Pbr022422.1|Pbr020890.1|Pbr027485.1|Pbr004259.1|Pbr036245.1|Pbr041050.1|Pbr013248.1|Pbr026583.1|Pbr004261.1	http://www.genome.jp/kegg-bin/show_pathway?pxb00941/pxb:103947071%09red/pxb:103967813%09red/pxb:103967800%09red/pxb:103946365%09red/pxb:103938522%09red/pxb:103951986%09red/pxb:108867456%09red/pxb:103967781%09red/pxb:103945380%09red/pxb:103954960%09red/pxb:103958200%09red/pxb:103936908%09red/pxb:103928717%09red/pxb:103944996%09red/pxb:103929197%09red/pxb:103945376%09red/pxb:103934745%09red/pxb:103…	Glycine, serine and threonine metabolism	KEGG PATHWAY	pxb00260	17	92	0.0054056	0.0579873	Pbr036191.1|Pbr029389.1|Pbr008108.1|Pbr000131.1|Pbr027407.1|Pbr040110.1|Pbr002687.1|Pbr019837.1|Pbr020711.2|Pbr008107.1|Pbr020924.1|Pbr013991.1|Pbr009292.1|Pbr016278.1|Pbr023079.1|Pbr039347.1|Pbr004667.1	http://www.genome.jp/kegg-bin/show_pathway?pxb00260/pxb:103930865%09red/pxb:103949832%09red/pxb:103962468%09red/pxb:103937634%09red/pxb:103956669%09red/pxb:103946631%09red/pxb:103951115%09red/pxb:103949713%09red/pxb:103965719%09red/pxb:103960588%09red/pxb:103967442%09red/pxb:103953592%09red/pxb:103952059%09red	Plant-pathogen interaction	KEGG PATHWAY	pxb04626	56	272
Flavonoid biosynthesis	KEGG PATHWAY	pxb00941	7	62	0.0033381	0.0272611	Pbr026584.1|Pbr000217.1|Pbr005931.1|Pbr020248.1|Pbr014026.1|Pbr020913.1|Pbr003752.1	http://www.genome.jp/kegg-bin/show_pathway?pxb00941/pxb:103946366%09red/pxb:103938522%09red/pxb:103940646%09red/pxb:103945020%09red/pxb:103928717%09red/pxb:103960623%09red/pxb:103957850%09red	Tropane, piperidine and pyridine alkaloid biosynthesis	KEGG PATHWAY	pxb00960	10	34	0.00043469	0.00412956	Pbr008105.1|Pbr022575.1|Pbr035874.1|Pbr008104.4|Pbr035872.1|Pbr035875.1|Pbr011885.1|Pbr022812.1|Pbr035873.1|Pbr038270.1	http://www.genome.jp/kegg-bin/show_pathway?pxb00960/pxb:103956666%09red/pxb:103967024%09red/pxb:103959277%09red/pxb:103967404%09red/pxb:103932694%09red/pxb:103956668%09red/pxb:103949373%09red/pxb:103949375%09red/pxb:103949377%09red/pxb:103949376%09red	Fatty acid degradation	KEGG PATHWAY	pxb00071	16	63	0.000885896	0.00878514	Pbr005739.1|Pbr023011.1|Pbr026194.1|Pbr026191.1|Pbr042806.1|Pbr026188.1|Pbr018366.1|Pbr005767.1|Pbr035038.1|Pbr016501.2|Pbr026185.1|Pbr027959.1|Pbr026184.1|Pbr039378.1|Pbr037426.1|Pbr032936.1	http://www.genome.jp/kegg-bin/show_pathway?pxb00071/pxb:103959983%09red/pxb:103967515%09red/pxb:103950259%09red/pxb:103928700%09red/pxb:103941661%09red/pxb:103951140%09red/pxb:103967278%09red/pxb:103927182%09red/pxb:103949217%09red/pxb:103946793%09red/pxb:103962573%09red/pxb:103928686%09red	Tropane, piperidine and pyridine alkaloid biosynthesis	KEGG PATHWAY	pxb00960	15	34	1.22357e-05	0.000124549	Pbr008105.1|Pbr022575.1|Pbr007554.1|Pbr011886.1|Pbr035874.1|Pbr008104.4|Pbr035872.1|Pbr035875.1|Pbr011885.1|Pbr022812.1|Pbr035873.1|Pbr038270.1|Pbr008106.1|Pbr009228.1|Pbr022513.1	http://www.genome.jp/kegg-bin/show_pathway?pxb00960/pxb:103956666%09red/pxb:103959279%09red/pxb:103949377%09red/pxb:103967024%09red/pxb:103959277%09red/pxb:103967404%09red/pxb:103932694%09red/pxb:103945452%09red/pxb:103956668%09red/pxb:103957474%09red/pxb:103949373%09red/pxb:103949375%09red/pxb:103956391%09red/pxb:103949376%09red	Starch and sucrose metabolism	KEGG PATHWAY	pxb00500	34	239	0.0060017	0.0590167	Pbr026335.1|Pbr000994.1|Pbr039508.1|Pbr022330.1|Pbr014729.3|Pbr015752.1|Pbr031898.1|Pbr020465.2|Pbr015879.2|Pbr028003.1|Pbr024684.1|Pbr019424.1|Pbr000135.1|Pbr005529.2|Pbr042200.2|Pbr039134.1|Pbr015872.1|Pbr001745.1|Pbr040712.1|Pbr000741.1|Pbr029104.2|Pbr027800.1|Pbr040874.1|Pbr042727.1|Pbr030382.1|Pbr008035.1|Pbr035099.1|Pbr030381.2|Pbr019272.1|Pbr003592.1|Pbr029954.1|Pbr024683.1|Pbr038591.1|Pbr…	http://www.genome.jp/kegg-bin/show_pathway?pxb00500/pxb:103947239%09red/pxb:103946090%09red/pxb:103929809%09red/pxb:103956574%09red/pxb:103938932%09red/pxb:103933774%09red/pxb:103948179%09red/pxb:103936905%09red/pxb:103946672%09red/pxb:103932522%09red/pxb:103938271%09red/pxb:103951651%09red/pxb:103965390%09red/pxb:103949807%09red/pxb:103930811%09red/pxb:103951215%09red/pxb:103950868%09red/pxb:103…	Pentose phosphate pathway	KEGG PATHWAY	pxb00030	25	74
Phenylalanine metabolism	KEGG PATHWAY	pxb00360	6	47	0.00373303	0.0281413	Pbr006536.1|Pbr005461.1|Pbr006539.1|Pbr003978.1|Pbr003982.1|Pbr006535.1	http://www.genome.jp/kegg-bin/show_pathway?pxb00360/pxb:103941509%09red/pxb:103940934%09red/pxb:103940936%09red/pxb:103941914%09red/pxb:103941917%09red/pxb:103941918%09red	Cysteine and methionine metabolism	KEGG PATHWAY	pxb00270	24	155	0.000628932	0.00551525	Pbr037943.1|Pbr002233.1|Pbr022812.1|Pbr036692.1|Pbr012181.3|Pbr032688.1|Pbr031954.1|Pbr030489.1|Pbr021889.1|Pbr012055.1|Pbr008015.1|Pbr007839.1|Pbr013293.1|Pbr027712.1|Pbr038270.1|Pbr022774.1|Pbr014600.1|Pbr022539.1|Pbr018549.1|Pbr035142.1|Pbr029877.1|Pbr005179.1|Pbr022236.1|Pbr037756.1	http://www.genome.jp/kegg-bin/show_pathway?pxb00270/pxb:103953381%09red/pxb:103956555%09red/pxb:103950307%09red/pxb:103961176%09red/pxb:103954990%09red/pxb:103967066%09red/pxb:103967295%09red/pxb:103966823%09red/pxb:103943134%09red/pxb:103933174%09red/pxb:103947531%09red/pxb:103959502%09red/pxb:103942261%09red/pxb:103934193%09red/pxb:103944677%09red/pxb:103948231%09red/pxb:103935793%09red/pxb:103…	Biosynthesis of unsaturated fatty acids	KEGG PATHWAY	pxb01040	10	31	0.00187839	0.0171945	Pbr026194.1|Pbr026191.1|Pbr042806.1|Pbr026188.1|Pbr018366.1|Pbr028977.1|Pbr026185.1|Pbr033987.1|Pbr026184.1|Pbr024691.1	http://www.genome.jp/kegg-bin/show_pathway?pxb01040/pxb:103928700%09red/pxb:103967278%09red/pxb:103948952%09red/pxb:103946101%09red/pxb:103928686%09red	Sesquiterpenoid and triterpenoid biosynthesis	KEGG PATHWAY	pxb00909	16	39	1.30576e-05	0.000124549	Pbr037004.1|Pbr022515.1|Pbr006736.2|Pbr022529.1|Pbr005033.1|Pbr041710.1|Pbr022530.1|Pbr041711.1|Pbr019584.1|Pbr041712.1|Pbr024790.1|Pbr010994.2|Pbr022531.1|Pbr022516.1|Pbr022344.1|Pbr024791.1	http://www.genome.jp/kegg-bin/show_pathway?pxb00909/pxb:103941312%09red/pxb:103952120%09red/pxb:103967038%09red/pxb:103935918%09red/pxb:103967075%09red/pxb:103967039%09red/pxb:103952123%09red/pxb:103967055%09red/pxb:103965221%09red/pxb:103946237%09red/pxb:103958474%09red/pxb:103941370%09red/pxb:103966922%09red/pxb:103946238%09red/pxb:103967056%09red	DNA replication	KEGG PATHWAY	pxb03030	16	88	0.00778414	0.070656	Pbr035642.1|Pbr002219.1|Pbr019249.1|Pbr020163.1|Pbr010226.1|Pbr028265.1|Pbr007206.1|Pbr015816.1|Pbr037059.1|Pbr033559.1|Pbr018613.1|Pbr037820.1|Pbr007319.1|Pbr028318.1|Pbr010108.1|Pbr001226.1	http://www.genome.jp/kegg-bin/show_pathway?pxb03030/pxb:103936047%09red/pxb:103958073%09red/pxb:103953370%09red/pxb:103961502%09red/pxb:103944740%09red/pxb:103958951%09red/pxb:103955948%09red/pxb:103967086%09red/pxb:103942790%09red/pxb:103950373%09red/pxb:103962069%09red/pxb:103937748%09red/pxb:103930614%09red/pxb:103946881%09red	Fructose and mannose metabolism	KEGG PATHWAY	pxb00051	29	105
Tryptophan metabolism	KEGG PATHWAY	pxb00380	7	66	0.00457607	0.0320325	Pbr006536.1|Pbr005461.1|Pbr006539.1|Pbr003978.1|Pbr023012.1|Pbr003982.1|Pbr006535.1	http://www.genome.jp/kegg-bin/show_pathway?pxb00380/pxb:103967515%09red/pxb:103941509%09red/pxb:103940934%09red/pxb:103940936%09red/pxb:103941914%09red/pxb:103941917%09red/pxb:103941918%09red	Glutathione metabolism	KEGG PATHWAY	pxb00480	21	129	0.000758236	0.00617421	Pbr025294.1|Pbr027136.1|Pbr032951.1|Pbr031010.1|Pbr023757.1|Pbr025235.1|Pbr038887.1|Pbr016565.1|Pbr015357.1|Pbr032948.3|Pbr022632.1|Pbr022630.1|Pbr024431.1|Pbr011452.1|Pbr025243.1|Pbr022226.1|Pbr029341.1|Pbr025236.1|Pbr032952.1|Pbr036018.1|Pbr020346.1	http://www.genome.jp/kegg-bin/show_pathway?pxb00480/pxb:103960208%09red/pxb:103961448%09red/pxb:103950607%09red/pxb:103945956%09red/pxb:103935372%09red/pxb:103966813%09red/pxb:103958810%09red/pxb:103929006%09red/pxb:103945951%09red/pxb:103962710%09red/pxb:103945952%09red/pxb:103930887%09red/pxb:103961666%09red/pxb:103939320%09red/pxb:103960192%09red/pxb:103926541%09red/pxb:103967343%09red/pxb:103…	Ascorbate and aldarate metabolism	KEGG PATHWAY	pxb00053	17	77	0.00229209	0.0194827	Pbr024419.1|Pbr007669.1|Pbr042913.1|Pbr005739.1|Pbr039481.1|Pbr039758.1|Pbr020588.1|Pbr034821.1|Pbr024548.1|Pbr004366.1|Pbr016672.1|Pbr027959.1|Pbr008291.1|Pbr005730.1|Pbr037426.1|Pbr020590.1|Pbr023011.1	http://www.genome.jp/kegg-bin/show_pathway?pxb00053/pxb:103967515%09red/pxb:103950259%09red/pxb:103965571%09red/pxb:103937379%09red/pxb:103926938%09red/pxb:103941661%09red/pxb:103948366%09red/pxb:103941667%09red/pxb:103934327%09red/pxb:103927266%09red/pxb:103962147%09red/pxb:103953464%09red/pxb:103951401%09red/pxb:103959477%09red/pxb:103946793%09red/pxb:103954400%09red	Phenylalanine, tyrosine and tryptophan biosynthesis	KEGG PATHWAY	pxb00400	22	71	1.41039e-05	0.00012492	Pbr040620.1|Pbr022575.1|Pbr019022.1|Pbr009501.1|Pbr038410.1|Pbr022812.1|Pbr010075.1|Pbr007554.1|Pbr000138.1|Pbr016544.1|Pbr006578.1|Pbr009228.1|Pbr011885.1|Pbr034125.1|Pbr013739.2|Pbr003095.1|Pbr022513.1|Pbr038270.1|Pbr011886.1|Pbr006608.1|Pbr004809.1|Pbr031904.1	http://www.genome.jp/kegg-bin/show_pathway?pxb00400/pxb:103954756%09red/pxb:103938972%09red/pxb:103949981%09red/pxb:103962023%09red/pxb:103945452%09red/pxb:103960303%09red/pxb:103951019%09red/pxb:103962689%09red/pxb:103967024%09red/pxb:103936533%09red/pxb:103928352%09red/pxb:103957926%09red/pxb:103941229%09red/pxb:103957474%09red/pxb:103953879%09red/pxb:103959279%09red/pxb:103959277%09red/pxb:103…	Ubiquinone and other terpenoid-quinone biosynthesis	KEGG PATHWAY	pxb00130	11	54	0.0126855	0.105206	Pbr026415.1|Pbr012898.1|Pbr013207.1|Pbr004467.1|Pbr011477.1|Pbr037490.1|Pbr026213.1|Pbr030036.1|Pbr017690.1|Pbr039831.1|Pbr014700.2	http://www.genome.jp/kegg-bin/show_pathway?pxb00130/pxb:103928616%09red/pxb:103940989%09red/pxb:103958749%09red/pxb:103929764%09red/pxb:103936298%09red/pxb:103928538%09red/pxb:103966541%09red/pxb:103946661%09red	Arginine and proline metabolism	KEGG PATHWAY	pxb00330	24	83
Base excision repair	KEGG PATHWAY	pxb03410	6	56	0.00807552	0.05276	Pbr007355.1|Pbr010256.1|Pbr002540.1|Pbr010273.1|Pbr002509.1|Pbr026783.1	http://www.genome.jp/kegg-bin/show_pathway?pxb03410/pxb:103958120%09red/pxb:103953267%09red/pxb:103953300%09red/pxb:103955980%09red/pxb:103928920%09red/pxb:103958107%09red	Fructose and mannose metabolism	KEGG PATHWAY	pxb00051	17	105	0.00242389	0.0184216	Pbr013912.1|Pbr032771.1|Pbr033748.1|Pbr013317.1|Pbr013916.1|Pbr032774.1|Pbr013372.1|Pbr032770.1|Pbr032773.1|Pbr005501.1|Pbr008761.1|Pbr032778.1|Pbr032776.1|Pbr013915.1|Pbr032772.1|Pbr013914.1|Pbr011621.1	http://www.genome.jp/kegg-bin/show_pathway?pxb00051/pxb:103960507%09red/pxb:103960511%09red/pxb:103960512%09red/pxb:103960513%09red/pxb:103933316%09red/pxb:103933314%09red/pxb:103933315%09red/pxb:103931246%09red/pxb:103933318%09red/pxb:103947741%09red/pxb:103957062%09red/pxb:103948139%09red/pxb:103958995%09red/pxb:103955182%09red/pxb:103933320%09red	Tryptophan metabolism	KEGG PATHWAY	pxb00380	15	66	0.00319088	0.0253143	Pbr006536.1|Pbr023011.1|Pbr006539.1|Pbr005739.1|Pbr003978.1|Pbr005464.1|Pbr032947.1|Pbr003449.1|Pbr021620.1|Pbr021598.1|Pbr027959.1|Pbr025875.1|Pbr037426.1|Pbr006535.1|Pbr005462.1	http://www.genome.jp/kegg-bin/show_pathway?pxb00380/pxb:103967515%09red/pxb:103950259%09red/pxb:103941509%09red/pxb:103940936%09red/pxb:103941511%09red/pxb:103941661%09red/pxb:103941914%09red/pxb:103941917%09red/pxb:103927974%09red/pxb:103966255%09red/pxb:103946793%09red/pxb:103960183%09red/pxb:103940492%09red/pxb:103941918%09red	Cysteine and methionine metabolism	KEGG PATHWAY	pxb00270	35	155	2.18821e-05	0.000180892	Pbr030489.1|Pbr025526.1|Pbr022539.1|Pbr002233.1|Pbr022812.1|Pbr003939.1|Pbr032691.1|Pbr036692.1|Pbr006747.1|Pbr009228.1|Pbr021889.1|Pbr012055.1|Pbr037119.1|Pbr000708.2|Pbr031954.1|Pbr007723.1|Pbr015589.1|Pbr030234.1|Pbr037322.1|Pbr008015.1|Pbr032688.1|Pbr001095.1|Pbr022513.1|Pbr038270.1|Pbr032690.1|Pbr022774.1|Pbr014600.1|Pbr018549.1|Pbr020754.1|Pbr029877.1|Pbr041300.1|Pbr003336.1|Pbr009132.1|Pbr…	http://www.genome.jp/kegg-bin/show_pathway?pxb00270/pxb:103941961%09red/pxb:103953381%09red/pxb:103945452%09red/pxb:103956555%09red/pxb:103950307%09red/pxb:103961176%09red/pxb:103931583%09red/pxb:103967066%09red/pxb:103957474%09red/pxb:103967295%09red/pxb:103952230%09red/pxb:103943975%09red/pxb:103940809%09red/pxb:103950120%09red/pxb:103933174%09red/pxb:103954017%09red/pxb:103950162%09red/pxb:103…	Phenylalanine metabolism	KEGG PATHWAY	pxb00360	10	47	0.0133736	0.105206	Pbr006536.1|Pbr021598.1|Pbr003980.1|Pbr003978.1|Pbr008108.1|Pbr005464.1|Pbr021620.1|Pbr008107.1|Pbr005462.1|Pbr006535.1	http://www.genome.jp/kegg-bin/show_pathway?pxb00360/pxb:103941509%09red/pxb:103940936%09red/pxb:103941511%09red/pxb:103956669%09red/pxb:103941917%09red/pxb:103941916%09red/pxb:103966255%09red/pxb:103941918%09red	Fatty acid degradation	KEGG PATHWAY	pxb00071	20	63
Nitrogen metabolism	KEGG PATHWAY	pxb00910	5	49	0.0180805	0.110743	Pbr008178.1|Pbr029791.1|Pbr008534.1|Pbr016632.1|Pbr027017.1	http://www.genome.jp/kegg-bin/show_pathway?pxb00910/pxb:103965822%09red/pxb:103959439%09red/pxb:103931159%09red/pxb:103956979%09red/pxb:103956697%09red	Pentose and glucuronate interconversions	KEGG PATHWAY	pxb00040	23	166	0.00292936	0.0208717	Pbr013912.1|Pbr012741.1|Pbr040934.1|Pbr032773.1|Pbr015755.1|Pbr013915.1|Pbr012209.1|Pbr032772.1|Pbr013914.1|Pbr032771.1|Pbr023840.1|Pbr030107.1|Pbr013916.1|Pbr032770.1|Pbr026344.1|Pbr026333.1|Pbr026345.1|Pbr032776.1|Pbr032774.1|Pbr035883.1|Pbr008626.1|Pbr032778.1|Pbr022719.1	http://www.genome.jp/kegg-bin/show_pathway?pxb00040/pxb:103938142%09red/pxb:103960507%09red/pxb:103960512%09red/pxb:103960513%09red/pxb:103933316%09red/pxb:103933314%09red/pxb:103933315%09red/pxb:103928436%09red/pxb:103933318%09red/pxb:103961961%09red/pxb:103959832%09red/pxb:103956861%09red/pxb:103928396%09red/pxb:103931361%09red/pxb:103960511%09red/pxb:103943162%09red/pxb:103949386%09red/pxb:103…	Pentose phosphate pathway	KEGG PATHWAY	pxb00030	16	74	0.00362666	0.0269733	Pbr012392.1|Pbr021374.1|Pbr020085.1|Pbr036345.1|Pbr007280.1|Pbr022360.1|Pbr038975.1|Pbr034263.1|Pbr005161.1|Pbr004380.1|Pbr030133.1|Pbr007343.1|Pbr012401.1|Pbr000007.1|Pbr035932.1|Pbr010532.1	http://www.genome.jp/kegg-bin/show_pathway?pxb00030/pxb:103954969%09red/pxb:103949429%09red/pxb:103954379%09red/pxb:103938414%09red/pxb:103931218%09red/pxb:103959618%09red/pxb:103935582%09red/pxb:103958011%09red/pxb:103966935%09red/pxb:103945096%09red/pxb:103937074%09red/pxb:103931387%09red/pxb:103949095%09red/pxb:103954419%09red/pxb:103955971%09red	Pentose phosphate pathway	KEGG PATHWAY	pxb00030	22	74	2.40207e-05	0.00018616	Pbr012094.1|Pbr014470.1|Pbr013372.1|Pbr016565.1|Pbr028764.1|Pbr005502.1|Pbr000099.1|Pbr001967.1|Pbr028738.1|Pbr005501.1|Pbr018635.1|Pbr037840.1|Pbr031946.1|Pbr035637.1|Pbr029981.1|Pbr032451.1|Pbr016797.1|Pbr008761.1|Pbr040695.1|Pbr022226.1|Pbr026727.1|Pbr012494.1	http://www.genome.jp/kegg-bin/show_pathway?pxb00030/pxb:103947077%09red/pxb:103947052%09red/pxb:103947271%09red/pxb:103948139%09red/pxb:103948223%09red/pxb:103943049%09red/pxb:103959674%09red/pxb:103957062%09red/pxb:103960936%09red/pxb:103962764%09red/pxb:103944293%09red/pxb:103950394%09red/pxb:103944759%09red/pxb:103947241%09red/pxb:103928882%09red/pxb:103939870%09red/pxb:103962710%09red/pxb:103…	Base excision repair	KEGG PATHWAY	pxb03410	11	56	0.0157641	0.11626	Pbr010218.1|Pbr009024.1|Pbr002540.1|Pbr019249.1|Pbr010273.1|Pbr029386.1|Pbr033559.1|Pbr026783.1|Pbr037059.1|Pbr028318.1|Pbr010108.1	http://www.genome.jp/kegg-bin/show_pathway?pxb03410/pxb:103958120%09red/pxb:103957288%09red/pxb:103936047%09red/pxb:103930857%09red/pxb:103958065%09red/pxb:103958951%09red/pxb:103953300%09red/pxb:103967086%09red/pxb:103928920%09red/pxb:103946881%09red	Cysteine and methionine metabolism	KEGG PATHWAY	pxb00270	34	155
Fatty acid degradation	KEGG PATHWAY	pxb00071	5	63	0.0433548	0.249928	Pbr026188.1|Pbr018366.1|Pbr042734.1|Pbr023012.1|Pbr002786.1	http://www.genome.jp/kegg-bin/show_pathway?pxb00071/pxb:103967515%09red/pxb:103962574%09red/pxb:103967278%09red/pxb:103928686%09red/pxb:103966317%09red	Isoquinoline alkaloid biosynthesis	KEGG PATHWAY	pxb00950	7	24	0.00324999	0.0215503	Pbr008105.1|Pbr022575.1|Pbr008104.4|Pbr011885.1|Pbr022812.1|Pbr038270.1|Pbr000321.4	http://www.genome.jp/kegg-bin/show_pathway?pxb00950/pxb:103956666%09red/pxb:103967024%09red/pxb:103959277%09red/pxb:103967404%09red/pxb:103932694%09red/pxb:103956668%09red/pxb:103927236%09red	Arginine and proline metabolism	KEGG PATHWAY	pxb00330	17	83	0.0044569	0.0311983	Pbr006536.1|Pbr023011.1|Pbr006539.1|Pbr005739.1|Pbr003978.1|Pbr005464.1|Pbr013575.1|Pbr030049.1|Pbr021620.1|Pbr021598.1|Pbr027959.1|Pbr031083.1|Pbr012718.1|Pbr015734.1|Pbr037426.1|Pbr006535.1|Pbr005462.1	http://www.genome.jp/kegg-bin/show_pathway?pxb00330/pxb:103967515%09red/pxb:103950259%09red/pxb:103941509%09red/pxb:103940936%09red/pxb:103941511%09red/pxb:103941661%09red/pxb:103943416%09red/pxb:103941914%09red/pxb:103941917%09red/pxb:103966255%09red/pxb:103947322%09red/pxb:103959816%09red/pxb:103946793%09red/pxb:103961947%09red/pxb:103932116%09red/pxb:103941918%09red	Plant-pathogen interaction	KEGG PATHWAY	pxb04626	51	272	3.17493e-05	0.000220177	Pbr028312.1|Pbr013092.1|Pbr040364.1|Pbr033365.1|Pbr042724.1|Pbr002230.1|Pbr034115.1|Pbr031509.1|Pbr028310.1|Pbr022548.1|Pbr022550.1|Pbr013149.1|Pbr013608.1|Pbr001322.2|Pbr018609.1|Pbr034839.1|Pbr015024.1|Pbr021489.1|Pbr042825.1|Pbr038805.1|Pbr010307.1|Pbr036909.3|Pbr019280.1|Pbr041631.2|Pbr018864.1|Pbr022747.1|Pbr011544.2|Pbr026767.2|Pbr039222.1|Pbr028492.1|Pbr000435.1|Pbr013669.1|Pbr015939.1|Pbr…	http://www.genome.jp/kegg-bin/show_pathway?pxb04626/pxb:103955445%09red/pxb:103926812%09red/pxb:103938045%09red/pxb:103958804%09red/pxb:103961295%09red/pxb:103934707%09red/pxb:103945205%09red/pxb:103960173%09red/pxb:103961932%09red/pxb:103950368%09red/pxb:103934339%09red/pxb:103949107%09red/pxb:103954958%09red/pxb:103950535%09red/pxb:103941416%09red/pxb:103958932%09red/pxb:103934216%09red/pxb:103…	Thiamine metabolism	KEGG PATHWAY	pxb00730	9	43	0.0200402	0.13568	Pbr004200.1|Pbr041366.1|Pbr007314.2|Pbr033835.1|Pbr033682.1|Pbr033860.1|Pbr011188.1|Pbr042307.1|Pbr004685.1	http://www.genome.jp/kegg-bin/show_pathway?pxb00730/pxb:103938583%09red/pxb:103963218%09red/pxb:103954706%09red/pxb:103958539%09red/pxb:103955940%09red/pxb:103967326%09red/pxb:103933874%09red	Tropane, piperidine and pyridine alkaloid biosynthesis	KEGG PATHWAY	pxb00960	14	34
Zeatin biosynthesis	KEGG PATHWAY	pxb00908	3	28	0.0564012	0.307073	Pbr024972.1|Pbr002071.1|Pbr032554.1	http://www.genome.jp/kegg-bin/show_pathway?pxb00908/pxb:103953221%09red/pxb:103927480%09red/pxb:103933139%09red	Carotenoid biosynthesis	KEGG PATHWAY	pxb00906	11	55	0.00340268	0.0215503	Pbr005089.1|Pbr029414.1|Pbr003860.1|Pbr029589.1|Pbr004630.1|Pbr006776.1|Pbr005093.1|Pbr005978.1|Pbr005979.1|Pbr025271.1|Pbr029618.1	http://www.genome.jp/kegg-bin/show_pathway?pxb00906/pxb:103945979%09red/pxb:103941040%09red/pxb:103955532%09red/pxb:103958137%09red/pxb:103929079%09red/pxb:103931125%09red/pxb:103947408%09red/pxb:103954827%09red/pxb:103954279%09red	Pyruvate metabolism	KEGG PATHWAY	pxb00620	21	123	0.0104689	0.066393	Pbr009212.1|Pbr040794.1|Pbr014773.1|Pbr022520.1|Pbr005739.1|Pbr023011.1|Pbr033582.1|Pbr039832.1|Pbr003449.1|Pbr008802.1|Pbr000137.1|Pbr041160.1|Pbr022525.1|Pbr040325.2|Pbr027959.1|Pbr007072.2|Pbr027554.1|Pbr015491.1|Pbr031090.1|Pbr037426.1|Pbr011169.1	http://www.genome.jp/kegg-bin/show_pathway?pxb00620/pxb:103967515%09red/pxb:103964894%09red/pxb:103943877%09red/pxb:103957455%09red/pxb:103929389%09red/pxb:103951716%09red/pxb:103943578%09red/pxb:103941661%09red/pxb:103950072%09red/pxb:103950259%09red/pxb:103967049%09red/pxb:103940492%09red/pxb:103938371%09red/pxb:103946793%09red/pxb:103933886%09red/pxb:103937519%09red/pxb:103937854%09red	Tyrosine metabolism	KEGG PATHWAY	pxb00350	17	48	3.29246e-05	0.000220177	Pbr008105.1|Pbr022575.1|Pbr007554.1|Pbr021222.2|Pbr008104.4|Pbr003230.1|Pbr009228.1|Pbr022812.1|Pbr039380.2|Pbr011885.1|Pbr038586.1|Pbr022513.1|Pbr011886.1|Pbr038270.1|Pbr001252.1|Pbr008106.1|Pbr021220.1	http://www.genome.jp/kegg-bin/show_pathway?pxb00350/pxb:103956666%09red/pxb:103951144%09red/pxb:103959279%09red/pxb:103966279%09red/pxb:103967024%09red/pxb:103966275%09red/pxb:103967404%09red/pxb:103932694%09red/pxb:103945452%09red/pxb:103956668%09red/pxb:103939570%09red/pxb:103957474%09red/pxb:103950703%09red/pxb:103956391%09red/pxb:103940527%09red/pxb:103959277%09red	Arginine and proline metabolism	KEGG PATHWAY	pxb00330	14	83	0.0206969	0.13568	Pbr006536.1|Pbr021598.1|Pbr003980.1|Pbr003978.1|Pbr005464.1|Pbr013575.1|Pbr021620.1|Pbr027959.1|Pbr031083.1|Pbr012718.1|Pbr005739.1|Pbr006535.1|Pbr041456.1|Pbr005462.1	http://www.genome.jp/kegg-bin/show_pathway?pxb00330/pxb:103941509%09red/pxb:103940936%09red/pxb:103941511%09red/pxb:103941661%09red/pxb:103951857%09red/pxb:103943416%09red/pxb:103941917%09red/pxb:103941916%09red/pxb:103966255%09red/pxb:103959816%09red/pxb:103946793%09red/pxb:103932116%09red/pxb:103941918%09red	Glycerolipid metabolism	KEGG PATHWAY	pxb00561	29	130
Glycolysis / Gluconeogenesis	KEGG PATHWAY	pxb00010	9	171	0.0708346	0.365357	Pbr014526.1|Pbr006906.1|Pbr036345.1|Pbr023012.1|Pbr017459.1|Pbr038975.1|Pbr012401.1|Pbr012553.1|Pbr010532.1	http://www.genome.jp/kegg-bin/show_pathway?pxb00010/pxb:103967515%09red/pxb:103937074%09red/pxb:103959720%09red/pxb:103959618%09red/pxb:103935582%09red/pxb:103960982%09red/pxb:103958011%09red/pxb:103947643%09red/pxb:103964178%09red	Monobactam biosynthesis	KEGG PATHWAY	pxb00261	5	12	0.00373704	0.0224222	Pbr021889.1|Pbr004737.1|Pbr018861.1|Pbr014657.1|Pbr008015.1	http://www.genome.jp/kegg-bin/show_pathway?pxb00261/pxb:103941106%09red/pxb:103961129%09red/pxb:103956555%09red/pxb:103964771%09red/pxb:103966587%09red	Glycine, serine and threonine metabolism	KEGG PATHWAY	pxb00260	17	92	0.0106006	0.066393	Pbr036191.1|Pbr029389.1|Pbr031914.1|Pbr027407.1|Pbr000131.1|Pbr003449.1|Pbr040110.1|Pbr019837.1|Pbr020711.2|Pbr020924.1|Pbr013991.1|Pbr009292.1|Pbr016278.1|Pbr037426.1|Pbr023079.1|Pbr039347.1|Pbr004667.1	http://www.genome.jp/kegg-bin/show_pathway?pxb00260/pxb:103930865%09red/pxb:103950259%09red/pxb:103949832%09red/pxb:103962468%09red/pxb:103949713%09red/pxb:103937634%09red/pxb:103946631%09red/pxb:103951115%09red/pxb:103948196%09red/pxb:103965719%09red/pxb:103960588%09red/pxb:103940492%09red/pxb:103967442%09red/pxb:103953592%09red/pxb:103952059%09red	Galactose metabolism	KEGG PATHWAY	pxb00052	22	76	3.37368e-05	0.000220177	Pbr012094.1|Pbr038846.1|Pbr017037.1|Pbr036852.1|Pbr028045.1|Pbr017039.1|Pbr011871.1|Pbr001967.1|Pbr039283.1|Pbr020645.1|Pbr017029.1|Pbr021378.1|Pbr017515.1|Pbr008761.1|Pbr001726.1|Pbr031750.1|Pbr017035.1|Pbr035064.1|Pbr041854.1|Pbr003128.1|Pbr032451.1|Pbr005841.1	http://www.genome.jp/kegg-bin/show_pathway?pxb00052/pxb:103938744%09red/pxb:103957062%09red/pxb:103963084%09red/pxb:103932673%09red/pxb:103953123%09red/pxb:103949238%09red/pxb:103950569%09red/pxb:103953905%09red/pxb:103937245%09red/pxb:103927847%09red/pxb:103935818%09red/pxb:103933051%09red/pxb:103939870%09red/pxb:103945100%09red/pxb:103930066%09red/pxb:103943049%09red/pxb:103963401%09red/pxb:103…	Ascorbate and aldarate metabolism	KEGG PATHWAY	pxb00053	13	77	0.0250279	0.155436	Pbr007669.1|Pbr042913.1|Pbr005739.1|Pbr039481.1|Pbr017964.1|Pbr024548.1|Pbr016672.1|Pbr026456.1|Pbr020588.1|Pbr038163.1|Pbr027959.1|Pbr009220.1|Pbr040907.1	http://www.genome.jp/kegg-bin/show_pathway?pxb00053/pxb:103965571%09red/pxb:103927266%09red/pxb:103965840%09red/pxb:103941661%09red/pxb:103948366%09red/pxb:103962147%09red/pxb:103937379%09red/pxb:103957464%09red/pxb:103928568%09red/pxb:103938180%09red/pxb:103936763%09red/pxb:103959477%09red/pxb:103946793%09red	Galactose metabolism	KEGG PATHWAY	pxb00052	20	76
Ascorbate and aldarate metabolism	KEGG PATHWAY	pxb00053	5	77	0.0829045	0.402652	Pbr038502.1|Pbr023012.1|Pbr039481.1|Pbr020725.1|Pbr000052.1	http://www.genome.jp/kegg-bin/show_pathway?pxb00053/pxb:103967515%09red/pxb:103937379%09red/pxb:103965616%09red/pxb:103963758%09red/pxb:103943393%09red	Sulfur metabolism	KEGG PATHWAY	pxb00920	10	51	0.00577032	0.0328908	Pbr007694.1|Pbr000136.1|Pbr015181.1|Pbr031908.1|Pbr004737.1|Pbr018861.1|Pbr033237.1|Pbr014657.1|Pbr009946.1|Pbr006942.1	http://www.genome.jp/kegg-bin/show_pathway?pxb00920/pxb:103961471%09red/pxb:103955908%09red/pxb:103941106%09red/pxb:103942746%09red/pxb:103942844%09red/pxb:103948191%09red/pxb:103956216%09red/pxb:103961129%09red/pxb:103949894%09red/pxb:103964771%09red	Mismatch repair	KEGG PATHWAY	pxb03430	13	64	0.0126466	0.0752474	Pbr002219.1|Pbr013964.1|Pbr029773.1|Pbr024113.1|Pbr019249.1|Pbr016273.1|Pbr037059.1|Pbr015862.1|Pbr015867.1|Pbr031692.2|Pbr012960.1|Pbr001226.1|Pbr010495.1	http://www.genome.jp/kegg-bin/show_pathway?pxb03430/pxb:103936047%09red/pxb:103944224%09red/pxb:103959512%09red/pxb:103960037%09red/pxb:103960554%09red/pxb:103958951%09red/pxb:103932544%09red/pxb:103942790%09red/pxb:103926670%09red	Glycine, serine and threonine metabolism	KEGG PATHWAY	pxb00260	24	92	6.21555e-05	0.000385364	Pbr016544.1|Pbr007213.1|Pbr016054.1|Pbr025526.1|Pbr013657.1|Pbr008105.1|Pbr008104.4|Pbr018135.1|Pbr015251.1|Pbr013739.2|Pbr028502.1|Pbr008106.1|Pbr030489.1|Pbr018157.1|Pbr011138.1|Pbr021889.1|Pbr008015.1|Pbr027712.1|Pbr007489.3|Pbr004310.1|Pbr014600.1|Pbr007870.2|Pbr032034.1|Pbr032398.2	http://www.genome.jp/kegg-bin/show_pathway?pxb00260/pxb:103961540%09red/pxb:103956666%09red/pxb:103932779%09red/pxb:103956668%09red/pxb:103960303%09red/pxb:103956555%09red/pxb:103962217%09red/pxb:103959041%09red/pxb:103961176%09red/pxb:103962689%09red/pxb:103930255%09red/pxb:103954360%09red/pxb:103933038%09red/pxb:103944563%09red/pxb:103960588%09red/pxb:103956503%09red/pxb:103927780%09red/pxb:103…	Biosynthesis of unsaturated fatty acids	KEGG PATHWAY	pxb01040	7	31	0.0279656	0.163109	Pbr026194.1|Pbr042806.1|Pbr026188.1|Pbr018366.1|Pbr028977.1|Pbr002786.1|Pbr019246.1	http://www.genome.jp/kegg-bin/show_pathway?pxb01040/pxb:103966317%09red/pxb:103928700%09red/pxb:103964864%09red/pxb:103967278%09red/pxb:103948952%09red/pxb:103928686%09red	Pentose and glucuronate interconversions	KEGG PATHWAY	pxb00040	33	166
Fatty acid metabolism	KEGG PATHWAY	pxb01212	6	102	0.0862825	0.402652	Pbr026188.1|Pbr018366.1|Pbr028977.1|Pbr002786.1|Pbr003647.1|Pbr042734.1	http://www.genome.jp/kegg-bin/show_pathway?pxb01212/pxb:103966317%09red/pxb:103948952%09red/pxb:103954176%09red/pxb:103967278%09red/pxb:103962574%09red/pxb:103928686%09red	Vitamin B6 metabolism	KEGG PATHWAY	pxb00750	6	23	0.00986848	0.0535717	Pbr030426.2|Pbr041502.1|Pbr021643.1|Pbr027712.1|Pbr037943.1|Pbr007839.1	http://www.genome.jp/kegg-bin/show_pathway?pxb00750/pxb:103966330%09red/pxb:103942261%09red/pxb:103936541%09red/pxb:103929609%09red/pxb:103931649%09red/pxb:103951904%09red	Starch and sucrose metabolism	KEGG PATHWAY	pxb00500	34	239	0.0162023	0.0906485	Pbr020085.1|Pbr010784.1|Pbr003592.1|Pbr022330.1|Pbr001312.1|Pbr031898.1|Pbr007802.1|Pbr020465.2|Pbr015879.2|Pbr024684.1|Pbr019424.1|Pbr013598.1|Pbr042200.2|Pbr001745.1|Pbr040712.1|Pbr015353.1|Pbr017358.1|Pbr000741.1|Pbr029104.2|Pbr024683.1|Pbr040874.1|Pbr031532.1|Pbr042727.1|Pbr030382.1|Pbr008035.1|Pbr035099.1|Pbr036011.1|Pbr030381.2|Pbr019272.1|Pbr040641.3|Pbr005419.1|Pbr038591.1|Pbr005529.2|Pbr…	http://www.genome.jp/kegg-bin/show_pathway?pxb00500/pxb:103946090%09red/pxb:103954379%09red/pxb:103956574%09red/pxb:103938932%09red/pxb:103956358%09red/pxb:103933774%09red/pxb:103961660%09red/pxb:103936905%09red/pxb:103943441%09red/pxb:103932522%09red/pxb:103958150%09red/pxb:103951651%09red/pxb:103965390%09red/pxb:103930811%09red/pxb:103955206%09red/pxb:103964899%09red/pxb:103948046%09red/pxb:103…	Fatty acid degradation	KEGG PATHWAY	pxb00071	19	63	7.16965e-05	0.000423351	Pbr040872.1|Pbr022552.1|Pbr039298.1|Pbr028209.1|Pbr039380.2|Pbr003609.1|Pbr003230.1|Pbr032991.1|Pbr034871.1|Pbr021222.2|Pbr001252.1|Pbr021220.1|Pbr042588.1|Pbr032347.1|Pbr038586.1|Pbr021627.1|Pbr040265.3|Pbr034873.1|Pbr014085.3	http://www.genome.jp/kegg-bin/show_pathway?pxb00071/pxb:103953517%09red/pxb:103954143%09red/pxb:103940527%09red/pxb:103937274%09red/pxb:103967012%09red/pxb:103960685%09red/pxb:103951803%09red/pxb:103966275%09red/pxb:103966317%09red/pxb:103951144%09red/pxb:103939570%09red/pxb:103930030%09red/pxb:103953515%09red/pxb:103948466%09red/pxb:103950703%09red/pxb:103960456%09red/pxb:103966279%09red/pxb:103…	Pyruvate metabolism	KEGG PATHWAY	pxb00620	18	123	0.0303711	0.163109	Pbr009212.1|Pbr040794.1|Pbr027508.1|Pbr022520.1|Pbr005739.1|Pbr014773.1|Pbr033582.1|Pbr013232.1|Pbr008802.1|Pbr000137.1|Pbr041160.1|Pbr022525.1|Pbr027959.1|Pbr027554.1|Pbr011169.1|Pbr031090.1|Pbr013279.1|Pbr040325.2	http://www.genome.jp/kegg-bin/show_pathway?pxb00620/pxb:103957455%09red/pxb:103929389%09red/pxb:103951716%09red/pxb:103943578%09red/pxb:103941661%09red/pxb:103950072%09red/pxb:103946931%09red/pxb:103967049%09red/pxb:103947462%09red/pxb:103938371%09red/pxb:103946793%09red/pxb:103933886%09red/pxb:103929215%09red/pxb:103937854%09red	Vitamin B6 metabolism	KEGG PATHWAY	pxb00750	10	23
Fructose and mannose metabolism	KEGG PATHWAY	pxb00051	6	105	0.095346	0.424178	Pbr005930.1|Pbr006906.1|Pbr036345.1|Pbr038975.1|Pbr012401.1|Pbr010532.1	http://www.genome.jp/kegg-bin/show_pathway?pxb00051/pxb:103935582%09red/pxb:103928701%09red/pxb:103959618%09red/pxb:103937074%09red/pxb:103958011%09red/pxb:103964178%09red	Tyrosine metabolism	KEGG PATHWAY	pxb00350	9	48	0.0109781	0.0568865	Pbr008105.1|Pbr022575.1|Pbr008104.4|Pbr003230.1|Pbr011885.1|Pbr038586.1|Pbr022812.1|Pbr038270.1|Pbr000321.4	http://www.genome.jp/kegg-bin/show_pathway?pxb00350/pxb:103956666%09red/pxb:103940527%09red/pxb:103967024%09red/pxb:103959277%09red/pxb:103967404%09red/pxb:103932694%09red/pxb:103956668%09red/pxb:103950703%09red/pxb:103927236%09red	Glycolysis / Gluconeogenesis	KEGG PATHWAY	pxb00010	26	171	0.0167585	0.0906485	Pbr028534.1|Pbr020085.1|Pbr040935.2|Pbr000007.1|Pbr027959.1|Pbr007072.2|Pbr009377.1|Pbr012401.1|Pbr010532.1|Pbr036345.1|Pbr003449.1|Pbr032936.1|Pbr012392.1|Pbr023011.1|Pbr041170.1|Pbr022360.1|Pbr005161.1|Pbr007343.1|Pbr035932.1|Pbr005739.1|Pbr005767.1|Pbr038975.1|Pbr034263.1|Pbr039378.1|Pbr032052.1|Pbr037426.1	http://www.genome.jp/kegg-bin/show_pathway?pxb00010/pxb:103954379%09red/pxb:103950259%09red/pxb:103941661%09red/pxb:103935582%09red/pxb:103967515%09red/pxb:103958011%09red/pxb:103959618%09red/pxb:103938143%09red/pxb:103930335%09red/pxb:103964894%09red/pxb:103932809%09red/pxb:103951140%09red/pxb:103949095%09red/pxb:103946793%09red/pxb:103940492%09red/pxb:103959983%09red/pxb:103935459%09red/pxb:103…	Amino sugar and nucleotide sugar metabolism	KEGG PATHWAY	pxb00520	38	189	8.81739e-05	0.00049698	Pbr012094.1|Pbr018708.1|Pbr031443.1|Pbr003261.1|Pbr009767.1|Pbr007232.1|Pbr020182.1|Pbr021362.1|Pbr007600.1|Pbr030107.1|Pbr009764.1|Pbr037931.1|Pbr020464.1|Pbr039283.1|Pbr009768.1|Pbr007327.1|Pbr018707.1|Pbr020146.2|Pbr009783.1|Pbr009769.1|Pbr017885.1|Pbr032352.1|Pbr013317.1|Pbr009268.1|Pbr040695.1|Pbr009781.1|Pbr020019.1|Pbr009782.1|Pbr009765.1|Pbr009786.1|Pbr030514.1|Pbr034281.1|Pbr016849.1|Pbr…	http://www.genome.jp/kegg-bin/show_pathway?pxb00520/pxb:103940426%09red/pxb:103953829%09red/pxb:103949120%09red/pxb:103947741%09red/pxb:103957750%09red/pxb:103956420%09red/pxb:103957710%09red/pxb:103943483%09red/pxb:103937933%09red/pxb:103943049%09red/pxb:103930880%09red/pxb:103936531%09red/pxb:103964366%09red/pxb:103964365%09red/pxb:103936532%09red/pxb:103927847%09red/pxb:103954970%09red/pxb:103…	Peroxisome	KEGG PATHWAY	pxb04146	19	132	0.0304143	0.163109	Pbr030507.1|Pbr029389.1|Pbr024861.1|Pbr026194.1|Pbr024980.1|Pbr042806.1|Pbr026188.1|Pbr003502.1|Pbr002867.1|Pbr025247.1|Pbr002687.1|Pbr001483.1|Pbr037260.1|Pbr002786.1|Pbr009292.1|Pbr012244.1|Pbr007701.1|Pbr018366.1|Pbr007445.2	http://www.genome.jp/kegg-bin/show_pathway?pxb04146/pxb:103945960%09red/pxb:103927419%09red/pxb:103966317%09red/pxb:103954218%09red/pxb:103953592%09red/pxb:103956225%09red/pxb:103939610%09red/pxb:103927486%09red/pxb:103930865%09red/pxb:103931755%09red/pxb:103942116%09red/pxb:103967278%09red/pxb:103928700%09red/pxb:103943209%09red/pxb:103953698%09red/pxb:103928686%09red	Fatty acid metabolism	KEGG PATHWAY	pxb01212	23	102
AGE-RAGE signaling pathway in diabetic complications	KEGG PATHWAY	pxb04933	2	17	0.0995521	0.424178	Pbr010903.1|Pbr009528.1	http://www.genome.jp/kegg-bin/show_pathway?pxb04933/pxb:103958607%09red/pxb:103936790%09red	Plant hormone signal transduction	KEGG PATHWAY	pxb04075	41	396	0.012591	0.0624077	Pbr004645.1|Pbr022706.1|Pbr007550.1|Pbr023072.1|Pbr012103.1|Pbr004574.1|Pbr042466.1|Pbr040321.1|Pbr026939.1|Pbr030542.1|Pbr004535.1|Pbr042468.1|Pbr004288.1|Pbr034084.1|Pbr013531.1|Pbr003675.1|Pbr039229.1|Pbr025212.1|Pbr040357.1|Pbr019155.1|Pbr004315.1|Pbr041090.1|Pbr009570.1|Pbr041738.1|Pbr030571.1|Pbr011102.1|Pbr023044.1|Pbr037679.1|Pbr015044.1|Pbr018494.1|Pbr002199.1|Pbr017146.1|Pbr003163.1|Pbr…	http://www.genome.jp/kegg-bin/show_pathway?pxb04075/pxb:103968079%09red/pxb:103942180%09red/pxb:103940602%09red/pxb:103937211%09red/pxb:103954372%09red/pxb:103963673%09red/pxb:103966399%09red/pxb:103967492%09red/pxb:103943066%09red/pxb:103937169%09red/pxb:103943370%09red/pxb:103964554%09red/pxb:103967194%09red/pxb:103952145%09red/pxb:103957346%09red/pxb:103939054%09red/pxb:103961322%09red/pxb:103…	Ubiquinone and other terpenoid-quinone biosynthesis	KEGG PATHWAY	pxb00130	11	54	0.0204612	0.103811	Pbr026415.1|Pbr012898.1|Pbr004467.1|Pbr013207.1|Pbr011477.1|Pbr037490.1|Pbr040374.1|Pbr024635.1|Pbr039831.1|Pbr018865.2|Pbr001084.1	http://www.genome.jp/kegg-bin/show_pathway?pxb00130/pxb:103928616%09red/pxb:103964755%09red/pxb:103941527%09red/pxb:103940989%09red/pxb:103958749%09red/pxb:103937837%09red/pxb:103929764%09red/pxb:103936298%09red/pxb:103927375%09red/pxb:103946661%09red	Vitamin B6 metabolism	KEGG PATHWAY	pxb00750	11	23	0.000100658	0.000542678	Pbr030426.2|Pbr032034.1|Pbr022293.1|Pbr015581.1|Pbr018378.1|Pbr029022.1|Pbr012454.1|Pbr015251.1|Pbr027712.1|Pbr019825.1|Pbr008858.1	http://www.genome.jp/kegg-bin/show_pathway?pxb00750/pxb:103961540%09red/pxb:103957156%09red/pxb:103943966%09red/pxb:103951970%09red/pxb:103966752%09red/pxb:103937773%09red/pxb:103929609%09red/pxb:103931649%09red/pxb:103930634%09red/pxb:103932779%09red/pxb:103964233%09red	Aminoacyl-tRNA biosynthesis	KEGG PATHWAY	pxb00970	13	80	0.0317924	0.163109	Pbr003184.1|Pbr033463.1|Pbr037844.1|Pbr000813.2|Pbr016675.1|Pbr018639.1|Pbr016007.1|Pbr033310.1|Pbr024541.3|Pbr005242.1|Pbr000111.1|Pbr033096.1|Pbr031932.2	http://www.genome.jp/kegg-bin/show_pathway?pxb00970/pxb:103948205%09red/pxb:103948706%09red/pxb:103933581%09red/pxb:103950399%09red/pxb:103944763%09red/pxb:103927263%09red/pxb:103940367%09red/pxb:103959479%09red/pxb:103955045%09red/pxb:103962255%09red/pxb:103948646%09red	Phenylalanine, tyrosine and tryptophan biosynthesis	KEGG PATHWAY	pxb00400	18	71
Plant-pathogen interaction	KEGG PATHWAY	pxb04626	12	272	0.110315	0.450454	Pbr017558.4|Pbr015876.1|Pbr038667.1|Pbr030415.1|Pbr002060.1|Pbr017601.1|Pbr020491.1|Pbr038473.1|Pbr017829.1|Pbr038031.7|Pbr034510.1|Pbr015856.1	http://www.genome.jp/kegg-bin/show_pathway?pxb04626/pxb:103962123%09red/pxb:103963906%09red/pxb:103958215%09red/pxb:103934333%09red/pxb:103953212%09red/pxb:103950783%09red/pxb:103963440%09red/pxb:103936574%09red/pxb:103965424%09red/pxb:103964485%09red/pxb:103936857%09red	Linoleic acid metabolism	KEGG PATHWAY	pxb00591	7	34	0.0157613	0.0748661	Pbr020412.1|Pbr005350.1|Pbr020415.1|Pbr020432.1|Pbr011914.1|Pbr023784.2|Pbr020435.1	http://www.genome.jp/kegg-bin/show_pathway?pxb00591/pxb:103965359%09red/pxb:103965360%09red/pxb:103945829%09red/pxb:103941411%09red/pxb:103959387%09red	Phenylalanine metabolism	KEGG PATHWAY	pxb00360	10	47	0.0209366	0.103811	Pbr027256.1|Pbr006536.1|Pbr006539.1|Pbr003978.1|Pbr005464.1|Pbr021620.1|Pbr021598.1|Pbr025875.1|Pbr005462.1|Pbr006535.1	http://www.genome.jp/kegg-bin/show_pathway?pxb00360/pxb:103929361%09red/pxb:103941509%09red/pxb:103940936%09red/pxb:103941511%09red/pxb:103941914%09red/pxb:103941917%09red/pxb:103927974%09red/pxb:103966255%09red/pxb:103941918%09red	beta-Alanine metabolism	KEGG PATHWAY	pxb00410	19	66	0.000119867	0.000619311	Pbr008480.1|Pbr008105.1|Pbr012645.2|Pbr012182.1|Pbr029606.1|Pbr008104.4|Pbr008479.1|Pbr009872.1|Pbr008481.1|Pbr034871.1|Pbr022893.1|Pbr026167.2|Pbr015601.1|Pbr038824.1|Pbr022552.1|Pbr021627.1|Pbr008106.1|Pbr034873.1|Pbr039298.1	http://www.genome.jp/kegg-bin/show_pathway?pxb00410/pxb:103956666%09red/pxb:103953517%09red/pxb:103953515%09red/pxb:103943993%09red/pxb:103937274%09red/pxb:103967012%09red/pxb:103956813%09red/pxb:103956837%09red/pxb:103966317%09red/pxb:103943135%09red/pxb:103956668%09red/pxb:103928674%09red/pxb:103957810%09red/pxb:103945491%09red/pxb:103947391%09red/pxb:103959927%09red/pxb:103950551%09red	ABC transporters	KEGG PATHWAY	pxb02010	8	41	0.0376142	0.179236	Pbr005815.1|Pbr020748.1|Pbr020572.1|Pbr013478.1|Pbr000573.1|Pbr026251.1|Pbr041847.1|Pbr033479.1	http://www.genome.jp/kegg-bin/show_pathway?pxb02010/pxb:103965670%09red/pxb:103938737%09red/pxb:103965492%09red/pxb:103943497%09red/pxb:103928466%09red/pxb:103944777%09red/pxb:103927625%09red/pxb:103933553%09red	Glycine, serine and threonine metabolism	KEGG PATHWAY	pxb00260	21	92
Phenylpropanoid biosynthesis	KEGG PATHWAY	pxb00940	11	247	0.117059	0.458871	Pbr040500.1|Pbr026415.1|Pbr026584.1|Pbr005014.1|Pbr000689.1|Pbr021337.1|Pbr026235.1|Pbr014026.1|Pbr014605.1|Pbr010632.1|Pbr042200.2	http://www.genome.jp/kegg-bin/show_pathway?pxb00940/pxb:103958318%09red/pxb:103928616%09red/pxb:103946366%09red/pxb:103937828%09red/pxb:103961180%09red/pxb:103938932%09red/pxb:103960623%09red/pxb:103928448%09red/pxb:103945219%09red/pxb:103963973%09red/pxb:103941282%09red	Glucosinolate biosynthesis	KEGG PATHWAY	pxb00966	3	6	0.0172452	0.0782697	Pbr011546.1|Pbr034114.1|Pbr008056.1	http://www.genome.jp/kegg-bin/show_pathway?pxb00966/pxb:103942363%09red/pxb:103958933%09red/pxb:103934215%09red	Valine, leucine and isoleucine degradation	KEGG PATHWAY	pxb00280	12	63	0.0239999	0.110027	Pbr005739.1|Pbr023011.1|Pbr026194.1|Pbr026191.1|Pbr042806.1|Pbr026188.1|Pbr028261.1|Pbr003449.1|Pbr026185.1|Pbr027959.1|Pbr026184.1|Pbr037426.1	http://www.genome.jp/kegg-bin/show_pathway?pxb00280/pxb:103967515%09red/pxb:103950259%09red/pxb:103928700%09red/pxb:103941661%09red/pxb:103930143%09red/pxb:103940492%09red/pxb:103946793%09red/pxb:103928686%09red	Isoquinoline alkaloid biosynthesis	KEGG PATHWAY	pxb00950	10	24	0.000494285	0.00245166	Pbr008105.1|Pbr022575.1|Pbr011886.1|Pbr008104.4|Pbr009228.1|Pbr022812.1|Pbr011885.1|Pbr022513.1|Pbr038270.1|Pbr008106.1	http://www.genome.jp/kegg-bin/show_pathway?pxb00950/pxb:103956666%09red/pxb:103959279%09red/pxb:103967024%09red/pxb:103959277%09red/pxb:103967404%09red/pxb:103932694%09red/pxb:103945452%09red/pxb:103956668%09red/pxb:103957474%09red	Pentose phosphate pathway	KEGG PATHWAY	pxb00030	12	74	0.0385743	0.179236	Pbr012392.1|Pbr021374.1|Pbr007280.1|Pbr042709.1|Pbr022360.1|Pbr038975.1|Pbr034263.1|Pbr004380.1|Pbr007343.1|Pbr012401.1|Pbr035932.1|Pbr010532.1	http://www.genome.jp/kegg-bin/show_pathway?pxb00030/pxb:103937074%09red/pxb:103949429%09red/pxb:103931218%09red/pxb:103959618%09red/pxb:103943378%09red/pxb:103966935%09red/pxb:103945096%09red/pxb:103958011%09red/pxb:103949095%09red/pxb:103954419%09red/pxb:103955971%09red	Tyrosine metabolism	KEGG PATHWAY	pxb00350	14	48
Phosphatidylinositol signaling system	KEGG PATHWAY	pxb04070	5	90	0.132058	0.497756	Pbr038502.1|Pbr010903.1|Pbr009528.1|Pbr000052.1|Pbr030105.1	http://www.genome.jp/kegg-bin/show_pathway?pxb04070/pxb:103958607%09red/pxb:103936790%09red/pxb:103943393%09red/pxb:103963758%09red/pxb:103931359%09red	Histidine metabolism	KEGG PATHWAY	pxb00340	7	35	0.0178786	0.0782697	Pbr040447.1|Pbr005739.1|Pbr039351.1|Pbr017768.1|Pbr010513.1|Pbr035206.1|Pbr034873.1	http://www.genome.jp/kegg-bin/show_pathway?pxb00340/pxb:103963608%09red/pxb:103953515%09red/pxb:103941661%09red/pxb:103934810%09red/pxb:103929466%09red/pxb:103957987%09red/pxb:103951123%09red	Flavone and flavonol biosynthesis	KEGG PATHWAY	pxb00944	3	5	0.0248455	0.110027	Pbr016190.1|Pbr000427.1|Pbr000428.1	http://www.genome.jp/kegg-bin/show_pathway?pxb00944/pxb:103944409%09red/pxb:103944402%09red/pxb:103944147%09red	Phenylalanine metabolism	KEGG PATHWAY	pxb00360	14	47	0.000683698	0.00326071	Pbr008105.1|Pbr022575.1|Pbr008363.1|Pbr007554.1|Pbr011886.1|Pbr008104.4|Pbr009228.1|Pbr022812.1|Pbr016460.1|Pbr011885.1|Pbr021621.1|Pbr022513.1|Pbr038270.1|Pbr008106.1	http://www.genome.jp/kegg-bin/show_pathway?pxb00360/pxb:103956666%09red/pxb:103959279%09red/pxb:103962533%09red/pxb:103967024%09red/pxb:103959277%09red/pxb:103967404%09red/pxb:103932694%09red/pxb:103945452%09red/pxb:103956668%09red/pxb:103957474%09red/pxb:103966255%09red/pxb:103956391%09red/pxb:103934948%09red	beta-Alanine metabolism	KEGG PATHWAY	pxb00410	11	66	0.0400026	0.179236	Pbr005739.1|Pbr013575.1|Pbr019019.1|Pbr018366.1|Pbr008108.1|Pbr008107.1|Pbr027959.1|Pbr002786.1|Pbr006623.4|Pbr033557.1|Pbr041456.1	http://www.genome.jp/kegg-bin/show_pathway?pxb00410/pxb:103966317%09red/pxb:103943416%09red/pxb:103938969%09red/pxb:103941661%09red/pxb:103956669%09red/pxb:103933810%09red/pxb:103951857%09red/pxb:103941354%09red/pxb:103967278%09red/pxb:103946793%09red	Flavonoid biosynthesis	KEGG PATHWAY	pxb00941	16	62
Vitamin B6 metabolism	KEGG PATHWAY	pxb00750	2	23	0.156698	0.539033	Pbr040075.1|Pbr008858.1	http://www.genome.jp/kegg-bin/show_pathway?pxb00750/pxb:103951606%09red/pxb:103957156%09red	Steroid biosynthesis	KEGG PATHWAY	pxb00100	9	53	0.0185376	0.0782697	Pbr022515.1|Pbr022529.1|Pbr022531.1|Pbr041710.1|Pbr022530.1|Pbr019584.1|Pbr022516.1|Pbr041712.1|Pbr024791.1	http://www.genome.jp/kegg-bin/show_pathway?pxb00100/pxb:103952120%09red/pxb:103967038%09red/pxb:103967075%09red/pxb:103952123%09red/pxb:103946238%09red/pxb:103965221%09red/pxb:103967039%09red/pxb:103967055%09red/pxb:103967056%09red	Homologous recombination	KEGG PATHWAY	pxb03440	14	79	0.0253894	0.110027	Pbr010108.1|Pbr002219.1|Pbr029773.1|Pbr024113.1|Pbr019249.1|Pbr037059.1|Pbr015862.1|Pbr015867.1|Pbr031692.2|Pbr024112.1|Pbr041471.1|Pbr012960.1|Pbr001226.1|Pbr010495.1	http://www.genome.jp/kegg-bin/show_pathway?pxb03440/pxb:103936047%09red/pxb:103959512%09red/pxb:103960037%09red/pxb:103958951%09red/pxb:103932544%09red/pxb:103967086%09red/pxb:103942790%09red/pxb:103951874%09red/pxb:103960038%09red/pxb:103926670%09red	Starch and sucrose metabolism	KEGG PATHWAY	pxb00500	41	239	0.000861964	0.00395865	Pbr012094.1|Pbr029288.1|Pbr023198.1|Pbr036852.1|Pbr015751.1|Pbr016902.1|Pbr009578.1|Pbr026342.1|Pbr023202.1|Pbr037395.1|Pbr006528.1|Pbr034494.1|Pbr019918.1|Pbr035253.1|Pbr012642.1|Pbr025742.1|Pbr035996.1|Pbr021378.1|Pbr041976.1|Pbr016368.1|Pbr035106.1|Pbr036040.1|Pbr016047.1|Pbr029588.1|Pbr017515.1|Pbr040695.1|Pbr017514.1|Pbr031750.1|Pbr012737.1|Pbr003395.1|Pbr020146.2|Pbr003394.1|Pbr016371.1|Pbr…	http://www.genome.jp/kegg-bin/show_pathway?pxb00500/pxb:103940505%09red/pxb:103967837%09red/pxb:103935950%09red/pxb:103940506%09red/pxb:103950289%09red/pxb:103962458%09red/pxb:103935818%09red/pxb:103967835%09red/pxb:103941903%09red/pxb:103937917%09red/pxb:103935319%09red/pxb:103963401%09red/pxb:103963400%09red/pxb:103943049%09red/pxb:103933465%09red/pxb:103954970%09red/pxb:103962764%09red/pxb:103…	Cyanoamino acid metabolism	KEGG PATHWAY	pxb00460	15	101	0.0410115	0.179236	Pbr020198.1|Pbr015552.2|Pbr030381.2|Pbr021414.1|Pbr029954.1|Pbr032163.1|Pbr032162.1|Pbr040110.1|Pbr022330.1|Pbr013991.1|Pbr021417.1|Pbr004667.1|Pbr039347.1|Pbr030382.1|Pbr042200.2	http://www.genome.jp/kegg-bin/show_pathway?pxb00460/pxb:103945228%09red/pxb:103947239%09red/pxb:103943934%09red/pxb:103937989%09red/pxb:103951115%09red/pxb:103945226%09red/pxb:103960588%09red/pxb:103966974%09red/pxb:103937634%09red/pxb:103938932%09red/pxb:103966370%09red/pxb:108867268%09red/pxb:103936462%09red	Sesquiterpenoid and triterpenoid biosynthesis	KEGG PATHWAY	pxb00909	12	39
Flavone and flavonol biosynthesis	KEGG PATHWAY	pxb00944	1	5	0.158137	0.539033	Pbr016190.1	http://www.genome.jp/kegg-bin/show_pathway?pxb00944/pxb:103944147%09red	2-Oxocarboxylic acid metabolism	KEGG PATHWAY	pxb01210	12	83	0.0205264	0.0835719	Pbr022539.1|Pbr021889.1|Pbr018101.1|Pbr004985.1|Pbr029877.1|Pbr011546.1|Pbr024431.1|Pbr022812.1|Pbr008056.1|Pbr024600.1|Pbr034114.1|Pbr005571.1	http://www.genome.jp/kegg-bin/show_pathway?pxb01210/pxb:103927335%09red/pxb:103944536%09red/pxb:103967066%09red/pxb:103941528%09red/pxb:103954922%09red/pxb:103958933%09red/pxb:103967404%09red/pxb:103934215%09red/pxb:103942363%09red/pxb:103934193%09red/pxb:103926949%09red/pxb:103966587%09red	One carbon pool by folate	KEGG PATHWAY	pxb00670	7	28	0.0258886	0.110027	Pbr031914.1|Pbr030457.1|Pbr040110.1|Pbr013991.1|Pbr000131.1|Pbr039347.1|Pbr004667.1	http://www.genome.jp/kegg-bin/show_pathway?pxb00670/pxb:103937634%09red/pxb:103951115%09red/pxb:103931674%09red/pxb:103949713%09red/pxb:103960588%09red/pxb:103948196%09red	Alanine, aspartate and glutamate metabolism	KEGG PATHWAY	pxb00250	18	74	0.00098244	0.00430842	Pbr008480.1|Pbr024406.1|Pbr022741.1|Pbr014600.1|Pbr012182.1|Pbr039983.1|Pbr019684.1|Pbr001375.1|Pbr042866.1|Pbr031443.1|Pbr008479.1|Pbr008481.1|Pbr012616.2|Pbr022812.1|Pbr022030.2|Pbr002864.1|Pbr009228.1|Pbr041011.1	http://www.genome.jp/kegg-bin/show_pathway?pxb00250/pxb:103926924%09red/pxb:103950574%09red/pxb:103956813%09red/pxb:103952775%09red/pxb:103956837%09red/pxb:103967404%09red/pxb:103943135%09red/pxb:103957474%09red/pxb:103953694%09red/pxb:103945320%09red/pxb:103931235%09red/pxb:103951631%09red/pxb:103967236%09red/pxb:103959902%09red/pxb:103932487%09red/pxb:103961176%09red/pxb:103938236%09red	Other glycan degradation	KEGG PATHWAY	pxb00511	6	28	0.0487299	0.19828	Pbr009565.3|Pbr036080.1|Pbr026397.1|Pbr038572.2|Pbr037494.1|Pbr036081.1	http://www.genome.jp/kegg-bin/show_pathway?pxb00511/pxb:103936904%09red/pxb:103937575%09red/pxb:103928605%09red/pxb:103935455%09red/pxb:103935456%09red	Isoquinoline alkaloid biosynthesis	KEGG PATHWAY	pxb00950	9	24
Pyruvate metabolism	KEGG PATHWAY	pxb00620	6	123	0.15951	0.539033	Pbr027508.1|Pbr023012.1|Pbr008802.1|Pbr022525.1|Pbr014773.1|Pbr017459.1	http://www.genome.jp/kegg-bin/show_pathway?pxb00620/pxb:103967515%09red/pxb:103957455%09red/pxb:103943578%09red/pxb:103947643%09red/pxb:103967049%09red/pxb:103929215%09red	Phenylalanine metabolism	KEGG PATHWAY	pxb00360	8	47	0.0253566	0.0996777	Pbr008105.1|Pbr022575.1|Pbr008363.1|Pbr008104.4|Pbr016460.1|Pbr011885.1|Pbr022812.1|Pbr038270.1	http://www.genome.jp/kegg-bin/show_pathway?pxb00360/pxb:103956666%09red/pxb:103962533%09red/pxb:103967024%09red/pxb:103959277%09red/pxb:103967404%09red/pxb:103932694%09red/pxb:103956668%09red/pxb:103934948%09red	Glycerolipid metabolism	KEGG PATHWAY	pxb00561	20	130	0.0297615	0.118931	Pbr036540.1|Pbr010930.1|Pbr040935.2|Pbr005739.1|Pbr023011.1|Pbr016768.1|Pbr012350.1|Pbr016771.1|Pbr042753.1|Pbr019972.1|Pbr032606.2|Pbr024953.1|Pbr027959.1|Pbr037167.1|Pbr037166.1|Pbr034670.1|Pbr016304.1|Pbr037426.1|Pbr020659.1|Pbr037782.1	http://www.genome.jp/kegg-bin/show_pathway?pxb00561/pxb:103967515%09red/pxb:103950259%09red/pxb:103959575%09red/pxb:103963051%09red/pxb:103953356%09red/pxb:103936033%09red/pxb:103950336%09red/pxb:103941661%09red/pxb:103963902%09red/pxb:103934625%09red/pxb:103934471%09red/pxb:103962491%09red/pxb:103938143%09red/pxb:103949750%09red/pxb:103927433%09red/pxb:103952180%09red/pxb:103946793%09red/pxb:103…	Cyanoamino acid metabolism	KEGG PATHWAY	pxb00460	22	101	0.00102523	0.00430842	Pbr020793.1|Pbr020792.1|Pbr023198.1|Pbr016902.1|Pbr020791.1|Pbr003939.1|Pbr023202.1|Pbr019684.1|Pbr015357.1|Pbr035253.1|Pbr025742.1|Pbr041976.1|Pbr016368.1|Pbr029588.1|Pbr003889.1|Pbr009132.1|Pbr007489.3|Pbr036040.1|Pbr016371.1|Pbr022030.2|Pbr031190.1|Pbr003886.1	http://www.genome.jp/kegg-bin/show_pathway?pxb00460/pxb:103944905%09red/pxb:103947896%09red/pxb:103944906%09red/pxb:103950574%09red/pxb:103967837%09red/pxb:103957376%09red/pxb:103940809%09red/pxb:103958128%09red/pxb:103962458%09red/pxb:108867073%09red/pxb:103928119%09red/pxb:103945320%09red/pxb:103961666%09red/pxb:103967835%09red/pxb:103935302%09red/pxb:103960588%09red/pxb:108865427%09red/pxb:103…	One carbon pool by folate	KEGG PATHWAY	pxb00670	6	28	0.0487299	0.19828	Pbr000694.1|Pbr040110.1|Pbr013991.1|Pbr000131.1|Pbr039347.1|Pbr004667.1	http://www.genome.jp/kegg-bin/show_pathway?pxb00670/pxb:103951115%09red/pxb:103949713%09red/pxb:103937634%09red/pxb:103963993%09red/pxb:103960588%09red	Alanine, aspartate and glutamate metabolism	KEGG PATHWAY	pxb00250	17	74
Pentose phosphate pathway	KEGG PATHWAY	pxb00030	4	74	0.179362	0.585917	Pbr012401.1|Pbr036345.1|Pbr038975.1|Pbr010532.1	http://www.genome.jp/kegg-bin/show_pathway?pxb00030/pxb:103959618%09red/pxb:103935582%09red/pxb:103958011%09red/pxb:103937074%09red	Citrate cycle (TCA cycle)	KEGG PATHWAY	pxb00020	11	77	0.0276916	0.104416	Pbr029060.1|Pbr004985.1|Pbr022705.1|Pbr022545.1|Pbr015038.1|Pbr026951.2|Pbr024431.1|Pbr024632.1|Pbr018101.1|Pbr026777.1|Pbr005571.1	http://www.genome.jp/kegg-bin/show_pathway?pxb00020/pxb:103940765%09red/pxb:103961236%09red/pxb:103944536%09red/pxb:103941528%09red/pxb:103954922%09red/pxb:103967193%09red/pxb:103929038%09red/pxb:103928911%09red/pxb:103950305%09red/pxb:103926949%09red	Thiamine metabolism	KEGG PATHWAY	pxb00730	9	43	0.0299826	0.118931	Pbr004200.1|Pbr041366.1|Pbr007314.2|Pbr033835.1|Pbr033682.1|Pbr033860.1|Pbr025426.2|Pbr042307.1|Pbr004685.1	http://www.genome.jp/kegg-bin/show_pathway?pxb00730/pxb:103938583%09red/pxb:103963218%09red/pxb:103954706%09red/pxb:103927570%09red/pxb:103955940%09red/pxb:103967326%09red/pxb:103933874%09red	Taurine and hypotaurine metabolism	KEGG PATHWAY	pxb00430	9	22	0.00104236	0.00430842	Pbr008480.1|Pbr012182.1|Pbr012591.1|Pbr008479.1|Pbr015357.1|Pbr008481.1|Pbr007735.1|Pbr041859.1|Pbr040626.1	http://www.genome.jp/kegg-bin/show_pathway?pxb00430/pxb:103956813%09red/pxb:103956837%09red/pxb:103938750%09red/pxb:103943135%09red/pxb:103956253%09red/pxb:103959879%09red/pxb:103961666%09red/pxb:103962085%09red	Cutin, suberine and wax biosynthesis	KEGG PATHWAY	pxb00073	7	36	0.0507641	0.199672	Pbr041427.1|Pbr022953.1|Pbr003502.1|Pbr018188.1|Pbr008877.1|Pbr022954.1|Pbr032485.1	http://www.genome.jp/kegg-bin/show_pathway?pxb00073/pxb:103963865%09red/pxb:103951832%09red/pxb:103954218%09red/pxb:103933112%09red/pxb:103945558%09red/pxb:103957174%09red	Carotenoid biosynthesis	KEGG PATHWAY	pxb00906	14	55
Galactose metabolism	KEGG PATHWAY	pxb00052	4	76	0.190742	0.601828	Pbr015353.1|Pbr027013.1|Pbr006906.1|Pbr014990.1	http://www.genome.jp/kegg-bin/show_pathway?pxb00052/pxb:103961259%09red/pxb:103965859%09red/pxb:103961660%09red/pxb:103964178%09red	Taurine and hypotaurine metabolism	KEGG PATHWAY	pxb00430	5	22	0.0283938	0.104416	Pbr041859.1|Pbr012182.1|Pbr015357.1|Pbr035222.1|Pbr008481.1	http://www.genome.jp/kegg-bin/show_pathway?pxb00430/pxb:103956837%09red/pxb:103938750%09red/pxb:103961666%09red/pxb:103943135%09red/pxb:103934831%09red	Plant-pathogen interaction	KEGG PATHWAY	pxb04626	36	272	0.0325152	0.124817	Pbr017829.1|Pbr026572.3|Pbr039005.1|Pbr038366.1|Pbr004887.1|Pbr020491.1|Pbr016327.1|Pbr002060.1|Pbr039003.1|Pbr010537.1|Pbr017558.4|Pbr025134.1|Pbr039001.1|Pbr039454.1|Pbr015878.6|Pbr013609.1|Pbr017237.1|Pbr017601.1|Pbr012718.1|Pbr036090.1|Pbr015876.1|Pbr015715.1|Pbr021958.1|Pbr030415.1|Pbr015874.1|Pbr013196.1|Pbr017559.1|Pbr015734.1|Pbr038031.7|Pbr023140.1|Pbr006277.1|Pbr019628.1|Pbr024953.1|Pbr…	http://www.genome.jp/kegg-bin/show_pathway?pxb04626/pxb:103937133%09red/pxb:103937131%09red/pxb:103962123%09red/pxb:103956720%09red/pxb:103958215%09red/pxb:103963440%09red/pxb:103951010%09red/pxb:103947344%09red/pxb:103961933%09red/pxb:108865317%09red/pxb:103958018%09red/pxb:103953212%09red/pxb:103936574%09red/pxb:103937412%09red/pxb:103927433%09red/pxb:103959816%09red/pxb:103963160%09red/pxb:103…	Steroid biosynthesis	KEGG PATHWAY	pxb00100	14	53	0.00180508	0.00722032	Pbr022515.1|Pbr022529.1|Pbr022531.1|Pbr038791.1|Pbr041710.1|Pbr022530.1|Pbr041711.1|Pbr019584.1|Pbr024790.1|Pbr022516.1|Pbr011937.2|Pbr041712.1|Pbr024791.1|Pbr022344.1	http://www.genome.jp/kegg-bin/show_pathway?pxb00100/pxb:103952120%09red/pxb:103967038%09red/pxb:103967075%09red/pxb:103959409%09red/pxb:103967055%09red/pxb:103937092%09red/pxb:103965221%09red/pxb:103952123%09red/pxb:103946237%09red/pxb:103967039%09red/pxb:103966922%09red/pxb:103946238%09red/pxb:103967056%09red	Carotenoid biosynthesis	KEGG PATHWAY	pxb00906	9	55	0.0646924	0.246249	Pbr035432.1|Pbr034869.1|Pbr028583.1|Pbr041486.1|Pbr025145.1|Pbr040200.1|Pbr018267.1|Pbr023621.1|Pbr018657.1	http://www.genome.jp/kegg-bin/show_pathway?pxb00906/pxb:103930371%09red/pxb:103951887%09red/pxb:103956812%09red/pxb:103968091%09red/pxb:103935128%09red/pxb:103937745%09red/pxb:103964559%09red/pxb:103964324%09red/pxb:103953513%09red	Biosynthesis of unsaturated fatty acids	KEGG PATHWAY	pxb01040	10	31
Citrate cycle (TCA cycle)	KEGG PATHWAY	pxb00020	4	77	0.196515	0.601828	Pbr039718.1|Pbr022525.1|Pbr017459.1|Pbr042601.1	http://www.genome.jp/kegg-bin/show_pathway?pxb00020/pxb:103951452%09red/pxb:103947643%09red/pxb:103967049%09red/pxb:103948385%09red	Synthesis and degradation of ketone bodies	KEGG PATHWAY	pxb00072	3	8	0.0307191	0.109437	Pbr001560.1|Pbr040265.3|Pbr021771.1	http://www.genome.jp/kegg-bin/show_pathway?pxb00072/pxb:103951803%09red/pxb:103952874%09red/pxb:103966465%09red	Folate biosynthesis	KEGG PATHWAY	pxb00790	7	30	0.0342032	0.127193	Pbr031471.1|Pbr042689.1|Pbr039543.1|Pbr002182.1|Pbr026963.1|Pbr021321.1|Pbr023287.1	http://www.genome.jp/kegg-bin/show_pathway?pxb00790/pxb:103951244%09red/pxb:103932373%09red/pxb:103935896%09red/pxb:103966626%09red/pxb:103940014%09red/pxb:103948948%09red	Carbon fixation in photosynthetic organisms	KEGG PATHWAY	pxb00710	20	94	0.00215121	0.00833596	Pbr016797.1|Pbr008772.1|Pbr005502.1|Pbr014465.1|Pbr039983.1|Pbr034362.1|Pbr009228.1|Pbr013372.1|Pbr020798.1|Pbr006059.2|Pbr028738.1|Pbr005501.1|Pbr027783.1|Pbr022812.1|Pbr012488.1|Pbr036263.1|Pbr028764.1|Pbr024227.1|Pbr031060.1|Pbr038213.1	http://www.genome.jp/kegg-bin/show_pathway?pxb00710/pxb:103947052%09red/pxb:103944912%09red/pxb:103957074%09red/pxb:103947077%09red/pxb:103957474%09red/pxb:103932045%09red/pxb:103967404%09red/pxb:103951631%09red/pxb:103944293%09red/pxb:103926889%09red/pxb:103932207%09red/pxb:103948139%09red/pxb:103955183%09red/pxb:103955182%09red/pxb:103949900%09red/pxb:103941710%09red	Isoquinoline alkaloid biosynthesis	KEGG PATHWAY	pxb00950	5	24	0.0752825	0.273175	Pbr000325.1|Pbr000321.4|Pbr008107.1|Pbr000322.1|Pbr008108.1	http://www.genome.jp/kegg-bin/show_pathway?pxb00950/pxb:103927236%09red/pxb:103927471%09red/pxb:103927322%09red/pxb:103956669%09red	Brassinosteroid biosynthesis	KEGG PATHWAY	pxb00905	9	27
Riboflavin metabolism	KEGG PATHWAY	pxb00740	2	28	0.207853	0.616798	Pbr028334.1|Pbr002205.1	http://www.genome.jp/kegg-bin/show_pathway?pxb00740/pxb:103946897%09red/pxb:103940056%09red	Fatty acid degradation	KEGG PATHWAY	pxb00071	9	63	0.0438193	0.146923	Pbr005739.1|Pbr037066.1|Pbr003230.1|Pbr032991.1|Pbr034873.1|Pbr038586.1|Pbr028209.1|Pbr040265.3|Pbr003609.1	http://www.genome.jp/kegg-bin/show_pathway?pxb00071/pxb:103954143%09red/pxb:103940527%09red/pxb:103951803%09red/pxb:103941661%09red/pxb:103936085%09red/pxb:103930030%09red/pxb:103953515%09red/pxb:103950703%09red/pxb:103960456%09red	alpha-Linolenic acid metabolism	KEGG PATHWAY	pxb00592	15	93	0.0401358	0.144732	Pbr003777.1|Pbr041820.1|Pbr026194.1|Pbr004568.1|Pbr042806.1|Pbr026188.1|Pbr018366.1|Pbr026191.1|Pbr014945.1|Pbr026185.1|Pbr004541.1|Pbr026184.1|Pbr039378.1|Pbr005926.1|Pbr042656.1	http://www.genome.jp/kegg-bin/show_pathway?pxb00592/pxb:103954602%09red/pxb:103928649%09red/pxb:103928700%09red/pxb:103951140%09red/pxb:103938818%09red/pxb:103967278%09red/pxb:103961394%09red/pxb:103954616%09red/pxb:103940008%09red/pxb:103940672%09red/pxb:103928686%09red	Terpenoid backbone biosynthesis	KEGG PATHWAY	pxb00900	16	68	0.0024422	0.00917674	Pbr042444.1|Pbr040265.3|Pbr028396.1|Pbr042435.1|Pbr035530.1|Pbr034045.1|Pbr003977.1|Pbr032661.1|Pbr001560.1|Pbr020556.1|Pbr017579.1|Pbr030460.1|Pbr026810.1|Pbr000013.1|Pbr021771.1|Pbr028702.1	http://www.genome.jp/kegg-bin/show_pathway?pxb00900/pxb:103928825%09red/pxb:103950899%09red/pxb:103963711%09red/pxb:103947017%09red/pxb:103939192%09red/pxb:103951803%09red/pxb:103952874%09red/pxb:103948552%09red/pxb:103931676%09red/pxb:103940938%09red/pxb:103949512%09red/pxb:103965494%09red/pxb:103934000%09red/pxb:103966465%09red/pxb:103946959%09red	alpha-Linolenic acid metabolism	KEGG PATHWAY	pxb00592	13	93	0.0763964	0.273175	Pbr003777.1|Pbr042656.1|Pbr026194.1|Pbr004568.1|Pbr042806.1|Pbr026188.1|Pbr018366.1|Pbr023784.2|Pbr014945.1|Pbr004541.1|Pbr039378.1|Pbr002786.1|Pbr005926.1	http://www.genome.jp/kegg-bin/show_pathway?pxb00592/pxb:103954602%09red/pxb:103945829%09red/pxb:103928649%09red/pxb:103966317%09red/pxb:103928700%09red/pxb:103951140%09red/pxb:103940008%09red/pxb:103967278%09red/pxb:103961394%09red/pxb:103954616%09red/pxb:103940672%09red/pxb:103928686%09red	Cyanoamino acid metabolism	KEGG PATHWAY	pxb00460	20	101
Pyrimidine metabolism	KEGG PATHWAY	pxb00240	4	80	0.214143	0.616798	Pbr030850.1|Pbr030119.1|Pbr006298.1|Pbr017532.1	http://www.genome.jp/kegg-bin/show_pathway?pxb00240/pxb:103967154%09red/pxb:103963416%09red/pxb:103931371%09red/pxb:103955618%09red	Valine, leucine and isoleucine degradation	KEGG PATHWAY	pxb00280	9	63	0.0438193	0.146923	Pbr014600.1|Pbr005739.1|Pbr032991.1|Pbr029877.1|Pbr001560.1|Pbr022539.1|Pbr040265.3|Pbr034873.1|Pbr021771.1	http://www.genome.jp/kegg-bin/show_pathway?pxb00280/pxb:103966465%09red/pxb:103953515%09red/pxb:103967066%09red/pxb:103951803%09red/pxb:103941661%09red/pxb:103960456%09red/pxb:103934193%09red/pxb:103961176%09red/pxb:103952874%09red	Arginine biosynthesis	KEGG PATHWAY	pxb00220	9	47	0.0456543	0.15979	Pbr036191.1|Pbr016919.1|Pbr016632.1|Pbr012718.1|Pbr038829.1|Pbr029791.1|Pbr015734.1|Pbr023587.1|Pbr014749.1	http://www.genome.jp/kegg-bin/show_pathway?pxb00220/pxb:103968002%09red/pxb:103959439%09red/pxb:103949832%09red/pxb:103931159%09red/pxb:103944408%09red/pxb:103959816%09red/pxb:103943555%09red/pxb:103961947%09red/pxb:103950553%09red	2-Oxocarboxylic acid metabolism	KEGG PATHWAY	pxb01210	18	83	0.00292677	0.0106741	Pbr012630.1|Pbr005694.1|Pbr039983.1|Pbr021889.1|Pbr008478.1|Pbr023764.1|Pbr009228.1|Pbr004985.1|Pbr037938.1|Pbr029877.1|Pbr016098.1|Pbr022539.1|Pbr024431.1|Pbr022812.1|Pbr018101.1|Pbr008056.1|Pbr019535.1|Pbr005571.1	http://www.genome.jp/kegg-bin/show_pathway?pxb01210/pxb:103956814%09red/pxb:103945808%09red/pxb:103967066%09red/pxb:103944536%09red/pxb:103957474%09red/pxb:103941528%09red/pxb:103954922%09red/pxb:103967404%09red/pxb:103951631%09red/pxb:103942363%09red/pxb:103944232%09red/pxb:103941611%09red/pxb:103936554%09red/pxb:103959913%09red/pxb:103934193%09red/pxb:103965059%09red/pxb:103926949%09red/pxb:103…	Plant hormone signal transduction	KEGG PATHWAY	pxb04075	43	396	0.0888103	0.308224	Pbr035039.1|Pbr027562.1|Pbr009916.1|Pbr025537.1|Pbr009479.1|Pbr023255.1|Pbr040904.2|Pbr014718.1|Pbr011330.1|Pbr008163.2|Pbr008769.1|Pbr029607.1|Pbr016997.1|Pbr030688.1|Pbr015482.2|Pbr009070.1|Pbr023271.1|Pbr006687.1|Pbr025290.1|Pbr026078.1|Pbr042211.1|Pbr016201.1|Pbr023270.1|Pbr009913.1|Pbr009929.1|Pbr037418.1|Pbr025193.1|Pbr037797.1|Pbr035042.1|Pbr036422.1|Pbr000276.2|Pbr023257.1|Pbr031621.1|Pbr…	http://www.genome.jp/kegg-bin/show_pathway?pxb04075/pxb:103960656%09red/pxb:103929398%09red/pxb:103942374%09red/pxb:103929178%09red/pxb:103963931%09red/pxb:103945995%09red/pxb:103957180%09red/pxb:103950348%09red/pxb:108867992%09red/pxb:103955840%09red/pxb:108867986%09red/pxb:103944151%09red/pxb:103957324%09red/pxb:103949643%09red/pxb:103936370%09red/pxb:103964518%09red/pxb:103956683%09red/pxb:103…	Peroxisome	KEGG PATHWAY	pxb04146	24	132
Fatty acid elongation	KEGG PATHWAY	pxb00062	3	55	0.225641	0.616798	Pbr003647.1|Pbr027184.1|Pbr028977.1	http://www.genome.jp/kegg-bin/show_pathway?pxb00062/pxb:103948952%09red/pxb:103927922%09red/pxb:103954176%09red	Ubiquinone and other terpenoid-quinone biosynthesis	KEGG PATHWAY	pxb00130	8	54	0.0473942	0.153273	Pbr018581.1|Pbr037789.1|Pbr017257.2|Pbr018580.1|Pbr039972.1|Pbr000229.1|Pbr008309.1|Pbr038270.1	http://www.genome.jp/kegg-bin/show_pathway?pxb00130/pxb:103958948%09red/pxb:103950342%09red/pxb:103932694%09red/pxb:103963180%09red/pxb:103951504%09red/pxb:103944707%09red/pxb:108865307%09red	Ribosome	KEGG PATHWAY	pxb03010	56	469	0.0472686	0.160713	Pbr036823.1|Pbr016153.1|Pbr019306.1|Pbr013655.2|Pbr040571.1|Pbr016242.1|Pbr020534.1|Pbr017173.1|Pbr030210.1|Pbr013303.1|Pbr028346.1|Pbr033228.1|Pbr038340.1|Pbr019167.1|Pbr041365.1|Pbr011086.1|Pbr041364.1|Pbr037886.1|Pbr003263.1|Pbr009667.1|Pbr026617.2|Pbr000873.1|Pbr022171.1|Pbr014991.1|Pbr013762.1|Pbr020475.1|Pbr035090.1|Pbr022165.1|Pbr018593.2|Pbr020147.1|Pbr041986.2|Pbr017699.1|Pbr006430.1|Pbr…	http://www.genome.jp/kegg-bin/show_pathway?pxb03010/pxb:103958881%09red/pxb:103955371%09red/pxb:103941337%09red/pxb:103936477%09red/pxb:103947621%09red/pxb:103938200%09red/pxb:103940114%09red/pxb:103926937%09red/pxb:103965841%09red/pxb:103960321%09red/pxb:103961643%09red/pxb:103927904%09red/pxb:103947130%09red/pxb:103956337%09red/pxb:103944191%09red/pxb:103935839%09red/pxb:103964026%09red/pxb:103…	Brassinosteroid biosynthesis	KEGG PATHWAY	pxb00905	9	27	0.00325995	0.0115495	Pbr040996.1|Pbr028769.1|Pbr030002.1|Pbr040994.1|Pbr027222.4|Pbr042821.1|Pbr005470.1|Pbr027223.1|Pbr030004.1	http://www.genome.jp/kegg-bin/show_pathway?pxb00905/pxb:103941521%09red/pxb:108867237%09red/pxb:103938227%09red/pxb:103938228%09red/pxb:103947364%09red/pxb:103947082%09red/pxb:108865411%09red	Zeatin biosynthesis	KEGG PATHWAY	pxb00908	5	28	0.116476	0.39269	Pbr024972.1|Pbr038231.1|Pbr032554.1|Pbr032553.1|Pbr022940.1	http://www.genome.jp/kegg-bin/show_pathway?pxb00908/pxb:103932391%09red/pxb:103927480%09red/pxb:103945547%09red/pxb:103933138%09red/pxb:103933139%09red	Amino sugar and nucleotide sugar metabolism	KEGG PATHWAY	pxb00520	31	189
Inositol phosphate metabolism	KEGG PATHWAY	pxb00562	5	110	0.226579	0.616798	Pbr038502.1|Pbr017718.1|Pbr010903.1|Pbr009528.1|Pbr000052.1	http://www.genome.jp/kegg-bin/show_pathway?pxb00562/pxb:103958607%09red/pxb:103936790%09red/pxb:103943393%09red/pxb:103963758%09red/pxb:103964042%09red	Purine metabolism	KEGG PATHWAY	pxb00230	16	140	0.0484021	0.153273	Pbr007694.1|Pbr016294.2|Pbr025370.1|Pbr022097.1|Pbr000352.3|Pbr010680.1|Pbr018300.1|Pbr014441.1|Pbr004737.1|Pbr018861.1|Pbr017022.1|Pbr014657.1|Pbr023414.1|Pbr022533.1|Pbr008114.1|Pbr035003.1	http://www.genome.jp/kegg-bin/show_pathway?pxb00230/pxb:103963090%09red/pxb:103930665%09red/pxb:103941106%09red/pxb:103962480%09red/pxb:103960906%09red/pxb:103956631%09red/pxb:103967058%09red/pxb:103956216%09red/pxb:103966669%09red/pxb:103964277%09red/pxb:103958374%09red/pxb:103968036%09red/pxb:103961129%09red/pxb:103934674%09red/pxb:103964771%09red	Fructose and mannose metabolism	KEGG PATHWAY	pxb00051	16	105	0.051158	0.161622	Pbr012392.1|Pbr013028.1|Pbr011400.1|Pbr036345.1|Pbr028534.1|Pbr041170.1|Pbr022360.1|Pbr038975.1|Pbr005161.1|Pbr009377.1|Pbr006121.2|Pbr035932.1|Pbr012401.1|Pbr000007.1|Pbr014347.1|Pbr010532.1	http://www.genome.jp/kegg-bin/show_pathway?pxb00051/pxb:103942926%09red/pxb:103935459%09red/pxb:103937074%09red/pxb:103949429%09red/pxb:103955377%09red/pxb:103938414%09red/pxb:103959618%09red/pxb:103935582%09red/pxb:103960876%09red/pxb:103966935%09red/pxb:103958011%09red/pxb:103945169%09red/pxb:103930335%09red/pxb:103938349%09red/pxb:103954969%09red	Stilbenoid, diarylheptanoid and gingerol biosynthesis	KEGG PATHWAY	pxb00945	10	33	0.0034856	0.012006	Pbr022425.1|Pbr022422.1|Pbr036259.1|Pbr005360.1|Pbr034039.1|Pbr038712.1|Pbr020890.1|Pbr036245.1|Pbr041050.1|Pbr026583.1	http://www.genome.jp/kegg-bin/show_pathway?pxb00945/pxb:103946365%09red/pxb:103951986%09red/pxb:108867456%09red/pxb:103945380%09red/pxb:103936908%09red/pxb:103944996%09red/pxb:103945376%09red/pxb:103934745%09red/pxb:103933993%09red	Glucosinolate biosynthesis	KEGG PATHWAY	pxb00966	2	6	0.127806	0.41892	Pbr021417.1|Pbr021414.1	http://www.genome.jp/kegg-bin/show_pathway?pxb00966/pxb:103945226%09red/pxb:103945228%09red	2-Oxocarboxylic acid metabolism	KEGG PATHWAY	pxb01210	17	83
Stilbenoid, diarylheptanoid and gingerol biosynthesis	KEGG PATHWAY	pxb00945	2	33	0.260405	0.689721	Pbr014026.1|Pbr026584.1	http://www.genome.jp/kegg-bin/show_pathway?pxb00945/pxb:103946366%09red/pxb:103960623%09red	Butanoate metabolism	KEGG PATHWAY	pxb00650	5	27	0.0542839	0.163522	Pbr001560.1|Pbr040265.3|Pbr012182.1|Pbr008481.1|Pbr021771.1	http://www.genome.jp/kegg-bin/show_pathway?pxb00650/pxb:103956837%09red/pxb:103952874%09red/pxb:103966465%09red/pxb:103943135%09red/pxb:103951803%09red	Base excision repair	KEGG PATHWAY	pxb03410	10	56	0.0514726	0.161622	Pbr010218.1|Pbr010256.1|Pbr002540.1|Pbr019249.1|Pbr010273.1|Pbr029386.1|Pbr002509.1|Pbr026783.1|Pbr037059.1|Pbr010108.1	http://www.genome.jp/kegg-bin/show_pathway?pxb03410/pxb:103958120%09red/pxb:103953267%09red/pxb:103936047%09red/pxb:103930857%09red/pxb:103958065%09red/pxb:103958951%09red/pxb:103953300%09red/pxb:103967086%09red/pxb:103928920%09red/pxb:103958107%09red	Fatty acid metabolism	KEGG PATHWAY	pxb01212	20	102	0.00480981	0.0161194	Pbr005203.1|Pbr001251.1|Pbr022552.1|Pbr039298.1|Pbr016062.1|Pbr040570.1|Pbr003609.1|Pbr011131.1|Pbr039381.1|Pbr021846.1|Pbr033640.1|Pbr040569.1|Pbr040872.1|Pbr032991.1|Pbr003293.1|Pbr021627.1|Pbr040265.3|Pbr026959.2|Pbr035830.1|Pbr014085.3	http://www.genome.jp/kegg-bin/show_pathway?pxb01212/pxb:103960685%09red/pxb:103954143%09red/pxb:103937274%09red/pxb:103967012%09red/pxb:103966317%09red/pxb:103951803%09red/pxb:103951145%09red/pxb:103962223%09red/pxb:103939571%09red/pxb:103958977%09red/pxb:103955020%09red/pxb:103948952%09red/pxb:103960456%09red/pxb:103938175%09red/pxb:103938199%09red/pxb:103948741%09red/pxb:103966543%09red/pxb:103…	Taurine and hypotaurine metabolism	KEGG PATHWAY	pxb00430	4	22	0.146599	0.467532	Pbr033557.1|Pbr006623.4|Pbr015552.2|Pbr007151.1	http://www.genome.jp/kegg-bin/show_pathway?pxb00430/pxb:103933810%09red/pxb:103930104%09red/pxb:103941354%09red/pxb:103943934%09red	Glycerophospholipid metabolism	KEGG PATHWAY	pxb00564	28	167
Tropane, piperidine and pyridine alkaloid biosynthesis	KEGG PATHWAY	pxb00960	2	34	0.270964	0.698802	Pbr018958.1|Pbr003842.1	http://www.genome.jp/kegg-bin/show_pathway?pxb00960/pxb:103964709%09red/pxb:103954262%09red	beta-Alanine metabolism	KEGG PATHWAY	pxb00410	9	66	0.0545073	0.163522	Pbr008105.1|Pbr012645.2|Pbr012182.1|Pbr008104.4|Pbr037066.1|Pbr008481.1|Pbr026167.2|Pbr005739.1|Pbr034873.1	http://www.genome.jp/kegg-bin/show_pathway?pxb00410/pxb:103956666%09red/pxb:103953515%09red/pxb:103956837%09red/pxb:103941661%09red/pxb:103943135%09red/pxb:103956668%09red/pxb:103936085%09red/pxb:103928674%09red/pxb:103959927%09red	Plant hormone signal transduction	KEGG PATHWAY	pxb04075	48	396	0.0516103	0.161622	Pbr009916.1|Pbr009915.1|Pbr009917.1|Pbr009937.1|Pbr040904.2|Pbr033107.1|Pbr029607.1|Pbr036005.1|Pbr030688.1|Pbr003402.1|Pbr009498.1|Pbr023262.1|Pbr015482.2|Pbr019598.1|Pbr009070.1|Pbr011180.1|Pbr040625.1|Pbr023255.1|Pbr025290.1|Pbr026157.1|Pbr042211.1|Pbr016201.1|Pbr018404.1|Pbr012348.1|Pbr004359.1|Pbr023270.1|Pbr009913.1|Pbr009929.1|Pbr037418.1|Pbr025288.1|Pbr042217.1|Pbr036422.1|Pbr026913.1|Pbr…	http://www.genome.jp/kegg-bin/show_pathway?pxb04075/pxb:103954393%09red/pxb:103963931%09red/pxb:103945995%09red/pxb:103945994%09red/pxb:103956379%09red/pxb:108867992%09red/pxb:108867986%09red/pxb:103946520%09red/pxb:103944151%09red/pxb:103938999%09red/pxb:103957324%09red/pxb:103949643%09red/pxb:103957856%09red/pxb:103938995%09red/pxb:103964518%09red/pxb:103938992%09red/pxb:103947840%09red/pxb:103…	Arginine and proline metabolism	KEGG PATHWAY	pxb00330	17	83	0.00616167	0.0201065	Pbr035890.1|Pbr012645.2|Pbr029606.1|Pbr005792.1|Pbr009228.1|Pbr011397.1|Pbr034871.1|Pbr022893.1|Pbr020217.2|Pbr021621.1|Pbr015601.1|Pbr022368.1|Pbr001031.1|Pbr031116.1|Pbr034873.1|Pbr026261.1|Pbr022812.1	http://www.genome.jp/kegg-bin/show_pathway?pxb00330/pxb:103942882%09red/pxb:103953517%09red/pxb:103953515%09red/pxb:103947391%09red/pxb:103949392%09red/pxb:103967404%09red/pxb:103932066%09red/pxb:103928476%09red/pxb:103927403%09red/pxb:103957474%09red/pxb:103966943%09red/pxb:103938185%09red/pxb:103966255%09red/pxb:103945491%09red/pxb:103943993%09red/pxb:103959927%09red/pxb:103952635%09red	Glutathione metabolism	KEGG PATHWAY	pxb00480	15	129	0.168853	0.524332	Pbr007669.1|Pbr042913.1|Pbr013575.1|Pbr037252.1|Pbr024548.1|Pbr026456.1|Pbr039159.1|Pbr016672.1|Pbr005782.2|Pbr020588.1|Pbr038163.1|Pbr005064.1|Pbr001491.1|Pbr006298.1|Pbr015552.2	http://www.genome.jp/kegg-bin/show_pathway?pxb00480/pxb:103965571%09red/pxb:103943934%09red/pxb:103948366%09red/pxb:103939615%09red/pxb:103950893%09red/pxb:103955618%09red/pxb:103943416%09red/pxb:103927266%09red/pxb:103962147%09red/pxb:103936196%09red/pxb:103936763%09red/pxb:103959477%09red/pxb:103928568%09red/pxb:103954800%09red/pxb:103959931%09red	Biotin metabolism	KEGG PATHWAY	pxb00780	9	31
Cutin, suberine and wax biosynthesis	KEGG PATHWAY	pxb00073	2	36	0.292058	0.733889	Pbr041427.1|Pbr019034.1	http://www.genome.jp/kegg-bin/show_pathway?pxb00073/pxb:103942391%09red/pxb:103951832%09red	Cyanoamino acid metabolism	KEGG PATHWAY	pxb00460	12	101	0.0646045	0.188844	Pbr020793.1|Pbr020792.1|Pbr015357.1|Pbr034114.1|Pbr016902.1|Pbr011546.1|Pbr020791.1|Pbr003889.1|Pbr022330.1|Pbr035253.1|Pbr025742.1|Pbr031190.1	http://www.genome.jp/kegg-bin/show_pathway?pxb00460/pxb:103944905%09red/pxb:103947896%09red/pxb:103944906%09red/pxb:103958933%09red/pxb:103966974%09red/pxb:108867073%09red/pxb:103934215%09red/pxb:103928119%09red/pxb:103961666%09red/pxb:108865427%09red/pxb:103954303%09red	Nitrogen metabolism	KEGG PATHWAY	pxb00910	9	49	0.055222	0.168498	Pbr024409.1|Pbr016919.1|Pbr016632.1|Pbr038829.1|Pbr026758.1|Pbr029791.1|Pbr014749.1|Pbr040451.1|Pbr027017.1	http://www.genome.jp/kegg-bin/show_pathway?pxb00910/pxb:103959439%09red/pxb:103944408%09red/pxb:103928813%09red/pxb:103931159%09red/pxb:103965822%09red/pxb:103963654%09red/pxb:103926929%09red/pxb:103943555%09red/pxb:103950553%09red	Biotin metabolism	KEGG PATHWAY	pxb00780	9	31	0.00688315	0.0218849	Pbr005203.1|Pbr028140.1|Pbr040570.1|Pbr030236.1|Pbr033640.1|Pbr040569.1|Pbr003293.1|Pbr029893.2|Pbr002748.1	http://www.genome.jp/kegg-bin/show_pathway?pxb00780/pxb:103953997%09red/pxb:103929914%09red/pxb:103953635%09red/pxb:103955020%09red/pxb:103948741%09red/pxb:103938199%09red/pxb:103931409%09red	Diterpenoid biosynthesis	KEGG PATHWAY	pxb00904	6	42	0.177652	0.537512	Pbr009111.1|Pbr013897.1|Pbr014955.1|Pbr020630.1|Pbr036063.1|Pbr042638.1	http://www.genome.jp/kegg-bin/show_pathway?pxb00904/pxb:103960493%09red/pxb:103939254%09red/pxb:103935387%09red/pxb:103942611%09red/pxb:103961404%09red/pxb:103965514%09red	Carbon fixation in photosynthetic organisms	KEGG PATHWAY	pxb00710	18	94
beta-Alanine metabolism	KEGG PATHWAY	pxb00410	3	66	0.309925	0.759317	Pbr018366.1|Pbr023012.1|Pbr002786.1	http://www.genome.jp/kegg-bin/show_pathway?pxb00410/pxb:103967515%09red/pxb:103967278%09red/pxb:103966317%09red	Selenocompound metabolism	KEGG PATHWAY	pxb00450	4	20	0.0673341	0.191902	Pbr004737.1|Pbr018861.1|Pbr035142.1|Pbr014657.1	http://www.genome.jp/kegg-bin/show_pathway?pxb00450/pxb:103941106%09red/pxb:103961129%09red/pxb:103964771%09red/pxb:103949316%09red	Terpenoid backbone biosynthesis	KEGG PATHWAY	pxb00900	11	68	0.0705384	0.209852	Pbr001948.1|Pbr007297.1|Pbr018902.2|Pbr037952.1|Pbr025626.1|Pbr009987.1|Pbr016478.1|Pbr025426.2|Pbr004685.1|Pbr017849.2|Pbr037904.1	http://www.genome.jp/kegg-bin/show_pathway?pxb00900/pxb:103962553%09red/pxb:103936506%09red/pxb:103953028%09red/pxb:103936547%09red/pxb:103927846%09red/pxb:103931560%09red/pxb:103964132%09red/pxb:103927570%09red/pxb:103964605%09red/pxb:103931434%09red/pxb:103954706%09red	Butanoate metabolism	KEGG PATHWAY	pxb00650	8	27	0.00961538	0.0298077	Pbr008480.1|Pbr016098.1|Pbr012182.1|Pbr008479.1|Pbr008481.1|Pbr001560.1|Pbr040265.3|Pbr021771.1	http://www.genome.jp/kegg-bin/show_pathway?pxb00650/pxb:103956813%09red/pxb:103956837%09red/pxb:103952874%09red/pxb:103943135%09red/pxb:103944232%09red/pxb:103951803%09red/pxb:103966465%09red	Tropane, piperidine and pyridine alkaloid biosynthesis	KEGG PATHWAY	pxb00960	5	34	0.193638	0.540297	Pbr008108.1|Pbr008107.1|Pbr018958.1|Pbr018959.1|Pbr003842.1	http://www.genome.jp/kegg-bin/show_pathway?pxb00960/pxb:103964709%09red/pxb:103964708%09red/pxb:103956669%09red/pxb:103954262%09red	Steroid biosynthesis	KEGG PATHWAY	pxb00100	12	53
Photosynthesis	KEGG PATHWAY	pxb00195	3	68	0.325467	0.770156	Pbr037487.1|Pbr011841.1|Pbr033650.1	http://www.genome.jp/kegg-bin/show_pathway?pxb00195/pxb:103948750%09red/pxb:103936295%09red/pxb:103959224%09red	Valine, leucine and isoleucine biosynthesis	KEGG PATHWAY	pxb00290	5	30	0.0747095	0.207729	Pbr022539.1|Pbr008056.1|Pbr024600.1|Pbr032398.2|Pbr029877.1	http://www.genome.jp/kegg-bin/show_pathway?pxb00290/pxb:103927335%09red/pxb:103942363%09red/pxb:103934193%09red/pxb:103967066%09red/pxb:103933038%09red	Nicotinate and nicotinamide metabolism	KEGG PATHWAY	pxb00760	6	29	0.0725231	0.210494	Pbr001659.1|Pbr010596.1|Pbr039491.1|Pbr039489.1|Pbr035103.1|Pbr032476.1	http://www.genome.jp/kegg-bin/show_pathway?pxb00760/pxb:103937370%09red/pxb:103949273%09red/pxb:103953057%09red/pxb:103933105%09red/pxb:103958285%09red	Pentose and glucuronate interconversions	KEGG PATHWAY	pxb00040	27	166	0.0108444	0.0327977	Pbr013912.1|Pbr012741.1|Pbr040934.1|Pbr026334.1|Pbr030314.1|Pbr013913.1|Pbr032773.1|Pbr007232.1|Pbr015755.1|Pbr013915.1|Pbr012209.1|Pbr032772.1|Pbr013914.1|Pbr032771.1|Pbr023840.1|Pbr030107.1|Pbr013917.1|Pbr035887.1|Pbr013916.1|Pbr032770.1|Pbr026344.1|Pbr032776.1|Pbr037378.1|Pbr032774.1|Pbr032775.1|Pbr035883.1|Pbr032778.1	http://www.genome.jp/kegg-bin/show_pathway?pxb00040/pxb:103960507%09red/pxb:103960512%09red/pxb:103960513%09red/pxb:103960511%09red/pxb:103943162%09red/pxb:103949384%09red/pxb:103949386%09red/pxb:103945932%09red/pxb:103933320%09red/pxb:103959832%09red/pxb:103930880%09red/pxb:103938142%09red/pxb:103960509%09red/pxb:103960508%09red/pxb:103950217%09red/pxb:103967136%09red/pxb:103931361%09red/pxb:103…	Lysine degradation	KEGG PATHWAY	pxb00310	7	53	0.195786	0.540297	Pbr005739.1|Pbr019498.1|Pbr027159.1|Pbr002687.1|Pbr027959.1|Pbr009292.1|Pbr022695.1	http://www.genome.jp/kegg-bin/show_pathway?pxb00310/pxb:103965265%09red/pxb:103946793%09red/pxb:103967180%09red/pxb:103953592%09red/pxb:103941661%09red	Propanoate metabolism	KEGG PATHWAY	pxb00640	11	47
Basal transcription factors	KEGG PATHWAY	pxb03022	3	69	0.333238	0.770156	Pbr030183.1|Pbr021420.1|Pbr018201.1	http://www.genome.jp/kegg-bin/show_pathway?pxb03022/pxb:103963881%09red/pxb:103931445%09red/pxb:103945229%09red	Arginine and proline metabolism	KEGG PATHWAY	pxb00330	10	83	0.0809073	0.218258	Pbr012645.2|Pbr005739.1|Pbr005792.1|Pbr001031.1|Pbr022812.1|Pbr022368.1|Pbr035890.1|Pbr031116.1|Pbr034873.1|Pbr022236.1	http://www.genome.jp/kegg-bin/show_pathway?pxb00330/pxb:103949392%09red/pxb:103953515%09red/pxb:103941661%09red/pxb:103967404%09red/pxb:103932066%09red/pxb:103966823%09red/pxb:103927403%09red/pxb:103966943%09red/pxb:103959927%09red/pxb:103952635%09red	Lysine degradation	KEGG PATHWAY	pxb00310	9	53	0.0780177	0.22105	Pbr005739.1|Pbr019498.1|Pbr003449.1|Pbr027159.1|Pbr027959.1|Pbr009292.1|Pbr037426.1|Pbr022695.1|Pbr023011.1	http://www.genome.jp/kegg-bin/show_pathway?pxb00310/pxb:103967515%09red/pxb:103950259%09red/pxb:103967180%09red/pxb:103946793%09red/pxb:103965265%09red/pxb:103940492%09red/pxb:103953592%09red/pxb:103941661%09red	Linoleic acid metabolism	KEGG PATHWAY	pxb00591	9	34	0.0111882	0.0330318	Pbr006466.3|Pbr004967.1|Pbr020412.1|Pbr020415.1|Pbr020432.1|Pbr020433.1|Pbr011914.1|Pbr020435.1|Pbr020414.1	http://www.genome.jp/kegg-bin/show_pathway?pxb00591/pxb:103965360%09red/pxb:103955722%09red/pxb:103959387%09red/pxb:103965359%09red/pxb:103965358%09red/pxb:103954907%09red/pxb:103965341%09red	Fatty acid degradation	KEGG PATHWAY	pxb00071	8	63	0.199153	0.540297	Pbr005739.1|Pbr026194.1|Pbr042806.1|Pbr026188.1|Pbr018366.1|Pbr027959.1|Pbr039378.1|Pbr002786.1	http://www.genome.jp/kegg-bin/show_pathway?pxb00071/pxb:103966317%09red/pxb:103928700%09red/pxb:103941661%09red/pxb:103951140%09red/pxb:103967278%09red/pxb:103946793%09red/pxb:103928686%09red	Terpenoid backbone biosynthesis	KEGG PATHWAY	pxb00900	14	68
ABC transporters	KEGG PATHWAY	pxb02010	2	41	0.344306	0.770156	Pbr041847.1|Pbr026251.1	http://www.genome.jp/kegg-bin/show_pathway?pxb02010/pxb:103928466%09red/pxb:103938737%09red	Biosynthesis of unsaturated fatty acids	KEGG PATHWAY	pxb01040	5	31	0.0823253	0.218258	Pbr026959.2|Pbr037066.1|Pbr001251.1|Pbr032991.1|Pbr039381.1	http://www.genome.jp/kegg-bin/show_pathway?pxb01040/pxb:103936085%09red/pxb:103939571%09red/pxb:103951145%09red/pxb:103948952%09red/pxb:103960456%09red	DNA replication	KEGG PATHWAY	pxb03030	13	88	0.0867222	0.239999	Pbr010108.1|Pbr002219.1|Pbr029773.1|Pbr024113.1|Pbr019249.1|Pbr001226.1|Pbr037059.1|Pbr015862.1|Pbr015867.1|Pbr031692.2|Pbr012960.1|Pbr002515.1|Pbr010495.1	http://www.genome.jp/kegg-bin/show_pathway?pxb03030/pxb:103936047%09red/pxb:103959512%09red/pxb:103960037%09red/pxb:103958951%09red/pxb:103932544%09red/pxb:103967086%09red/pxb:103942790%09red/pxb:103953274%09red/pxb:103926670%09red	Ether lipid metabolism	KEGG PATHWAY	pxb00565	11	48	0.0128353	0.0370134	Pbr003724.1|Pbr021760.1|Pbr040751.1|Pbr027840.1|Pbr010636.1|Pbr040752.1|Pbr011914.1|Pbr002191.1|Pbr010641.1|Pbr021768.2|Pbr028953.2	http://www.genome.jp/kegg-bin/show_pathway?pxb00565/pxb:103951688%09red/pxb:103951689%09red/pxb:103958326%09red/pxb:103954096%09red/pxb:103939988%09red/pxb:103930592%09red/pxb:103959387%09red/pxb:103966461%09red/pxb:103946698%09red	AGE-RAGE signaling pathway in diabetic complications	KEGG PATHWAY	pxb04933	3	17	0.208238	0.540297	Pbr015474.1|Pbr009528.1|Pbr010903.1	http://www.genome.jp/kegg-bin/show_pathway?pxb04933/pxb:103958607%09red/pxb:103936790%09red/pxb:103943861%09red	Ether lipid metabolism	KEGG PATHWAY	pxb00565	11	48
Cyanoamino acid metabolism	KEGG PATHWAY	pxb00460	4	101	0.345784	0.770156	Pbr040500.1|Pbr042200.2|Pbr015552.2|Pbr009132.1	http://www.genome.jp/kegg-bin/show_pathway?pxb00460/pxb:103957376%09red/pxb:103938932%09red/pxb:103937828%09red/pxb:103943934%09red	Diterpenoid biosynthesis	KEGG PATHWAY	pxb00904	6	42	0.0902954	0.233947	Pbr032502.1|Pbr002185.1|Pbr009085.1|Pbr025274.1|Pbr014955.1|Pbr020983.1	http://www.genome.jp/kegg-bin/show_pathway?pxb00904/pxb:103957332%09red/pxb:103945984%09red/pxb:103961404%09red/pxb:103965775%09red/pxb:103940018%09red/pxb:103943178%09red	Alanine, aspartate and glutamate metabolism	KEGG PATHWAY	pxb00250	11	74	0.105714	0.27974	Pbr036191.1|Pbr016919.1|Pbr016632.1|Pbr038829.1|Pbr029791.1|Pbr041926.1|Pbr006623.4|Pbr022373.1|Pbr014749.1|Pbr024987.1|Pbr029389.1	http://www.genome.jp/kegg-bin/show_pathway?pxb00250/pxb:103959439%09red/pxb:103938779%09red/pxb:103927493%09red/pxb:103949832%09red/pxb:103931159%09red/pxb:103930865%09red/pxb:103944408%09red/pxb:103941354%09red/pxb:103966949%09red/pxb:103943555%09red/pxb:103950553%09red	Citrate cycle (TCA cycle)	KEGG PATHWAY	pxb00020	15	77	0.0140689	0.0396487	Pbr026951.2|Pbr029060.1|Pbr022545.1|Pbr022705.1|Pbr004985.1|Pbr037938.1|Pbr015038.1|Pbr012630.1|Pbr024431.1|Pbr024632.1|Pbr008478.1|Pbr026777.1|Pbr018101.1|Pbr023764.1|Pbr005571.1	http://www.genome.jp/kegg-bin/show_pathway?pxb00020/pxb:103940765%09red/pxb:103956814%09red/pxb:103945808%09red/pxb:103944536%09red/pxb:103941528%09red/pxb:103954922%09red/pxb:103967193%09red/pxb:103959913%09red/pxb:103929038%09red/pxb:103928911%09red/pxb:103936554%09red/pxb:103950305%09red/pxb:103926949%09red/pxb:103961236%09red	Pentose and glucuronate interconversions	KEGG PATHWAY	pxb00040	18	166	0.208733	0.540297	Pbr015822.2|Pbr036977.1|Pbr027277.1|Pbr040712.1|Pbr041275.2|Pbr020778.1|Pbr012095.1|Pbr007280.1|Pbr031122.1|Pbr012096.1|Pbr027281.1|Pbr035305.1|Pbr010525.1|Pbr010756.1|Pbr025963.1|Pbr033139.1|Pbr011950.1|Pbr005309.1	http://www.genome.jp/kegg-bin/show_pathway?pxb00040/pxb:103932075%09red/pxb:103950090%09red/pxb:103952831%09red/pxb:103952213%09red/pxb:103928198%09red/pxb:103931218%09red/pxb:103959417%09red/pxb:103939925%09red/pxb:103962075%09red/pxb:103958471%09red/pxb:103965700%09red/pxb:103943051%09red/pxb:103943048%09red/pxb:103951651%09red	Citrate cycle (TCA cycle)	KEGG PATHWAY	pxb00020	15	77
Pentose and glucuronate interconversions	KEGG PATHWAY	pxb00040	6	166	0.359804	0.775615	Pbr036977.1|Pbr012095.1|Pbr012096.1|Pbr025963.1|Pbr010756.1|Pbr024016.1	http://www.genome.jp/kegg-bin/show_pathway?pxb00040/pxb:103950090%09red/pxb:103926762%09red/pxb:103928198%09red/pxb:103958471%09red/pxb:103943051%09red/pxb:103943048%09red	Stilbenoid, diarylheptanoid and gingerol biosynthesis	KEGG PATHWAY	pxb00945	5	33	0.0987314	0.25012	Pbr036259.1|Pbr022425.1|Pbr034039.1|Pbr041050.1|Pbr036260.1	http://www.genome.jp/kegg-bin/show_pathway?pxb00945/pxb:103945380%09red/pxb:103951986%09red/pxb:108867456%09red/pxb:103933993%09red	Circadian rhythm - plant	KEGG PATHWAY	pxb04712	9	57	0.105784	0.27974	Pbr021057.1|Pbr015037.4|Pbr025890.1|Pbr001636.3|Pbr037652.1|Pbr028522.1|Pbr026776.1|Pbr014133.1|Pbr024556.1	http://www.genome.jp/kegg-bin/show_pathway?pxb04712/pxb:103930273%09red/pxb:103927985%09red/pxb:103943747%09red/pxb:103965891%09red/pxb:103950485%09red/pxb:103939713%09red/pxb:103927183%09red/pxb:103961302%09red/pxb:103928909%09red	Pyruvate metabolism	KEGG PATHWAY	pxb00620	21	123	0.0147201	0.0405621	Pbr008772.1|Pbr000777.1|Pbr026951.2|Pbr016062.1|Pbr030186.1|Pbr034873.1|Pbr012055.1|Pbr022705.1|Pbr011131.1|Pbr034871.1|Pbr034362.1|Pbr025447.1|Pbr003455.1|Pbr038213.1|Pbr040265.3|Pbr027217.2|Pbr021846.1|Pbr025650.1|Pbr024227.1|Pbr031060.1|Pbr027783.1	http://www.genome.jp/kegg-bin/show_pathway?pxb00620/pxb:103953517%09red/pxb:103964894%09red/pxb:103953515%09red/pxb:103957074%09red/pxb:103928070%09red/pxb:103932045%09red/pxb:103927662%09red/pxb:103967193%09red/pxb:103962223%09red/pxb:103929038%09red/pxb:103929130%09red/pxb:103926889%09red/pxb:103940498%09red/pxb:103932207%09red/pxb:103959502%09red/pxb:103931449%09red/pxb:103951803%09red/pxb:103…	Mismatch repair	KEGG PATHWAY	pxb03430	8	64	0.20966	0.540297	Pbr002219.1|Pbr019249.1|Pbr020163.1|Pbr028265.1|Pbr005528.1|Pbr007206.1|Pbr037059.1|Pbr001226.1	http://www.genome.jp/kegg-bin/show_pathway?pxb03430/pxb:103936047%09red/pxb:103953370%09red/pxb:103958951%09red/pxb:103942790%09red/pxb:103961692%09red/pxb:103937748%09red/pxb:103930614%09red	Valine, leucine and isoleucine degradation	KEGG PATHWAY	pxb00280	13	63
Lysine biosynthesis	KEGG PATHWAY	pxb00300	1	15	0.368143	0.775615	Pbr004286.1	http://www.genome.jp/kegg-bin/show_pathway?pxb00300/pxb:103968032%09red	Glycolysis / Gluconeogenesis	KEGG PATHWAY	pxb00010	17	171	0.10758	0.266611	Pbr040934.1|Pbr011138.1|Pbr016054.1|Pbr012055.1|Pbr003230.1|Pbr013372.1|Pbr012209.1|Pbr007870.2|Pbr026951.2|Pbr012181.3|Pbr005501.1|Pbr038586.1|Pbr035883.1|Pbr005739.1|Pbr019445.1|Pbr008761.1|Pbr034873.1	http://www.genome.jp/kegg-bin/show_pathway?pxb00010/pxb:103938142%09red/pxb:103957062%09red/pxb:103953515%09red/pxb:103940527%09red/pxb:103962217%09red/pxb:103941661%09red/pxb:103929038%09red/pxb:103943134%09red/pxb:103956503%09red/pxb:103943162%09red/pxb:103950703%09red/pxb:103965128%09red/pxb:103959041%09red/pxb:103948139%09red/pxb:103949386%09red/pxb:103955182%09red/pxb:103959502%09red	Fatty acid metabolism	KEGG PATHWAY	pxb01212	14	102	0.115841	0.299675	Pbr035741.2|Pbr026194.1|Pbr026191.1|Pbr042806.1|Pbr026188.1|Pbr018366.1|Pbr028977.1|Pbr035038.1|Pbr016501.2|Pbr026185.1|Pbr033987.1|Pbr026184.1|Pbr024691.1|Pbr000672.1	http://www.genome.jp/kegg-bin/show_pathway?pxb01212/pxb:103935263%09red/pxb:103946101%09red/pxb:103963886%09red/pxb:103967278%09red/pxb:103928700%09red/pxb:103949217%09red/pxb:103962573%09red/pxb:103948952%09red/pxb:103928686%09red	Biosynthesis of unsaturated fatty acids	KEGG PATHWAY	pxb01040	8	31	0.0183881	0.049568	Pbr001251.1|Pbr022552.1|Pbr039298.1|Pbr026959.2|Pbr039381.1|Pbr032991.1|Pbr021627.1|Pbr035830.1	http://www.genome.jp/kegg-bin/show_pathway?pxb01040/pxb:103937274%09red/pxb:103967012%09red/pxb:103966317%09red/pxb:103951145%09red/pxb:103939571%09red/pxb:103958977%09red/pxb:103960456%09red/pxb:103948952%09red	Alanine, aspartate and glutamate metabolism	KEGG PATHWAY	pxb00250	9	74	0.210624	0.540297	Pbr036191.1|Pbr016919.1|Pbr016632.1|Pbr020198.1|Pbr029791.1|Pbr006623.4|Pbr024987.1|Pbr033557.1|Pbr029389.1	http://www.genome.jp/kegg-bin/show_pathway?pxb00250/pxb:103959439%09red/pxb:103937989%09red/pxb:103927493%09red/pxb:103949832%09red/pxb:103931159%09red/pxb:103930865%09red/pxb:103944408%09red/pxb:103941354%09red/pxb:103933810%09red	Plant hormone signal transduction	KEGG PATHWAY	pxb04075	52	396
Alanine, aspartate and glutamate metabolism	KEGG PATHWAY	pxb00250	3	74	0.371978	0.775615	Pbr029791.1|Pbr016632.1|Pbr029389.1	http://www.genome.jp/kegg-bin/show_pathway?pxb00250/pxb:103930865%09red/pxb:103959439%09red/pxb:103931159%09red	Glycosphingolipid biosynthesis - lacto and neolacto series	KEGG PATHWAY	pxb00601	2	7	0.112634	0.273199	Pbr021669.1|Pbr037920.1	http://www.genome.jp/kegg-bin/show_pathway?pxb00601/pxb:103936603%09red/pxb:103966356%09red	Diterpenoid biosynthesis	KEGG PATHWAY	pxb00904	7	42	0.119377	0.302254	Pbr016279.2|Pbr030570.1|Pbr014953.1|Pbr013897.1|Pbr020630.1|Pbr036063.1|Pbr042638.1	http://www.genome.jp/kegg-bin/show_pathway?pxb00904/pxb:103960493%09red/pxb:103961404%09red/pxb:103935387%09red/pxb:103931802%09red/pxb:103962469%09red/pxb:103939254%09red/pxb:103965514%09red	Lysine biosynthesis	KEGG PATHWAY	pxb00300	5	15	0.0264572	0.0698019	Pbr021889.1|Pbr008015.1|Pbr004286.1|Pbr008222.1|Pbr017653.1	http://www.genome.jp/kegg-bin/show_pathway?pxb00300/pxb:103963546%09red/pxb:103933567%09red/pxb:103956555%09red/pxb:103968032%09red/pxb:103966587%09red	Nucleotide excision repair	KEGG PATHWAY	pxb03420	11	95	0.218582	0.548781	Pbr002219.1|Pbr019249.1|Pbr020163.1|Pbr028265.1|Pbr007206.1|Pbr037059.1|Pbr033559.1|Pbr017380.1|Pbr028318.1|Pbr010108.1|Pbr001226.1	http://www.genome.jp/kegg-bin/show_pathway?pxb03420/pxb:103936047%09red/pxb:103953370%09red/pxb:103958951%09red/pxb:103967086%09red/pxb:103942790%09red/pxb:103947658%09red/pxb:103937748%09red/pxb:103930614%09red/pxb:103946881%09red	Starch and sucrose metabolism	KEGG PATHWAY	pxb00500	34	239
Arginine biosynthesis	KEGG PATHWAY	pxb00220	2	47	0.40522	0.802922	Pbr029791.1|Pbr016632.1	http://www.genome.jp/kegg-bin/show_pathway?pxb00220/pxb:103959439%09red/pxb:103931159%09red	Brassinosteroid biosynthesis	KEGG PATHWAY	pxb00905	4	27	0.140288	0.333183	Pbr018303.1|Pbr028769.1|Pbr005470.1|Pbr030004.1	http://www.genome.jp/kegg-bin/show_pathway?pxb00905/pxb:103941521%09red/pxb:108867237%09red/pxb:103964280%09red/pxb:103947082%09red	Selenocompound metabolism	KEGG PATHWAY	pxb00450	4	20	0.142195	0.337746	Pbr005851.1|Pbr016887.1|Pbr033057.1|Pbr030434.2	http://www.genome.jp/kegg-bin/show_pathway?pxb00450/pxb:103961055%09red/pxb:103927949%09red/pxb:103944383%09red/pxb:103931663%09red	Peroxisome	KEGG PATHWAY	pxb04146	21	132	0.0272351	0.0703573	Pbr040872.1|Pbr022552.1|Pbr039298.1|Pbr011346.1|Pbr018135.1|Pbr008478.1|Pbr003609.1|Pbr016170.1|Pbr016169.1|Pbr003977.1|Pbr037092.1|Pbr012630.1|Pbr012064.1|Pbr024431.1|Pbr009482.1|Pbr031999.1|Pbr032991.1|Pbr018157.1|Pbr021627.1|Pbr029510.1|Pbr019554.1	http://www.genome.jp/kegg-bin/show_pathway?pxb04146/pxb:103956814%09red/pxb:103944129%09red/pxb:103944128%09red/pxb:103936009%09red/pxb:103937274%09red/pxb:103967012%09red/pxb:103966317%09red/pxb:103940938%09red/pxb:103942469%09red/pxb:103936388%09red/pxb:103943015%09red/pxb:103944563%09red/pxb:103954143%09red/pxb:103931004%09red/pxb:103959913%09red/pxb:103960456%09red/pxb:103948272%09red/pxb:103…	Brassinosteroid biosynthesis	KEGG PATHWAY	pxb00905	4	27	0.228411	0.561511	Pbr016605.1|Pbr028747.1|Pbr009519.1|Pbr014304.1	http://www.genome.jp/kegg-bin/show_pathway?pxb00905/pxb:103960819%09red/pxb:103936683%09red/pxb:103962743%09red/pxb:103947060%09red	Stilbenoid, diarylheptanoid and gingerol biosynthesis	KEGG PATHWAY	pxb00945	8	33
Propanoate metabolism	KEGG PATHWAY	pxb00640	2	47	0.40522	0.802922	Pbr018366.1|Pbr002786.1	http://www.genome.jp/kegg-bin/show_pathway?pxb00640/pxb:103967278%09red/pxb:103966317%09red	Glycosphingolipid biosynthesis - globo and isoglobo series	KEGG PATHWAY	pxb00603	3	18	0.153635	0.357437	Pbr021669.1|Pbr037920.1|Pbr002973.1	http://www.genome.jp/kegg-bin/show_pathway?pxb00603/pxb:103936603%09red/pxb:103966356%09red/pxb:103953750%09red	Glucosinolate biosynthesis	KEGG PATHWAY	pxb00966	2	6	0.14367	0.337746	Pbr021417.1|Pbr021414.1	http://www.genome.jp/kegg-bin/show_pathway?pxb00966/pxb:103945226%09red/pxb:103945228%09red	Carotenoid biosynthesis	KEGG PATHWAY	pxb00906	11	55	0.0281075	0.0711291	Pbr005089.1|Pbr005981.1|Pbr023779.1|Pbr029589.1|Pbr005093.1|Pbr009089.1|Pbr004630.1|Pbr005978.1|Pbr005979.1|Pbr025271.1|Pbr019636.1	http://www.genome.jp/kegg-bin/show_pathway?pxb00906/pxb:103945979%09red/pxb:103941040%09red/pxb:103958137%09red/pxb:103957334%09red/pxb:103945929%09red/pxb:103937985%09red/pxb:103950115%09red/pxb:103929079%09red/pxb:103954827%09red	Terpenoid backbone biosynthesis	KEGG PATHWAY	pxb00900	8	68	0.253663	0.60188	Pbr025626.1|Pbr009987.1|Pbr037952.1|Pbr007297.1|Pbr013229.1|Pbr004685.1|Pbr017849.2|Pbr011188.1	http://www.genome.jp/kegg-bin/show_pathway?pxb00900/pxb:103936547%09red/pxb:103958539%09red/pxb:103927846%09red/pxb:103931560%09red/pxb:103964132%09red/pxb:103946894%09red/pxb:103931434%09red/pxb:103954706%09red	Ubiquinone and other terpenoid-quinone biosynthesis	KEGG PATHWAY	pxb00130	11	54
Ether lipid metabolism	KEGG PATHWAY	pxb00565	2	48	0.415116	0.802922	Pbr017718.1|Pbr028953.2	http://www.genome.jp/kegg-bin/show_pathway?pxb00565/pxb:103964042%09red/pxb:103930592%09red	C5-Branched dibasic acid metabolism	KEGG PATHWAY	pxb00660	2	9	0.158086	0.360436	Pbr008056.1|Pbr024600.1	http://www.genome.jp/kegg-bin/show_pathway?pxb00660/pxb:103927335%09red/pxb:103942363%09red	Zeatin biosynthesis	KEGG PATHWAY	pxb00908	5	28	0.144748	0.337746	Pbr024972.1|Pbr022940.1|Pbr032553.1|Pbr006305.1|Pbr032554.1	http://www.genome.jp/kegg-bin/show_pathway?pxb00908/pxb:103955627%09red/pxb:103927480%09red/pxb:103945547%09red/pxb:103933138%09red/pxb:103933139%09red	Fatty acid biosynthesis	KEGG PATHWAY	pxb00061	13	70	0.0287535	0.0713086	Pbr005203.1|Pbr001251.1|Pbr016062.1|Pbr040570.1|Pbr003609.1|Pbr011131.1|Pbr039381.1|Pbr021846.1|Pbr033640.1|Pbr040569.1|Pbr040872.1|Pbr003293.1|Pbr023307.1	http://www.genome.jp/kegg-bin/show_pathway?pxb00061/pxb:103954143%09red/pxb:103953997%09red/pxb:103951145%09red/pxb:103962223%09red/pxb:103939571%09red/pxb:103955020%09red/pxb:103967782%09red/pxb:103938175%09red/pxb:103938199%09red/pxb:103948741%09red/pxb:103966543%09red	Tyrosine metabolism	KEGG PATHWAY	pxb00350	6	48	0.255034	0.60188	Pbr000322.1|Pbr000325.1|Pbr008108.1|Pbr008107.1|Pbr039378.1|Pbr000321.4	http://www.genome.jp/kegg-bin/show_pathway?pxb00350/pxb:103927236%09red/pxb:103927471%09red/pxb:103927322%09red/pxb:103956669%09red/pxb:103951140%09red	Phenylalanine metabolism	KEGG PATHWAY	pxb00360	10	47
Aminoacyl-tRNA biosynthesis	KEGG PATHWAY	pxb00970	3	80	0.417847	0.802922	Pbr000813.2|Pbr002471.4|Pbr023952.1	http://www.genome.jp/kegg-bin/show_pathway?pxb00970/pxb:103953236%09red/pxb:103950429%09red/pxb:103955045%09red	Flavonoid biosynthesis	KEGG PATHWAY	pxb00941	7	62	0.161742	0.361192	Pbr022425.1|Pbr010838.1|Pbr004258.1|Pbr036259.1|Pbr034039.1|Pbr036260.1|Pbr041050.1	http://www.genome.jp/kegg-bin/show_pathway?pxb00941/pxb:103951986%09red/pxb:108867456%09red/pxb:103945380%09red/pxb:103958200%09red/pxb:103967813%09red/pxb:103933993%09red	Other glycan degradation	KEGG PATHWAY	pxb00511	5	28	0.144748	0.337746	Pbr036081.1|Pbr009565.3|Pbr036080.1|Pbr038572.2|Pbr037494.1	http://www.genome.jp/kegg-bin/show_pathway?pxb00511/pxb:103936904%09red/pxb:103935456%09red/pxb:103935455%09red/pxb:103937575%09red	Folate biosynthesis	KEGG PATHWAY	pxb00790	7	30	0.0398415	0.0968696	Pbr038269.1|Pbr041077.3|Pbr006960.3|Pbr042917.1|Pbr005716.1|Pbr035279.1|Pbr006329.1	http://www.genome.jp/kegg-bin/show_pathway?pxb00790/pxb:103934880%09red/pxb:103941646%09red/pxb:103932682%09red/pxb:103952011%09red/pxb:103955643%09red/pxb:103942043%09red	Homologous recombination	KEGG PATHWAY	pxb03440	9	79	0.26209	0.606404	Pbr002219.1|Pbr019249.1|Pbr020163.1|Pbr036961.1|Pbr007206.1|Pbr037059.1|Pbr028265.1|Pbr010108.1|Pbr001226.1	http://www.genome.jp/kegg-bin/show_pathway?pxb03440/pxb:103936047%09red/pxb:103953370%09red/pxb:103952402%09red/pxb:103958951%09red/pxb:103967086%09red/pxb:103942790%09red/pxb:103937748%09red/pxb:103930614%09red	Linoleic acid metabolism	KEGG PATHWAY	pxb00591	8	34
Glycosaminoglycan degradation	KEGG PATHWAY	pxb00531	1	19	0.436673	0.820018	Pbr027875.1	http://www.genome.jp/kegg-bin/show_pathway?pxb00531/pxb:103946731%09red	Alanine, aspartate and glutamate metabolism	KEGG PATHWAY	pxb00250	8	74	0.164754	0.361192	Pbr014600.1|Pbr012182.1|Pbr031443.1|Pbr008481.1|Pbr017951.1|Pbr022812.1|Pbr022533.1|Pbr001375.1	http://www.genome.jp/kegg-bin/show_pathway?pxb00250/pxb:103963954%09red/pxb:103952775%09red/pxb:103956837%09red/pxb:103967404%09red/pxb:103943135%09red/pxb:103967058%09red/pxb:103932487%09red/pxb:103961176%09red	Fatty acid elongation	KEGG PATHWAY	pxb00062	8	55	0.164352	0.376114	Pbr023464.1|Pbr028977.1|Pbr032299.1|Pbr033970.1|Pbr026472.1|Pbr033987.1|Pbr024691.1|Pbr032298.1	http://www.genome.jp/kegg-bin/show_pathway?pxb00062/pxb:103948938%09red/pxb:103946101%09red/pxb:103945678%09red/pxb:108865656%09red/pxb:103948450%09red/pxb:103928579%09red/pxb:103948952%09red	Plant hormone signal transduction	KEGG PATHWAY	pxb04075	50	396	0.0451843	0.10757	Pbr019683.1|Pbr022706.1|Pbr007550.1|Pbr023072.1|Pbr012103.1|Pbr013576.1|Pbr024746.1|Pbr026939.1|Pbr030542.1|Pbr023044.1|Pbr022550.1|Pbr042468.1|Pbr015325.1|Pbr003675.1|Pbr030476.1|Pbr041132.1|Pbr039229.1|Pbr025212.1|Pbr040624.1|Pbr041090.1|Pbr027334.1|Pbr009570.1|Pbr016281.1|Pbr041738.1|Pbr011102.1|Pbr026872.1|Pbr024740.1|Pbr022548.1|Pbr027457.1|Pbr018494.1|Pbr015921.1|Pbr002199.1|Pbr034519.1|Pbr…	http://www.genome.jp/kegg-bin/show_pathway?pxb04075/pxb:103946151%09red/pxb:103942180%09red/pxb:103937211%09red/pxb:103954372%09red/pxb:103943039%09red/pxb:103963673%09red/pxb:103967492%09red/pxb:103930094%09red/pxb:103943066%09red/pxb:103937169%09red/pxb:103964554%09red/pxb:103967194%09red/pxb:103933755%09red/pxb:103934339%09red/pxb:103938212%09red/pxb:103929341%09red/pxb:103941083%09red/pxb:103…	Nitrogen metabolism	KEGG PATHWAY	pxb00910	6	49	0.268759	0.609876	Pbr024409.1|Pbr016919.1|Pbr016632.1|Pbr029791.1|Pbr040451.1|Pbr027017.1	http://www.genome.jp/kegg-bin/show_pathway?pxb00910/pxb:103959439%09red/pxb:103944408%09red/pxb:103926929%09red/pxb:103931159%09red/pxb:103965822%09red/pxb:103963654%09red	Inositol phosphate metabolism	KEGG PATHWAY	pxb00562	18	110
Sulfur metabolism	KEGG PATHWAY	pxb00920	2	51	0.44429	0.820018	Pbr029630.1|Pbr009132.1	http://www.genome.jp/kegg-bin/show_pathway?pxb00920/pxb:103957376%09red/pxb:103947419%09red	Folate biosynthesis	KEGG PATHWAY	pxb00790	4	30	0.178282	0.383475	Pbr039051.1|Pbr014950.1|Pbr006606.1|Pbr006329.1	http://www.genome.jp/kegg-bin/show_pathway?pxb00790/pxb:103961398%09red/pxb:103955643%09red/pxb:103941227%09red/pxb:103937180%09red	Cyanoamino acid metabolism	KEGG PATHWAY	pxb00460	13	101	0.170987	0.383915	Pbr032163.1|Pbr017915.1|Pbr040110.1|Pbr004565.1|Pbr021414.1|Pbr022330.1|Pbr013991.1|Pbr021417.1|Pbr004667.1|Pbr039347.1|Pbr030381.2|Pbr030382.1|Pbr042200.2	http://www.genome.jp/kegg-bin/show_pathway?pxb00460/pxb:103954605%09red/pxb:103951115%09red/pxb:103945226%09red/pxb:103945228%09red/pxb:103966974%09red/pxb:103937634%09red/pxb:103936462%09red/pxb:103938932%09red/pxb:103966370%09red/pxb:103960588%09red/pxb:108867268%09red	Monobactam biosynthesis	KEGG PATHWAY	pxb00261	4	12	0.0459774	0.10757	Pbr021889.1|Pbr018861.1|Pbr014657.1|Pbr008015.1	http://www.genome.jp/kegg-bin/show_pathway?pxb00261/pxb:103961129%09red/pxb:103956555%09red/pxb:103964771%09red/pxb:103966587%09red	Biosynthesis of secondary metabolites - unclassified	KEGG PATHWAY	pxb00999	3	21	0.295763	0.65849	Pbr026213.1|Pbr039831.1|Pbr026415.1	http://www.genome.jp/kegg-bin/show_pathway?pxb00999/pxb:103928616%09red/pxb:103928538%09red	Nitrogen metabolism	KEGG PATHWAY	pxb00910	10	49
Steroid biosynthesis	KEGG PATHWAY	pxb00100	2	53	0.463282	0.820018	Pbr036441.1|Pbr036911.2	http://www.genome.jp/kegg-bin/show_pathway?pxb00100/pxb:103950025%09red/pxb:103949660%09red	Lysine degradation	KEGG PATHWAY	pxb00310	6	53	0.185026	0.39061	Pbr018157.1|Pbr018135.1|Pbr002687.1|Pbr005739.1|Pbr040265.3|Pbr034873.1	http://www.genome.jp/kegg-bin/show_pathway?pxb00310/pxb:103953515%09red/pxb:103944584%09red/pxb:103951803%09red/pxb:103941661%09red/pxb:103944563%09red/pxb:103953592%09red	Tyrosine metabolism	KEGG PATHWAY	pxb00350	7	48	0.184071	0.405638	Pbr027256.1|Pbr000322.1|Pbr005767.1|Pbr000325.1|Pbr039378.1|Pbr025875.1|Pbr032936.1	http://www.genome.jp/kegg-bin/show_pathway?pxb00350/pxb:103959983%09red/pxb:103929361%09red/pxb:103927974%09red/pxb:103927322%09red/pxb:103927471%09red/pxb:103951140%09red/pxb:103927182%09red	Ubiquinone and other terpenoid-quinone biosynthesis	KEGG PATHWAY	pxb00130	10	54	0.0517572	0.11885	Pbr039972.1|Pbr018581.1|Pbr037789.1|Pbr017257.2|Pbr018580.1|Pbr028996.1|Pbr022513.1|Pbr008309.1|Pbr038270.1|Pbr000229.1	http://www.genome.jp/kegg-bin/show_pathway?pxb00130/pxb:103958948%09red/pxb:103950342%09red/pxb:103932694%09red/pxb:103963180%09red/pxb:103930717%09red/pxb:103945452%09red/pxb:103951504%09red/pxb:103944707%09red/pxb:108865307%09red	Ribosome biogenesis in eukaryotes	KEGG PATHWAY	pxb03008	13	130	0.345415	0.749359	Pbr014548.1|Pbr011076.1|Pbr012663.1|Pbr042609.2|Pbr020219.1|Pbr017729.1|Pbr008650.1|Pbr010869.1|Pbr017905.1|Pbr031054.2|Pbr011639.1|Pbr014316.2|Pbr001357.1	http://www.genome.jp/kegg-bin/show_pathway?pxb03008/pxb:103957906%09red/pxb:103950010%09red/pxb:103959067%09red/pxb:103956891%09red/pxb:103939207%09red/pxb:103961917%09red/pxb:103932039%09red/pxb:103958867%09red/pxb:103958230%09red/pxb:103960835%09red/pxb:103961078%09red/pxb:103938233%09red	Nicotinate and nicotinamide metabolism	KEGG PATHWAY	pxb00760	7	29
Biosynthesis of secondary metabolites - unclassified	KEGG PATHWAY	pxb00999	1	21	0.468101	0.820018	Pbr026415.1	http://www.genome.jp/kegg-bin/show_pathway?pxb00999/pxb:103928616%09red	Amino sugar and nucleotide sugar metabolism	KEGG PATHWAY	pxb00520	17	189	0.189054	0.391858	Pbr034281.1|Pbr003261.1|Pbr032352.1|Pbr030107.1|Pbr009764.1|Pbr037931.1|Pbr007327.1|Pbr018708.1|Pbr031443.1|Pbr009785.1|Pbr020019.1|Pbr009765.1|Pbr013317.1|Pbr018709.1|Pbr018707.1|Pbr009786.1|Pbr016849.1	http://www.genome.jp/kegg-bin/show_pathway?pxb00520/pxb:103931361%09red/pxb:103940426%09red/pxb:103953829%09red/pxb:103943483%09red/pxb:103947741%09red/pxb:103957750%09red/pxb:103964366%09red/pxb:103964365%09red/pxb:103936532%09red/pxb:103944343%09red/pxb:103955951%09red/pxb:103948402%09red/pxb:103932487%09red/pxb:103949120%09red/pxb:103957731%09red	Nucleotide excision repair	KEGG PATHWAY	pxb03420	12	95	0.19803	0.428464	Pbr010108.1|Pbr002219.1|Pbr029773.1|Pbr024113.1|Pbr019249.1|Pbr037059.1|Pbr015862.1|Pbr015867.1|Pbr031692.2|Pbr012960.1|Pbr001226.1|Pbr010495.1	http://www.genome.jp/kegg-bin/show_pathway?pxb03420/pxb:103936047%09red/pxb:103959512%09red/pxb:103960037%09red/pxb:103958951%09red/pxb:103932544%09red/pxb:103967086%09red/pxb:103942790%09red/pxb:103926670%09red	Nitrogen metabolism	KEGG PATHWAY	pxb00910	9	49	0.0652782	0.145026	Pbr034886.1|Pbr022741.1|Pbr008383.1|Pbr009828.1|Pbr001375.1|Pbr005047.2|Pbr012616.2|Pbr024434.1|Pbr002864.1	http://www.genome.jp/kegg-bin/show_pathway?pxb00910/pxb:103956741%09red/pxb:103952775%09red/pxb:103957766%09red/pxb:103953694%09red/pxb:103941274%09red/pxb:103967236%09red/pxb:103926951%09red/pxb:103959902%09red/pxb:103953531%09red	Fatty acid elongation	KEGG PATHWAY	pxb00062	6	55	0.354011	0.749359	Pbr038155.1|Pbr026467.1|Pbr028977.1|Pbr032299.1|Pbr026472.1|Pbr032298.1	http://www.genome.jp/kegg-bin/show_pathway?pxb00062/pxb:103928579%09red/pxb:103936767%09red/pxb:103948952%09red/pxb:108865656%09red/pxb:103948450%09red	Autophagy - other	KEGG PATHWAY	pxb04136	11	58
Ubiquinone and other terpenoid-quinone biosynthesis	KEGG PATHWAY	pxb00130	2	54	0.472634	0.820018	Pbr028995.1|Pbr026415.1	http://www.genome.jp/kegg-bin/show_pathway?pxb00130/pxb:103930717%09red/pxb:103928616%09red	Protein processing in endoplasmic reticulum	KEGG PATHWAY	pxb04141	27	323	0.207764	0.422948	Pbr024998.1|Pbr036806.1|Pbr032635.1|Pbr017682.1|Pbr024999.1|Pbr032353.1|Pbr031427.1|Pbr008331.1|Pbr029529.1|Pbr038648.1|Pbr032362.1|Pbr035102.1|Pbr022859.1|Pbr017883.1|Pbr002541.1|Pbr030847.1|Pbr021136.1|Pbr041438.1|Pbr010161.1|Pbr034739.1|Pbr011972.1|Pbr039611.1|Pbr024182.1|Pbr025000.1|Pbr038661.1|Pbr003452.1|Pbr005823.2	http://www.genome.jp/kegg-bin/show_pathway?pxb04141/pxb:103935935%09red/pxb:103951303%09red/pxb:103934722%09red/pxb:103927100%09red/pxb:103934602%09red/pxb:103966030%09red/pxb:103948527%09red/pxb:103959323%09red/pxb:103953301%09red/pxb:103948411%09red/pxb:103964162%09red/pxb:103962652%09red/pxb:103963573%09red/pxb:103950778%09red/pxb:103931072%09red/pxb:103927502%09red/pxb:103927503%09red/pxb:103…	Histidine metabolism	KEGG PATHWAY	pxb00340	5	35	0.250953	0.528183	Pbr005739.1|Pbr037426.1|Pbr027959.1|Pbr023011.1|Pbr034448.1	http://www.genome.jp/kegg-bin/show_pathway?pxb00340/pxb:103967515%09red/pxb:103946793%09red/pxb:103941661%09red/pxb:103934311%09red/pxb:103950259%09red	Synthesis and degradation of ketone bodies	KEGG PATHWAY	pxb00072	3	8	0.0654955	0.145026	Pbr001560.1|Pbr040265.3|Pbr021771.1	http://www.genome.jp/kegg-bin/show_pathway?pxb00072/pxb:103951803%09red/pxb:103952874%09red/pxb:103966465%09red	Linoleic acid metabolism	KEGG PATHWAY	pxb00591	4	34	0.355628	0.749359	Pbr004541.1|Pbr008100.1|Pbr023784.2|Pbr004568.1	http://www.genome.jp/kegg-bin/show_pathway?pxb00591/pxb:103954602%09red/pxb:103954616%09red/pxb:103945829%09red/pxb:103956622%09red	Phosphatidylinositol signaling system	KEGG PATHWAY	pxb04070	15	90
Taurine and hypotaurine metabolism	KEGG PATHWAY	pxb00430	1	22	0.483151	0.820018	Pbr015552.2	http://www.genome.jp/kegg-bin/show_pathway?pxb00430/pxb:103943934%09red	Peroxisome	KEGG PATHWAY	pxb04146	12	132	0.22966	0.45932	Pbr018157.1|Pbr016170.1|Pbr018135.1|Pbr037066.1|Pbr016169.1|Pbr003977.1|Pbr037092.1|Pbr024431.1|Pbr032991.1|Pbr031999.1|Pbr002687.1|Pbr003609.1	http://www.genome.jp/kegg-bin/show_pathway?pxb04146/pxb:103944563%09red/pxb:103944129%09red/pxb:103954143%09red/pxb:103936009%09red/pxb:103944584%09red/pxb:103940938%09red/pxb:103948272%09red/pxb:103936085%09red/pxb:103944128%09red/pxb:103960456%09red/pxb:103953592%09red/pxb:103926949%09red	Purine metabolism	KEGG PATHWAY	pxb00230	16	140	0.252995	0.528183	Pbr022711.1|Pbr004482.1|Pbr005851.1|Pbr033835.1|Pbr007314.2|Pbr031596.1|Pbr031074.1|Pbr041926.1|Pbr007072.2|Pbr022373.1|Pbr033860.1|Pbr004114.1|Pbr021473.1|Pbr018566.1|Pbr019453.1|Pbr018789.1	http://www.genome.jp/kegg-bin/show_pathway?pxb00230/pxb:103964894%09red/pxb:103927949%09red/pxb:103938779%09red/pxb:103932417%09red/pxb:103964457%09red/pxb:103967197%09red/pxb:103930528%09red/pxb:103940962%09red/pxb:103945185%09red/pxb:103966949%09red/pxb:103932102%09red/pxb:103955940%09red/pxb:103944695%09red/pxb:103940878%09red/pxb:103933874%09red	Histidine metabolism	KEGG PATHWAY	pxb00340	7	35	0.0715633	0.155682	Pbr007554.1|Pbr010045.1|Pbr034871.1|Pbr040447.1|Pbr017768.1|Pbr010513.1|Pbr034873.1	http://www.genome.jp/kegg-bin/show_pathway?pxb00340/pxb:103963608%09red/pxb:103953515%09red/pxb:103957900%09red/pxb:103953517%09red/pxb:103929466%09red/pxb:103956391%09red/pxb:103957987%09red	Phenylpropanoid biosynthesis	KEGG PATHWAY	pxb00940	23	247	0.391163	0.805754	Pbr026584.1|Pbr026213.1|Pbr022330.1|Pbr006709.1|Pbr022870.1|Pbr000691.1|Pbr002950.1|Pbr007872.1|Pbr042065.1|Pbr039831.1|Pbr042200.2|Pbr013905.1|Pbr000146.1|Pbr005014.1|Pbr003309.1|Pbr010632.1|Pbr030382.1|Pbr026415.1|Pbr031894.1|Pbr030381.2|Pbr029954.1|Pbr034488.2|Pbr035166.1	http://www.genome.jp/kegg-bin/show_pathway?pxb00940/pxb:103964015%09red/pxb:103928616%09red/pxb:103947239%09red/pxb:103946366%09red/pxb:103960502%09red/pxb:103958318%09red/pxb:103966974%09red/pxb:103953768%09red/pxb:103955861%09red/pxb:103938932%09red/pxb:103954006%09red/pxb:103934253%09red/pxb:103928538%09red/pxb:108867268%09red/pxb:103948174%09red/pxb:103951047%09red/pxb:103941282%09red/pxb:103…	Ascorbate and aldarate metabolism	KEGG PATHWAY	pxb00053	13	77
Circadian rhythm - plant	KEGG PATHWAY	pxb04712	2	57	0.500087	0.820018	Pbr020913.1|Pbr006687.1	http://www.genome.jp/kegg-bin/show_pathway?pxb04712/pxb:103955840%09red/pxb:103945020%09red	Nitrogen metabolism	KEGG PATHWAY	pxb00910	5	49	0.274904	0.532568	Pbr036333.1|Pbr009827.1|Pbr001375.1|Pbr019343.1|Pbr009828.1	http://www.genome.jp/kegg-bin/show_pathway?pxb00910/pxb:103952775%09red/pxb:103964958%09red/pxb:103935570%09red/pxb:103957766%09red	Butanoate metabolism	KEGG PATHWAY	pxb00650	4	27	0.268173	0.550216	Pbr016293.1|Pbr028261.1|Pbr006623.4|Pbr016936.1	http://www.genome.jp/kegg-bin/show_pathway?pxb00650/pxb:103962479%09red/pxb:103930143%09red/pxb:103941354%09red/pxb:103944427%09red	Valine, leucine and isoleucine biosynthesis	KEGG PATHWAY	pxb00290	6	30	0.0916368	0.195913	Pbr029877.1|Pbr016098.1|Pbr022539.1|Pbr032398.2|Pbr008056.1|Pbr019535.1	http://www.genome.jp/kegg-bin/show_pathway?pxb00290/pxb:103967066%09red/pxb:103933038%09red/pxb:103942363%09red/pxb:103944232%09red/pxb:103934193%09red/pxb:103965059%09red	Arginine biosynthesis	KEGG PATHWAY	pxb00220	5	47	0.396049	0.805754	Pbr029791.1|Pbr036191.1|Pbr016919.1|Pbr016632.1|Pbr012718.1	http://www.genome.jp/kegg-bin/show_pathway?pxb00220/pxb:103949832%09red/pxb:103944408%09red/pxb:103959439%09red/pxb:103931159%09red/pxb:103959816%09red	Fatty acid biosynthesis	KEGG PATHWAY	pxb00061	12	70
Glycine, serine and threonine metabolism	KEGG PATHWAY	pxb00260	3	92	0.50571	0.820018	Pbr020711.2|Pbr027407.1|Pbr029389.1	http://www.genome.jp/kegg-bin/show_pathway?pxb00260/pxb:103946631%09red/pxb:103930865%09red	Pentose phosphate pathway	KEGG PATHWAY	pxb00030	7	74	0.275627	0.532568	Pbr016294.2|Pbr008761.1|Pbr013372.1|Pbr016565.1|Pbr028738.1|Pbr005501.1|Pbr022226.1	http://www.genome.jp/kegg-bin/show_pathway?pxb00030/pxb:103957062%09red/pxb:103947052%09red/pxb:103962480%09red/pxb:103962710%09red/pxb:103966813%09red/pxb:103948139%09red/pxb:103955182%09red	Glutathione metabolism	KEGG PATHWAY	pxb00480	14	129	0.33141	0.664053	Pbr007669.1|Pbr020590.1|Pbr042913.1|Pbr037252.1|Pbr020588.1|Pbr008291.1|Pbr039159.1|Pbr005782.2|Pbr018192.1|Pbr016672.1|Pbr024548.1|Pbr001491.1|Pbr034821.1|Pbr013575.1	http://www.genome.jp/kegg-bin/show_pathway?pxb00480/pxb:103965571%09red/pxb:103948366%09red/pxb:103939615%09red/pxb:103950893%09red/pxb:103963868%09red/pxb:103934327%09red/pxb:103927266%09red/pxb:103962147%09red/pxb:103936196%09red/pxb:103959477%09red/pxb:103943416%09red/pxb:103953464%09red/pxb:103959931%09red	Purine metabolism	KEGG PATHWAY	pxb00230	19	140	0.105199	0.210344	Pbr012094.1|Pbr000777.1|Pbr021977.1|Pbr025370.1|Pbr032264.1|Pbr030186.1|Pbr010680.1|Pbr025447.1|Pbr018300.1|Pbr001861.1|Pbr019739.1|Pbr018861.1|Pbr021978.1|Pbr007694.1|Pbr000352.3|Pbr025650.1|Pbr014657.1|Pbr008114.1|Pbr035003.1	http://www.genome.jp/kegg-bin/show_pathway?pxb00230/pxb:103963090%09red/pxb:103964894%09red/pxb:103930665%09red/pxb:103950991%09red/pxb:103928070%09red/pxb:103948325%09red/pxb:103927662%09red/pxb:103952940%09red/pxb:103956631%09red/pxb:103945277%09red/pxb:103956216%09red/pxb:103931449%09red/pxb:103964277%09red/pxb:103958374%09red/pxb:103945278%09red/pxb:103961129%09red/pxb:103943049%09red/pxb:103…	Fructose and mannose metabolism	KEGG PATHWAY	pxb00051	10	105	0.428689	0.857379	Pbr012392.1|Pbr013028.1|Pbr032600.1|Pbr041170.1|Pbr022360.1|Pbr038975.1|Pbr013696.1|Pbr012401.1|Pbr035932.1|Pbr010532.1	http://www.genome.jp/kegg-bin/show_pathway?pxb00051/pxb:103937074%09red/pxb:103949429%09red/pxb:103959618%09red/pxb:103948500%09red/pxb:103966935%09red/pxb:103958011%09red/pxb:103945169%09red/pxb:103938349%09red/pxb:103960199%09red	Fatty acid elongation	KEGG PATHWAY	pxb00062	10	55
Isoquinoline alkaloid biosynthesis	KEGG PATHWAY	pxb00950	1	24	0.511988	0.820018	Pbr000325.1	http://www.genome.jp/kegg-bin/show_pathway?pxb00950/pxb:103927471%09red	Arachidonic acid metabolism	KEGG PATHWAY	pxb00590	3	26	0.292412	0.553953	Pbr031010.1|Pbr011914.1|Pbr015357.1	http://www.genome.jp/kegg-bin/show_pathway?pxb00590/pxb:103932090%09red/pxb:103961666%09red/pxb:103959387%09red	Biosynthesis of secondary metabolites - unclassified	KEGG PATHWAY	pxb00999	3	21	0.334817	0.664053	Pbr024635.1|Pbr039831.1|Pbr026415.1	http://www.genome.jp/kegg-bin/show_pathway?pxb00999/pxb:103928616%09red/pxb:103927375%09red	Valine, leucine and isoleucine degradation	KEGG PATHWAY	pxb00280	10	63	0.105293	0.210344	Pbr014600.1|Pbr041835.2|Pbr032991.1|Pbr029877.1|Pbr001560.1|Pbr022539.1|Pbr034871.1|Pbr040265.3|Pbr034873.1|Pbr021771.1	http://www.genome.jp/kegg-bin/show_pathway?pxb00280/pxb:103966465%09red/pxb:103953517%09red/pxb:103953515%09red/pxb:103938725%09red/pxb:103951803%09red/pxb:103952874%09red/pxb:103967066%09red/pxb:103960456%09red/pxb:103934193%09red/pxb:103961176%09red	Purine metabolism	KEGG PATHWAY	pxb00230	13	140	0.439541	0.864431	Pbr022711.1|Pbr006298.1|Pbr004482.1|Pbr018326.1|Pbr031074.1|Pbr033835.1|Pbr007314.2|Pbr033860.1|Pbr004114.1|Pbr018566.1|Pbr016275.1|Pbr019453.1|Pbr018789.1	http://www.genome.jp/kegg-bin/show_pathway?pxb00230/pxb:103939434%09red/pxb:103955618%09red/pxb:103964457%09red/pxb:103967197%09red/pxb:103944278%09red/pxb:103930528%09red/pxb:103940962%09red/pxb:103932102%09red/pxb:103955940%09red/pxb:103944695%09red/pxb:103940878%09red/pxb:103933874%09red	Butanoate metabolism	KEGG PATHWAY	pxb00650	6	27
alpha-Linolenic acid metabolism	KEGG PATHWAY	pxb00592	3	93	0.512727	0.820018	Pbr026188.1|Pbr018366.1|Pbr002786.1	http://www.genome.jp/kegg-bin/show_pathway?pxb00592/pxb:103967278%09red/pxb:103928686%09red/pxb:103966317%09red	Galactose metabolism	KEGG PATHWAY	pxb00052	7	76	0.296413	0.553953	Pbr002973.1|Pbr008761.1|Pbr017037.1|Pbr020645.1|Pbr017039.1|Pbr033744.1|Pbr003128.1	http://www.genome.jp/kegg-bin/show_pathway?pxb00052/pxb:103957062%09red/pxb:103963084%09red/pxb:103953905%09red/pxb:103953750%09red/pxb:103963108%09red/pxb:103931230%09red	Protein export	KEGG PATHWAY	pxb03060	8	70	0.344319	0.671704	Pbr007627.1|Pbr033482.1|Pbr020574.2|Pbr031666.1|Pbr001669.1|Pbr020834.1|Pbr040468.2|Pbr035344.1	http://www.genome.jp/kegg-bin/show_pathway?pxb03060/pxb:103929480%09red/pxb:103965557%09red/pxb:103934964%09red/pxb:103956451%09red/pxb:103944943%09red/pxb:103933556%09red	Arginine biosynthesis	KEGG PATHWAY	pxb00220	8	47	0.106572	0.210344	Pbr039983.1|Pbr005694.1|Pbr002864.1|Pbr009228.1|Pbr012616.2|Pbr022812.1|Pbr001375.1|Pbr041011.1	http://www.genome.jp/kegg-bin/show_pathway?pxb00220/pxb:103941611%09red/pxb:103957474%09red/pxb:103952775%09red/pxb:103967404%09red/pxb:103951631%09red/pxb:103953694%09red/pxb:103959902%09red/pxb:103938236%09red	Glycerolipid metabolism	KEGG PATHWAY	pxb00561	12	130	0.452823	0.875953	Pbr036482.1|Pbr005739.1|Pbr016768.1|Pbr016771.1|Pbr010339.1|Pbr042753.1|Pbr027963.3|Pbr026316.1|Pbr027959.1|Pbr034670.1|Pbr016304.1|Pbr020659.1	http://www.genome.jp/kegg-bin/show_pathway?pxb00561/pxb:103949750%09red/pxb:103963051%09red/pxb:103941661%09red/pxb:103963902%09red/pxb:103934471%09red/pxb:103962491%09red/pxb:103952180%09red/pxb:103929853%09red/pxb:103946793%09red/pxb:103940583%09red/pxb:103928377%09red	Pyruvate metabolism	KEGG PATHWAY	pxb00620	18	123
Glycerolipid metabolism	KEGG PATHWAY	pxb00561	4	130	0.526966	0.820018	Pbr036540.1|Pbr023012.1|Pbr042753.1|Pbr030105.1	http://www.genome.jp/kegg-bin/show_pathway?pxb00561/pxb:103967515%09red/pxb:103931359%09red/pxb:103949750%09red/pxb:103952180%09red	Lysine biosynthesis	KEGG PATHWAY	pxb00300	2	15	0.305084	0.555401	Pbr021889.1|Pbr008015.1	http://www.genome.jp/kegg-bin/show_pathway?pxb00300/pxb:103956555%09red/pxb:103966587%09red	ABC transporters	KEGG PATHWAY	pxb02010	5	41	0.353126	0.672494	Pbr020572.1|Pbr020748.1|Pbr000573.1|Pbr033479.1|Pbr013478.1	http://www.genome.jp/kegg-bin/show_pathway?pxb02010/pxb:103965492%09red/pxb:103943497%09red/pxb:103965670%09red/pxb:103944777%09red/pxb:103933553%09red	Propanoate metabolism	KEGG PATHWAY	pxb00640	8	47	0.106572	0.210344	Pbr016062.1|Pbr022552.1|Pbr039298.1|Pbr012055.1|Pbr011131.1|Pbr021846.1|Pbr021627.1|Pbr040265.3	http://www.genome.jp/kegg-bin/show_pathway?pxb00640/pxb:103937274%09red/pxb:103967012%09red/pxb:103966317%09red/pxb:103951803%09red/pxb:103962223%09red/pxb:103959502%09red/pxb:103966543%09red	Valine, leucine and isoleucine degradation	KEGG PATHWAY	pxb00280	6	63	0.469419	0.882843	Pbr005739.1|Pbr026194.1|Pbr042806.1|Pbr026188.1|Pbr027959.1|Pbr019019.1	http://www.genome.jp/kegg-bin/show_pathway?pxb00280/pxb:103946793%09red/pxb:103941661%09red/pxb:103928700%09red/pxb:103928686%09red/pxb:103938969%09red	Biosynthesis of secondary metabolites - unclassified	KEGG PATHWAY	pxb00999	5	21
Glycerophospholipid metabolism	KEGG PATHWAY	pxb00564	5	167	0.537929	0.820018	Pbr017718.1|Pbr030105.1|Pbr028953.2|Pbr041561.1|Pbr000959.3	http://www.genome.jp/kegg-bin/show_pathway?pxb00564/pxb:103964042%09red/pxb:103931359%09red/pxb:103930592%09red/pxb:103938517%09red/pxb:103939292%09red	Ascorbate and aldarate metabolism	KEGG PATHWAY	pxb00053	7	77	0.306932	0.555401	Pbr027136.1|Pbr005739.1|Pbr030107.1|Pbr012174.1|Pbr015554.1|Pbr012173.1|Pbr034873.1	http://www.genome.jp/kegg-bin/show_pathway?pxb00053/pxb:103931361%09red/pxb:103953515%09red/pxb:103943936%09red/pxb:103941661%09red/pxb:103929006%09red/pxb:103943126%09red/pxb:103943129%09red	Sulfur metabolism	KEGG PATHWAY	pxb00920	6	51	0.356026	0.672494	Pbr000136.1|Pbr000299.1|Pbr005851.1|Pbr029630.1|Pbr016709.1|Pbr018789.1	http://www.genome.jp/kegg-bin/show_pathway?pxb00920/pxb:103927949%09red/pxb:103962794%09red/pxb:103964457%09red/pxb:103966371%09red/pxb:103947419%09red/pxb:103949894%09red	Glycerophospholipid metabolism	KEGG PATHWAY	pxb00564	22	167	0.106868	0.210344	Pbr003724.1|Pbr001861.1|Pbr002478.1|Pbr011914.1|Pbr030105.1|Pbr028762.3|Pbr021760.1|Pbr025680.1|Pbr010636.1|Pbr041561.1|Pbr027181.1|Pbr040751.1|Pbr040752.1|Pbr041433.1|Pbr010709.1|Pbr007205.1|Pbr027840.1|Pbr002191.1|Pbr010641.1|Pbr021768.2|Pbr014727.1|Pbr028953.2	http://www.genome.jp/kegg-bin/show_pathway?pxb00564/pxb:103958391%09red/pxb:103934798%09red/pxb:103951688%09red/pxb:103951689%09red/pxb:103958326%09red/pxb:103954096%09red/pxb:103939988%09red/pxb:103952940%09red/pxb:103930592%09red/pxb:103938517%09red/pxb:103951838%09red/pxb:103931359%09red/pxb:103929087%09red/pxb:103927902%09red/pxb:103959387%09red/pxb:103953240%09red/pxb:103947074%09red/pxb:103…	Nicotinate and nicotinamide metabolism	KEGG PATHWAY	pxb00760	3	29	0.471348	0.882843	Pbr032476.1|Pbr039489.1|Pbr001659.1	http://www.genome.jp/kegg-bin/show_pathway?pxb00760/pxb:103937370%09red/pxb:103953057%09red/pxb:103933105%09red	Sulfur metabolism	KEGG PATHWAY	pxb00920	9	51
Arachidonic acid metabolism	KEGG PATHWAY	pxb00590	1	26	0.539217	0.820018	Pbr015552.2	http://www.genome.jp/kegg-bin/show_pathway?pxb00590/pxb:103943934%09red	Carbon metabolism	KEGG PATHWAY	pxb01200	28	363	0.33008	0.587955	Pbr016054.1|Pbr022705.1|Pbr013372.1|Pbr016565.1|Pbr026951.2|Pbr022812.1|Pbr001375.1|Pbr005571.1|Pbr016294.2|Pbr028738.1|Pbr005501.1|Pbr018101.1|Pbr022226.1|Pbr007839.1|Pbr030489.1|Pbr011138.1|Pbr004985.1|Pbr037066.1|Pbr008761.1|Pbr034362.1|Pbr027712.1|Pbr037943.1|Pbr040265.3|Pbr008772.1|Pbr007870.2|Pbr024431.1|Pbr003230.1|Pbr032398.2	http://www.genome.jp/kegg-bin/show_pathway?pxb01200/pxb:103940527%09red/pxb:103944536%09red/pxb:103947052%09red/pxb:103962480%09red/pxb:103962217%09red/pxb:103959041%09red/pxb:103948139%09red/pxb:103957062%09red/pxb:103956503%09red/pxb:103952775%09red/pxb:103929038%09red/pxb:103967193%09red/pxb:103933038%09red/pxb:103926889%09red/pxb:103942261%09red/pxb:103962710%09red/pxb:103926949%09red/pxb:103…	Isoquinoline alkaloid biosynthesis	KEGG PATHWAY	pxb00950	3	24	0.406444	0.74478	Pbr000325.1|Pbr025875.1|Pbr000322.1	http://www.genome.jp/kegg-bin/show_pathway?pxb00950/pxb:103927974%09red/pxb:103927471%09red/pxb:103927322%09red	Pantothenate and CoA biosynthesis	KEGG PATHWAY	pxb00770	8	49	0.124392	0.24101	Pbr022539.1|Pbr009872.1|Pbr029877.1|Pbr016098.1|Pbr026167.2|Pbr032700.1|Pbr038824.1|Pbr019535.1	http://www.genome.jp/kegg-bin/show_pathway?pxb00770/pxb:103933196%09red/pxb:103957810%09red/pxb:103928674%09red/pxb:103967066%09red/pxb:103944232%09red/pxb:103934193%09red/pxb:103965059%09red/pxb:103950551%09red	Glycosphingolipid biosynthesis - lacto and neolacto series	KEGG PATHWAY	pxb00601	1	7	0.483611	0.883581	Pbr037922.1	http://www.genome.jp/kegg-bin/show_pathway?pxb00601/pxb:103936613%09red	Lysine biosynthesis	KEGG PATHWAY	pxb00300	4	15
Valine, leucine and isoleucine degradation	KEGG PATHWAY	pxb00280	2	63	0.552151	0.820018	Pbr026188.1|Pbr023012.1	http://www.genome.jp/kegg-bin/show_pathway?pxb00280/pxb:103967515%09red/pxb:103928686%09red	ABC transporters	KEGG PATHWAY	pxb02010	4	41	0.337055	0.591142	Pbr033477.1|Pbr026444.2|Pbr042118.1|Pbr037777.1	http://www.genome.jp/kegg-bin/show_pathway?pxb02010/pxb:103928557%09red/pxb:103950331%09red/pxb:103936281%09red/pxb:103933553%09red	Tropane, piperidine and pyridine alkaloid biosynthesis	KEGG PATHWAY	pxb00960	4	34	0.406813	0.74478	Pbr018958.1|Pbr018959.1|Pbr018961.1|Pbr003842.1	http://www.genome.jp/kegg-bin/show_pathway?pxb00960/pxb:103964709%09red/pxb:103964708%09red/pxb:103964710%09red/pxb:103954262%09red	Glycosaminoglycan degradation	KEGG PATHWAY	pxb00531	4	19	0.138132	0.263513	Pbr034344.1|Pbr029119.1|Pbr003082.1|Pbr037812.2	http://www.genome.jp/kegg-bin/show_pathway?pxb00531/pxb:103950365%09red/pxb:103930738%09red/pxb:103953861%09red/pxb:103949167%09red	Ribosome	KEGG PATHWAY	pxb03010	41	469	0.486718	0.883581	Pbr036823.1|Pbr019306.1|Pbr013655.2|Pbr016242.1|Pbr028346.1|Pbr033228.1|Pbr038340.1|Pbr019167.1|Pbr041365.1|Pbr011086.1|Pbr041364.1|Pbr009667.1|Pbr003263.1|Pbr026617.2|Pbr000873.1|Pbr014517.1|Pbr013762.1|Pbr020475.1|Pbr035090.1|Pbr022165.1|Pbr018593.2|Pbr041986.2|Pbr028824.1|Pbr005122.1|Pbr024382.1|Pbr006116.1|Pbr040432.1|Pbr022912.1|Pbr030370.1|Pbr028506.1|Pbr003003.1|Pbr007939.1|Pbr000890.1|Pbr…	http://www.genome.jp/kegg-bin/show_pathway?pxb03010/pxb:103958881%09red/pxb:103955371%09red/pxb:103941337%09red/pxb:103935839%09red/pxb:103940114%09red/pxb:103926937%09red/pxb:103960321%09red/pxb:103961643%09red/pxb:103947130%09red/pxb:103956337%09red/pxb:103944191%09red/pxb:103957594%09red/pxb:103950719%09red/pxb:103952591%09red/pxb:103950987%09red/pxb:103963217%09red/pxb:103932731%09red/pxb:103…	Taurine and hypotaurine metabolism	KEGG PATHWAY	pxb00430	5	22
Brassinosteroid biosynthesis	KEGG PATHWAY	pxb00905	1	27	0.552257	0.820018	Pbr028747.1	http://www.genome.jp/kegg-bin/show_pathway?pxb00905/pxb:103947060%09red	Nicotinate and nicotinamide metabolism	KEGG PATHWAY	pxb00760	3	29	0.347124	0.599578	Pbr017792.1|Pbr008114.1|Pbr017951.1	http://www.genome.jp/kegg-bin/show_pathway?pxb00760/pxb:103963634%09red/pxb:103956631%09red/pxb:103963954%09red	beta-Alanine metabolism	KEGG PATHWAY	pxb00410	7	66	0.428631	0.772835	Pbr005739.1|Pbr023011.1|Pbr018366.1|Pbr027959.1|Pbr006623.4|Pbr037426.1|Pbr013575.1	http://www.genome.jp/kegg-bin/show_pathway?pxb00410/pxb:103967515%09red/pxb:103950259%09red/pxb:103943416%09red/pxb:103941661%09red/pxb:103941354%09red/pxb:103967278%09red/pxb:103946793%09red	Sulfur metabolism	KEGG PATHWAY	pxb00920	8	51	0.143662	0.269911	Pbr007694.1|Pbr009946.1|Pbr018861.1|Pbr009132.1|Pbr033237.1|Pbr014657.1|Pbr003939.1|Pbr006942.1	http://www.genome.jp/kegg-bin/show_pathway?pxb00920/pxb:103955908%09red/pxb:103957376%09red/pxb:103940809%09red/pxb:103942746%09red/pxb:103942844%09red/pxb:103956216%09red/pxb:103961129%09red/pxb:103964771%09red	Glycosaminoglycan degradation	KEGG PATHWAY	pxb00531	2	19	0.504503	0.90199	Pbr018606.1|Pbr027875.1	http://www.genome.jp/kegg-bin/show_pathway?pxb00531/pxb:103946731%09red/pxb:103944732%09red	Folate biosynthesis	KEGG PATHWAY	pxb00790	6	30
Other glycan degradation	KEGG PATHWAY	pxb00511	1	28	0.564928	0.821529	Pbr038572.2	http://www.genome.jp/kegg-bin/show_pathway?pxb00511/pxb:103936904%09red	Fatty acid elongation	KEGG PATHWAY	pxb00062	5	55	0.352917	0.600485	Pbr002824.1|Pbr036079.1|Pbr012467.1|Pbr026959.2|Pbr003569.1	http://www.genome.jp/kegg-bin/show_pathway?pxb00062/pxb:103940571%09red/pxb:103942916%09red/pxb:103935476%09red/pxb:103948952%09red/pxb:103940278%09red	Brassinosteroid biosynthesis	KEGG PATHWAY	pxb00905	3	27	0.475593	0.843428	Pbr023551.1|Pbr028747.1|Pbr009519.1	http://www.genome.jp/kegg-bin/show_pathway?pxb00905/pxb:103936683%09red/pxb:103926586%09red/pxb:103947060%09red	Glycerolipid metabolism	KEGG PATHWAY	pxb00561	17	130	0.148135	0.274161	Pbr003724.1|Pbr000313.1|Pbr040934.1|Pbr026463.1|Pbr032308.1|Pbr035887.1|Pbr034348.1|Pbr034871.1|Pbr012355.1|Pbr011733.1|Pbr013306.1|Pbr030105.1|Pbr003092.1|Pbr026788.1|Pbr035883.1|Pbr012209.1|Pbr034873.1	http://www.genome.jp/kegg-bin/show_pathway?pxb00561/pxb:103938142%09red/pxb:103953517%09red/pxb:103953515%09red/pxb:103931359%09red/pxb:103959140%09red/pxb:103954096%09red/pxb:103947637%09red/pxb:103930852%09red/pxb:103959579%09red/pxb:103953874%09red/pxb:103967993%09red/pxb:103948360%09red/pxb:103949172%09red/pxb:103928574%09red/pxb:103949384%09red/pxb:103943162%09red/pxb:103949386%09red	Stilbenoid, diarylheptanoid and gingerol biosynthesis	KEGG PATHWAY	pxb00945	3	33	0.551756	0.971749	Pbr006709.1|Pbr026584.1|Pbr035166.1	http://www.genome.jp/kegg-bin/show_pathway?pxb00945/pxb:103946366%09red/pxb:103934745%09red/pxb:103955861%09red	Monobactam biosynthesis	KEGG PATHWAY	pxb00261	3	12
MAPK signaling pathway - plant	KEGG PATHWAY	pxb04016	6	209	0.570041	0.821529	Pbr017829.1|Pbr034510.1|Pbr038667.1|Pbr020491.1|Pbr015856.1|Pbr015876.1	http://www.genome.jp/kegg-bin/show_pathway?pxb04016/pxb:103963906%09red/pxb:103934333%09red/pxb:103965424%09red/pxb:103962123%09red/pxb:103950783%09red	Thiamine metabolism	KEGG PATHWAY	pxb00730	4	43	0.367269	0.615716	Pbr014441.1|Pbr032909.1|Pbr034097.1|Pbr022097.1	http://www.genome.jp/kegg-bin/show_pathway?pxb00730/pxb:103966669%09red/pxb:103959866%09red/pxb:103934150%09red/pxb:103960906%09red	Pentose and glucuronate interconversions	KEGG PATHWAY	pxb00040	16	166	0.483145	0.843428	Pbr024016.1|Pbr036977.1|Pbr010756.1|Pbr040712.1|Pbr015822.2|Pbr036221.1|Pbr012095.1|Pbr007280.1|Pbr031122.1|Pbr012096.1|Pbr040935.2|Pbr030133.1|Pbr025963.1|Pbr033139.1|Pbr011950.1|Pbr010727.1	http://www.genome.jp/kegg-bin/show_pathway?pxb00040/pxb:103932075%09red/pxb:103950090%09red/pxb:103949854%09red/pxb:103938143%09red/pxb:103928198%09red/pxb:103931218%09red/pxb:103959417%09red/pxb:103926762%09red/pxb:103939925%09red/pxb:103962075%09red/pxb:103958471%09red/pxb:103931387%09red/pxb:103943051%09red/pxb:103943048%09red/pxb:103951651%09red	Selenocompound metabolism	KEGG PATHWAY	pxb00450	4	20	0.154911	0.282485	Pbr037119.1|Pbr018861.1|Pbr014657.1|Pbr007723.1	http://www.genome.jp/kegg-bin/show_pathway?pxb00450/pxb:103950120%09red/pxb:103961129%09red/pxb:103964771%09red/pxb:103956242%09red	Protein export	KEGG PATHWAY	pxb03060	6	70	0.565383	0.981105	Pbr033482.1|Pbr020574.2|Pbr031666.1|Pbr001669.1|Pbr040468.2|Pbr035344.1	http://www.genome.jp/kegg-bin/show_pathway?pxb03060/pxb:103934964%09red/pxb:103929480%09red/pxb:103933556%09red/pxb:103965557%09red	Monoterpenoid biosynthesis	KEGG PATHWAY	pxb00902	4	22
Histidine metabolism	KEGG PATHWAY	pxb00340	1	35	0.644142	0.914868	Pbr023012.1	http://www.genome.jp/kegg-bin/show_pathway?pxb00340/pxb:103967515%09red	Sphingolipid metabolism	KEGG PATHWAY	pxb00600	3	31	0.383412	0.633463	Pbr019546.1|Pbr002973.1|Pbr001352.2	http://www.genome.jp/kegg-bin/show_pathway?pxb00600/pxb:103952751%09red/pxb:103953750%09red/pxb:103965069%09red	AGE-RAGE signaling pathway in diabetic complications	KEGG PATHWAY	pxb04933	2	17	0.489047	0.843428	Pbr010903.1|Pbr009528.1	http://www.genome.jp/kegg-bin/show_pathway?pxb04933/pxb:103958607%09red/pxb:103936790%09red	Glycosphingolipid biosynthesis - lacto and neolacto series	KEGG PATHWAY	pxb00601	2	7	0.184069	0.330791	Pbr021669.1|Pbr037920.1	http://www.genome.jp/kegg-bin/show_pathway?pxb00601/pxb:103936603%09red/pxb:103966356%09red	Histidine metabolism	KEGG PATHWAY	pxb00340	3	35	0.589129	0.999999	Pbr005739.1|Pbr027959.1|Pbr034448.1	http://www.genome.jp/kegg-bin/show_pathway?pxb00340/pxb:103946793%09red/pxb:103941661%09red/pxb:103934311%09red	Glyoxylate and dicarboxylate metabolism	KEGG PATHWAY	pxb00630	12	92
Cysteine and methionine metabolism	KEGG PATHWAY	pxb00270	4	155	0.661255	0.925757	Pbr022525.1|Pbr031083.1|Pbr000093.1|Pbr009132.1	http://www.genome.jp/kegg-bin/show_pathway?pxb00270/pxb:103957376%09red/pxb:103932116%09red/pxb:103967049%09red/pxb:103946813%09red	Starch and sucrose metabolism	KEGG PATHWAY	pxb00500	18	239	0.410812	0.669037	Pbr035106.1|Pbr022330.1|Pbr029288.1|Pbr019918.1|Pbr015751.1|Pbr039508.1|Pbr038908.1|Pbr016902.1|Pbr026336.1|Pbr017514.1|Pbr012737.1|Pbr035951.1|Pbr005388.1|Pbr014538.1|Pbr035253.1|Pbr025742.1|Pbr031190.1|Pbr031749.1	http://www.genome.jp/kegg-bin/show_pathway?pxb00500/pxb:103967199%09red/pxb:103947896%09red/pxb:103951215%09red/pxb:103955131%09red/pxb:103950680%09red/pxb:103961959%09red/pxb:103929653%09red/pxb:103966974%09red/pxb:103949277%09red/pxb:103928119%09red/pxb:108865427%09red/pxb:103952871%09red/pxb:103959830%09red/pxb:103961073%09red/pxb:103931993%09red/pxb:103963400%09red	Glycosaminoglycan degradation	KEGG PATHWAY	pxb00531	2	19	0.543537	0.923011	Pbr018606.1|Pbr027875.1	http://www.genome.jp/kegg-bin/show_pathway?pxb00531/pxb:103946731%09red/pxb:103944732%09red	ABC transporters	KEGG PATHWAY	pxb02010	6	41	0.228732	0.405183	Pbr039523.1|Pbr033477.1|Pbr037779.1|Pbr013635.1|Pbr018712.1|Pbr015523.1	http://www.genome.jp/kegg-bin/show_pathway?pxb02010/pxb:103951333%09red/pxb:103964369%09red/pxb:103944029%09red/pxb:103950333%09red/pxb:103943475%09red/pxb:103933553%09red	Glycolysis / Gluconeogenesis	KEGG PATHWAY	pxb00010	14	171	0.611619	0.999999	Pbr012392.1|Pbr013026.1|Pbr005739.1|Pbr034263.1|Pbr041170.1|Pbr022360.1|Pbr038975.1|Pbr027959.1|Pbr039378.1|Pbr007343.1|Pbr012401.1|Pbr035932.1|Pbr013279.1|Pbr010532.1	http://www.genome.jp/kegg-bin/show_pathway?pxb00010/pxb:103937074%09red/pxb:103949429%09red/pxb:103941661%09red/pxb:103959618%09red/pxb:103951140%09red/pxb:103947462%09red/pxb:103966935%09red/pxb:103958011%09red/pxb:103949095%09red/pxb:103946793%09red/pxb:103938349%09red/pxb:103948850%09red/pxb:103955971%09red	Synthesis and degradation of ketone bodies	KEGG PATHWAY	pxb00072	2	8
Sesquiterpenoid and triterpenoid biosynthesis	KEGG PATHWAY	pxb00909	1	39	0.682756	0.942396	Pbr000224.1	http://www.genome.jp/kegg-bin/show_pathway?pxb00909/pxb:103958297%09red	Propanoate metabolism	KEGG PATHWAY	pxb00640	4	47	0.42728	0.679894	Pbr012181.3|Pbr037066.1|Pbr040265.3|Pbr012055.1	http://www.genome.jp/kegg-bin/show_pathway?pxb00640/pxb:103936085%09red/pxb:103951803%09red/pxb:103943134%09red/pxb:103959502%09red	Synthesis and degradation of ketone bodies	KEGG PATHWAY	pxb00072	1	8	0.550704	0.923011	Pbr028261.1	http://www.genome.jp/kegg-bin/show_pathway?pxb00072/pxb:103930143%09red	SNARE interactions in vesicular transport	KEGG PATHWAY	pxb04130	9	68	0.23349	0.407786	Pbr007709.1|Pbr032050.2|Pbr010325.1|Pbr025604.1|Pbr010324.1|Pbr035719.1|Pbr025330.1|Pbr035718.1|Pbr035726.1	http://www.genome.jp/kegg-bin/show_pathway?pxb04130/pxb:103935224%09red/pxb:103935225%09red/pxb:103956229%09red/pxb:103932808%09red/pxb:103927828%09red/pxb:103946027%09red/pxb:103940481%09red/pxb:103940471%09red	Fatty acid metabolism	KEGG PATHWAY	pxb01212	8	102	0.651632	0.999999	Pbr026194.1|Pbr042806.1|Pbr026188.1|Pbr018366.1|Pbr028977.1|Pbr035995.1|Pbr002786.1|Pbr019246.1	http://www.genome.jp/kegg-bin/show_pathway?pxb01212/pxb:103966317%09red/pxb:103964864%09red/pxb:103937301%09red/pxb:103967278%09red/pxb:103928700%09red/pxb:103948952%09red/pxb:103928686%09red	ABC transporters	KEGG PATHWAY	pxb02010	6	41
Thiamine metabolism	KEGG PATHWAY	pxb00730	1	43	0.717184	0.972917	Pbr041366.1	http://www.genome.jp/kegg-bin/show_pathway?pxb00730/pxb:103938583%09red	Glycerolipid metabolism	KEGG PATHWAY	pxb00561	10	130	0.429407	0.679894	Pbr028331.1|Pbr000313.1|Pbr005739.1|Pbr002973.1|Pbr035883.1|Pbr038157.1|Pbr001718.1|Pbr040934.1|Pbr012209.1|Pbr034873.1	http://www.genome.jp/kegg-bin/show_pathway?pxb00561/pxb:103938142%09red/pxb:103953515%09red/pxb:103953114%09red/pxb:103941661%09red/pxb:103967993%09red/pxb:103936760%09red/pxb:103943162%09red/pxb:103949386%09red/pxb:103953750%09red/pxb:103946892%09red	Inositol phosphate metabolism	KEGG PATHWAY	pxb00562	10	110	0.574408	0.949368	Pbr028534.1|Pbr042483.1|Pbr033403.1|Pbr041170.1|Pbr010903.1|Pbr034504.1|Pbr017054.1|Pbr009528.1|Pbr009377.1|Pbr021428.1	http://www.genome.jp/kegg-bin/show_pathway?pxb00562/pxb:103935459%09red/pxb:103965092%09red/pxb:103963067%09red/pxb:103948587%09red/pxb:103939073%09red/pxb:103958607%09red/pxb:103934351%09red/pxb:103936790%09red/pxb:103930335%09red/pxb:103938349%09red	C5-Branched dibasic acid metabolism	KEGG PATHWAY	pxb00660	2	9	0.251119	0.432483	Pbr016098.1|Pbr008056.1	http://www.genome.jp/kegg-bin/show_pathway?pxb00660/pxb:103942363%09red/pxb:103944232%09red	Butanoate metabolism	KEGG PATHWAY	pxb00650	2	27	0.681417	0.999999	Pbr033557.1|Pbr006623.4	http://www.genome.jp/kegg-bin/show_pathway?pxb00650/pxb:103933810%09red/pxb:103941354%09red	Diterpenoid biosynthesis	KEGG PATHWAY	pxb00904	6	42
Glutathione metabolism	KEGG PATHWAY	pxb00480	3	129	0.724724	0.972917	Pbr006298.1|Pbr015552.2|Pbr020725.1	http://www.genome.jp/kegg-bin/show_pathway?pxb00480/pxb:103965616%09red/pxb:103943934%09red/pxb:103955618%09red	Biosynthesis of secondary metabolites - unclassified	KEGG PATHWAY	pxb00999	2	21	0.44746	0.698773	Pbr039972.1|Pbr034039.1	http://www.genome.jp/kegg-bin/show_pathway?pxb00999/pxb:103951504%09red/pxb:103933993%09red	C5-Branched dibasic acid metabolism	KEGG PATHWAY	pxb00660	1	9	0.588926	0.958005	Pbr016293.1	http://www.genome.jp/kegg-bin/show_pathway?pxb00660/pxb:103962479%09red	Lysine degradation	KEGG PATHWAY	pxb00310	7	53	0.273211	0.464084	Pbr011705.1|Pbr018157.1|Pbr018135.1|Pbr034871.1|Pbr018338.1|Pbr040265.3|Pbr034873.1	http://www.genome.jp/kegg-bin/show_pathway?pxb00310/pxb:103953517%09red/pxb:103953515%09red/pxb:103967252%09red/pxb:103944584%09red/pxb:103951803%09red/pxb:103959117%09red/pxb:103944563%09red	Pyrimidine metabolism	KEGG PATHWAY	pxb00240	6	80	0.685879	0.999999	Pbr020218.3|Pbr006298.1|Pbr007261.1|Pbr036890.1|Pbr013802.1|Pbr022667.1	http://www.genome.jp/kegg-bin/show_pathway?pxb00240/pxb:103955618%09red/pxb:103967154%09red/pxb:103950007%09red/pxb:103960372%09red/pxb:103938192%09red/pxb:103931104%09red	C5-Branched dibasic acid metabolism	KEGG PATHWAY	pxb00660	2	9
Tyrosine metabolism	KEGG PATHWAY	pxb00350	1	48	0.755017	0.987201	Pbr000325.1	http://www.genome.jp/kegg-bin/show_pathway?pxb00350/pxb:103927471%09red	Pantothenate and CoA biosynthesis	KEGG PATHWAY	pxb00770	4	49	0.456761	0.703658	Pbr022539.1|Pbr032700.1|Pbr026167.2|Pbr029877.1	http://www.genome.jp/kegg-bin/show_pathway?pxb00770/pxb:103928674%09red/pxb:103934193%09red/pxb:103933196%09red/pxb:103967066%09red	Stilbenoid, diarylheptanoid and gingerol biosynthesis	KEGG PATHWAY	pxb00945	3	33	0.601004	0.958005	Pbr006709.1|Pbr014026.1|Pbr035166.1	http://www.genome.jp/kegg-bin/show_pathway?pxb00945/pxb:103955861%09red/pxb:103960623%09red/pxb:103934745%09red	Inositol phosphate metabolism	KEGG PATHWAY	pxb00562	13	110	0.284276	0.476354	Pbr009561.1|Pbr006194.1|Pbr028722.1|Pbr014240.1|Pbr040751.1|Pbr020798.1|Pbr015554.1|Pbr040752.1|Pbr007415.1|Pbr038643.1|Pbr002191.1|Pbr009527.1|Pbr000911.1	http://www.genome.jp/kegg-bin/show_pathway?pxb00562/pxb:103935618%09red/pxb:103939222%09red/pxb:103947037%09red/pxb:103944912%09red/pxb:103951689%09red/pxb:103955447%09red/pxb:103939988%09red/pxb:103951688%09red/pxb:103943936%09red/pxb:103950782%09red/pxb:103960744%09red/pxb:103937111%09red/pxb:103936781%09red	Folate biosynthesis	KEGG PATHWAY	pxb00790	2	30	0.733007	0.999999	Pbr005716.1|Pbr042689.1	http://www.genome.jp/kegg-bin/show_pathway?pxb00790/pxb:103941646%09red/pxb:103935896%09red	Lysine degradation	KEGG PATHWAY	pxb00310	7	53
Purine metabolism	KEGG PATHWAY	pxb00230	3	140	0.773	0.987201	Pbr019207.1|Pbr027857.1|Pbr006298.1	http://www.genome.jp/kegg-bin/show_pathway?pxb00230/pxb:103937929%09red/pxb:103964783%09red/pxb:103955618%09red	Monoterpenoid biosynthesis	KEGG PATHWAY	pxb00902	2	22	0.469646	0.713862	Pbr013233.1|Pbr004679.1	http://www.genome.jp/kegg-bin/show_pathway?pxb00902/pxb:103946941%09red/pxb:103954697%09red	Taurine and hypotaurine metabolism	KEGG PATHWAY	pxb00430	2	22	0.617384	0.958005	Pbr006623.4|Pbr007151.1	http://www.genome.jp/kegg-bin/show_pathway?pxb00430/pxb:103930104%09red/pxb:103941354%09red	Cutin, suberine and wax biosynthesis	KEGG PATHWAY	pxb00073	5	36	0.290351	0.480046	Pbr017824.1|Pbr029510.1|Pbr019554.1|Pbr022954.1|Pbr025312.1	http://www.genome.jp/kegg-bin/show_pathway?pxb00073/pxb:103931004%09red/pxb:103946020%09red/pxb:103965278%09red/pxb:103945558%09red	Lysine biosynthesis	KEGG PATHWAY	pxb00300	1	15	0.733377	0.999999	Pbr000885.1	http://www.genome.jp/kegg-bin/show_pathway?pxb00300/pxb:103952583%09red	Histidine metabolism	KEGG PATHWAY	pxb00340	5	35
Lysine degradation	KEGG PATHWAY	pxb00310	1	53	0.787793	0.987201	Pbr023012.1	http://www.genome.jp/kegg-bin/show_pathway?pxb00310/pxb:103967515%09red	Pyruvate metabolism	KEGG PATHWAY	pxb00620	9	123	0.493814	0.74072	Pbr008772.1|Pbr026951.2|Pbr005739.1|Pbr012055.1|Pbr022705.1|Pbr034362.1|Pbr012181.3|Pbr040265.3|Pbr034873.1	http://www.genome.jp/kegg-bin/show_pathway?pxb00620/pxb:103953515%09red/pxb:103957074%09red/pxb:103951803%09red/pxb:103941661%09red/pxb:103929038%09red/pxb:103943134%09red/pxb:103926889%09red/pxb:103959502%09red/pxb:103967193%09red	Monoterpenoid biosynthesis	KEGG PATHWAY	pxb00902	2	22	0.617384	0.958005	Pbr003617.1|Pbr029458.1	http://www.genome.jp/kegg-bin/show_pathway?pxb00902/pxb:103954148%09red/pxb:103931111%09red	Glyoxylate and dicarboxylate metabolism	KEGG PATHWAY	pxb00630	11	92	0.294542	0.480568	Pbr017947.1|Pbr003455.1|Pbr018101.1|Pbr023764.1|Pbr004985.1|Pbr017580.2|Pbr012616.2|Pbr007489.3|Pbr027217.2|Pbr040265.3|Pbr005571.1	http://www.genome.jp/kegg-bin/show_pathway?pxb00630/pxb:103963715%09red/pxb:103945808%09red/pxb:103944536%09red/pxb:103941528%09red/pxb:103951803%09red/pxb:103963948%09red/pxb:103929130%09red/pxb:103940498%09red/pxb:103960588%09red/pxb:103959902%09red/pxb:103954922%09red	Sphingolipid metabolism	KEGG PATHWAY	pxb00600	2	31	0.748549	0.999999	Pbr000349.1|Pbr035944.1	http://www.genome.jp/kegg-bin/show_pathway?pxb00600/pxb:103929689%09red/pxb:103949444%09red	Cutin, suberine and wax biosynthesis	KEGG PATHWAY	pxb00073	5	36
Amino sugar and nucleotide sugar metabolism	KEGG PATHWAY	pxb00520	4	189	0.798254	0.987201	Pbr014962.1|Pbr034954.1|Pbr042753.1|Pbr006906.1	http://www.genome.jp/kegg-bin/show_pathway?pxb00520/pxb:103937447%09red/pxb:103952180%09red/pxb:103961410%09red/pxb:103964178%09red	Porphyrin and chlorophyll metabolism	KEGG PATHWAY	pxb00860	5	69	0.532999	0.789116	Pbr012920.1|Pbr008000.1|Pbr004976.1|Pbr019820.1|Pbr009902.1	http://www.genome.jp/kegg-bin/show_pathway?pxb00860/pxb:103951871%09red/pxb:103957838%09red/pxb:103956540%09red/pxb:103960097%09red/pxb:103954914%09red	Linoleic acid metabolism	KEGG PATHWAY	pxb00591	3	34	0.619886	0.958005	Pbr004541.1|Pbr008100.1|Pbr004568.1	http://www.genome.jp/kegg-bin/show_pathway?pxb00591/pxb:103954602%09red/pxb:103954616%09red/pxb:103956622%09red	Fatty acid elongation	KEGG PATHWAY	pxb00062	7	55	0.301611	0.485711	Pbr036079.1|Pbr026959.2|Pbr025429.1|Pbr017012.1|Pbr006145.1|Pbr007815.1|Pbr003569.1	http://www.genome.jp/kegg-bin/show_pathway?pxb00062/pxb:103955399%09red/pxb:103948952%09red/pxb:103935476%09red/pxb:103940571%09red/pxb:103927574%09red/pxb:103963004%09red/pxb:103956371%09red	Sulfur relay system	KEGG PATHWAY	pxb04122	1	16	0.754524	0.999999	Pbr032835.2	http://www.genome.jp/kegg-bin/show_pathway?pxb04122/pxb:103933271%09red	Zeatin biosynthesis	KEGG PATHWAY	pxb00908	4	28
Carotenoid biosynthesis	KEGG PATHWAY	pxb00906	1	55	0.799642	0.987201	Pbr034869.1	http://www.genome.jp/kegg-bin/show_pathway?pxb00906/pxb:103953513%09red	Fatty acid metabolism	KEGG PATHWAY	pxb01212	7	102	0.571276	0.831355	Pbr001251.1|Pbr026959.2|Pbr003609.1|Pbr032991.1|Pbr039381.1|Pbr040265.3|Pbr037066.1	http://www.genome.jp/kegg-bin/show_pathway?pxb01212/pxb:103954143%09red/pxb:103951803%09red/pxb:103951145%09red/pxb:103936085%09red/pxb:103939571%09red/pxb:103960456%09red/pxb:103948952%09red	Phosphonate and phosphinate metabolism	KEGG PATHWAY	pxb00440	1	11	0.655894	0.999984	Pbr033719.1	http://www.genome.jp/kegg-bin/show_pathway?pxb00440/pxb:103933772%09red	Zeatin biosynthesis	KEGG PATHWAY	pxb00908	4	28	0.308581	0.490564	Pbr025845.1|Pbr019909.1|Pbr015617.1|Pbr002045.1	http://www.genome.jp/kegg-bin/show_pathway?pxb00908/pxb:103932391%09red/pxb:103953199%09red/pxb:103952784%09red/pxb:103944001%09red	Propanoate metabolism	KEGG PATHWAY	pxb00640	3	47	0.768802	0.999999	Pbr018366.1|Pbr019019.1|Pbr002786.1	http://www.genome.jp/kegg-bin/show_pathway?pxb00640/pxb:103938969%09red/pxb:103967278%09red/pxb:103966317%09red	Riboflavin metabolism	KEGG PATHWAY	pxb00740	4	28
Autophagy - other	KEGG PATHWAY	pxb04136	1	58	0.816187	0.987201	Pbr027449.1	http://www.genome.jp/kegg-bin/show_pathway?pxb04136/pxb:103929331%09red	Photosynthesis - antenna proteins	KEGG PATHWAY	pxb00196	2	28	0.5907	0.831355	Pbr039555.1|Pbr002395.1	http://www.genome.jp/kegg-bin/show_pathway?pxb00196/pxb:103965954%09red/pxb:103951255%09red	Monobactam biosynthesis	KEGG PATHWAY	pxb00261	1	12	0.685169	0.999984	Pbr005851.1	http://www.genome.jp/kegg-bin/show_pathway?pxb00261/pxb:103927949%09red	Phosphonate and phosphinate metabolism	KEGG PATHWAY	pxb00440	2	11	0.318678	0.500204	Pbr014727.1|Pbr002478.1	http://www.genome.jp/kegg-bin/show_pathway?pxb00440/pxb:103934798%09red/pxb:103953240%09red	Flavonoid biosynthesis	KEGG PATHWAY	pxb00941	4	62	0.778055	0.999999	Pbr006709.1|Pbr026584.1|Pbr000218.1|Pbr035166.1	http://www.genome.jp/kegg-bin/show_pathway?pxb00941/pxb:103957769%09red/pxb:103946366%09red/pxb:103934745%09red/pxb:103955861%09red	Arginine biosynthesis	KEGG PATHWAY	pxb00220	6	47
Endocytosis	KEGG PATHWAY	pxb04144	5	244	0.835531	0.987201	Pbr018395.1|Pbr036666.1|Pbr028953.2|Pbr024900.1|Pbr028198.2	http://www.genome.jp/kegg-bin/show_pathway?pxb04144/pxb:103930020%09red/pxb:103930592%09red/pxb:103964249%09red/pxb:103927631%09red/pxb:103935803%09red	Zeatin biosynthesis	KEGG PATHWAY	pxb00908	2	28	0.5907	0.831355	Pbr002025.1|Pbr030661.1	http://www.genome.jp/kegg-bin/show_pathway?pxb00908/pxb:103947823%09red/pxb:103953184%09red	Citrate cycle (TCA cycle)	KEGG PATHWAY	pxb00020	6	77	0.718565	0.999984	Pbr003449.1|Pbr003826.1|Pbr039718.1|Pbr022525.1|Pbr022520.1|Pbr042601.1	http://www.genome.jp/kegg-bin/show_pathway?pxb00020/pxb:103940765%09red/pxb:103940492%09red/pxb:103951452%09red/pxb:103967049%09red/pxb:103948385%09red	Biosynthesis of secondary metabolites - unclassified	KEGG PATHWAY	pxb00999	3	21	0.354013	0.54872	Pbr039972.1|Pbr034039.1|Pbr038712.1	http://www.genome.jp/kegg-bin/show_pathway?pxb00999/pxb:103951504%09red/pxb:103936908%09red/pxb:103933993%09red	Ether lipid metabolism	KEGG PATHWAY	pxb00565	3	48	0.780386	0.999999	Pbr006158.1|Pbr038122.1|Pbr005786.1	http://www.genome.jp/kegg-bin/show_pathway?pxb00565/pxb:103936695%09red/pxb:103955486%09red/pxb:103927338%09red	Selenocompound metabolism	KEGG PATHWAY	pxb00450	3	20
RNA polymerase	KEGG PATHWAY	pxb03020	1	64	0.845295	0.987201	Pbr024926.1	http://www.genome.jp/kegg-bin/show_pathway?pxb03020/pxb:103937885%09red	Riboflavin metabolism	KEGG PATHWAY	pxb00740	2	28	0.5907	0.831355	Pbr032662.1|Pbr006329.1	http://www.genome.jp/kegg-bin/show_pathway?pxb00740/pxb:103948553%09red/pxb:103955643%09red	Steroid biosynthesis	KEGG PATHWAY	pxb00100	4	53	0.725382	0.999984	Pbr012043.1|Pbr042623.1|Pbr041013.2|Pbr039657.1	http://www.genome.jp/kegg-bin/show_pathway?pxb00100/pxb:103937470%09red/pxb:103939196%09red/pxb:103938239%09red/pxb:103959493%09red	Monoterpenoid biosynthesis	KEGG PATHWAY	pxb00902	3	22	0.378778	0.576399	Pbr013233.1|Pbr004679.1|Pbr036568.1	http://www.genome.jp/kegg-bin/show_pathway?pxb00902/pxb:103935554%09red/pxb:103954697%09red/pxb:103946941%09red	Plant-pathogen interaction	KEGG PATHWAY	pxb04626	20	272	0.783086	0.999999	Pbr039001.1|Pbr021635.1|Pbr013605.1|Pbr025134.1|Pbr013609.1|Pbr021958.1|Pbr026572.3|Pbr015715.1|Pbr013196.1|Pbr039005.1|Pbr015878.6|Pbr002060.1|Pbr019628.1|Pbr017829.1|Pbr012718.1|Pbr013574.1|Pbr017041.1|Pbr039003.1|Pbr013604.1|Pbr015856.1	http://www.genome.jp/kegg-bin/show_pathway?pxb04626/pxb:103963086%09red/pxb:103943450%09red/pxb:103937131%09red/pxb:103962123%09red/pxb:103956720%09red/pxb:103937133%09red/pxb:103946600%09red/pxb:103946353%09red/pxb:103966323%09red/pxb:103953212%09red/pxb:103943411%09red/pxb:103963906%09red/pxb:103945265%09red/pxb:103947344%09red/pxb:103959816%09red/pxb:103961933%09red/pxb:108865317%09red	Valine, leucine and isoleucine biosynthesis	KEGG PATHWAY	pxb00290	4	30
N-Glycan biosynthesis	KEGG PATHWAY	pxb00510	1	66	0.853936	0.987201	Pbr022577.1	http://www.genome.jp/kegg-bin/show_pathway?pxb00510/pxb:103967036%09red	Carbon fixation in photosynthetic organisms	KEGG PATHWAY	pxb00710	6	94	0.641109	0.891298	Pbr008772.1|Pbr034362.1|Pbr013372.1|Pbr028738.1|Pbr005501.1|Pbr022812.1	http://www.genome.jp/kegg-bin/show_pathway?pxb00710/pxb:103957074%09red/pxb:103947052%09red/pxb:103967404%09red/pxb:103926889%09red/pxb:103948139%09red/pxb:103955182%09red	Riboflavin metabolism	KEGG PATHWAY	pxb00740	2	28	0.736846	0.999984	Pbr026963.1|Pbr031227.1	http://www.genome.jp/kegg-bin/show_pathway?pxb00740/pxb:103947927%09red/pxb:103948948%09red	Pyrimidine metabolism	KEGG PATHWAY	pxb00240	9	80	0.381167	0.576399	Pbr014912.1|Pbr017792.1|Pbr009872.1|Pbr013215.1|Pbr038824.1|Pbr035612.1|Pbr024622.1|Pbr008691.1|Pbr008114.1	http://www.genome.jp/kegg-bin/show_pathway?pxb00240/pxb:103957810%09red/pxb:103963634%09red/pxb:103956963%09red/pxb:103949595%09red/pxb:103956631%09red/pxb:103927351%09red/pxb:103946690%09red/pxb:103961366%09red/pxb:103950551%09red	Glycosphingolipid biosynthesis - globo and isoglobo series	KEGG PATHWAY	pxb00603	1	18	0.791921	0.999999	Pbr037922.1	http://www.genome.jp/kegg-bin/show_pathway?pxb00603/pxb:103936613%09red	Pantothenate and CoA biosynthesis	KEGG PATHWAY	pxb00770	6	49
SNARE interactions in vesicular transport	KEGG PATHWAY	pxb04130	1	68	0.862094	0.987201	Pbr029009.1	http://www.genome.jp/kegg-bin/show_pathway?pxb04130/pxb:103927828%09red	Ether lipid metabolism	KEGG PATHWAY	pxb00565	3	48	0.654336	0.898727	Pbr040752.1|Pbr011914.1|Pbr021768.2	http://www.genome.jp/kegg-bin/show_pathway?pxb00565/pxb:103951689%09red/pxb:103959387%09red/pxb:103966461%09red	Phenylpropanoid biosynthesis	KEGG PATHWAY	pxb00940	20	247	0.755226	0.999984	Pbr022870.1|Pbr000691.1|Pbr022330.1|Pbr026415.1|Pbr014607.1|Pbr039831.1|Pbr030381.2|Pbr000146.1|Pbr005014.1|Pbr034488.2|Pbr006709.1|Pbr035166.1|Pbr026235.1|Pbr024635.1|Pbr014026.1|Pbr014605.1|Pbr022326.1|Pbr010632.1|Pbr030382.1|Pbr042200.2	http://www.genome.jp/kegg-bin/show_pathway?pxb00940/pxb:103964015%09red/pxb:103958318%09red/pxb:103928616%09red/pxb:103960623%09red/pxb:103966973%09red/pxb:103966974%09red/pxb:103961180%09red/pxb:103938932%09red/pxb:103961182%09red/pxb:103934253%09red/pxb:103928448%09red/pxb:108867268%09red/pxb:103955861%09red/pxb:103951047%09red/pxb:103941282%09red/pxb:103927375%09red/pxb:103934745%09red/pxb:103…	Diterpenoid biosynthesis	KEGG PATHWAY	pxb00904	5	42	0.397646	0.594073	Pbr008632.1|Pbr009085.1|Pbr025274.1|Pbr020983.1|Pbr020040.1	http://www.genome.jp/kegg-bin/show_pathway?pxb00904/pxb:103957332%09red/pxb:103945984%09red/pxb:103965775%09red/pxb:103954018%09red/pxb:103956941%09red	RNA transport	KEGG PATHWAY	pxb03013	19	263	0.801058	0.999999	Pbr034146.1|Pbr038064.1|Pbr002024.1|Pbr012663.1|Pbr028150.1|Pbr034990.1|Pbr004958.1|Pbr014086.1|Pbr021593.1|Pbr019869.1|Pbr008650.1|Pbr041173.1|Pbr006840.1|Pbr029506.1|Pbr023789.1|Pbr021581.1|Pbr018444.1|Pbr003845.3|Pbr005205.2	http://www.genome.jp/kegg-bin/show_pathway?pxb03013/pxb:103929927%09red/pxb:103927522%09red/pxb:103936721%09red/pxb:103941984%09red/pxb:103953182%09red/pxb:103960688%09red/pxb:103956891%09red/pxb:103954898%09red/pxb:103954265%09red/pxb:103938353%09red/pxb:103940217%09red/pxb:103955019%09red/pxb:103934034%09red/pxb:103945832%09red/pxb:103964209%09red/pxb:103934699%09red	Sphingolipid metabolism	KEGG PATHWAY	pxb00600	4	31
Terpenoid backbone biosynthesis	KEGG PATHWAY	pxb00900	1	68	0.862094	0.987201	Pbr037952.1	http://www.genome.jp/kegg-bin/show_pathway?pxb00900/pxb:103936547%09red	SNARE interactions in vesicular transport	KEGG PATHWAY	pxb04130	4	68	0.698317	0.930972	Pbr010325.1|Pbr010324.1|Pbr035719.1|Pbr035726.1	http://www.genome.jp/kegg-bin/show_pathway?pxb04130/pxb:103940471%09red/pxb:103935225%09red/pxb:103940481%09red	Cysteine and methionine metabolism	KEGG PATHWAY	pxb00270	12	155	0.768773	0.999984	Pbr031083.1|Pbr030049.1|Pbr018846.1|Pbr002013.2|Pbr012930.1|Pbr016709.1|Pbr016887.1|Pbr022525.1|Pbr018845.1|Pbr016840.2|Pbr022520.1|Pbr013575.1	http://www.genome.jp/kegg-bin/show_pathway?pxb00270/pxb:103944383%09red/pxb:103960106%09red/pxb:103964742%09red/pxb:103943416%09red/pxb:103944338%09red/pxb:103935869%09red/pxb:103939888%09red/pxb:103947322%09red/pxb:103967049%09red/pxb:103932116%09red/pxb:103962794%09red	Ascorbate and aldarate metabolism	KEGG PATHWAY	pxb00053	8	77	0.47409	0.684845	Pbr027137.1|Pbr030107.1|Pbr015554.1|Pbr034871.1|Pbr023311.1|Pbr007232.1|Pbr012173.1|Pbr034873.1	http://www.genome.jp/kegg-bin/show_pathway?pxb00053/pxb:103931361%09red/pxb:103953517%09red/pxb:103953515%09red/pxb:103943936%09red/pxb:103929006%09red/pxb:103943126%09red/pxb:103967787%09red/pxb:103930880%09red	Sulfur metabolism	KEGG PATHWAY	pxb00920	3	51	0.812284	0.999999	Pbr029630.1|Pbr039726.1|Pbr018789.1	http://www.genome.jp/kegg-bin/show_pathway?pxb00920/pxb:103951376%09red/pxb:103947419%09red/pxb:103964457%09red	Pyrimidine metabolism	KEGG PATHWAY	pxb00240	9	80
Fatty acid biosynthesis	KEGG PATHWAY	pxb00061	1	70	0.869797	0.987201	Pbr042734.1	http://www.genome.jp/kegg-bin/show_pathway?pxb00061/pxb:103962574%09red	AGE-RAGE signaling pathway in diabetic complications	KEGG PATHWAY	pxb04933	1	17	0.702778	0.930972	Pbr009527.1	http://www.genome.jp/kegg-bin/show_pathway?pxb04933/pxb:103936781%09red	2-Oxocarboxylic acid metabolism	KEGG PATHWAY	pxb01210	6	83	0.778535	0.999984	Pbr036191.1|Pbr021414.1|Pbr039718.1|Pbr023587.1|Pbr021417.1|Pbr016293.1	http://www.genome.jp/kegg-bin/show_pathway?pxb01210/pxb:103968002%09red/pxb:103945228%09red/pxb:103962479%09red/pxb:103945226%09red/pxb:103951452%09red/pxb:103949832%09red	Glucosinolate biosynthesis	KEGG PATHWAY	pxb00966	1	6	0.474763	0.684845	Pbr008056.1	http://www.genome.jp/kegg-bin/show_pathway?pxb00966/pxb:103942363%09red	Selenocompound metabolism	KEGG PATHWAY	pxb00450	1	20	0.823622	0.999999	Pbr030434.2	http://www.genome.jp/kegg-bin/show_pathway?pxb00450/pxb:103931663%09red	Glucosinolate biosynthesis	KEGG PATHWAY	pxb00966	1	6
Protein export	KEGG PATHWAY	pxb03060	1	70	0.869797	0.987201	Pbr041787.1	http://www.genome.jp/kegg-bin/show_pathway?pxb03060/pxb:103938630%09red	Basal transcription factors	KEGG PATHWAY	pxb03022	4	69	0.70861	0.930972	Pbr006435.1|Pbr009772.1|Pbr006436.1|Pbr006434.1	http://www.genome.jp/kegg-bin/show_pathway?pxb03022/pxb:103955757%09red/pxb:103955787%09red/pxb:103957722%09red	Biosynthesis of amino acids	KEGG PATHWAY	pxb01230	28	348	0.795131	0.999984	Pbr028534.1|Pbr002013.2|Pbr000007.1|Pbr007072.2|Pbr009377.1|Pbr014749.1|Pbr004667.1|Pbr021374.1|Pbr039718.1|Pbr013991.1|Pbr016840.2|Pbr016293.1|Pbr016709.1|Pbr038829.1|Pbr040110.1|Pbr041170.1|Pbr029791.1|Pbr022360.1|Pbr004380.1|Pbr030133.1|Pbr039347.1|Pbr036191.1|Pbr016632.1|Pbr016887.1|Pbr007280.1|Pbr038975.1|Pbr034448.1|Pbr023587.1	http://www.genome.jp/kegg-bin/show_pathway?pxb01230/pxb:103949832%09red/pxb:103939888%09red/pxb:103951115%09red/pxb:103962794%09red/pxb:103954419%09red/pxb:103950553%09red/pxb:103934311%09red/pxb:103931218%09red/pxb:103944338%09red/pxb:103930335%09red/pxb:103968002%09red/pxb:103964894%09red/pxb:103944383%09red/pxb:103951452%09red/pxb:103935459%09red/pxb:103945096%09red/pxb:103931387%09red/pxb:103…	Arachidonic acid metabolism	KEGG PATHWAY	pxb00590	3	26	0.474973	0.684845	Pbr011914.1|Pbr015357.1|Pbr005811.1	http://www.genome.jp/kegg-bin/show_pathway?pxb00590/pxb:103927599%09red/pxb:103961666%09red/pxb:103959387%09red	Inositol phosphate metabolism	KEGG PATHWAY	pxb00562	7	110	0.828729	0.999999	Pbr010903.1|Pbr011984.1|Pbr041170.1|Pbr009528.1|Pbr026498.1|Pbr021428.1|Pbr034507.1	http://www.genome.jp/kegg-bin/show_pathway?pxb00562/pxb:103965092%09red/pxb:103946281%09red/pxb:103957138%09red/pxb:103958607%09red/pxb:103934352%09red/pxb:103936790%09red/pxb:103938349%09red	SNARE interactions in vesicular transport	KEGG PATHWAY	pxb04130	7	68
Phagosome	KEGG PATHWAY	pxb04145	2	129	0.888136	0.987201	Pbr015814.1|Pbr005078.1	http://www.genome.jp/kegg-bin/show_pathway?pxb04145/pxb:103962064%09red/pxb:103954814%09red	Cutin, suberine and wax biosynthesis	KEGG PATHWAY	pxb00073	2	36	0.718278	0.930972	Pbr022954.1|Pbr025312.1	http://www.genome.jp/kegg-bin/show_pathway?pxb00073/pxb:103945558%09red/pxb:103946020%09red	Pantothenate and CoA biosynthesis	KEGG PATHWAY	pxb00770	3	49	0.830167	0.999984	Pbr037266.1|Pbr016293.1|Pbr016808.1	http://www.genome.jp/kegg-bin/show_pathway?pxb00770/pxb:103962479%09red/pxb:103944302%09red/pxb:103936128%09red	AGE-RAGE signaling pathway in diabetic complications	KEGG PATHWAY	pxb04933	2	17	0.507	0.716741	Pbr015474.1|Pbr009527.1	http://www.genome.jp/kegg-bin/show_pathway?pxb04933/pxb:103943861%09red/pxb:103936781%09red	SNARE interactions in vesicular transport	KEGG PATHWAY	pxb04130	4	68	0.83243	0.999999	Pbr029009.1|Pbr000969.1|Pbr008807.2|Pbr007670.1	http://www.genome.jp/kegg-bin/show_pathway?pxb04130/pxb:103956191%09red/pxb:103957104%09red/pxb:103927828%09red	Glycosphingolipid biosynthesis - lacto and neolacto series	KEGG PATHWAY	pxb00601	1	7
RNA degradation	KEGG PATHWAY	pxb03018	3	184	0.90147	0.987201	Pbr029813.3|Pbr035503.1|Pbr039061.1	http://www.genome.jp/kegg-bin/show_pathway?pxb03018/pxb:103946839%09red/pxb:103956270%09red/pxb:103937188%09red	Protein export	KEGG PATHWAY	pxb03060	4	70	0.718645	0.930972	Pbr007365.1|Pbr036806.1|Pbr020035.1|Pbr035102.1	http://www.genome.jp/kegg-bin/show_pathway?pxb03060/pxb:103953980%09red/pxb:103949272%09red/pxb:103935935%09red/pxb:103955991%09red	Other types of O-glycan biosynthesis	KEGG PATHWAY	pxb00514	1	20	0.845431	0.999984	Pbr030448.1	http://www.genome.jp/kegg-bin/show_pathway?pxb00514/pxb:103931644%09red	Phosphatidylinositol signaling system	KEGG PATHWAY	pxb04070	9	90	0.508655	0.716741	Pbr026767.2|Pbr015024.1|Pbr028722.1|Pbr006194.1|Pbr038643.1|Pbr038805.1|Pbr030105.1|Pbr019280.1|Pbr009527.1	http://www.genome.jp/kegg-bin/show_pathway?pxb04070/pxb:103955447%09red/pxb:103931359%09red/pxb:103950535%09red/pxb:103947037%09red/pxb:103950782%09red/pxb:103961295%09red/pxb:103964989%09red/pxb:103936781%09red	Monoterpenoid biosynthesis	KEGG PATHWAY	pxb00902	1	22	0.850495	0.999999	Pbr003617.1	http://www.genome.jp/kegg-bin/show_pathway?pxb00902/pxb:103954148%09red	Lipoic acid metabolism	KEGG PATHWAY	pxb00785	1	8
2-Oxocarboxylic acid metabolism	KEGG PATHWAY	pxb01210	1	83	0.910395	0.987201	Pbr039718.1	http://www.genome.jp/kegg-bin/show_pathway?pxb01210/pxb:103951452%09red	Other types of O-glycan biosynthesis	KEGG PATHWAY	pxb00514	1	20	0.757206	0.969904	Pbr030448.1	http://www.genome.jp/kegg-bin/show_pathway?pxb00514/pxb:103931644%09red	Cutin, suberine and wax biosynthesis	KEGG PATHWAY	pxb00073	2	36	0.84546	0.999984	Pbr041427.1|Pbr003502.1	http://www.genome.jp/kegg-bin/show_pathway?pxb00073/pxb:103954218%09red/pxb:103951832%09red	Glycosphingolipid biosynthesis - globo and isoglobo series	KEGG PATHWAY	pxb00603	2	18	0.535027	0.745431	Pbr021669.1|Pbr037920.1	http://www.genome.jp/kegg-bin/show_pathway?pxb00603/pxb:103936603%09red/pxb:103966356%09red	Phagosome	KEGG PATHWAY	pxb04145	8	129	0.858778	0.999999	Pbr015474.1|Pbr012405.1|Pbr005078.1|Pbr028019.1|Pbr035937.1|Pbr013985.1|Pbr035370.1|Pbr042345.1	http://www.genome.jp/kegg-bin/show_pathway?pxb04145/pxb:103963250%09red/pxb:103959622%09red/pxb:103943861%09red/pxb:103929828%09red/pxb:103949433%09red/pxb:103954814%09red/pxb:103960568%09red	Purine metabolism	KEGG PATHWAY	pxb00230	13	140
Proteasome	KEGG PATHWAY	pxb03050	1	87	0.920129	0.987201	Pbr037578.1	http://www.genome.jp/kegg-bin/show_pathway?pxb03050/pxb:103936360%09red	Tryptophan metabolism	KEGG PATHWAY	pxb00380	3	66	0.835647	1	Pbr040265.3|Pbr005739.1|Pbr034873.1	http://www.genome.jp/kegg-bin/show_pathway?pxb00380/pxb:103951803%09red/pxb:103941661%09red/pxb:103953515%09red	N-Glycan biosynthesis	KEGG PATHWAY	pxb00510	4	66	0.856615	0.999984	Pbr040844.1|Pbr037261.2|Pbr012546.1|Pbr014521.1	http://www.genome.jp/kegg-bin/show_pathway?pxb00510/pxb:103936206%09red/pxb:103959715%09red/pxb:103960976%09red/pxb:103938112%09red	Nicotinate and nicotinamide metabolism	KEGG PATHWAY	pxb00760	3	29	0.542372	0.747268	Pbr024406.1|Pbr017792.1|Pbr008114.1	http://www.genome.jp/kegg-bin/show_pathway?pxb00760/pxb:103926924%09red/pxb:103963634%09red/pxb:103956631%09red	Vitamin B6 metabolism	KEGG PATHWAY	pxb00750	1	23	0.862355	0.999999	Pbr040075.1	http://www.genome.jp/kegg-bin/show_pathway?pxb00750/pxb:103951606%09red	Porphyrin and chlorophyll metabolism	KEGG PATHWAY	pxb00860	6	69
DNA replication	KEGG PATHWAY	pxb03030	1	88	0.922393	0.987201	Pbr002515.1	http://www.genome.jp/kegg-bin/show_pathway?pxb03030/pxb:103953274%09red	Arginine biosynthesis	KEGG PATHWAY	pxb00220	2	47	0.837636	1	Pbr001375.1|Pbr022812.1	http://www.genome.jp/kegg-bin/show_pathway?pxb00220/pxb:103952775%09red/pxb:103967404%09red	Pyrimidine metabolism	KEGG PATHWAY	pxb00240	5	80	0.858843	0.999984	Pbr020218.3|Pbr027131.1|Pbr007261.1|Pbr007155.1|Pbr022667.1	http://www.genome.jp/kegg-bin/show_pathway?pxb00240/pxb:103929004%09red/pxb:103938192%09red/pxb:103930149%09red/pxb:103931104%09red/pxb:103967154%09red	Lipoic acid metabolism	KEGG PATHWAY	pxb00785	1	8	0.563034	0.767211	Pbr007544.1	http://www.genome.jp/kegg-bin/show_pathway?pxb00785/pxb:103942172%09red	Phosphatidylinositol signaling system	KEGG PATHWAY	pxb04070	5	90	0.880815	0.999999	Pbr021428.1|Pbr009528.1|Pbr011984.1|Pbr010903.1|Pbr026498.1	http://www.genome.jp/kegg-bin/show_pathway?pxb04070/pxb:103958607%09red/pxb:103957138%09red/pxb:103965092%09red/pxb:103946281%09red/pxb:103936790%09red	Protein export	KEGG PATHWAY	pxb03060	6	70
Nucleotide excision repair	KEGG PATHWAY	pxb03420	1	95	0.936543	0.987201	Pbr018201.1	http://www.genome.jp/kegg-bin/show_pathway?pxb03420/pxb:103963881%09red	Other glycan degradation	KEGG PATHWAY	pxb00511	1	28	0.858435	1	Pbr019546.1	http://www.genome.jp/kegg-bin/show_pathway?pxb00511/pxb:103965069%09red	Vitamin B6 metabolism	KEGG PATHWAY	pxb00750	1	23	0.881629	0.999984	Pbr040075.1	http://www.genome.jp/kegg-bin/show_pathway?pxb00750/pxb:103951606%09red	Thiamine metabolism	KEGG PATHWAY	pxb00730	4	43	0.601511	0.810732	Pbr025567.1|Pbr034097.1|Pbr032909.1|Pbr032264.1	http://www.genome.jp/kegg-bin/show_pathway?pxb00730/pxb:103948325%09red/pxb:108865591%09red/pxb:103934150%09red/pxb:103959866%09red	Arachidonic acid metabolism	KEGG PATHWAY	pxb00590	1	26	0.892584	0.999999	Pbr015552.2	http://www.genome.jp/kegg-bin/show_pathway?pxb00590/pxb:103943934%09red	Phosphonate and phosphinate metabolism	KEGG PATHWAY	pxb00440	1	11
Biosynthesis of amino acids	KEGG PATHWAY	pxb01230	6	348	0.936834	0.987201	Pbr039718.1|Pbr016632.1|Pbr004286.1|Pbr029791.1|Pbr038975.1|Pbr009132.1	http://www.genome.jp/kegg-bin/show_pathway?pxb01230/pxb:103959439%09red/pxb:103937074%09red/pxb:103957376%09red/pxb:103951452%09red/pxb:103931159%09red/pxb:103968032%09red	Fatty acid biosynthesis	KEGG PATHWAY	pxb00061	3	70	0.862491	1	Pbr003609.1|Pbr001251.1|Pbr039381.1	http://www.genome.jp/kegg-bin/show_pathway?pxb00061/pxb:103939571%09red/pxb:103951145%09red/pxb:103954143%09red	Fatty acid biosynthesis	KEGG PATHWAY	pxb00061	4	70	0.884357	0.999984	Pbr016501.2|Pbr035741.2|Pbr000672.1|Pbr035038.1	http://www.genome.jp/kegg-bin/show_pathway?pxb00061/pxb:103963886%09red/pxb:103962573%09red/pxb:103935263%09red/pxb:103949217%09red	Tryptophan metabolism	KEGG PATHWAY	pxb00380	6	66	0.614771	0.819694	Pbr015341.1|Pbr034871.1|Pbr041300.1|Pbr021621.1|Pbr040265.3|Pbr034873.1	http://www.genome.jp/kegg-bin/show_pathway?pxb00380/pxb:103953517%09red/pxb:103953515%09red/pxb:103951803%09red/pxb:103962018%09red/pxb:103966255%09red/pxb:103952230%09red	Citrate cycle (TCA cycle)	KEGG PATHWAY	pxb00020	4	77	0.892812	0.999999	Pbr022525.1|Pbr022520.1|Pbr042601.1|Pbr013279.1	http://www.genome.jp/kegg-bin/show_pathway?pxb00020/pxb:103947462%09red/pxb:103967049%09red/pxb:103948385%09red	Endocytosis	KEGG PATHWAY	pxb04144	21	244
Oxidative phosphorylation	KEGG PATHWAY	pxb00190	2	197	0.977704	0.995884	Pbr015814.1|Pbr024290.1	http://www.genome.jp/kegg-bin/show_pathway?pxb00190/pxb:103945734%09red/pxb:103962064%09red	Phosphatidylinositol signaling system	KEGG PATHWAY	pxb04070	4	90	0.868663	1	Pbr019280.1|Pbr026767.2|Pbr015024.1|Pbr009527.1	http://www.genome.jp/kegg-bin/show_pathway?pxb04070/pxb:103961295%09red/pxb:103936781%09red/pxb:103964989%09red	Galactose metabolism	KEGG PATHWAY	pxb00052	4	76	0.917177	0.999984	Pbr015353.1|Pbr008619.1|Pbr040712.1|Pbr000007.1	http://www.genome.jp/kegg-bin/show_pathway?pxb00052/pxb:103938414%09red/pxb:103956854%09red/pxb:103961660%09red/pxb:103951651%09red	Circadian rhythm - plant	KEGG PATHWAY	pxb04712	5	57	0.64511	0.850996	Pbr012125.1|Pbr013518.1|Pbr027173.1|Pbr013965.1|Pbr025674.1	http://www.genome.jp/kegg-bin/show_pathway?pxb04712/pxb:103943084%09red/pxb:103960580%09red/pxb:103943360%09red/pxb:103927895%09red/pxb:103929075%09red	Riboflavin metabolism	KEGG PATHWAY	pxb00740	1	28	0.908952	0.999999	Pbr031227.1	http://www.genome.jp/kegg-bin/show_pathway?pxb00740/pxb:103947927%09red	Ubiquitin mediated proteolysis	KEGG PATHWAY	pxb04120	15	178
Spliceosome	KEGG PATHWAY	pxb03040	3	298	0.991637	0.995884	Pbr018049.1|Pbr017971.1|Pbr029813.3	http://www.genome.jp/kegg-bin/show_pathway?pxb03040/pxb:103946839%09red/pxb:103939626%09red/pxb:103965833%09red	Inositol phosphate metabolism	KEGG PATHWAY	pxb00562	5	110	0.87636	1	Pbr015554.1|Pbr033403.1|Pbr040752.1|Pbr033423.2|Pbr009527.1	http://www.genome.jp/kegg-bin/show_pathway?pxb00562/pxb:103948587%09red/pxb:103948604%09red/pxb:103936781%09red/pxb:103951689%09red/pxb:103943936%09red	Flavonoid biosynthesis	KEGG PATHWAY	pxb00941	3	62	0.922714	0.999984	Pbr006709.1|Pbr014026.1|Pbr035166.1	http://www.genome.jp/kegg-bin/show_pathway?pxb00941/pxb:103955861%09red/pxb:103960623%09red/pxb:103934745%09red	Protein export	KEGG PATHWAY	pxb03060	6	70	0.667384	0.865167	Pbr021655.1|Pbr036806.1|Pbr035102.1|Pbr020035.1|Pbr038058.1|Pbr025300.1	http://www.genome.jp/kegg-bin/show_pathway?pxb03060/pxb:103953980%09red/pxb:103935935%09red/pxb:103936720%09red/pxb:103949272%09red/pxb:103966343%09red/pxb:103946008%09red	Biotin metabolism	KEGG PATHWAY	pxb00780	1	31	0.92895	0.999999	Pbr035995.1	http://www.genome.jp/kegg-bin/show_pathway?pxb00780/pxb:103937301%09red	Arachidonic acid metabolism	KEGG PATHWAY	pxb00590	2	26
Protein processing in endoplasmic reticulum	KEGG PATHWAY	pxb04141	3	323	0.995314	0.995884	Pbr018997.1|Pbr017601.1|Pbr030840.1	http://www.genome.jp/kegg-bin/show_pathway?pxb04141/pxb:103958215%09red/pxb:103964820%09red/pxb:103932006%09red	Glyoxylate and dicarboxylate metabolism	KEGG PATHWAY	pxb00630	4	92	0.878978	1	Pbr018101.1|Pbr040265.3|Pbr004985.1|Pbr005571.1	http://www.genome.jp/kegg-bin/show_pathway?pxb00630/pxb:103941528%09red/pxb:103951803%09red/pxb:103954922%09red/pxb:103944536%09red	Propanoate metabolism	KEGG PATHWAY	pxb00640	2	47	0.928811	0.999984	Pbr018366.1|Pbr003449.1	http://www.genome.jp/kegg-bin/show_pathway?pxb00640/pxb:103940492%09red/pxb:103967278%09red	Protein processing in endoplasmic reticulum	KEGG PATHWAY	pxb04141	29	323	0.669807	0.865167	Pbr036806.1|Pbr032635.1|Pbr019134.1|Pbr028918.1|Pbr032353.1|Pbr003073.1|Pbr008331.1|Pbr015421.1|Pbr022367.1|Pbr029529.1|Pbr038648.1|Pbr032363.1|Pbr035102.1|Pbr022859.1|Pbr017883.1|Pbr030847.1|Pbr021136.1|Pbr017682.1|Pbr010161.1|Pbr016415.1|Pbr017247.1|Pbr011972.1|Pbr005188.1|Pbr039611.1|Pbr001910.1|Pbr017438.1|Pbr028929.1|Pbr038661.1|Pbr016421.1	http://www.genome.jp/kegg-bin/show_pathway?pxb04141/pxb:103935935%09red/pxb:103963172%09red/pxb:103947622%09red/pxb:103951303%09red/pxb:103934722%09red/pxb:103944828%09red/pxb:103950778%09red/pxb:103966030%09red/pxb:103961813%09red/pxb:103959323%09red/pxb:103930566%09red/pxb:103955002%09red/pxb:103966942%09red/pxb:103949272%09red/pxb:103964162%09red/pxb:108867313%09red/pxb:103962652%09red/pxb:103…	mRNA surveillance pathway	KEGG PATHWAY	pxb03015	11	190	0.929189	0.999999	Pbr020899.1|Pbr002024.1|Pbr009962.2|Pbr023789.1|Pbr004958.1|Pbr024719.1|Pbr006840.1|Pbr035240.1|Pbr012316.1|Pbr003845.3|Pbr023002.1	http://www.genome.jp/kegg-bin/show_pathway?pxb03015/pxb:103945595%09red/pxb:103941784%09red/pxb:103946123%09red/pxb:103953182%09red/pxb:103945832%09red/pxb:103954898%09red/pxb:103934866%09red/pxb:103954265%09red/pxb:103931540%09red/pxb:103941984%09red	Other glycan degradation	KEGG PATHWAY	pxb00511	2	28
RNA transport	KEGG PATHWAY	pxb03013	2	263	0.995735	0.995884	Pbr018445.1|Pbr018444.1	http://www.genome.jp/kegg-bin/show_pathway?pxb03013/pxb:103964209%09red	RNA degradation	KEGG PATHWAY	pxb03018	9	184	0.888002	1	Pbr020013.1|Pbr008761.1|Pbr011906.1|Pbr011911.1|Pbr021735.1|Pbr025694.1|Pbr010090.1|Pbr001643.1|Pbr037720.1	http://www.genome.jp/kegg-bin/show_pathway?pxb03018/pxb:103957062%09red/pxb:103959293%09red/pxb:103959307%09red/pxb:108868625%09red/pxb:103936412%09red/pxb:103953769%09red/pxb:103927910%09red/pxb:103939722%09red	Valine, leucine and isoleucine biosynthesis	KEGG PATHWAY	pxb00290	1	30	0.93649	0.999984	Pbr016293.1	http://www.genome.jp/kegg-bin/show_pathway?pxb00290/pxb:103962479%09red	Other glycan degradation	KEGG PATHWAY	pxb00511	2	28	0.753735	0.963537	Pbr026599.1|Pbr029849.1	http://www.genome.jp/kegg-bin/show_pathway?pxb00511/pxb:103958276%09red/pxb:103946388%09red	Steroid biosynthesis	KEGG PATHWAY	pxb00100	2	53	0.93909	0.999999	Pbr041013.2|Pbr037838.1	http://www.genome.jp/kegg-bin/show_pathway?pxb00100/pxb:103950392%09red/pxb:103938239%09red	Tryptophan metabolism	KEGG PATHWAY	pxb00380	5	66
mRNA surveillance pathway	KEGG PATHWAY	pxb03015	1	190	0.995884	0.995884	Pbr012316.1	http://www.genome.jp/kegg-bin/show_pathway?pxb03015/pxb:103941784%09red	Circadian rhythm - plant	KEGG PATHWAY	pxb04712	2	57	0.904239	1	Pbr027173.1|Pbr013965.1	http://www.genome.jp/kegg-bin/show_pathway?pxb04712/pxb:103929075%09red/pxb:103960580%09red	Sphingolipid metabolism	KEGG PATHWAY	pxb00600	1	31	0.941896	0.999984	Pbr030043.1	http://www.genome.jp/kegg-bin/show_pathway?pxb00600/pxb:103947314%09red	Sulfur relay system	KEGG PATHWAY	pxb04122	1	16	0.790696	0.998841	Pbr025567.1	http://www.genome.jp/kegg-bin/show_pathway?pxb04122/pxb:108865591%09red	Cysteine and methionine metabolism	KEGG PATHWAY	pxb00270	8	155	0.950941	0.999999	Pbr022520.1|Pbr002013.2|Pbr012930.1|Pbr022525.1|Pbr018845.1|Pbr031083.1|Pbr005064.1|Pbr013575.1	http://www.genome.jp/kegg-bin/show_pathway?pxb00270/pxb:103960106%09red/pxb:103964742%09red/pxb:103943416%09red/pxb:103939888%09red/pxb:103967049%09red/pxb:103932116%09red/pxb:103954800%09red	Protein processing in endoplasmic reticulum	KEGG PATHWAY	pxb04141	27	323
#Term	Database	ID	Input number	Background number	P-Value	Corrected P-Value	Input	Hyperlink	Pyrimidine metabolism	KEGG PATHWAY	pxb00240	3	80	0.913393	1	Pbr024622.1|Pbr017792.1|Pbr008114.1	http://www.genome.jp/kegg-bin/show_pathway?pxb00240/pxb:103963634%09red/pxb:103956631%09red/pxb:103927351%09red	Biotin metabolism	KEGG PATHWAY	pxb00780	1	31	0.941896	0.999984	Pbr000672.1	http://www.genome.jp/kegg-bin/show_pathway?pxb00780/pxb:103963886%09red	Sphingolipid metabolism	KEGG PATHWAY	pxb00600	2	31	0.799263	0.998841	Pbr026599.1|Pbr001352.2	http://www.genome.jp/kegg-bin/show_pathway?pxb00600/pxb:103952751%09red/pxb:103946388%09red	Galactose metabolism	KEGG PATHWAY	pxb00052	3	76	0.955233	0.999999	Pbr015752.1|Pbr040712.1|Pbr014990.1	http://www.genome.jp/kegg-bin/show_pathway?pxb00052/pxb:103961259%09red/pxb:103951651%09red/pxb:103961960%09red	Thiamine metabolism	KEGG PATHWAY	pxb00730	3	43
plasma membrane	Gene Ontology	GO:0005886	205	2973	5.45702e-22	6.49931e-19	Pbr008416.2|Pbr037684.1|Pbr038667.1|Pbr038313.1|Pbr010858.1|Pbr032766.2|Pbr020694.2|Pbr017829.1|Pbr020491.1|Pbr000052.1|Pbr003107.1|Pbr020725.1|Pbr028198.2|Pbr033177.1|Pbr015814.1|Pbr031727.1|Pbr034196.1|Pbr042093.1|Pbr036870.1|Pbr024340.1|Pbr030549.1|Pbr019441.1|Pbr021319.1|Pbr018183.1|Pbr023207.1|Pbr017207.1|Pbr023391.1|Pbr002309.1|Pbr030048.1|Pbr025493.1|Pbr037044.1|Pbr007736.1|Pbr033031.1|Pbr…	http://amigo.geneontology.org/amigo/term/GO:0005886	N-Glycan biosynthesis	KEGG PATHWAY	pxb00510	2	66	0.941422	1	Pbr032368.1|Pbr004745.1	http://www.genome.jp/kegg-bin/show_pathway?pxb00510/pxb:103941185%09red/pxb:103948416%09red	MAPK signaling pathway - plant	KEGG PATHWAY	pxb04016	13	209	0.944722	0.999984	Pbr042732.1|Pbr017829.1|Pbr015876.1|Pbr006277.1|Pbr040625.1|Pbr015878.6|Pbr026157.1|Pbr036422.1|Pbr020491.1|Pbr015874.1|Pbr015877.1|Pbr018186.1|Pbr015856.1	http://www.genome.jp/kegg-bin/show_pathway?pxb04016/pxb:103962123%09red/pxb:103941851%09red/pxb:103949643%09red/pxb:103963906%09red/pxb:103962111%09red/pxb:103965424%09red/pxb:103962059%09red/pxb:103963863%09red/pxb:103946520%09red	Autophagy - other	KEGG PATHWAY	pxb04136	4	58	0.805517	0.998841	Pbr020881.1|Pbr037755.1|Pbr011110.2|Pbr031164.1	http://www.genome.jp/kegg-bin/show_pathway?pxb04136/pxb:103958901%09red/pxb:103932312%09red/pxb:103950306%09red/pxb:103944991%09red	Autophagy - other	KEGG PATHWAY	pxb04136	2	58	0.956694	0.999999	Pbr027449.1|Pbr001633.1	http://www.genome.jp/kegg-bin/show_pathway?pxb04136/pxb:103929331%09red/pxb:103939703%09red	AGE-RAGE signaling pathway in diabetic complications	KEGG PATHWAY	pxb04933	1	17
chloroplast	Gene Ontology	GO:0009507	241	4354	1.15722e-14	6.89123e-12	Pbr031361.1|Pbr036597.1|Pbr036598.1|Pbr008534.1|Pbr005837.1|Pbr013559.1|Pbr041787.1|Pbr004286.1|Pbr011149.1|Pbr034583.1|Pbr009916.1|Pbr032602.1|Pbr001374.1|Pbr027562.1|Pbr024639.1|Pbr038259.2|Pbr020725.1|Pbr002205.1|Pbr034154.1|Pbr024620.1|Pbr011841.1|Pbr005011.1|Pbr020664.1|Pbr018446.1|Pbr002291.1|Pbr041014.1|Pbr039728.1|Pbr032663.1|Pbr010989.1|Pbr006573.1|Pbr015872.1|Pbr017382.1|Pbr019149.1|Pbr…	http://amigo.geneontology.org/amigo/term/GO:0009507	Phagosome	KEGG PATHWAY	pxb04145	5	129	0.941647	1	Pbr038648.1|Pbr041438.1|Pbr010161.1|Pbr031427.1|Pbr038661.1	http://www.genome.jp/kegg-bin/show_pathway?pxb04145/pxb:103951844%09red/pxb:103962652%09red/pxb:103950778%09red	SNARE interactions in vesicular transport	KEGG PATHWAY	pxb04130	3	68	0.947338	0.999984	Pbr029009.1|Pbr000969.1|Pbr008807.2	http://www.genome.jp/kegg-bin/show_pathway?pxb04130/pxb:103957104%09red/pxb:103927828%09red	Other types of O-glycan biosynthesis	KEGG PATHWAY	pxb00514	1	20	0.85515	1	Pbr006162.1	http://www.genome.jp/kegg-bin/show_pathway?pxb00514/pxb:103955416%09red	2-Oxocarboxylic acid metabolism	KEGG PATHWAY	pxb01210	3	83	0.970934	0.999999	Pbr021417.1|Pbr036191.1|Pbr021414.1	http://www.genome.jp/kegg-bin/show_pathway?pxb01210/pxb:103949832%09red/pxb:103945226%09red/pxb:103945228%09red	Glycosphingolipid biosynthesis - globo and isoglobo series	KEGG PATHWAY	pxb00603	1	18
protein binding	Gene Ontology	GO:0005515	180	3199	1.74749e-11	6.93754e-09	Pbr008534.1|Pbr010573.1|Pbr024340.1|Pbr002203.1|Pbr001374.1|Pbr027562.1|Pbr024754.1|Pbr020725.1|Pbr028198.2|Pbr031727.1|Pbr029452.2|Pbr039105.1|Pbr008330.1|Pbr035730.1|Pbr024926.1|Pbr007736.1|Pbr017488.1|Pbr024978.1|Pbr000649.1|Pbr018183.1|Pbr005931.1|Pbr026394.1|Pbr022038.1|Pbr030048.1|Pbr008178.1|Pbr021104.1|Pbr013622.1|Pbr027651.1|Pbr022921.1|Pbr028379.1|Pbr019902.1|Pbr034590.1|Pbr014857.1|Pbr…	http://amigo.geneontology.org/amigo/term/GO:0005515	Nucleotide excision repair	KEGG PATHWAY	pxb03420	3	95	0.958268	1	Pbr021167.1|Pbr021204.1|Pbr021206.1	http://www.genome.jp/kegg-bin/show_pathway?pxb03420/pxb:103965950%09red	RNA degradation	KEGG PATHWAY	pxb03018	11	184	0.94851	0.999984	Pbr035503.1|Pbr023789.1|Pbr004958.1|Pbr000007.1|Pbr038891.1|Pbr030175.1|Pbr039061.1|Pbr006929.1|Pbr030040.1|Pbr007750.1|Pbr016870.1	http://www.genome.jp/kegg-bin/show_pathway?pxb03018/pxb:103938414%09red/pxb:103931439%09red/pxb:103945832%09red/pxb:103954898%09red/pxb:103937188%09red/pxb:103944365%09red/pxb:103956270%09red/pxb:103950611%09red/pxb:103963795%09red/pxb:103947311%09red	Nucleotide excision repair	KEGG PATHWAY	pxb03420	6	95	0.888008	1	Pbr021167.1|Pbr023759.1|Pbr021206.1|Pbr018216.1|Pbr023024.1|Pbr021204.1	http://www.genome.jp/kegg-bin/show_pathway?pxb03420/pxb:103945802%09red/pxb:103967511%09red/pxb:103963881%09red/pxb:103965950%09red	Glycerophospholipid metabolism	KEGG PATHWAY	pxb00564	8	167	0.971352	0.999999	Pbr038122.1|Pbr002418.2|Pbr041696.1|Pbr006158.1|Pbr005786.1|Pbr016304.1|Pbr034670.1|Pbr020659.1	http://www.genome.jp/kegg-bin/show_pathway?pxb00564/pxb:103952107%09red/pxb:103963902%09red/pxb:103927338%09red/pxb:103934471%09red/pxb:103962491%09red/pxb:103955486%09red/pxb:103936695%09red/pxb:103966212%09red	Glycosaminoglycan degradation	KEGG PATHWAY	pxb00531	1	19
DNA-binding transcription factor activity	Gene Ontology	GO:0003700	101	1513	2.55859e-10	7.61819e-08	Pbr022333.1|Pbr013622.1|Pbr010573.1|Pbr000415.1|Pbr001374.1|Pbr027562.1|Pbr017533.1|Pbr039105.1|Pbr008330.1|Pbr001083.1|Pbr029797.1|Pbr016201.1|Pbr024978.1|Pbr020024.1|Pbr026764.1|Pbr033588.1|Pbr032444.1|Pbr026394.1|Pbr013244.1|Pbr030244.1|Pbr024493.1|Pbr021104.1|Pbr038870.1|Pbr008796.1|Pbr019037.1|Pbr014479.1|Pbr034475.1|Pbr042103.1|Pbr008379.1|Pbr029987.1|Pbr019902.1|Pbr041836.1|Pbr016235.1|Pbr…	http://amigo.geneontology.org/amigo/term/GO:0003700	Glycerophospholipid metabolism	KEGG PATHWAY	pxb00564	6	167	0.972312	1	Pbr001718.1|Pbr010608.1|Pbr040752.1|Pbr011914.1|Pbr021768.2|Pbr027181.1	http://www.genome.jp/kegg-bin/show_pathway?pxb00564/pxb:103951689%09red/pxb:103953114%09red/pxb:103958298%09red/pxb:103959387%09red/pxb:103929087%09red/pxb:103966461%09red	Ribosome biogenesis in eukaryotes	KEGG PATHWAY	pxb03008	7	130	0.95203	0.999984	Pbr013998.1|Pbr012663.1|Pbr027777.2|Pbr008650.1|Pbr025415.1|Pbr031054.2|Pbr020604.2	http://www.genome.jp/kegg-bin/show_pathway?pxb03008/pxb:103956891%09red/pxb:103927561%09red/pxb:103932039%09red/pxb:103965497%09red/pxb:103960594%09red/pxb:103929741%09red	Endocytosis	KEGG PATHWAY	pxb04144	18	244	0.889927	1	Pbr028820.1|Pbr042100.2|Pbr032363.1|Pbr006239.1|Pbr031962.1|Pbr020819.1|Pbr021760.1|Pbr017682.1|Pbr027840.1|Pbr010636.1|Pbr002599.1|Pbr010641.1|Pbr021768.2|Pbr013275.3|Pbr022993.1|Pbr013305.1|Pbr028953.2|Pbr029529.1	http://www.genome.jp/kegg-bin/show_pathway?pxb04144/pxb:103947383%09red/pxb:103958326%09red/pxb:103947631%09red/pxb:108867313%09red/pxb:103948233%09red/pxb:103940154%09red/pxb:103930592%09red/pxb:103941770%09red/pxb:103947127%09red/pxb:103931072%09red/pxb:103945590%09red/pxb:103963573%09red/pxb:103946698%09red/pxb:103952375%09red/pxb:103944931%09red/pxb:103966461%09red	RNA degradation	KEGG PATHWAY	pxb03018	9	184	0.973092	0.999999	Pbr035503.1|Pbr036504.1|Pbr023789.1|Pbr004958.1|Pbr030175.1|Pbr039061.1|Pbr006929.1|Pbr030040.1|Pbr007750.1	http://www.genome.jp/kegg-bin/show_pathway?pxb03018/pxb:103945832%09red/pxb:103954898%09red/pxb:103937188%09red/pxb:103956270%09red/pxb:103931439%09red/pxb:103963795%09red/pxb:103949732%09red/pxb:103947311%09red	Basal transcription factors	KEGG PATHWAY	pxb03022	4	69
transmembrane transport	Gene Ontology	GO:0055085	41	389	1.0178e-09	2.42439e-07	Pbr031863.1|Pbr008416.2|Pbr042301.1|Pbr037139.1|Pbr027006.1|Pbr014788.1|Pbr015095.1|Pbr023734.1|Pbr010618.1|Pbr035137.1|Pbr024639.1|Pbr015925.1|Pbr039146.1|Pbr015534.1|Pbr002554.1|Pbr041847.1|Pbr010989.1|Pbr010611.1|Pbr039325.1|Pbr017507.1|Pbr018183.1|Pbr042112.1|Pbr000155.1|Pbr019887.1|Pbr038852.1|Pbr038294.1|Pbr023965.1|Pbr004695.1|Pbr041597.1|Pbr039323.1|Pbr027017.1|Pbr013283.1|Pbr028379.1|Pbr…	http://amigo.geneontology.org/amigo/term/GO:0055085	Photosynthesis	KEGG PATHWAY	pxb00195	1	68	0.990475	1	Pbr029473.1	http://www.genome.jp/kegg-bin/show_pathway?pxb00195/pxb:103931021%09red	Amino sugar and nucleotide sugar metabolism	KEGG PATHWAY	pxb00520	11	189	0.958273	0.999984	Pbr042753.1|Pbr040712.1|Pbr011400.1|Pbr004289.1|Pbr009290.1|Pbr020085.1|Pbr003592.1|Pbr004366.1|Pbr004785.2|Pbr029104.2|Pbr025297.1	http://www.genome.jp/kegg-bin/show_pathway?pxb00520/pxb:103930811%09red/pxb:103942926%09red/pxb:103968089%09red/pxb:103954379%09red/pxb:103954400%09red/pxb:103957533%09red/pxb:103951651%09red/pxb:103952180%09red/pxb:103936905%09red/pxb:103946004%09red/pxb:103954739%09red	Basal transcription factors	KEGG PATHWAY	pxb03022	4	69	0.893392	1	Pbr018216.1|Pbr009772.1|Pbr011515.1|Pbr006435.1	http://www.genome.jp/kegg-bin/show_pathway?pxb03022/pxb:103955757%09red/pxb:103958783%09red/pxb:103963881%09red/pxb:103957722%09red	Glycosylphosphatidylinositol (GPI)-anchor biosynthesis	KEGG PATHWAY	pxb00563	1	45	0.977673	0.999999	Pbr039456.1	http://www.genome.jp/kegg-bin/show_pathway?pxb00563/pxb:103937420%09red	Proteasome	KEGG PATHWAY	pxb03050	5	87
regulation of transcription, DNA-templated	Gene Ontology	GO:0006355	91	1351	1.38092e-09	2.74112e-07	Pbr022333.1|Pbr010573.1|Pbr000415.1|Pbr003806.1|Pbr001374.1|Pbr027562.1|Pbr017533.1|Pbr039105.1|Pbr008330.1|Pbr022127.1|Pbr029797.1|Pbr016201.1|Pbr020024.1|Pbr026764.1|Pbr033588.1|Pbr026394.1|Pbr013244.1|Pbr030244.1|Pbr024493.1|Pbr021104.1|Pbr019037.1|Pbr029987.1|Pbr032444.1|Pbr041836.1|Pbr016235.1|Pbr024319.1|Pbr032492.1|Pbr003287.1|Pbr006215.1|Pbr025072.1|Pbr033988.1|Pbr005158.1|Pbr028071.1|Pbr…	http://amigo.geneontology.org/amigo/term/GO:0006355	Ubiquitin mediated proteolysis	KEGG PATHWAY	pxb04120	5	178	0.993463	1	Pbr009942.1|Pbr000697.2|Pbr013965.1|Pbr024182.1|Pbr032353.1	http://www.genome.jp/kegg-bin/show_pathway?pxb04120/pxb:103964058%09red/pxb:103942729%09red/pxb:103960580%09red/pxb:103927100%09red/pxb:103948405%09red	mRNA surveillance pathway	KEGG PATHWAY	pxb03015	11	190	0.960016	0.999984	Pbr020899.1|Pbr002024.1|Pbr009962.2|Pbr029776.2|Pbr023789.1|Pbr004958.1|Pbr002665.1|Pbr028337.1|Pbr012316.1|Pbr035240.1|Pbr023002.1	http://www.genome.jp/kegg-bin/show_pathway?pxb03015/pxb:103931145%09red/pxb:103945595%09red/pxb:103941784%09red/pxb:103931540%09red/pxb:103953182%09red/pxb:103945832%09red/pxb:103954898%09red/pxb:103946900%09red/pxb:103953571%09red/pxb:103934866%09red	Porphyrin and chlorophyll metabolism	KEGG PATHWAY	pxb00860	4	69	0.893392	1	Pbr009902.1|Pbr004976.1|Pbr019820.1|Pbr036429.1	http://www.genome.jp/kegg-bin/show_pathway?pxb00860/pxb:103951871%09red/pxb:103949649%09red/pxb:103957838%09red/pxb:103954914%09red	Amino sugar and nucleotide sugar metabolism	KEGG PATHWAY	pxb00520	9	189	0.978498	0.999999	Pbr009063.1|Pbr040712.1|Pbr032600.1|Pbr004289.1|Pbr010824.1|Pbr042753.1|Pbr010819.1|Pbr003592.1|Pbr029104.2	http://www.genome.jp/kegg-bin/show_pathway?pxb00520/pxb:103930811%09red/pxb:103958182%09red/pxb:103968089%09red/pxb:103958186%09red/pxb:103948500%09red/pxb:103952180%09red/pxb:103936905%09red/pxb:103957315%09red/pxb:103951651%09red	Photosynthesis - antenna proteins	KEGG PATHWAY	pxb00196	1	28
response to sucrose	Gene Ontology	GO:0009744	15	61	1.9269e-08	3.27848e-06	Pbr032452.1|Pbr011854.1|Pbr040175.1|Pbr012850.1|Pbr008947.1|Pbr037416.1|Pbr024532.1|Pbr014541.1|Pbr040118.1|Pbr040128.1|Pbr042767.1|Pbr007305.1|Pbr034711.3|Pbr027728.1|Pbr042698.1	http://amigo.geneontology.org/amigo/term/GO:0009744	Endocytosis	KEGG PATHWAY	pxb04144	8	244	0.993755	1	Pbr000291.1|Pbr032362.1|Pbr020819.1|Pbr017682.1|Pbr015572.1|Pbr021768.2|Pbr013275.3|Pbr029529.1	http://www.genome.jp/kegg-bin/show_pathway?pxb04144/pxb:103947383%09red/pxb:103931072%09red/pxb:103943956%09red/pxb:103963573%09red/pxb:103948411%09red/pxb:103965644%09red/pxb:103944931%09red/pxb:103966461%09red	Glycerophospholipid metabolism	KEGG PATHWAY	pxb00564	9	167	0.967992	0.999984	Pbr002418.2|Pbr012350.1|Pbr033719.1|Pbr005786.1|Pbr037166.1|Pbr016304.1|Pbr037167.1|Pbr034670.1|Pbr020659.1	http://www.genome.jp/kegg-bin/show_pathway?pxb00564/pxb:103959575%09red/pxb:103936033%09red/pxb:103963902%09red/pxb:103927338%09red/pxb:103934471%09red/pxb:103962491%09red/pxb:103933772%09red/pxb:103966212%09red	Proteasome	KEGG PATHWAY	pxb03050	5	87	0.915336	1	Pbr041252.1|Pbr009488.1|Pbr031184.1|Pbr011930.1|Pbr041264.1	http://www.genome.jp/kegg-bin/show_pathway?pxb03050/pxb:103936409%09red/pxb:103952196%09red/pxb:103932306%09red/pxb:103952246%09red	MAPK signaling pathway - plant	KEGG PATHWAY	pxb04016	10	209	0.982287	0.999999	Pbr035039.1|Pbr017829.1|Pbr035042.1|Pbr015878.6|Pbr036422.1|Pbr029292.1|Pbr015877.1|Pbr018186.1|Pbr019916.1|Pbr015856.1	http://www.genome.jp/kegg-bin/show_pathway?pxb04016/pxb:103962123%09red/pxb:103952837%09red/pxb:103963863%09red/pxb:103949643%09red/pxb:103963906%09red/pxb:103962111%09red/pxb:103929655%09red/pxb:103949218%09red/pxb:103949221%09red	One carbon pool by folate	KEGG PATHWAY	pxb00670	1	28
transmembrane transporter activity	Gene Ontology	GO:0022857	32	293	3.22805e-08	4.80576e-06	Pbr003992.1|Pbr037684.1|Pbr031863.1|Pbr014788.1|Pbr020959.2|Pbr015095.1|Pbr033292.1|Pbr010618.1|Pbr042301.1|Pbr031743.1|Pbr012773.1|Pbr015534.1|Pbr002554.1|Pbr010989.1|Pbr002693.1|Pbr039325.1|Pbr017507.1|Pbr002172.2|Pbr038625.1|Pbr042112.1|Pbr000155.1|Pbr038294.1|Pbr023965.1|Pbr032210.1|Pbr039323.1|Pbr005473.1|Pbr013283.1|Pbr026243.1|Pbr004695.1|Pbr000159.1|Pbr037024.1|Pbr000158.1	http://amigo.geneontology.org/amigo/term/GO:0022857	Homologous recombination	KEGG PATHWAY	pxb03440	1	79	0.995468	1	Pbr030845.1	http://www.genome.jp/kegg-bin/show_pathway?pxb03440/pxb:103967160%09red	Autophagy - other	KEGG PATHWAY	pxb04136	2	58	0.968326	0.999984	Pbr027449.1|Pbr001633.1	http://www.genome.jp/kegg-bin/show_pathway?pxb04136/pxb:103929331%09red/pxb:103939703%09red	Phagosome	KEGG PATHWAY	pxb04145	8	129	0.922174	1	Pbr038648.1|Pbr015474.1|Pbr006239.1|Pbr028722.1|Pbr038661.1|Pbr010161.1|Pbr028918.1|Pbr016421.1	http://www.genome.jp/kegg-bin/show_pathway?pxb04145/pxb:103930566%09red/pxb:103947037%09red/pxb:103943861%09red/pxb:103962652%09red/pxb:103941770%09red/pxb:103950778%09red/pxb:103962308%09red	Pantothenate and CoA biosynthesis	KEGG PATHWAY	pxb00770	1	49	0.983961	0.999999	Pbr037266.1	http://www.genome.jp/kegg-bin/show_pathway?pxb00770/pxb:103936128%09red	Nucleotide excision repair	KEGG PATHWAY	pxb03420	5	95
plasmodesma	Gene Ontology	GO:0009506	62	851	4.9412e-08	6.53886e-06	Pbr037864.1|Pbr036597.1|Pbr025788.1|Pbr036598.1|Pbr017537.1|Pbr024340.1|Pbr013872.1|Pbr008416.2|Pbr026589.1|Pbr028472.1|Pbr037260.1|Pbr003107.1|Pbr038852.1|Pbr010901.3|Pbr010067.1|Pbr035618.1|Pbr041811.2|Pbr029009.1|Pbr011142.1|Pbr042700.1|Pbr006475.1|Pbr023088.1|Pbr024041.1|Pbr042093.1|Pbr027887.1|Pbr002291.1|Pbr004072.1|Pbr035163.1|Pbr020725.1|Pbr007736.1|Pbr001864.1|Pbr031748.1|Pbr018366.1|Pbr…	http://amigo.geneontology.org/amigo/term/GO:0009506	Aminoacyl-tRNA biosynthesis	KEGG PATHWAY	pxb00970	1	80	0.995764	1	Pbr021265.1	http://www.genome.jp/kegg-bin/show_pathway?pxb00970/pxb:103965980%09red	Sesquiterpenoid and triterpenoid biosynthesis	KEGG PATHWAY	pxb00909	1	39	0.971483	0.999984	Pbr005334.1	http://www.genome.jp/kegg-bin/show_pathway?pxb00909/pxb:103941383%09red	Photosynthesis - antenna proteins	KEGG PATHWAY	pxb00196	1	28	0.930633	1	Pbr002395.1	http://www.genome.jp/kegg-bin/show_pathway?pxb00196/pxb:103965954%09red	Biosynthesis of amino acids	KEGG PATHWAY	pxb01230	17	348	0.995146	0.999999	Pbr002013.2|Pbr036191.1|Pbr021374.1|Pbr037530.1|Pbr016632.1|Pbr004380.1|Pbr040110.1|Pbr041170.1|Pbr029791.1|Pbr022360.1|Pbr038975.1|Pbr034448.1|Pbr013991.1|Pbr007280.1|Pbr039347.1|Pbr000885.1|Pbr004667.1	http://www.genome.jp/kegg-bin/show_pathway?pxb01230/pxb:103952583%09red/pxb:103959439%09red/pxb:103937074%09red/pxb:103934311%09red/pxb:103966935%09red/pxb:103949832%09red/pxb:103931218%09red/pxb:103936340%09red/pxb:103937634%09red/pxb:103931159%09red/pxb:103939888%09red/pxb:103951115%09red/pxb:103945096%09red/pxb:103960588%09red/pxb:103938349%09red/pxb:103954419%09red	N-Glycan biosynthesis	KEGG PATHWAY	pxb00510	3	66
cell wall	Gene Ontology	GO:0005618	34	337	7.05143e-08	8.39825e-06	Pbr036597.1|Pbr036598.1|Pbr034196.1|Pbr025610.1|Pbr024340.1|Pbr034698.1|Pbr021474.1|Pbr041771.1|Pbr008586.1|Pbr027727.1|Pbr005520.1|Pbr006215.1|Pbr005516.1|Pbr014605.1|Pbr011142.1|Pbr031898.1|Pbr005521.1|Pbr035559.1|Pbr023207.1|Pbr027954.1|Pbr031595.1|Pbr017601.1|Pbr005526.1|Pbr018997.1|Pbr042112.1|Pbr015353.1|Pbr029791.1|Pbr016491.1|Pbr016490.1|Pbr022921.1|Pbr015403.1|Pbr002309.1|Pbr021337.1|Pbr…	http://amigo.geneontology.org/amigo/term/GO:0005618	Proteasome	KEGG PATHWAY	pxb03050	1	87	0.99736	1	Pbr031184.1	http://www.genome.jp/kegg-bin/show_pathway?pxb03050/pxb:103932306%09red	RNA polymerase	KEGG PATHWAY	pxb03020	2	64	0.979856	0.999984	Pbr011876.1|Pbr031326.2	http://www.genome.jp/kegg-bin/show_pathway?pxb03020/pxb:103959268%09red/pxb:103932204%09red	One carbon pool by folate	KEGG PATHWAY	pxb00670	1	28	0.930633	1	Pbr007489.3	http://www.genome.jp/kegg-bin/show_pathway?pxb00670/pxb:103960588%09red	RNA polymerase	KEGG PATHWAY	pxb03020	1	64	0.995363	0.999999	Pbr003554.1	http://www.genome.jp/kegg-bin/show_pathway?pxb03020/pxb:103940708%09red	Photosynthesis	KEGG PATHWAY	pxb00195	3	68
xylem development	Gene Ontology	GO:0010089	11	35	1.90952e-07	2.06749e-05	Pbr015724.1|Pbr031727.1|Pbr035906.1|Pbr028071.1|Pbr029256.1|Pbr019805.1|Pbr017488.1|Pbr037148.1|Pbr014605.1|Pbr011391.1|Pbr035115.1	http://amigo.geneontology.org/amigo/term/GO:0010089	mRNA surveillance pathway	KEGG PATHWAY	pxb03015	4	190	0.998946	1	Pbr013659.1|Pbr022826.1|Pbr036256.1|Pbr025694.1	http://www.genome.jp/kegg-bin/show_pathway?pxb03015/pxb:103967418%09red/pxb:103960168%09red/pxb:103949884%09red/pxb:103927910%09red	Ether lipid metabolism	KEGG PATHWAY	pxb00565	1	48	0.987198	0.999984	Pbr005786.1	http://www.genome.jp/kegg-bin/show_pathway?pxb00565/pxb:103927338%09red	Riboflavin metabolism	KEGG PATHWAY	pxb00740	1	28	0.930633	1	Pbr006329.1	http://www.genome.jp/kegg-bin/show_pathway?pxb00740/pxb:103955643%09red	N-Glycan biosynthesis	KEGG PATHWAY	pxb00510	1	66	0.99607	0.999999	Pbr040844.1	http://www.genome.jp/kegg-bin/show_pathway?pxb00510/pxb:103938112%09red	Circadian rhythm - plant	KEGG PATHWAY	pxb04712	2	57
response to auxin	Gene Ontology	GO:0009733	27	242	2.55656e-07	2.53739e-05	Pbr009916.1|Pbr041058.1|Pbr033025.1|Pbr024340.1|Pbr040904.2|Pbr011157.1|Pbr033107.1|Pbr011330.1|Pbr027562.1|Pbr020913.1|Pbr009498.1|Pbr023255.1|Pbr000415.1|Pbr016201.1|Pbr041847.1|Pbr022379.1|Pbr033588.1|Pbr025053.1|Pbr021104.1|Pbr027651.1|Pbr039066.1|Pbr028075.1|Pbr023271.1|Pbr018755.1|Pbr023266.1|Pbr023257.1|Pbr015599.1	http://amigo.geneontology.org/amigo/term/GO:0009733	RNA transport	KEGG PATHWAY	pxb03013	7	263	0.998979	1	Pbr016545.1|Pbr029467.1|Pbr013740.1|Pbr008549.1|Pbr007131.1|Pbr010898.1|Pbr025694.1	http://www.genome.jp/kegg-bin/show_pathway?pxb03013/pxb:103929935%09red/pxb:103956993%09red/pxb:103962690%09red/pxb:103931015%09red/pxb:103927910%09red/pxb:103936699%09red	Phosphatidylinositol signaling system	KEGG PATHWAY	pxb04070	3	90	0.988088	0.999984	Pbr021428.1|Pbr009528.1|Pbr010903.1	http://www.genome.jp/kegg-bin/show_pathway?pxb04070/pxb:103958607%09red/pxb:103936790%09red/pxb:103965092%09red	RNA degradation	KEGG PATHWAY	pxb03018	12	184	0.932503	1	Pbr039748.1|Pbr005487.1|Pbr008761.1|Pbr001967.1|Pbr011906.1|Pbr007150.1|Pbr017545.1|Pbr020223.1|Pbr032451.1|Pbr025694.1|Pbr001643.1|Pbr037720.1	http://www.genome.jp/kegg-bin/show_pathway?pxb03018/pxb:103957062%09red/pxb:103959293%09red/pxb:103968049%09red/pxb:103936412%09red/pxb:103938270%09red/pxb:103955166%09red/pxb:103933051%09red/pxb:103930095%09red/pxb:103927910%09red/pxb:103939722%09red/pxb:103963431%09red/pxb:103939870%09red	Basal transcription factors	KEGG PATHWAY	pxb03022	1	69	0.996934	0.999999	Pbr017380.1	http://www.genome.jp/kegg-bin/show_pathway?pxb03022/pxb:103947658%09red	RNA degradation	KEGG PATHWAY	pxb03018	10	184
response to glucose	Gene Ontology	GO:0009749	12	46	2.93512e-07	2.68902e-05	Pbr011854.1|Pbr040175.1|Pbr008947.1|Pbr037416.1|Pbr024532.1|Pbr014541.1|Pbr040118.1|Pbr040128.1|Pbr042767.1|Pbr007305.1|Pbr027728.1|Pbr042698.1	http://amigo.geneontology.org/amigo/term/GO:0009749	Oxidative phosphorylation	KEGG PATHWAY	pxb00190	3	197	0.999847	1	Pbr002671.1|Pbr029767.1|Pbr029473.1	http://www.genome.jp/kegg-bin/show_pathway?pxb00190/pxb:103931021%09red/pxb:103931136%09red/pxb:103953576%09red	Basal transcription factors	KEGG PATHWAY	pxb03022	1	69	0.998026	0.999984	Pbr042636.2	http://www.genome.jp/kegg-bin/show_pathway?pxb03022/pxb:103964275%09red	Homologous recombination	KEGG PATHWAY	pxb03440	4	79	0.940818	1	Pbr022950.1|Pbr023759.1|Pbr000833.1|Pbr042139.1	http://www.genome.jp/kegg-bin/show_pathway?pxb03440/pxb:103952402%09red/pxb:103952535%09red/pxb:103945557%09red/pxb:103945802%09red	Fatty acid biosynthesis	KEGG PATHWAY	pxb00061	1	70	0.997177	0.999999	Pbr035995.1	http://www.genome.jp/kegg-bin/show_pathway?pxb00061/pxb:103937301%09red	Glycosylphosphatidylinositol (GPI)-anchor biosynthesis	KEGG PATHWAY	pxb00563	1	45
syncytium formation	Gene Ontology	GO:0006949	8	15	3.85057e-07	3.27573e-05	Pbr035527.1|Pbr038442.1|Pbr039073.1|Pbr002980.1|Pbr017279.1|Pbr004072.1|Pbr033539.1|Pbr002929.1	http://amigo.geneontology.org/amigo/term/GO:0006949	Ribosome biogenesis in eukaryotes	KEGG PATHWAY	pxb03008	1	130	0.999856	1	Pbr022235.3	http://www.genome.jp/kegg-bin/show_pathway?pxb03008/pxb:103966822%09red	Protein processing in endoplasmic reticulum	KEGG PATHWAY	pxb04141	15	323	0.998771	0.999984	Pbr009462.1|Pbr026580.1|Pbr003451.1|Pbr009460.1|Pbr009456.1|Pbr040066.1|Pbr013196.1|Pbr030840.1|Pbr017601.1|Pbr034221.1|Pbr002795.1|Pbr020883.1|Pbr009459.1|Pbr016628.1|Pbr019003.1	http://www.genome.jp/kegg-bin/show_pathway?pxb04141/pxb:103945002%09red/pxb:103936175%09red/pxb:103940225%09red/pxb:103951596%09red/pxb:103936226%09red/pxb:103946600%09red/pxb:103958215%09red/pxb:103932006%09red/pxb:103959434%09red/pxb:103936191%09red/pxb:103949050%09red/pxb:103964821%09red/pxb:103936199%09red/pxb:103946362%09red/pxb:103940494%09red	N-Glycan biosynthesis	KEGG PATHWAY	pxb00510	3	66	0.948563	1	Pbr032368.1|Pbr017247.1|Pbr004745.1	http://www.genome.jp/kegg-bin/show_pathway?pxb00510/pxb:103941185%09red/pxb:103963172%09red/pxb:103948416%09red	Ubiquitin mediated proteolysis	KEGG PATHWAY	pxb04120	6	178	0.997233	0.999999	Pbr009388.1|Pbr013466.3|Pbr010917.1|Pbr000796.1|Pbr032386.3|Pbr035074.1	http://www.genome.jp/kegg-bin/show_pathway?pxb04120/pxb:103952595%09red/pxb:103935563%09red/pxb:103943312%09red/pxb:103949247%09red/pxb:103958621%09red/pxb:103948437%09red	Oxidative phosphorylation	KEGG PATHWAY	pxb00190	10	197
starch biosynthetic process	Gene Ontology	GO:0019252	9	22	4.13967e-07	3.2869e-05	Pbr017358.1|Pbr016787.1|Pbr041091.1|Pbr038591.1|Pbr034954.1|Pbr031898.1|Pbr034590.1|Pbr005529.2|Pbr007802.1	http://amigo.geneontology.org/amigo/term/GO:0019252	Spliceosome	KEGG PATHWAY	pxb03040	3	298	1	1	Pbr017682.1|Pbr032362.1|Pbr029529.1	http://www.genome.jp/kegg-bin/show_pathway?pxb03040/pxb:103963573%09red/pxb:103948411%09red/pxb:103931072%09red	Oxidative phosphorylation	KEGG PATHWAY	pxb00190	7	197	0.998877	0.999984	Pbr009906.1|Pbr026279.1|Pbr031897.1|Pbr030142.1|Pbr030867.1|Pbr000144.1|Pbr027854.1	http://www.genome.jp/kegg-bin/show_pathway?pxb00190/pxb:103948177%09red/pxb:108867205%09red/pxb:103931335%09red/pxb:103957847%09red/pxb:103931944%09red/pxb:103950613%09red/pxb:103928497%09red	DNA replication	KEGG PATHWAY	pxb03030	4	88	0.966111	1	Pbr023024.1|Pbr023759.1|Pbr021426.1|Pbr027792.1	http://www.genome.jp/kegg-bin/show_pathway?pxb03030/pxb:103929759%09red/pxb:103945802%09red/pxb:103965095%09red/pxb:103967511%09red	Oxidative phosphorylation	KEGG PATHWAY	pxb00190	7	197	0.997353	0.999999	Pbr009906.1|Pbr031897.1|Pbr029766.1|Pbr030142.1|Pbr030867.1|Pbr000144.1|Pbr027854.1	http://www.genome.jp/kegg-bin/show_pathway?pxb00190/pxb:103948177%09red/pxb:108867205%09red/pxb:103957576%09red/pxb:103931335%09red/pxb:103957847%09red/pxb:103931944%09red/pxb:103950613%09red	DNA replication	KEGG PATHWAY	pxb03030	3	88
extracellular region	Gene Ontology	GO:0005576	142	2749	4.58128e-07	3.41019e-05	Pbr040608.1|Pbr017537.1|Pbr034698.1|Pbr019962.1|Pbr035272.1|Pbr012322.1|Pbr005520.1|Pbr041274.3|Pbr031595.1|Pbr018444.1|Pbr031313.1|Pbr040336.1|Pbr010656.1|Pbr024532.1|Pbr035730.1|Pbr008335.1|Pbr033393.1|Pbr019964.1|Pbr015872.1|Pbr000327.1|Pbr005807.1|Pbr018958.1|Pbr009243.1|Pbr013977.1|Pbr005186.1|Pbr022038.1|Pbr023327.2|Pbr035430.1|Pbr005892.1|Pbr019877.1|Pbr036022.1|Pbr022921.1|Pbr000689.1|Pbr…	http://amigo.geneontology.org/amigo/term/GO:0005576	#Term	Database	ID	Input number	Background number	P-Value	Corrected P-Value	Input	Hyperlink	RNA transport	KEGG PATHWAY	pxb03013	11	263	0.998883	0.999984	Pbr002024.1|Pbr034452.1|Pbr012663.1|Pbr023789.1|Pbr004958.1|Pbr014086.1|Pbr008650.1|Pbr025415.1|Pbr028173.1|Pbr004201.3|Pbr021581.1	http://www.genome.jp/kegg-bin/show_pathway?pxb03013/pxb:103934314%09red/pxb:103960688%09red/pxb:103953182%09red/pxb:103945832%09red/pxb:103956891%09red/pxb:103954898%09red/pxb:103927561%09red/pxb:103929956%09red/pxb:103938353%09red/pxb:103967337%09red	Ubiquitin mediated proteolysis	KEGG PATHWAY	pxb04120	10	178	0.97236	1	Pbr022991.1|Pbr000697.2|Pbr032653.1|Pbr009129.1|Pbr032353.1|Pbr014818.2|Pbr009942.1|Pbr010049.3|Pbr013965.1|Pbr041752.1	http://www.genome.jp/kegg-bin/show_pathway?pxb04120/pxb:103957904%09red/pxb:103942729%09red/pxb:103952155%09red/pxb:103937573%09red/pxb:103957373%09red/pxb:103945588%09red/pxb:103964058%09red/pxb:103948545%09red/pxb:103948405%09red/pxb:103960580%09red	Phenylalanine, tyrosine and tryptophan biosynthesis	KEGG PATHWAY	pxb00400	1	71	0.997401	0.999999	Pbr037530.1	http://www.genome.jp/kegg-bin/show_pathway?pxb00400/pxb:103936340%09red	Phagosome	KEGG PATHWAY	pxb04145	5	129
oxidation-reduction process	Gene Ontology	GO:0055114	40	494	1.09882e-06	7.69823e-05	Pbr024972.1|Pbr001398.1|Pbr036441.1|Pbr017445.1|Pbr042781.1|Pbr006298.1|Pbr037260.1|Pbr000093.1|Pbr036063.1|Pbr020725.1|Pbr036367.1|Pbr000217.1|Pbr029449.1|Pbr024620.1|Pbr038667.1|Pbr003088.1|Pbr003089.1|Pbr024838.1|Pbr033253.1|Pbr042112.1|Pbr005591.1|Pbr023493.1|Pbr027531.1|Pbr025114.1|Pbr020248.1|Pbr026641.1|Pbr008448.1|Pbr010632.1|Pbr001908.1|Pbr001483.1|Pbr016279.2|Pbr002867.1|Pbr002071.1|Pbr…	http://amigo.geneontology.org/amigo/term/GO:0055114	response to chitin	Gene Ontology	GO:0010200	115	129	2.29373e-63	3.24563e-60	Pbr004885.1|Pbr018920.1|Pbr003855.1|Pbr041477.1|Pbr042466.1|Pbr034115.1|Pbr006543.1|Pbr019494.1|Pbr023902.1|Pbr031548.1|Pbr030208.1|Pbr016805.1|Pbr025038.1|Pbr009835.1|Pbr037508.2|Pbr035775.1|Pbr035787.1|Pbr033995.1|Pbr035788.1|Pbr024076.1|Pbr019026.1|Pbr037600.1|Pbr003219.1|Pbr031922.1|Pbr025352.1|Pbr018924.1|Pbr038818.1|Pbr001362.1|Pbr019687.1|Pbr003660.1|Pbr018922.1|Pbr003869.1|Pbr009294.1|Pbr…	http://amigo.geneontology.org/amigo/term/GO:0010200	Spliceosome	KEGG PATHWAY	pxb03040	13	298	0.999076	0.999984	Pbr002024.1|Pbr026580.1|Pbr019944.1|Pbr018049.1|Pbr020883.1|Pbr017291.1|Pbr038878.1|Pbr013142.1|Pbr034221.1|Pbr024320.1|Pbr028968.2|Pbr023610.2|Pbr005277.1	http://www.genome.jp/kegg-bin/show_pathway?pxb03040/pxb:103968011%09red/pxb:103945002%09red/pxb:103939626%09red/pxb:103963307%09red/pxb:103952649%09red/pxb:103949050%09red/pxb:103953088%09red/pxb:103953182%09red/pxb:103946019%09red/pxb:103957662%09red/pxb:103950597%09red/pxb:103930604%09red/pxb:103946362%09red	Mismatch repair	KEGG PATHWAY	pxb03430	2	64	0.983063	1	Pbr023024.1|Pbr023759.1	http://www.genome.jp/kegg-bin/show_pathway?pxb03430/pxb:103945802%09red/pxb:103967511%09red	Endocytosis	KEGG PATHWAY	pxb04144	8	244	0.999469	0.999999	Pbr038122.1|Pbr008569.1|Pbr005786.1|Pbr009410.1|Pbr034221.1|Pbr027699.1|Pbr026498.1|Pbr035263.1	http://www.genome.jp/kegg-bin/show_pathway?pxb04144/pxb:103929596%09red/pxb:103946281%09red/pxb:103935740%09red/pxb:103934870%09red/pxb:103927338%09red/pxb:103949050%09red/pxb:103967703%09red/pxb:103936695%09red	Base excision repair	KEGG PATHWAY	pxb03410	1	56
transcription regulatory region sequence-specific DNA binding	Gene Ontology	GO:0000976	38	460	1.30189e-06	8.6142e-05	Pbr022333.1|Pbr038099.1|Pbr035475.1|Pbr019902.1|Pbr041836.1|Pbr028324.1|Pbr013927.1|Pbr006215.1|Pbr025072.1|Pbr036717.1|Pbr017533.1|Pbr024493.1|Pbr005158.1|Pbr041414.1|Pbr008330.1|Pbr006687.1|Pbr005254.1|Pbr024978.1|Pbr033204.1|Pbr023206.1|Pbr011454.1|Pbr021389.1|Pbr026394.1|Pbr025053.1|Pbr029256.1|Pbr012750.1|Pbr025597.1|Pbr038870.1|Pbr030764.1|Pbr015653.1|Pbr014479.1|Pbr000101.2|Pbr042186.1|Pbr…	http://amigo.geneontology.org/amigo/term/GO:0000976	plasma membrane	Gene Ontology	GO:0005886	538	2973	4.96852e-63	3.51523e-60	Pbr021622.1|Pbr016801.1|Pbr006761.1|Pbr019946.4|Pbr014715.1|Pbr032757.1|Pbr001466.1|Pbr000250.1|Pbr027326.1|Pbr036210.1|Pbr040289.1|Pbr010834.1|Pbr035162.1|Pbr027719.1|Pbr029600.1|Pbr004829.1|Pbr009634.1|Pbr004679.1|Pbr009662.1|Pbr019886.1|Pbr005406.1|Pbr005733.1|Pbr035539.1|Pbr006942.1|Pbr041376.1|Pbr000367.1|Pbr037777.1|Pbr029182.1|Pbr011500.1|Pbr022856.1|Pbr006755.1|Pbr002127.1|Pbr037265.1|Pbr…	http://amigo.geneontology.org/amigo/term/GO:0005886	Phagosome	KEGG PATHWAY	pxb04145	3	129	0.999303	0.999984	Pbr005078.1|Pbr042345.1|Pbr007700.2	http://www.genome.jp/kegg-bin/show_pathway?pxb04145/pxb:103963250%09red/pxb:103954814%09red/pxb:103956220%09red	Base excision repair	KEGG PATHWAY	pxb03410	1	56	0.994734	1	Pbr023759.1	http://www.genome.jp/kegg-bin/show_pathway?pxb03410/pxb:103945802%09red	Spliceosome	KEGG PATHWAY	pxb03040	10	298	0.999796	0.999999	Pbr002024.1|Pbr006840.1|Pbr014790.1|Pbr038878.1|Pbr013142.1|Pbr034221.1|Pbr020377.1|Pbr023610.2|Pbr024320.1|Pbr037725.1	http://www.genome.jp/kegg-bin/show_pathway?pxb03040/pxb:103968011%09red/pxb:103952649%09red/pxb:103941984%09red/pxb:103953182%09red/pxb:103936417%09red/pxb:103946019%09red/pxb:103965295%09red/pxb:103950597%09red/pxb:103949050%09red/pxb:103943597%09red	Homologous recombination	KEGG PATHWAY	pxb03440	2	79
xylem and phloem pattern formation	Gene Ontology	GO:0010051	9	29	2.72796e-06	0.000166126	Pbr028379.1|Pbr012171.1|Pbr038852.1|Pbr035906.1|Pbr025965.1|Pbr029256.1|Pbr019805.1|Pbr033107.1|Pbr011391.1	http://amigo.geneontology.org/amigo/term/GO:0010051	cellular response to hypoxia	Gene Ontology	GO:0071456	123	204	3.26469e-54	1.53984e-51	Pbr020642.1|Pbr023072.1|Pbr010661.1|Pbr042724.1|Pbr025111.1|Pbr013715.1|Pbr019738.1|Pbr001424.1|Pbr028352.1|Pbr035136.1|Pbr030208.1|Pbr012334.1|Pbr038595.1|Pbr016078.1|Pbr001068.1|Pbr033995.1|Pbr000933.1|Pbr025070.1|Pbr013502.1|Pbr039640.1|Pbr013219.1|Pbr015109.1|Pbr002199.1|Pbr030082.1|Pbr035291.1|Pbr003483.1|Pbr030670.1|Pbr038939.1|Pbr034176.1|Pbr039381.1|Pbr027956.1|Pbr028469.1|Pbr021489.1|Pbr…	http://amigo.geneontology.org/amigo/term/GO:0071456	Endocytosis	KEGG PATHWAY	pxb04144	7	244	0.999945	0.999984	Pbr026580.1|Pbr008569.1|Pbr034347.1|Pbr020883.1|Pbr005786.1|Pbr024210.1|Pbr034221.1	http://www.genome.jp/kegg-bin/show_pathway?pxb04144/pxb:103945002%09red/pxb:103946362%09red/pxb:103927338%09red/pxb:103953875%09red/pxb:103949050%09red/pxb:103926873%09red/pxb:103967703%09red	Aminoacyl-tRNA biosynthesis	KEGG PATHWAY	pxb00970	2	80	0.995309	1	Pbr021265.1|Pbr035614.1	http://www.genome.jp/kegg-bin/show_pathway?pxb00970/pxb:103949600%09red/pxb:103965980%09red	Protein processing in endoplasmic reticulum	KEGG PATHWAY	pxb04141	7	323	0.999999	0.999999	Pbr019175.1|Pbr013196.1|Pbr040066.1|Pbr015707.1|Pbr030840.1|Pbr034221.1|Pbr019003.1	http://www.genome.jp/kegg-bin/show_pathway?pxb04141/pxb:103951596%09red/pxb:103932006%09red/pxb:103946600%09red/pxb:103930424%09red/pxb:103949050%09red/pxb:103964821%09red/pxb:103961923%09red	RNA polymerase	KEGG PATHWAY	pxb03020	1	64
abaxial cell fate specification	Gene Ontology	GO:0010158	6	8	2.78969e-06	0.000166126	Pbr041836.1|Pbr000415.1|Pbr016201.1|Pbr025597.1|Pbr030764.1|Pbr036717.1	http://amigo.geneontology.org/amigo/term/GO:0010158	protein phosphorylation	Gene Ontology	GO:0006468	203	774	1.68734e-41	5.96898e-39	Pbr000842.1|Pbr004722.1|Pbr037367.1|Pbr006761.1|Pbr009529.1|Pbr031779.4|Pbr021622.1|Pbr014715.1|Pbr001466.1|Pbr000250.1|Pbr039120.1|Pbr027326.1|Pbr009378.1|Pbr038919.1|Pbr011247.1|Pbr042801.1|Pbr032869.1|Pbr000511.1|Pbr037508.2|Pbr021201.1|Pbr041027.1|Pbr040289.1|Pbr035162.1|Pbr027719.1|Pbr042706.1|Pbr004724.1|Pbr024298.1|Pbr037600.1|Pbr019690.1|Pbr017524.1|Pbr000653.1|Pbr030215.1|Pbr019886.1|Pbr…	http://amigo.geneontology.org/amigo/term/GO:0006468	Ubiquitin mediated proteolysis	KEGG PATHWAY	pxb04120	3	178	0.999984	0.999984	Pbr002374.1|Pbr031242.3|Pbr000796.1	http://www.genome.jp/kegg-bin/show_pathway?pxb04120/pxb:103952595%09red/pxb:103947414%09red	Photosynthesis	KEGG PATHWAY	pxb00195	1	68	0.998257	1	Pbr037487.1	http://www.genome.jp/kegg-bin/show_pathway?pxb00195/pxb:103936295%09red	#Term	Database	ID	Input number	Background number	P-Value	Corrected P-Value	Input	Hyperlink	Mismatch repair	KEGG PATHWAY	pxb03430	1	64
response to oomycetes	Gene Ontology	GO:0002239	8	23	4.91612e-06	0.000278814	Pbr005521.1|Pbr021474.1|Pbr031595.1|Pbr005526.1|Pbr005520.1|Pbr040049.1|Pbr005516.1|Pbr040048.1	http://amigo.geneontology.org/amigo/term/GO:0002239	response to wounding	Gene Ontology	GO:0009611	101	202	2.75717e-39	7.40477e-37	Pbr004885.1|Pbr027910.1|Pbr020642.1|Pbr025312.1|Pbr018708.1|Pbr042724.1|Pbr042466.1|Pbr019738.1|Pbr028352.1|Pbr000661.1|Pbr010663.1|Pbr000821.1|Pbr039229.1|Pbr012210.1|Pbr000663.1|Pbr033995.1|Pbr023905.1|Pbr019026.1|Pbr021495.1|Pbr006204.1|Pbr039972.1|Pbr022408.1|Pbr011911.1|Pbr027908.1|Pbr009538.1|Pbr009785.1|Pbr020412.1|Pbr040357.1|Pbr029794.1|Pbr005761.1|Pbr016460.1|Pbr039194.1|Pbr027917.1|Pbr…	http://amigo.geneontology.org/amigo/term/GO:0009611	#Term	Database	ID	Input number	Background number	P-Value	Corrected P-Value	Input	Hyperlink	Oxidative phosphorylation	KEGG PATHWAY	pxb00190	6	197	0.999772	1	Pbr040162.1|Pbr041824.1|Pbr025411.2|Pbr032047.1|Pbr000963.1|Pbr029767.1	http://www.genome.jp/kegg-bin/show_pathway?pxb00190/pxb:103964657%09red/pxb:103939294%09red/pxb:103932802%09red/pxb:103927556%09red/pxb:103931136%09red/pxb:103938711%09red	chloroplast	Gene Ontology	GO:0009507	1060	4354	2.51719e-157	4.54604e-154	Pbr004813.1|Pbr012798.1|Pbr002039.2|Pbr026096.1|Pbr037402.1|Pbr025145.1|Pbr029506.1|Pbr001357.1|Pbr000796.1|Pbr000994.1|Pbr030230.2|Pbr037237.1|Pbr019368.1|Pbr017953.1|Pbr012525.1|Pbr002293.1|Pbr027495.1|Pbr017214.1|Pbr015386.1|Pbr002838.1|Pbr033310.1|Pbr029905.1|Pbr011169.1|Pbr019269.1|Pbr021896.1|Pbr036910.1|Pbr005064.1|Pbr018789.1|Pbr015872.1|Pbr036353.1|Pbr034460.1|Pbr022954.1|Pbr004380.1|Pbr…	http://amigo.geneontology.org/amigo/term/GO:0009507	Aminoacyl-tRNA biosynthesis	KEGG PATHWAY	pxb00970	1	80
plant-type cell wall	Gene Ontology	GO:0009505	20	176	6.9047e-06	0.000373795	Pbr037864.1|Pbr011142.1|Pbr036598.1|Pbr028379.1|Pbr007186.1|Pbr017537.1|Pbr002309.1|Pbr036597.1|Pbr038852.1|Pbr012534.1|Pbr007159.1|Pbr014507.1|Pbr039073.1|Pbr004072.1|Pbr020835.1|Pbr033539.1|Pbr022921.1|Pbr031898.1|Pbr027875.1|Pbr015403.1	http://amigo.geneontology.org/amigo/term/GO:0009505	defense response	Gene Ontology	GO:0006952	106	226	3.13983e-39	7.40477e-37	Pbr037367.1|Pbr011999.1|Pbr016498.1|Pbr006761.1|Pbr012011.1|Pbr037113.1|Pbr012006.1|Pbr001466.1|Pbr037115.1|Pbr040345.1|Pbr001467.1|Pbr040352.1|Pbr011546.1|Pbr002593.1|Pbr006204.1|Pbr030215.1|Pbr019886.1|Pbr035539.1|Pbr020059.1|Pbr040355.1|Pbr012000.1|Pbr000367.1|Pbr020412.1|Pbr018768.1|Pbr006755.1|Pbr028239.1|Pbr040351.1|Pbr016329.1|Pbr025354.1|Pbr042517.1|Pbr020792.1|Pbr016460.1|Pbr040339.1|Pbr…	http://amigo.geneontology.org/amigo/term/GO:0006952	chloroplast	Gene Ontology	GO:0009507	1304	4354	8.04386e-242	1.40848e-238	Pbr036597.1|Pbr012798.1|Pbr012525.1|Pbr040328.2|Pbr011393.1|Pbr026096.1|Pbr010784.1|Pbr037402.1|Pbr025145.1|Pbr035256.1|Pbr016327.1|Pbr030230.2|Pbr022699.1|Pbr037237.1|Pbr019368.1|Pbr014751.1|Pbr017953.1|Pbr033245.1|Pbr002293.1|Pbr027495.1|Pbr020046.1|Pbr017214.1|Pbr042727.1|Pbr016477.1|Pbr030703.1|Pbr033310.1|Pbr014991.1|Pbr011169.1|Pbr010814.1|Pbr021896.1|Pbr025731.1|Pbr036910.1|Pbr033835.1|Pbr…	http://amigo.geneontology.org/amigo/term/GO:0009507	mRNA surveillance pathway	KEGG PATHWAY	pxb03015	5	190	0.9999	1	Pbr013659.1|Pbr041617.1|Pbr036256.1|Pbr025694.1|Pbr027338.1	http://www.genome.jp/kegg-bin/show_pathway?pxb03015/pxb:103963436%09red/pxb:103960168%09red/pxb:103949884%09red/pxb:103927910%09red/pxb:103946556%09red	chloroplast thylakoid membrane	Gene Ontology	GO:0009535	231	291	1.21172e-102	1.09419e-99	Pbr011265.1|Pbr012525.1|Pbr002203.1|Pbr039555.1|Pbr041955.1|Pbr040114.1|Pbr011660.1|Pbr037413.1|Pbr037402.1|Pbr003853.1|Pbr025529.1|Pbr028368.2|Pbr032602.1|Pbr030867.1|Pbr030230.2|Pbr037237.1|Pbr019368.1|Pbr017953.1|Pbr009667.1|Pbr021654.1|Pbr017214.1|Pbr004402.1|Pbr026304.2|Pbr030173.1|Pbr019911.1|Pbr007288.2|Pbr042301.1|Pbr032327.1|Pbr006550.1|Pbr007051.1|Pbr037839.1|Pbr033256.1|Pbr038259.2|Pbr…	http://amigo.geneontology.org/amigo/term/GO:0009535	RNA transport	KEGG PATHWAY	pxb03013	9	263
response to water deprivation	Gene Ontology	GO:0009414	26	282	1.04532e-05	0.000494955	Pbr008416.2|Pbr033025.1|Pbr041386.1|Pbr041771.1|Pbr023734.1|Pbr036868.2|Pbr023088.1|Pbr022127.1|Pbr028003.1|Pbr035163.1|Pbr020933.1|Pbr029887.1|Pbr014990.1|Pbr029415.2|Pbr018183.1|Pbr022038.1|Pbr020260.1|Pbr000106.1|Pbr027013.1|Pbr023839.4|Pbr039106.1|Pbr017702.1|Pbr010771.1|Pbr031935.3|Pbr017181.1|Pbr030831.1	http://amigo.geneontology.org/amigo/term/GO:0009414	protein serine/threonine kinase activity	Gene Ontology	GO:0004674	121	339	3.13658e-35	6.34037e-33	Pbr004722.1|Pbr023072.1|Pbr016079.1|Pbr000250.1|Pbr004090.1|Pbr033169.1|Pbr009378.1|Pbr011247.1|Pbr023974.1|Pbr012210.1|Pbr019688.1|Pbr033784.1|Pbr041027.1|Pbr000663.1|Pbr042643.1|Pbr004724.1|Pbr019690.1|Pbr000653.1|Pbr002199.1|Pbr026827.1|Pbr032409.2|Pbr020301.1|Pbr010647.1|Pbr012146.1|Pbr015346.1|Pbr002351.1|Pbr011500.1|Pbr035895.1|Pbr031843.1|Pbr013457.1|Pbr027846.2|Pbr041043.1|Pbr028469.1|Pbr…	http://amigo.geneontology.org/amigo/term/GO:0004674	chloroplast envelope	Gene Ontology	GO:0009941	356	496	3.27917e-139	2.87092e-136	Pbr012525.1|Pbr040328.2|Pbr026096.1|Pbr037402.1|Pbr025145.1|Pbr016327.1|Pbr014749.1|Pbr022699.1|Pbr010393.1|Pbr036353.1|Pbr039692.1|Pbr034833.1|Pbr024954.1|Pbr035432.1|Pbr036008.1|Pbr024832.1|Pbr017963.1|Pbr010408.1|Pbr000408.1|Pbr028534.1|Pbr038105.1|Pbr024150.1|Pbr037886.1|Pbr041133.1|Pbr016210.1|Pbr001669.1|Pbr013921.1|Pbr009906.1|Pbr021038.1|Pbr023011.1|Pbr016837.2|Pbr022366.1|Pbr004958.1|Pbr…	http://amigo.geneontology.org/amigo/term/GO:0009941	RNA transport	KEGG PATHWAY	pxb03013	8	263	0.999971	1	Pbr012819.1|Pbr016545.1|Pbr019134.1|Pbr013740.1|Pbr008549.1|Pbr034476.1|Pbr010898.1|Pbr025694.1	http://www.genome.jp/kegg-bin/show_pathway?pxb03013/pxb:103956993%09red/pxb:103962690%09red/pxb:103944828%09red/pxb:103960008%09red/pxb:103934241%09red/pxb:103936699%09red/pxb:103927910%09red	chloroplast envelope	Gene Ontology	GO:0009941	272	496	2.16587e-93	1.30385e-90	Pbr040128.1|Pbr007332.1|Pbr011265.1|Pbr035307.1|Pbr012525.1|Pbr024548.1|Pbr030421.1|Pbr039555.1|Pbr041955.1|Pbr026096.1|Pbr027385.2|Pbr037413.1|Pbr037402.1|Pbr025145.1|Pbr030175.1|Pbr032602.1|Pbr030867.1|Pbr042856.1|Pbr034883.1|Pbr033708.1|Pbr027562.1|Pbr021914.1|Pbr026031.1|Pbr018593.2|Pbr041947.1|Pbr009667.1|Pbr016458.1|Pbr003366.1|Pbr017011.1|Pbr021654.1|Pbr034918.1|Pbr030173.1|Pbr015483.1|Pbr…	http://amigo.geneontology.org/amigo/term/GO:0009941	mRNA surveillance pathway	KEGG PATHWAY	pxb03015	4	190
indoleacetic acid biosynthetic process	Gene Ontology	GO:0009684	6	11	1.05722e-05	0.000494955	Pbr006536.1|Pbr005461.1|Pbr006539.1|Pbr003978.1|Pbr003982.1|Pbr006535.1	http://amigo.geneontology.org/amigo/term/GO:0009684	defense response to oomycetes	Gene Ontology	GO:0002229	54	67	6.2009e-29	1.09678e-26	Pbr038317.1|Pbr037600.1|Pbr037367.1|Pbr016253.1|Pbr020308.1|Pbr003492.1|Pbr006761.1|Pbr036064.1|Pbr003484.1|Pbr001466.1|Pbr004288.1|Pbr009857.1|Pbr034114.1|Pbr003486.1|Pbr001883.1|Pbr020314.1|Pbr001467.1|Pbr037508.2|Pbr003488.1|Pbr011546.1|Pbr010566.1|Pbr019425.1|Pbr038271.1|Pbr040851.1|Pbr032922.1|Pbr006993.1|Pbr029594.2|Pbr002999.1|Pbr002913.1|Pbr040852.1|Pbr030215.1|Pbr019886.1|Pbr010055.1|Pbr…	http://amigo.geneontology.org/amigo/term/GO:0002229	chloroplast stroma	Gene Ontology	GO:0009570	352	549	8.10197e-127	4.72885e-124	Pbr012525.1|Pbr026096.1|Pbr010784.1|Pbr016327.1|Pbr014749.1|Pbr022699.1|Pbr019368.1|Pbr024541.3|Pbr033310.1|Pbr014991.1|Pbr011169.1|Pbr011223.1|Pbr029368.1|Pbr034833.1|Pbr015594.1|Pbr039320.1|Pbr017963.1|Pbr005529.2|Pbr042306.1|Pbr025451.4|Pbr028534.1|Pbr006446.1|Pbr014773.1|Pbr009377.1|Pbr009777.1|Pbr037886.1|Pbr041133.1|Pbr035503.1|Pbr001669.1|Pbr041926.1|Pbr040451.1|Pbr021464.1|Pbr007054.1|Pbr…	http://amigo.geneontology.org/amigo/term/GO:0009570	Spliceosome	KEGG PATHWAY	pxb03040	5	298	1	1	Pbr007551.1|Pbr032363.1|Pbr017682.1|Pbr016782.1|Pbr029529.1	http://www.genome.jp/kegg-bin/show_pathway?pxb03040/pxb:103963573%09red/pxb:108867313%09red/pxb:103931072%09red/pxb:103956390%09red	chloroplast stroma	Gene Ontology	GO:0009570	270	549	1.42454e-84	6.43179e-82	Pbr012525.1|Pbr024548.1|Pbr030421.1|Pbr016675.1|Pbr026096.1|Pbr037413.1|Pbr034583.1|Pbr030175.1|Pbr032602.1|Pbr033228.1|Pbr030040.1|Pbr034883.1|Pbr033708.1|Pbr019368.1|Pbr026031.1|Pbr018593.2|Pbr018987.1|Pbr009667.1|Pbr005372.2|Pbr005242.1|Pbr033489.2|Pbr026633.1|Pbr017849.2|Pbr041435.1|Pbr042671.1|Pbr015483.1|Pbr033310.1|Pbr042709.1|Pbr029905.1|Pbr028346.1|Pbr011169.1|Pbr005064.1|Pbr007051.1|Pbr…	http://amigo.geneontology.org/amigo/term/GO:0009570	Spliceosome	KEGG PATHWAY	pxb03040	3	298
root development	Gene Ontology	GO:0048364	19	166	1.059e-05	0.000494955	Pbr028472.1|Pbr005837.1|Pbr041676.1|Pbr041538.1|Pbr024340.1|Pbr038852.1|Pbr027651.1|Pbr014979.1|Pbr028071.1|Pbr028379.1|Pbr033107.1|Pbr037148.1|Pbr011157.1|Pbr041847.1|Pbr017718.1|Pbr025072.1|Pbr010901.3|Pbr028953.2|Pbr035115.1	http://amigo.geneontology.org/amigo/term/GO:0048364	calmodulin binding	Gene Ontology	GO:0005516	75	169	5.98196e-27	9.40497e-25	Pbr030152.2|Pbr015297.1|Pbr016408.1|Pbr004524.1|Pbr020308.1|Pbr041070.1|Pbr016732.1|Pbr037966.1|Pbr008481.1|Pbr000244.1|Pbr016450.1|Pbr028935.1|Pbr024690.1|Pbr040978.1|Pbr037109.1|Pbr042484.1|Pbr042644.1|Pbr000250.1|Pbr013608.1|Pbr001322.2|Pbr000251.1|Pbr024238.1|Pbr032221.1|Pbr019688.1|Pbr034839.1|Pbr021166.1|Pbr010295.1|Pbr020314.1|Pbr042683.1|Pbr027326.1|Pbr000248.1|Pbr008484.1|Pbr031539.1|Pbr…	http://amigo.geneontology.org/amigo/term/GO:0005516	chloroplast thylakoid membrane	Gene Ontology	GO:0009535	269	291	8.76795e-123	3.83817e-120	Pbr011265.1|Pbr005758.2|Pbr012525.1|Pbr002203.1|Pbr028387.1|Pbr022836.1|Pbr041955.1|Pbr012243.1|Pbr011660.1|Pbr037413.1|Pbr037402.1|Pbr003853.1|Pbr025529.1|Pbr022822.1|Pbr032602.1|Pbr030867.1|Pbr030230.2|Pbr001465.1|Pbr034652.1|Pbr037237.1|Pbr019368.1|Pbr017953.1|Pbr009667.1|Pbr005372.2|Pbr017011.1|Pbr021654.1|Pbr017214.1|Pbr004402.1|Pbr026304.2|Pbr030173.1|Pbr019911.1|Pbr007288.2|Pbr042301.1|Pbr…	http://amigo.geneontology.org/amigo/term/GO:0009535	Ribosome	KEGG PATHWAY	pxb03010	3	469	1	1	Pbr005010.1|Pbr037872.1|Pbr013521.1	http://www.genome.jp/kegg-bin/show_pathway?pxb03010/pxb:103950383%09red/pxb:103942385%09red/pxb:103943363%09red	thylakoid	Gene Ontology	GO:0009579	162	181	3.35114e-77	1.21043e-74	Pbr011265.1|Pbr012525.1|Pbr039555.1|Pbr026096.1|Pbr007280.1|Pbr032602.1|Pbr030867.1|Pbr042856.1|Pbr034883.1|Pbr037237.1|Pbr019368.1|Pbr017953.1|Pbr018987.1|Pbr021038.1|Pbr021654.1|Pbr042671.1|Pbr037746.1|Pbr032327.1|Pbr007051.1|Pbr037839.1|Pbr033256.1|Pbr034833.1|Pbr008101.1|Pbr017917.2|Pbr041170.1|Pbr008607.1|Pbr013560.1|Pbr017944.1|Pbr008358.1|Pbr002605.3|Pbr024832.1|Pbr023332.1|Pbr028226.1|Pbr…	http://amigo.geneontology.org/amigo/term/GO:0009579	Ribosome	KEGG PATHWAY	pxb03010	4	469
secondary shoot formation	Gene Ontology	GO:0010223	7	18	1.08051e-05	0.000494955	Pbr015724.1|Pbr031727.1|Pbr035906.1|Pbr017488.1|Pbr038276.1|Pbr011391.1|Pbr008379.1	http://amigo.geneontology.org/amigo/term/GO:0010223	kinase activity	Gene Ontology	GO:0016301	106	359	1.83309e-25	2.59382e-23	Pbr000842.1|Pbr004722.1|Pbr006761.1|Pbr009529.1|Pbr031779.4|Pbr021622.1|Pbr014715.1|Pbr023613.1|Pbr001466.1|Pbr031761.1|Pbr023974.1|Pbr001467.1|Pbr000511.1|Pbr037508.2|Pbr033784.1|Pbr004724.1|Pbr031280.1|Pbr024298.1|Pbr037600.1|Pbr017524.1|Pbr030215.1|Pbr019886.1|Pbr031763.1|Pbr032409.2|Pbr002352.1|Pbr015346.1|Pbr000367.1|Pbr002351.1|Pbr004726.1|Pbr006755.1|Pbr002127.1|Pbr031843.1|Pbr013457.1|Pbr…	http://amigo.geneontology.org/amigo/term/GO:0016301	mRNA binding	Gene Ontology	GO:0003729	273	855	1.15264e-47	4.03654e-45	Pbr008416.2|Pbr011265.1|Pbr005758.2|Pbr012525.1|Pbr031309.1|Pbr027560.1|Pbr039555.1|Pbr041955.1|Pbr026096.1|Pbr037402.1|Pbr034583.1|Pbr030175.1|Pbr004887.1|Pbr008611.1|Pbr016327.1|Pbr030867.1|Pbr014749.1|Pbr001465.1|Pbr011087.1|Pbr037237.1|Pbr019368.1|Pbr026031.1|Pbr020290.1|Pbr016567.1|Pbr009667.1|Pbr019837.1|Pbr026758.1|Pbr020900.1|Pbr021654.1|Pbr029408.1|Pbr015483.1|Pbr036090.1|Pbr014020.1|Pbr…	http://amigo.geneontology.org/amigo/term/GO:0003729	#Term	Database	ID	Input number	Background number	P-Value	Corrected P-Value	Input	Hyperlink	chloroplast thylakoid	Gene Ontology	GO:0009534	163	190	7.8541e-76	2.36408e-73	Pbr011265.1|Pbr022044.2|Pbr002203.1|Pbr039555.1|Pbr041955.1|Pbr026096.1|Pbr027385.2|Pbr037402.1|Pbr030867.1|Pbr042856.1|Pbr009517.1|Pbr019368.1|Pbr017953.1|Pbr041947.1|Pbr021038.1|Pbr017011.1|Pbr021654.1|Pbr040110.1|Pbr030173.1|Pbr008358.1|Pbr036353.1|Pbr033256.1|Pbr034833.1|Pbr019167.1|Pbr027462.1|Pbr008101.1|Pbr008607.1|Pbr007605.2|Pbr017944.1|Pbr022321.1|Pbr022814.1|Pbr015594.1|Pbr036008.1|Pbr…	http://amigo.geneontology.org/amigo/term/GO:0009534	#Term	Database	ID	Input number	Background number
response to light stimulus	Gene Ontology	GO:0009416	21	199	1.15874e-05	0.000511131	Pbr030955.1|Pbr037341.1|Pbr042301.1|Pbr022467.1|Pbr042112.1|Pbr012850.1|Pbr024340.1|Pbr024219.1|Pbr018095.1|Pbr008534.1|Pbr013897.1|Pbr028747.1|Pbr041014.1|Pbr033866.1|Pbr011599.1|Pbr008178.1|Pbr016132.1|Pbr004309.1|Pbr036063.1|Pbr015599.1|Pbr018096.3	http://amigo.geneontology.org/amigo/term/GO:0009416	DNA-binding transcription factor activity	Gene Ontology	GO:0003700	256	1513	3.61728e-25	4.65313e-23	Pbr004885.1|Pbr018920.1|Pbr020642.1|Pbr034585.1|Pbr038922.1|Pbr002398.1|Pbr007829.1|Pbr042466.1|Pbr034115.1|Pbr013715.1|Pbr028935.1|Pbr037113.1|Pbr019738.1|Pbr001424.1|Pbr023902.1|Pbr031548.1|Pbr040708.1|Pbr030208.1|Pbr030422.1|Pbr021011.1|Pbr020314.1|Pbr006046.1|Pbr039284.1|Pbr035775.1|Pbr035787.1|Pbr033995.1|Pbr035788.1|Pbr024234.1|Pbr040028.1|Pbr013502.1|Pbr024076.1|Pbr019026.1|Pbr027347.1|Pbr…	http://amigo.geneontology.org/amigo/term/GO:0003700	protein binding	Gene Ontology	GO:0005515	606	3199	3.76169e-38	1.09779e-35	Pbr010573.1|Pbr013713.1|Pbr011393.1|Pbr034751.1|Pbr038316.1|Pbr028968.2|Pbr037402.1|Pbr018822.1|Pbr016327.1|Pbr003844.1|Pbr025668.1|Pbr037237.1|Pbr019368.1|Pbr014751.1|Pbr017953.1|Pbr001460.1|Pbr015193.1|Pbr020294.1|Pbr039625.1|Pbr023136.1|Pbr008137.1|Pbr007294.2|Pbr036353.1|Pbr018183.1|Pbr004263.1|Pbr016850.1|Pbr022038.1|Pbr017917.2|Pbr026096.1|Pbr000276.2|Pbr030115.1|Pbr019003.1|Pbr033352.1|Pbr…	http://amigo.geneontology.org/amigo/term/GO:0005515	plasma membrane	Gene Ontology	GO:0005886	686	2973	1.29096e-64	2.29791e-61	Pbr011469.1|Pbr016801.1|Pbr006761.1|Pbr019946.4|Pbr014715.1|Pbr032757.1|Pbr001466.1|Pbr000250.1|Pbr027326.1|Pbr036210.1|Pbr038152.1|Pbr040289.1|Pbr010834.1|Pbr035162.1|Pbr025447.1|Pbr021220.1|Pbr004166.1|Pbr016797.1|Pbr004829.1|Pbr020718.1|Pbr009662.1|Pbr025580.2|Pbr029287.1|Pbr005733.1|Pbr016202.1|Pbr035539.1|Pbr010832.1|Pbr011895.1|Pbr006942.1|Pbr041376.1|Pbr034360.1|Pbr030246.1|Pbr038548.1|Pbr…	http://amigo.geneontology.org/amigo/term/GO:0005886	protein binding	Gene Ontology	GO:0005515	575	3199	8.70926e-40	2.24699e-37	Pbr013713.1|Pbr007736.1|Pbr026096.1|Pbr037402.1|Pbr018822.1|Pbr001357.1|Pbr014620.1|Pbr037237.1|Pbr019368.1|Pbr017953.1|Pbr001460.1|Pbr020294.1|Pbr022101.1|Pbr013806.1|Pbr029905.1|Pbr023136.1|Pbr008137.1|Pbr028019.1|Pbr007294.2|Pbr036353.1|Pbr018183.1|Pbr033235.1|Pbr029328.1|Pbr022038.1|Pbr017917.2|Pbr000276.2|Pbr038506.1|Pbr019003.1|Pbr010798.1|Pbr015594.1|Pbr036008.1|Pbr024832.1|Pbr030760.1|Pbr…	http://amigo.geneontology.org/amigo/term/GO:0005515	plasma membrane	Gene Ontology	GO:0005886	686	2973
response to abscisic acid	Gene Ontology	GO:0009737	31	377	1.30427e-05	0.000543438	Pbr029487.1|Pbr036345.1|Pbr008416.2|Pbr018445.1|Pbr036868.2|Pbr022577.1|Pbr013845.1|Pbr003287.1|Pbr016997.1|Pbr018444.1|Pbr010532.1|Pbr036238.1|Pbr039105.1|Pbr038975.1|Pbr009243.1|Pbr014990.1|Pbr029490.1|Pbr011454.1|Pbr042112.1|Pbr019846.1|Pbr023012.1|Pbr029070.1|Pbr020260.1|Pbr039197.1|Pbr027013.1|Pbr040387.1|Pbr041771.1|Pbr039106.1|Pbr017702.1|Pbr008947.1|Pbr005584.1	http://amigo.geneontology.org/amigo/term/GO:0009737	signaling receptor activity	Gene Ontology	GO:0038023	42	43	5.12296e-25	6.04083e-23	Pbr042517.1|Pbr022703.1|Pbr011999.1|Pbr042255.1|Pbr019946.4|Pbr012011.1|Pbr042259.1|Pbr000443.1|Pbr012010.1|Pbr012006.1|Pbr042468.1|Pbr040339.1|Pbr042258.1|Pbr040345.1|Pbr036458.1|Pbr040353.1|Pbr042254.1|Pbr040352.1|Pbr042263.1|Pbr009570.1|Pbr033205.1|Pbr036451.1|Pbr036450.1|Pbr042267.1|Pbr042261.1|Pbr019641.1|Pbr012002.1|Pbr012003.1|Pbr026632.3|Pbr040355.1|Pbr042268.1|Pbr040356.1|Pbr012000.1|Pbr…	http://amigo.geneontology.org/amigo/term/GO:0038023	chloroplast organization	Gene Ontology	GO:0009658	95	138	2.33241e-36	5.83437e-34	Pbr038999.1|Pbr016850.1|Pbr026096.1|Pbr005051.1|Pbr022822.1|Pbr033228.1|Pbr026031.1|Pbr018987.1|Pbr002977.1|Pbr041014.1|Pbr018112.1|Pbr023287.1|Pbr016960.1|Pbr041955.1|Pbr041170.1|Pbr022373.1|Pbr010798.1|Pbr002931.1|Pbr031614.1|Pbr001867.1|Pbr028534.1|Pbr013241.1|Pbr012471.1|Pbr021302.1|Pbr033482.1|Pbr001669.1|Pbr041926.1|Pbr019838.1|Pbr003987.1|Pbr022603.1|Pbr001576.3|Pbr010224.1|Pbr027495.1|Pbr…	http://amigo.geneontology.org/amigo/term/GO:0009658	cellular response to hypoxia	Gene Ontology	GO:0071456	125	204	7.44474e-42	6.62582e-39	Pbr020642.1|Pbr023072.1|Pbr042724.1|Pbr025111.1|Pbr013715.1|Pbr019738.1|Pbr028095.1|Pbr038280.1|Pbr028352.1|Pbr010663.1|Pbr016473.1|Pbr012334.1|Pbr016474.1|Pbr033995.1|Pbr025447.1|Pbr016471.1|Pbr016797.1|Pbr013219.1|Pbr015109.1|Pbr024189.1|Pbr002199.1|Pbr003483.1|Pbr038939.1|Pbr003170.1|Pbr034176.1|Pbr022708.1|Pbr039381.1|Pbr011676.1|Pbr027956.1|Pbr028469.1|Pbr023808.1|Pbr041315.1|Pbr008729.1|Pbr…	http://amigo.geneontology.org/amigo/term/GO:0071456	mRNA binding	Gene Ontology	GO:0003729	238	855	8.41621e-39	1.89996e-36	Pbr040128.1|Pbr011265.1|Pbr002039.2|Pbr031309.1|Pbr026573.2|Pbr039555.1|Pbr041955.1|Pbr026096.1|Pbr037402.1|Pbr034583.1|Pbr030175.1|Pbr032602.1|Pbr030867.1|Pbr030516.1|Pbr037237.1|Pbr019368.1|Pbr026031.1|Pbr018444.1|Pbr012525.1|Pbr009667.1|Pbr019837.1|Pbr021654.1|Pbr012405.1|Pbr015483.1|Pbr020664.1|Pbr037746.1|Pbr027560.1|Pbr041014.1|Pbr009242.1|Pbr028019.1|Pbr008967.1|Pbr040334.1|Pbr036910.1|Pbr…	http://amigo.geneontology.org/amigo/term/GO:0003729	cellular response to hypoxia	Gene Ontology	GO:0071456	126	204
oxidative photosynthetic carbon pathway	Gene Ontology	GO:0009854	5	6	1.40943e-05	0.000543438	Pbr001483.1|Pbr020711.2|Pbr027407.1|Pbr027531.1|Pbr037260.1	http://amigo.geneontology.org/amigo/term/GO:0009854	defense response to bacterium	Gene Ontology	GO:0042742	96	324	2.83539e-23	3.08621e-21	Pbr004885.1|Pbr004722.1|Pbr037367.1|Pbr006761.1|Pbr034115.1|Pbr031427.1|Pbr001466.1|Pbr020314.1|Pbr012920.1|Pbr001467.1|Pbr000511.1|Pbr001424.1|Pbr011546.1|Pbr019026.1|Pbr031102.1|Pbr019886.1|Pbr035539.1|Pbr032409.2|Pbr022408.1|Pbr011911.1|Pbr038911.1|Pbr024739.1|Pbr000367.1|Pbr003660.1|Pbr028356.1|Pbr006755.1|Pbr028239.1|Pbr009294.1|Pbr031843.1|Pbr031104.1|Pbr013092.1|Pbr017682.1|Pbr026951.2|Pbr…	http://amigo.geneontology.org/amigo/term/GO:0042742	plastid	Gene Ontology	GO:0009536	234	823	2.2854e-34	5.00217e-32	Pbr007332.1|Pbr022903.1|Pbr005758.2|Pbr026580.1|Pbr024548.1|Pbr020883.1|Pbr003220.2|Pbr010784.1|Pbr027954.1|Pbr003364.1|Pbr025145.1|Pbr004887.1|Pbr016327.1|Pbr014749.1|Pbr034971.1|Pbr018290.1|Pbr009987.1|Pbr013475.1|Pbr003366.1|Pbr007314.2|Pbr035432.1|Pbr034821.1|Pbr024821.1|Pbr036090.1|Pbr030757.1|Pbr019972.1|Pbr014991.1|Pbr041014.1|Pbr013180.1|Pbr008903.1|Pbr025168.1|Pbr018789.1|Pbr005130.1|Pbr…	http://amigo.geneontology.org/amigo/term/GO:0009536	response to chitin	Gene Ontology	GO:0010200	92	129	7.45523e-35	4.42344e-32	Pbr004885.1|Pbr018920.1|Pbr041477.1|Pbr034115.1|Pbr006543.1|Pbr019494.1|Pbr032005.1|Pbr031548.1|Pbr030208.1|Pbr016805.1|Pbr025038.1|Pbr009835.1|Pbr035775.1|Pbr035787.1|Pbr033995.1|Pbr003219.1|Pbr038602.1|Pbr031922.1|Pbr025352.1|Pbr018924.1|Pbr005152.1|Pbr000436.1|Pbr022408.1|Pbr017656.1|Pbr023129.1|Pbr019687.1|Pbr018922.1|Pbr009294.1|Pbr019738.1|Pbr016184.1|Pbr013092.1|Pbr020029.1|Pbr040662.1|Pbr…	http://amigo.geneontology.org/amigo/term/GO:0010200	plastoglobule	Gene Ontology	GO:0010287	56	62	1.24222e-27	2.49272e-25	Pbr008977.1|Pbr014580.1|Pbr019168.1|Pbr039555.1|Pbr026096.1|Pbr001687.1|Pbr037402.1|Pbr033766.1|Pbr002907.1|Pbr030867.1|Pbr042856.1|Pbr028046.1|Pbr021388.1|Pbr026090.1|Pbr022840.1|Pbr004415.1|Pbr001417.2|Pbr019368.1|Pbr034869.1|Pbr003848.1|Pbr026031.1|Pbr022044.2|Pbr003405.1|Pbr004280.1|Pbr009405.1|Pbr007291.1|Pbr016458.1|Pbr000879.2|Pbr008967.1|Pbr039568.1|Pbr021038.1|Pbr033156.1|Pbr031952.1|Pbr…	http://amigo.geneontology.org/amigo/term/GO:0010287	response to wounding	Gene Ontology	GO:0009611	118	202
auxin biosynthetic process	Gene Ontology	GO:0009851	7	19	1.43715e-05	0.000543438	Pbr006536.1|Pbr005461.1|Pbr006539.1|Pbr003978.1|Pbr026415.1|Pbr003982.1|Pbr006535.1	http://amigo.geneontology.org/amigo/term/GO:0009851	abscisic acid-activated signaling pathway	Gene Ontology	GO:0009738	52	95	3.05027e-22	3.08296e-20	Pbr007829.1|Pbr011997.1|Pbr022703.1|Pbr011999.1|Pbr042255.1|Pbr028239.1|Pbr025876.1|Pbr000124.1|Pbr012011.1|Pbr042259.1|Pbr009538.1|Pbr012010.1|Pbr012006.1|Pbr042468.1|Pbr013975.1|Pbr040339.1|Pbr042258.1|Pbr033717.1|Pbr040345.1|Pbr042517.1|Pbr040353.1|Pbr042254.1|Pbr040352.1|Pbr042263.1|Pbr010918.1|Pbr010566.1|Pbr009570.1|Pbr019425.1|Pbr031920.1|Pbr032922.1|Pbr042261.1|Pbr038324.1|Pbr012002.1|Pbr…	http://amigo.geneontology.org/amigo/term/GO:0009738	response to light stimulus	Gene Ontology	GO:0009416	98	199	1.11895e-28	2.17698e-26	Pbr007332.1|Pbr034751.1|Pbr039555.1|Pbr005051.1|Pbr009405.1|Pbr001465.1|Pbr009517.1|Pbr036063.1|Pbr021654.1|Pbr030173.1|Pbr041014.1|Pbr028747.1|Pbr033256.1|Pbr022686.1|Pbr013991.1|Pbr026758.1|Pbr008607.1|Pbr026538.1|Pbr027125.3|Pbr021358.1|Pbr024832.1|Pbr004280.1|Pbr040066.1|Pbr011422.1|Pbr011415.1|Pbr018096.3|Pbr022324.1|Pbr006760.1|Pbr008050.1|Pbr007291.1|Pbr042301.1|Pbr037054.1|Pbr018094.1|Pbr…	http://amigo.geneontology.org/amigo/term/GO:0009416	response to wounding	Gene Ontology	GO:0009611	110	202	1.53938e-33	6.85022e-31	Pbr004885.1|Pbr027910.1|Pbr020642.1|Pbr025312.1|Pbr018708.1|Pbr042724.1|Pbr034069.1|Pbr019738.1|Pbr028352.1|Pbr020414.1|Pbr010663.1|Pbr003569.1|Pbr039229.1|Pbr012210.1|Pbr000663.1|Pbr033995.1|Pbr020433.1|Pbr039849.1|Pbr021495.1|Pbr006204.1|Pbr017106.1|Pbr009781.1|Pbr039972.1|Pbr022408.1|Pbr027908.1|Pbr009783.1|Pbr006466.3|Pbr027774.1|Pbr002629.1|Pbr009785.1|Pbr020412.1|Pbr040357.1|Pbr011181.1|Pbr…	http://amigo.geneontology.org/amigo/term/GO:0009611	plasma membrane	Gene Ontology	GO:0005886	495	2973	5.17451e-27	9.34517e-25	Pbr004813.1|Pbr039097.1|Pbr007736.1|Pbr029101.2|Pbr003104.1|Pbr003133.1|Pbr019837.1|Pbr038139.1|Pbr029905.1|Pbr020038.1|Pbr018183.1|Pbr028864.1|Pbr009216.4|Pbr019988.2|Pbr027892.1|Pbr024954.1|Pbr015556.1|Pbr038506.1|Pbr005903.1|Pbr027017.1|Pbr001645.1|Pbr030714.1|Pbr011204.1|Pbr010848.1|Pbr012484.1|Pbr008389.1|Pbr016789.1|Pbr005858.1|Pbr041529.1|Pbr002127.1|Pbr042306.1|Pbr000408.1|Pbr025451.4|Pbr…	http://amigo.geneontology.org/amigo/term/GO:0005886	defense response	Gene Ontology	GO:0006952	117	226
positive gravitropism	Gene Ontology	GO:0009958	9	37	1.46012e-05	0.000543438	Pbr009498.1|Pbr038802.1|Pbr032804.1|Pbr036911.2|Pbr041847.1|Pbr024319.1|Pbr010433.1|Pbr011330.1|Pbr042882.1	http://amigo.geneontology.org/amigo/term/GO:0009958	defense response to fungus	Gene Ontology	GO:0050832	67	194	1.75115e-19	1.65192e-17	Pbr010237.1|Pbr006776.1|Pbr002185.1|Pbr004885.1|Pbr017682.1|Pbr034115.1|Pbr029062.1|Pbr014955.1|Pbr023613.1|Pbr010912.1|Pbr002521.1|Pbr004288.1|Pbr020607.1|Pbr003406.1|Pbr037403.1|Pbr029529.1|Pbr004466.1|Pbr018609.1|Pbr021011.1|Pbr029061.1|Pbr037931.1|Pbr012920.1|Pbr029058.1|Pbr002913.1|Pbr010918.1|Pbr039849.1|Pbr040482.1|Pbr035719.1|Pbr019026.1|Pbr002473.1|Pbr011544.2|Pbr024123.1|Pbr019030.1|Pbr…	http://amigo.geneontology.org/amigo/term/GO:0050832	cytosol	Gene Ontology	GO:0005829	541	3025	2.60911e-28	4.56855e-26	Pbr000621.2|Pbr012525.1|Pbr026096.1|Pbr037402.1|Pbr019368.1|Pbr017953.1|Pbr016821.1|Pbr027495.1|Pbr010393.1|Pbr034470.1|Pbr011169.1|Pbr021896.1|Pbr029941.1|Pbr023287.1|Pbr018183.1|Pbr008395.1|Pbr027182.1|Pbr022038.1|Pbr024954.1|Pbr004785.2|Pbr019003.1|Pbr017915.1|Pbr036008.1|Pbr026185.1|Pbr018343.1|Pbr017719.1|Pbr017963.1|Pbr010408.1|Pbr042306.1|Pbr007343.1|Pbr037426.1|Pbr004930.1|Pbr028534.1|Pbr…	http://amigo.geneontology.org/amigo/term/GO:0005829	defense response	Gene Ontology	GO:0006952	114	226	2.08214e-32	7.41242e-30	Pbr037367.1|Pbr011999.1|Pbr016498.1|Pbr006761.1|Pbr012011.1|Pbr037113.1|Pbr033137.1|Pbr001466.1|Pbr020414.1|Pbr042258.1|Pbr040345.1|Pbr042265.1|Pbr002371.1|Pbr001467.1|Pbr040352.1|Pbr042263.1|Pbr020433.1|Pbr023330.1|Pbr035718.1|Pbr006204.1|Pbr035539.1|Pbr036399.1|Pbr040355.1|Pbr012000.1|Pbr006466.3|Pbr036568.1|Pbr020412.1|Pbr018768.1|Pbr006755.1|Pbr012006.1|Pbr040351.1|Pbr012008.1|Pbr025354.1|Pbr…	http://amigo.geneontology.org/amigo/term/GO:0006952	response to light stimulus	Gene Ontology	GO:0009416	87	199	4.87385e-25	7.73612e-23	Pbr007332.1|Pbr039555.1|Pbr009517.1|Pbr036063.1|Pbr021654.1|Pbr030173.1|Pbr032298.1|Pbr028747.1|Pbr008788.1|Pbr033256.1|Pbr032600.1|Pbr022686.1|Pbr008607.1|Pbr019844.1|Pbr026538.1|Pbr027125.3|Pbr024832.1|Pbr004280.1|Pbr040066.1|Pbr011422.1|Pbr011415.1|Pbr018096.3|Pbr022324.1|Pbr011223.1|Pbr021102.1|Pbr042301.1|Pbr037054.1|Pbr009405.1|Pbr032299.1|Pbr019838.1|Pbr000319.1|Pbr015123.1|Pbr038420.1|Pbr…	http://amigo.geneontology.org/amigo/term/GO:0009416	response to chitin	Gene Ontology	GO:0010200	87	129
plant-type cell wall loosening	Gene Ontology	GO:0009828	9	37	1.46012e-05	0.000543438	Pbr035527.1|Pbr005930.1|Pbr038442.1|Pbr039073.1|Pbr002980.1|Pbr017279.1|Pbr004072.1|Pbr033539.1|Pbr002929.1	http://amigo.geneontology.org/amigo/term/GO:0009828	response to abscisic acid	Gene Ontology	GO:0009737	96	377	2.02297e-19	1.78906e-17	Pbr007829.1|Pbr003855.1|Pbr003612.1|Pbr042466.1|Pbr019738.1|Pbr040484.1|Pbr013975.1|Pbr033451.1|Pbr030208.1|Pbr021011.1|Pbr006046.1|Pbr010566.1|Pbr007327.1|Pbr008630.1|Pbr015926.1|Pbr032922.1|Pbr024123.1|Pbr015109.1|Pbr015346.1|Pbr009492.1|Pbr000504.1|Pbr022348.1|Pbr024864.1|Pbr000398.1|Pbr020412.1|Pbr032410.1|Pbr036064.1|Pbr007449.1|Pbr016222.1|Pbr026271.1|Pbr026076.1|Pbr037476.1|Pbr035890.1|Pbr…	http://amigo.geneontology.org/amigo/term/GO:0009737	plasma membrane	Gene Ontology	GO:0005886	533	2973	4.32511e-28	6.88479e-26	Pbr000621.2|Pbr039097.1|Pbr007736.1|Pbr016327.1|Pbr003104.1|Pbr025668.1|Pbr002901.1|Pbr003133.1|Pbr001309.1|Pbr015193.1|Pbr022835.1|Pbr008137.1|Pbr018183.1|Pbr028864.1|Pbr027892.1|Pbr024954.1|Pbr015556.1|Pbr005903.1|Pbr027017.1|Pbr001645.1|Pbr030714.1|Pbr011204.1|Pbr010848.1|Pbr040019.1|Pbr012484.1|Pbr008389.1|Pbr002127.1|Pbr042306.1|Pbr000408.1|Pbr020491.1|Pbr025451.4|Pbr018096.3|Pbr020758.1|Pbr…	http://amigo.geneontology.org/amigo/term/GO:0005886	protein serine/threonine kinase activity	Gene Ontology	GO:0004674	133	339	6.03144e-29	1.78933e-26	Pbr031845.1|Pbr004722.1|Pbr026689.2|Pbr023072.1|Pbr010647.1|Pbr033365.1|Pbr005251.1|Pbr000250.1|Pbr033169.1|Pbr011247.1|Pbr023974.1|Pbr012210.1|Pbr040624.1|Pbr033784.1|Pbr041027.1|Pbr000663.1|Pbr038919.1|Pbr004724.1|Pbr010307.1|Pbr028501.1|Pbr019690.1|Pbr000653.1|Pbr002199.1|Pbr027324.1|Pbr005152.1|Pbr026827.1|Pbr035317.1|Pbr020301.1|Pbr011895.1|Pbr006206.1|Pbr012146.1|Pbr015346.1|Pbr004726.1|Pbr…	http://amigo.geneontology.org/amigo/term/GO:0004674	chloroplast organization	Gene Ontology	GO:0009658	73	138	5.14028e-25	7.73612e-23	Pbr038999.1|Pbr008977.1|Pbr042751.1|Pbr041947.1|Pbr028137.1|Pbr001055.1|Pbr031547.1|Pbr041955.1|Pbr026096.1|Pbr013241.1|Pbr036910.1|Pbr019838.1|Pbr033228.1|Pbr012471.1|Pbr021302.1|Pbr028046.1|Pbr026090.1|Pbr022508.1|Pbr016562.1|Pbr018987.1|Pbr031040.1|Pbr027495.1|Pbr017602.1|Pbr017382.1|Pbr030328.2|Pbr017604.1|Pbr031578.1|Pbr001669.1|Pbr016458.1|Pbr038361.1|Pbr041014.1|Pbr042029.1|Pbr003987.1|Pbr…	http://amigo.geneontology.org/amigo/term/GO:0009658	cytoplasm	Gene Ontology	GO:0005737	697	4014
sucrose biosynthetic process	Gene Ontology	GO:0005986	6	12	1.54217e-05	0.000556583	Pbr036345.1|Pbr003107.1|Pbr012401.1|Pbr027013.1|Pbr041091.1|Pbr010532.1	http://amigo.geneontology.org/amigo/term/GO:0005986	response to salicylic acid	Gene Ontology	GO:0009751	48	100	7.65707e-19	6.37339e-17	Pbr004885.1|Pbr032951.1|Pbr011333.1|Pbr025876.1|Pbr036064.1|Pbr029062.1|Pbr017775.1|Pbr013623.1|Pbr031548.1|Pbr032948.3|Pbr029061.1|Pbr001467.1|Pbr006264.1|Pbr003795.1|Pbr014160.1|Pbr010566.1|Pbr029057.1|Pbr003794.1|Pbr027953.1|Pbr018725.1|Pbr032922.1|Pbr019030.1|Pbr002913.1|Pbr003796.1|Pbr042081.1|Pbr022408.1|Pbr029058.1|Pbr001424.1|Pbr006290.1|Pbr001469.1|Pbr019026.1|Pbr031668.1|Pbr010799.1|Pbr…	http://amigo.geneontology.org/amigo/term/GO:0009751	apoplast	Gene Ontology	GO:0048046	110	275	5.09362e-26	7.43245e-24	Pbr000621.2|Pbr035256.1|Pbr026580.1|Pbr034698.1|Pbr026096.1|Pbr021987.2|Pbr032602.1|Pbr014749.1|Pbr034883.1|Pbr021914.1|Pbr018290.1|Pbr018987.1|Pbr040794.1|Pbr029408.1|Pbr028615.1|Pbr034833.1|Pbr026758.1|Pbr022038.1|Pbr041170.1|Pbr003117.1|Pbr004785.2|Pbr006294.1|Pbr027125.3|Pbr023332.1|Pbr001867.1|Pbr011415.1|Pbr028534.1|Pbr006760.1|Pbr025247.1|Pbr005153.1|Pbr001465.1|Pbr009377.1|Pbr037597.1|Pbr…	http://amigo.geneontology.org/amigo/term/GO:0048046	protein phosphorylation	Gene Ontology	GO:0006468	216	774	1.25632e-28	3.19463e-26	Pbr028767.1|Pbr031845.1|Pbr004722.1|Pbr037367.1|Pbr006761.1|Pbr010647.1|Pbr031779.4|Pbr014715.1|Pbr033365.1|Pbr001466.1|Pbr000250.1|Pbr027326.1|Pbr038919.1|Pbr011247.1|Pbr023641.1|Pbr001467.1|Pbr000511.1|Pbr040624.1|Pbr033784.1|Pbr041027.1|Pbr040289.1|Pbr035162.1|Pbr010421.1|Pbr004724.1|Pbr026190.1|Pbr024298.1|Pbr028501.1|Pbr019690.1|Pbr020718.1|Pbr017524.1|Pbr000653.1|Pbr034687.1|Pbr027324.1|Pbr…	http://amigo.geneontology.org/amigo/term/GO:0006468	plastid	Gene Ontology	GO:0009536	195	823	1.53028e-24	2.12591e-22	Pbr007332.1|Pbr005737.1|Pbr009987.1|Pbr024548.1|Pbr003220.2|Pbr027954.1|Pbr003364.1|Pbr025145.1|Pbr018109.2|Pbr007314.2|Pbr018290.1|Pbr003580.1|Pbr003101.1|Pbr003366.1|Pbr035432.1|Pbr024821.1|Pbr032591.3|Pbr030757.1|Pbr009665.2|Pbr041014.1|Pbr005064.1|Pbr025168.1|Pbr018789.1|Pbr005130.1|Pbr021189.1|Pbr034833.1|Pbr007147.1|Pbr022907.1|Pbr027800.1|Pbr042911.1|Pbr039347.1|Pbr000885.1|Pbr007650.1|Pbr…	http://amigo.geneontology.org/amigo/term/GO:0009536	cytosol	Gene Ontology	GO:0005829	556	3025
response to mannose	Gene Ontology	GO:1905582	5	7	2.35132e-05	0.000823653	Pbr027728.1|Pbr037416.1|Pbr014541.1|Pbr008947.1|Pbr042698.1	http://amigo.geneontology.org/amigo/term/GO:1905582	heme binding	Gene Ontology	GO:0020037	90	357	4.65143e-18	3.65654e-16	Pbr015965.1|Pbr025312.1|Pbr019906.1|Pbr023880.1|Pbr004630.1|Pbr023101.1|Pbr035938.1|Pbr015441.1|Pbr021375.1|Pbr011546.1|Pbr020266.1|Pbr031339.1|Pbr006204.1|Pbr020059.1|Pbr019698.1|Pbr006942.1|Pbr007103.1|Pbr001857.2|Pbr021376.1|Pbr034114.1|Pbr004466.1|Pbr027136.1|Pbr036366.1|Pbr037476.1|Pbr001706.1|Pbr022954.1|Pbr009946.1|Pbr020110.1|Pbr029414.1|Pbr035365.1|Pbr030661.1|Pbr035359.1|Pbr006205.1|Pbr…	http://amigo.geneontology.org/amigo/term/GO:0020037	ADP binding	Gene Ontology	GO:0043531	80	154	8.29709e-25	1.11755e-22	Pbr002761.1|Pbr013155.1|Pbr032140.1|Pbr017306.1|Pbr023859.3|Pbr017046.1|Pbr013119.1|Pbr019096.1|Pbr013153.1|Pbr037300.2|Pbr004887.1|Pbr016327.1|Pbr003344.1|Pbr042287.1|Pbr001465.1|Pbr032142.1|Pbr021958.1|Pbr023861.1|Pbr021959.1|Pbr023884.2|Pbr021960.1|Pbr017559.1|Pbr003848.1|Pbr009682.1|Pbr020644.1|Pbr039001.1|Pbr010537.1|Pbr003416.1|Pbr036090.1|Pbr009684.1|Pbr035730.1|Pbr013128.1|Pbr023136.1|Pbr…	http://amigo.geneontology.org/amigo/term/GO:0043531	response to cadmium ion	Gene Ontology	GO:0046686	120	296	3.0557e-27	6.79894e-25	Pbr036806.1|Pbr028918.1|Pbr008481.1|Pbr025111.1|Pbr022812.1|Pbr013657.1|Pbr025236.1|Pbr005502.1|Pbr012334.1|Pbr002371.1|Pbr038712.1|Pbr029905.1|Pbr021220.1|Pbr002864.1|Pbr007723.1|Pbr016797.1|Pbr023757.1|Pbr015109.1|Pbr019785.1|Pbr036263.1|Pbr022632.1|Pbr030246.1|Pbr001078.1|Pbr011062.1|Pbr034039.1|Pbr002020.1|Pbr027840.1|Pbr021768.2|Pbr036018.1|Pbr012094.1|Pbr039187.1|Pbr002038.1|Pbr005487.1|Pbr…	http://amigo.geneontology.org/amigo/term/GO:0046686	cytosol	Gene Ontology	GO:0005829	488	3025	5.31723e-24	6.85922e-22	Pbr005737.1|Pbr012525.1|Pbr026096.1|Pbr037402.1|Pbr001357.1|Pbr019368.1|Pbr017953.1|Pbr027495.1|Pbr013806.1|Pbr034470.1|Pbr029905.1|Pbr011169.1|Pbr028019.1|Pbr029941.1|Pbr040334.1|Pbr005064.1|Pbr018183.1|Pbr022038.1|Pbr024954.1|Pbr019003.1|Pbr036008.1|Pbr037858.2|Pbr018343.1|Pbr017719.1|Pbr041529.1|Pbr042306.1|Pbr007343.1|Pbr004930.1|Pbr034460.1|Pbr028189.1|Pbr014773.1|Pbr027186.1|Pbr019632.1|Pbr…	http://amigo.geneontology.org/amigo/term/GO:0005829	response to cadmium ion	Gene Ontology	GO:0046686	120	296
base-excision repair	Gene Ontology	GO:0006284	7	21	2.44398e-05	0.000831653	Pbr007355.1|Pbr010256.1|Pbr002540.1|Pbr025515.1|Pbr010273.1|Pbr002509.1|Pbr026783.1	http://amigo.geneontology.org/amigo/term/GO:0006284	response to fungus	Gene Ontology	GO:0009620	45	97	2.55719e-17	1.90443e-15	Pbr012741.1|Pbr005350.1|Pbr029062.1|Pbr015755.1|Pbr028352.1|Pbr004466.1|Pbr038823.1|Pbr009181.2|Pbr029058.1|Pbr037508.2|Pbr013525.1|Pbr006205.1|Pbr010918.1|Pbr039849.1|Pbr024328.1|Pbr035719.1|Pbr014994.1|Pbr031954.1|Pbr037600.1|Pbr018611.1|Pbr006204.1|Pbr026344.1|Pbr037066.1|Pbr001296.1|Pbr028684.2|Pbr020059.1|Pbr029600.1|Pbr028723.1|Pbr010964.1|Pbr037817.1|Pbr002124.1|Pbr009538.1|Pbr029061.1|Pbr…	http://amigo.geneontology.org/amigo/term/GO:0009620	thylakoid lumen	Gene Ontology	GO:0031977	47	48	4.53971e-23	5.67788e-21	Pbr012243.1|Pbr019374.2|Pbr002013.2|Pbr033489.2|Pbr033449.1|Pbr037839.1|Pbr028189.1|Pbr022822.1|Pbr032602.1|Pbr021279.1|Pbr039710.1|Pbr009777.1|Pbr019368.1|Pbr022840.1|Pbr017953.1|Pbr002360.1|Pbr010113.1|Pbr024408.1|Pbr002499.1|Pbr042797.1|Pbr034833.1|Pbr016840.2|Pbr023621.1|Pbr033156.1|Pbr042913.1|Pbr031952.1|Pbr032325.1|Pbr005785.1|Pbr021226.1|Pbr021122.1|Pbr000210.1|Pbr021294.1|Pbr011409.1|Pbr…	http://amigo.geneontology.org/amigo/term/GO:0031977	cytosol	Gene Ontology	GO:0005829	540	3025	3.11082e-24	6.1525e-22	Pbr008481.1|Pbr004261.1|Pbr040484.1|Pbr013698.1|Pbr035890.1|Pbr012209.1|Pbr039523.1|Pbr016098.1|Pbr006974.1|Pbr040352.1|Pbr029905.1|Pbr025447.1|Pbr011885.1|Pbr016797.1|Pbr004679.1|Pbr028918.1|Pbr034362.1|Pbr026513.1|Pbr033690.1|Pbr008222.1|Pbr006942.1|Pbr022348.1|Pbr011397.1|Pbr013510.1|Pbr030601.1|Pbr001647.1|Pbr009488.1|Pbr042517.1|Pbr009268.1|Pbr013576.1|Pbr017682.1|Pbr008610.1|Pbr015116.1|Pbr…	http://amigo.geneontology.org/amigo/term/GO:0005829	apoplast	Gene Ontology	GO:0048046	98	275	1.02309e-22	1.18936e-20	Pbr035256.1|Pbr034698.1|Pbr026096.1|Pbr021987.2|Pbr032602.1|Pbr034883.1|Pbr021914.1|Pbr018290.1|Pbr018987.1|Pbr040794.1|Pbr040110.1|Pbr029905.1|Pbr028615.1|Pbr029101.2|Pbr034833.1|Pbr022038.1|Pbr041170.1|Pbr003117.1|Pbr027125.3|Pbr023332.1|Pbr001867.1|Pbr029954.1|Pbr011415.1|Pbr012392.1|Pbr025247.1|Pbr006233.1|Pbr016632.1|Pbr026031.1|Pbr041537.1|Pbr006372.1|Pbr037413.1|Pbr019837.1|Pbr019348.1|Pbr…	http://amigo.geneontology.org/amigo/term/GO:0048046	protein phosphorylation	Gene Ontology	GO:0006468	201	774
gibberellic acid mediated signaling pathway	Gene Ontology	GO:0009740	9	41	2.95565e-05	0.000977828	Pbr031361.1|Pbr006687.1|Pbr022022.1|Pbr006221.1|Pbr024532.1|Pbr016997.1|Pbr007305.1|Pbr036063.1|Pbr015599.1	http://amigo.geneontology.org/amigo/term/GO:0009740	protein binding	Gene Ontology	GO:0005515	395	3199	8.89976e-16	6.29658e-14	Pbr015965.1|Pbr022706.1|Pbr013965.1|Pbr013715.1|Pbr011914.1|Pbr030208.1|Pbr035162.1|Pbr041662.1|Pbr003219.1|Pbr016811.1|Pbr019886.1|Pbr034362.1|Pbr028949.1|Pbr033352.1|Pbr003660.1|Pbr042118.1|Pbr002127.1|Pbr016329.1|Pbr028469.1|Pbr000291.1|Pbr013092.1|Pbr016851.1|Pbr029473.1|Pbr017682.1|Pbr036064.1|Pbr013385.1|Pbr016222.1|Pbr010812.1|Pbr018232.1|Pbr001276.1|Pbr005823.2|Pbr037476.1|Pbr004090.1|Pbr…	http://amigo.geneontology.org/amigo/term/GO:0005515	response to cold	Gene Ontology	GO:0009409	106	310	6.56789e-21	7.66692e-19	Pbr007332.1|Pbr012525.1|Pbr037457.1|Pbr022984.1|Pbr020883.1|Pbr036795.1|Pbr032602.1|Pbr030867.1|Pbr001465.1|Pbr013975.1|Pbr018290.1|Pbr016458.1|Pbr037538.1|Pbr032298.1|Pbr017040.1|Pbr029941.1|Pbr010916.1|Pbr038704.1|Pbr010227.1|Pbr008358.1|Pbr030714.1|Pbr031935.3|Pbr034488.2|Pbr024398.1|Pbr039378.1|Pbr011422.1|Pbr011415.1|Pbr040935.2|Pbr033228.1|Pbr009917.1|Pbr006760.1|Pbr032679.1|Pbr034883.1|Pbr…	http://amigo.geneontology.org/amigo/term/GO:0009409	cytoplasm	Gene Ontology	GO:0005737	671	4014	9.98059e-24	1.77654e-21	Pbr022706.1|Pbr007550.1|Pbr025111.1|Pbr024565.1|Pbr029039.1|Pbr032005.1|Pbr013698.1|Pbr033169.1|Pbr016460.1|Pbr000352.3|Pbr006974.1|Pbr007554.1|Pbr012334.1|Pbr033646.1|Pbr037755.1|Pbr002462.1|Pbr002131.1|Pbr029905.1|Pbr025447.1|Pbr041652.1|Pbr016282.1|Pbr000605.1|Pbr026713.1|Pbr016797.1|Pbr006193.2|Pbr036058.1|Pbr004679.1|Pbr027457.1|Pbr015554.1|Pbr029287.1|Pbr034362.1|Pbr036374.1|Pbr002584.2|Pbr…	http://amigo.geneontology.org/amigo/term/GO:0005737	photosynthesis	Gene Ontology	GO:0015979	46	52	1.0537e-22	1.18936e-20	Pbr004930.1|Pbr041516.2|Pbr017226.1|Pbr012798.1|Pbr002013.2|Pbr023131.1|Pbr022711.1|Pbr032603.1|Pbr007379.2|Pbr041955.1|Pbr039554.1|Pbr032602.1|Pbr030867.1|Pbr001545.1|Pbr012401.1|Pbr010532.1|Pbr024409.1|Pbr001201.3|Pbr030173.1|Pbr000879.2|Pbr032327.1|Pbr012392.1|Pbr034762.1|Pbr033256.1|Pbr028828.1|Pbr032325.1|Pbr033219.1|Pbr012281.1|Pbr021226.1|Pbr021122.1|Pbr028189.1|Pbr000766.1|Pbr035932.1|Pbr…	http://amigo.geneontology.org/amigo/term/GO:0015979	protein serine/threonine kinase activity	Gene Ontology	GO:0004674	119	339
vacuole	Gene Ontology	GO:0005773	41	598	3.36646e-05	0.00105765	Pbr037864.1|Pbr036597.1|Pbr036598.1|Pbr034460.1|Pbr040608.1|Pbr025610.1|Pbr026589.1|Pbr011197.1|Pbr015095.1|Pbr033292.1|Pbr040128.1|Pbr042767.1|Pbr020725.1|Pbr015552.2|Pbr006687.1|Pbr027954.1|Pbr002291.1|Pbr035163.1|Pbr041811.2|Pbr021273.1|Pbr039325.1|Pbr015814.1|Pbr018183.1|Pbr000155.1|Pbr023012.1|Pbr022038.1|Pbr018269.1|Pbr023965.1|Pbr012322.1|Pbr039323.1|Pbr023839.4|Pbr016632.1|Pbr005888.1|Pbr…	http://amigo.geneontology.org/amigo/term/GO:0005773	defense response to bacterium, incompatible interaction	Gene Ontology	GO:0009816	30	43	1.65019e-15	1.11191e-13	Pbr040662.1|Pbr020415.1|Pbr009495.1|Pbr006543.1|Pbr018879.1|Pbr011333.1|Pbr042801.1|Pbr015674.1|Pbr017006.1|Pbr003795.1|Pbr020432.1|Pbr014160.1|Pbr042706.1|Pbr041662.1|Pbr003794.1|Pbr027953.1|Pbr017128.1|Pbr003796.1|Pbr013623.1|Pbr017775.1|Pbr031548.1|Pbr006290.1|Pbr006316.1|Pbr010799.1|Pbr039286.1|Pbr003660.1|Pbr020412.1|Pbr018725.1|Pbr021768.2|Pbr020435.1	http://amigo.geneontology.org/amigo/term/GO:0009816	chloroplast thylakoid lumen	Gene Ontology	GO:0009543	39	42	7.42213e-19	8.12259e-17	Pbr012243.1|Pbr030680.1|Pbr042913.1|Pbr017226.1|Pbr028189.1|Pbr009774.1|Pbr033449.1|Pbr039710.1|Pbr009777.1|Pbr019368.1|Pbr022840.1|Pbr017953.1|Pbr011836.1|Pbr021226.1|Pbr011883.1|Pbr024408.1|Pbr002360.1|Pbr002499.1|Pbr032397.1|Pbr032327.1|Pbr023621.1|Pbr042797.1|Pbr037839.1|Pbr033650.1|Pbr032325.1|Pbr033219.1|Pbr005785.1|Pbr006550.1|Pbr000210.1|Pbr011409.1|Pbr017944.1|Pbr019259.1|Pbr020563.2|Pbr…	http://amigo.geneontology.org/amigo/term/GO:0009543	response to abscisic acid	Gene Ontology	GO:0009737	120	377	4.42333e-20	7.15776e-18	Pbr003612.1|Pbr020374.4|Pbr025356.1|Pbr028045.1|Pbr019738.1|Pbr013657.1|Pbr040484.1|Pbr020414.1|Pbr014877.1|Pbr030208.1|Pbr021011.1|Pbr006046.1|Pbr020433.1|Pbr036800.1|Pbr007327.1|Pbr008630.1|Pbr035718.1|Pbr024123.1|Pbr015109.1|Pbr009571.1|Pbr015346.1|Pbr024864.1|Pbr009492.1|Pbr022348.1|Pbr006466.3|Pbr027119.1|Pbr023129.1|Pbr020412.1|Pbr011397.1|Pbr027840.1|Pbr041385.1|Pbr005487.1|Pbr024746.1|Pbr…	http://amigo.geneontology.org/amigo/term/GO:0009737	response to cold	Gene Ontology	GO:0009409	100	310	1.36045e-20	1.44528e-18	Pbr007332.1|Pbr012525.1|Pbr022984.1|Pbr037413.1|Pbr032602.1|Pbr030867.1|Pbr034883.1|Pbr013975.1|Pbr018290.1|Pbr016458.1|Pbr029905.1|Pbr032298.1|Pbr029941.1|Pbr010916.1|Pbr026467.1|Pbr010227.1|Pbr035291.1|Pbr008358.1|Pbr030714.1|Pbr028226.1|Pbr031935.3|Pbr034488.2|Pbr041529.1|Pbr039378.1|Pbr017181.1|Pbr011422.1|Pbr011415.1|Pbr033228.1|Pbr010824.1|Pbr042767.1|Pbr007291.1|Pbr016464.1|Pbr004200.1|Pbr…	http://amigo.geneontology.org/amigo/term/GO:0009409	calmodulin binding	Gene Ontology	GO:0005516	80	169
plant-type cell wall organization	Gene Ontology	GO:0009664	10	53	3.37453e-05	0.00105765	Pbr035527.1|Pbr007186.1|Pbr038442.1|Pbr039073.1|Pbr002980.1|Pbr017279.1|Pbr004072.1|Pbr033539.1|Pbr002929.1|Pbr010632.1	http://amigo.geneontology.org/amigo/term/GO:0009664	response to oxidative stress	Gene Ontology	GO:0006979	72	276	2.27888e-15	1.46574e-13	Pbr027164.1|Pbr008363.1|Pbr015965.1|Pbr027917.1|Pbr008587.1|Pbr036373.1|Pbr022368.1|Pbr022705.1|Pbr003147.1|Pbr013372.1|Pbr008588.1|Pbr040910.1|Pbr026502.1|Pbr009495.1|Pbr027916.1|Pbr031383.1|Pbr025260.1|Pbr025748.1|Pbr026504.1|Pbr033744.1|Pbr010662.1|Pbr026505.1|Pbr010663.1|Pbr027910.1|Pbr027136.1|Pbr003146.1|Pbr007404.1|Pbr033995.1|Pbr026503.1|Pbr025236.1|Pbr041948.1|Pbr015357.1|Pbr011562.1|Pbr…	http://amigo.geneontology.org/amigo/term/GO:0006979	chloroplast nucleoid	Gene Ontology	GO:0042644	34	39	4.57391e-16	4.71112e-14	Pbr028665.1|Pbr012386.1|Pbr039005.1|Pbr002100.1|Pbr042150.2|Pbr016327.1|Pbr012244.1|Pbr021102.1|Pbr039003.1|Pbr024730.1|Pbr010537.1|Pbr009071.1|Pbr038472.1|Pbr039001.1|Pbr036090.1|Pbr024418.1|Pbr029368.1|Pbr004887.1|Pbr017558.4|Pbr039625.1|Pbr003844.1|Pbr007792.1|Pbr030955.1|Pbr024044.1|Pbr031578.1|Pbr002606.1|Pbr040066.1|Pbr017559.1|Pbr001867.1|Pbr002095.1|Pbr011535.1|Pbr017963.1|Pbr018954.1|Pbr…	http://amigo.geneontology.org/amigo/term/GO:0042644	DNA-binding transcription factor activity	Gene Ontology	GO:0003700	301	1513	5.51973e-19	8.1876e-17	Pbr004885.1|Pbr018920.1|Pbr020642.1|Pbr034585.1|Pbr006271.1|Pbr038922.1|Pbr006140.1|Pbr025302.1|Pbr024586.1|Pbr001302.1|Pbr034115.1|Pbr013715.1|Pbr037113.1|Pbr019738.1|Pbr031548.1|Pbr023902.1|Pbr016222.1|Pbr017656.1|Pbr030476.1|Pbr039741.1|Pbr020020.1|Pbr030208.1|Pbr016805.1|Pbr021011.1|Pbr002398.1|Pbr021047.1|Pbr015557.1|Pbr014690.1|Pbr019570.1|Pbr029956.1|Pbr035787.1|Pbr033995.1|Pbr040796.1|Pbr…	http://amigo.geneontology.org/amigo/term/GO:0003700	chloroplast thylakoid lumen	Gene Ontology	GO:0009543	35	42	4.56785e-17	4.58307e-15	Pbr012243.1|Pbr030680.1|Pbr042913.1|Pbr017226.1|Pbr028189.1|Pbr033766.1|Pbr009774.1|Pbr019368.1|Pbr022840.1|Pbr017953.1|Pbr011836.1|Pbr021226.1|Pbr011883.1|Pbr001201.3|Pbr002360.1|Pbr002499.1|Pbr019259.1|Pbr032327.1|Pbr023621.1|Pbr042797.1|Pbr037839.1|Pbr033650.1|Pbr032325.1|Pbr033219.1|Pbr005785.1|Pbr006550.1|Pbr000210.1|Pbr011409.1|Pbr017944.1|Pbr032397.1|Pbr015089.1|Pbr029610.1|Pbr017719.1|Pbr…	http://amigo.geneontology.org/amigo/term/GO:0009543	response to abscisic acid	Gene Ontology	GO:0009737	123	377
cytochrome b6f complex assembly	Gene Ontology	GO:0010190	5	8	3.71843e-05	0.00113555	Pbr033785.1|Pbr033253.1|Pbr024838.1|Pbr022835.1|Pbr038842.2	http://amigo.geneontology.org/amigo/term/GO:0010190	response to water deprivation	Gene Ontology	GO:0009414	72	282	5.75415e-15	3.54005e-13	Pbr013092.1|Pbr007829.1|Pbr023784.2|Pbr022332.1|Pbr033283.1|Pbr022984.1|Pbr001827.1|Pbr035833.1|Pbr025876.1|Pbr036064.1|Pbr034115.1|Pbr016450.1|Pbr003612.1|Pbr041192.1|Pbr022516.1|Pbr025748.1|Pbr008092.1|Pbr040484.1|Pbr037846.1|Pbr033744.1|Pbr026271.1|Pbr036820.1|Pbr033717.1|Pbr022515.1|Pbr024748.1|Pbr040482.1|Pbr005978.1|Pbr003855.1|Pbr025271.1|Pbr011095.1|Pbr010566.1|Pbr000933.1|Pbr013975.1|Pbr…	http://amigo.geneontology.org/amigo/term/GO:0009414	circadian rhythm	Gene Ontology	GO:0007623	51	102	7.85488e-16	7.64106e-14	Pbr008977.1|Pbr028046.1|Pbr025890.1|Pbr026096.1|Pbr024127.1|Pbr005109.1|Pbr008470.1|Pbr001160.1|Pbr026090.1|Pbr026031.1|Pbr041453.1|Pbr016458.1|Pbr012787.1|Pbr042397.1|Pbr004667.1|Pbr019838.1|Pbr006396.1|Pbr013991.1|Pbr034525.1|Pbr023435.1|Pbr008117.2|Pbr030250.1|Pbr035706.1|Pbr042806.1|Pbr035545.1|Pbr040110.1|Pbr022361.1|Pbr021017.1|Pbr038365.2|Pbr012635.1|Pbr003844.1|Pbr041691.1|Pbr005051.1|Pbr…	http://amigo.geneontology.org/amigo/term/GO:0007623	protein binding	Gene Ontology	GO:0005515	532	3199	3.25942e-18	4.46289e-16	Pbr022706.1|Pbr042756.1|Pbr013965.1|Pbr003073.1|Pbr013715.1|Pbr011914.1|Pbr037686.1|Pbr039741.1|Pbr030208.1|Pbr038152.1|Pbr004938.1|Pbr037755.1|Pbr035162.1|Pbr005501.1|Pbr041662.1|Pbr016282.1|Pbr033155.1|Pbr016797.1|Pbr006193.2|Pbr005931.1|Pbr027457.1|Pbr009571.1|Pbr029287.1|Pbr034362.1|Pbr015540.1|Pbr025167.2|Pbr041264.1|Pbr028949.1|Pbr009262.1|Pbr030246.1|Pbr016329.1|Pbr028469.1|Pbr013092.1|Pbr…	http://amigo.geneontology.org/amigo/term/GO:0005515	thylakoid lumen	Gene Ontology	GO:0031977	36	48	1.6931e-16	1.60933e-14	Pbr012243.1|Pbr002013.2|Pbr033489.2|Pbr042913.1|Pbr037839.1|Pbr028189.1|Pbr033766.1|Pbr032602.1|Pbr019368.1|Pbr022840.1|Pbr017953.1|Pbr021226.1|Pbr010113.1|Pbr001201.3|Pbr011409.1|Pbr002499.1|Pbr042797.1|Pbr034833.1|Pbr009774.1|Pbr023621.1|Pbr033156.1|Pbr031952.1|Pbr032325.1|Pbr005785.1|Pbr021122.1|Pbr000210.1|Pbr002360.1|Pbr017944.1|Pbr019259.1|Pbr015089.1|Pbr029610.1|Pbr023332.1|Pbr017719.1|Pbr…	http://amigo.geneontology.org/amigo/term/GO:0031977	plant-type hypersensitive response	Gene Ontology	GO:0009626	45	46
response to starvation	Gene Ontology	GO:0042594	6	15	4.14615e-05	0.00123452	Pbr011854.1|Pbr040175.1|Pbr037416.1|Pbr014541.1|Pbr027728.1|Pbr042698.1	http://amigo.geneontology.org/amigo/term/GO:0042594	plant-type hypersensitive response	Gene Ontology	GO:0009626	30	46	6.11776e-15	3.60693e-13	Pbr040364.1|Pbr025111.1|Pbr023497.1|Pbr008729.1|Pbr012344.1|Pbr031427.1|Pbr008727.1|Pbr016221.1|Pbr003406.1|Pbr037403.1|Pbr042801.1|Pbr012334.1|Pbr009764.1|Pbr012337.1|Pbr008730.1|Pbr042706.1|Pbr039222.1|Pbr041438.1|Pbr019262.1|Pbr009765.1|Pbr036009.1|Pbr012338.1|Pbr012339.1|Pbr009786.1|Pbr013805.1|Pbr025109.1|Pbr009785.1|Pbr011539.1|Pbr008733.1|Pbr016329.1	http://amigo.geneontology.org/amigo/term/GO:0009626	oxidation-reduction process	Gene Ontology	GO:0055114	125	494	1.39085e-15	1.28178e-13	Pbr023248.1|Pbr037159.1|Pbr024548.1|Pbr020305.1|Pbr041955.1|Pbr027385.2|Pbr037402.1|Pbr034883.1|Pbr021914.1|Pbr036063.1|Pbr003366.1|Pbr002838.1|Pbr014764.1|Pbr038597.1|Pbr003089.1|Pbr000136.1|Pbr034833.1|Pbr027182.1|Pbr025074.1|Pbr011943.1|Pbr003364.1|Pbr016279.2|Pbr036008.1|Pbr006277.1|Pbr023332.1|Pbr036813.1|Pbr003502.1|Pbr036750.1|Pbr020630.1|Pbr007343.1|Pbr024972.1|Pbr040935.2|Pbr001398.1|Pbr…	http://amigo.geneontology.org/amigo/term/GO:0055114	abscisic acid-activated signaling pathway	Gene Ontology	GO:0009738	54	95	8.17529e-18	1.03943e-15	Pbr042517.1|Pbr022703.1|Pbr011999.1|Pbr042255.1|Pbr000124.1|Pbr012011.1|Pbr042259.1|Pbr042254.1|Pbr012010.1|Pbr012006.1|Pbr040349.1|Pbr042468.1|Pbr040339.1|Pbr042258.1|Pbr033717.1|Pbr040345.1|Pbr042265.1|Pbr040353.1|Pbr040352.1|Pbr010636.1|Pbr042263.1|Pbr010918.1|Pbr010566.1|Pbr009570.1|Pbr025728.2|Pbr042261.1|Pbr003177.1|Pbr038324.1|Pbr027457.1|Pbr015921.1|Pbr038865.1|Pbr012002.1|Pbr012003.1|Pbr…	http://amigo.geneontology.org/amigo/term/GO:0009738	circadian rhythm	Gene Ontology	GO:0007623	49	102	5.44539e-16	4.91719e-14	Pbr008977.1|Pbr028046.1|Pbr013518.1|Pbr012125.1|Pbr019907.1|Pbr026096.1|Pbr024127.1|Pbr001160.1|Pbr023746.1|Pbr026090.1|Pbr026031.1|Pbr000647.1|Pbr004667.1|Pbr019659.1|Pbr018479.1|Pbr016458.1|Pbr019838.1|Pbr035163.1|Pbr008279.1|Pbr013991.1|Pbr006396.1|Pbr023435.1|Pbr008788.1|Pbr035706.1|Pbr042806.1|Pbr029328.1|Pbr040110.1|Pbr021017.1|Pbr040252.1|Pbr003844.1|Pbr004038.1|Pbr004533.1|Pbr040056.1|Pbr…	http://amigo.geneontology.org/amigo/term/GO:0007623	response to salicylic acid	Gene Ontology	GO:0009751	56	100
oxidoreductase activity, acting on the CH-OH group of donors, NAD or NADP as acceptor	Gene Ontology	GO:0016616	9	44	4.79144e-05	0.00139186	Pbr000217.1|Pbr005931.1|Pbr036441.1|Pbr027407.1|Pbr020711.2|Pbr035163.1|Pbr011592.1|Pbr017181.1|Pbr011595.1	http://amigo.geneontology.org/amigo/term/GO:0016616	response to salt stress	Gene Ontology	GO:0009651	80	340	8.39292e-15	4.75039e-13	Pbr024998.1|Pbr013092.1|Pbr039187.1|Pbr016668.1|Pbr022984.1|Pbr022368.1|Pbr018708.1|Pbr026949.2|Pbr024999.1|Pbr034115.1|Pbr010647.1|Pbr003612.1|Pbr031190.1|Pbr019738.1|Pbr025748.1|Pbr033744.1|Pbr007449.1|Pbr037846.1|Pbr016221.1|Pbr028352.1|Pbr024238.1|Pbr026271.1|Pbr013369.1|Pbr008084.1|Pbr005114.1|Pbr038823.1|Pbr026266.1|Pbr003609.1|Pbr033283.1|Pbr011095.1|Pbr013975.1|Pbr016450.1|Pbr036935.1|Pbr…	http://amigo.geneontology.org/amigo/term/GO:0009651	response to high light intensity	Gene Ontology	GO:0009644	34	45	8.69794e-15	7.61505e-13	Pbr007332.1|Pbr022044.2|Pbr024370.1|Pbr022333.1|Pbr024127.1|Pbr025529.1|Pbr013848.1|Pbr007291.1|Pbr010113.1|Pbr011841.1|Pbr030173.1|Pbr033256.1|Pbr015715.1|Pbr042806.1|Pbr033127.1|Pbr021017.1|Pbr040374.1|Pbr000766.1|Pbr026304.2|Pbr026301.1|Pbr023911.1|Pbr039437.1|Pbr026191.1|Pbr026185.1|Pbr026188.1|Pbr001636.3|Pbr015169.1|Pbr026184.1|Pbr024832.1|Pbr005261.1|Pbr011422.1|Pbr032705.1|Pbr024556.1|Pbr…	http://amigo.geneontology.org/amigo/term/GO:0009644	plant-type hypersensitive response	Gene Ontology	GO:0009626	39	46	2.20549e-17	2.61718e-15	Pbr040364.1|Pbr025111.1|Pbr023497.1|Pbr008729.1|Pbr009767.1|Pbr012344.1|Pbr012607.1|Pbr003406.1|Pbr037403.1|Pbr009765.1|Pbr013805.1|Pbr009764.1|Pbr012337.1|Pbr008731.1|Pbr008730.1|Pbr009768.1|Pbr012332.1|Pbr009769.1|Pbr039222.1|Pbr008727.1|Pbr009781.1|Pbr019262.1|Pbr009782.1|Pbr004131.1|Pbr008733.1|Pbr012338.1|Pbr009074.1|Pbr012339.1|Pbr012334.1|Pbr009786.1|Pbr009783.1|Pbr023377.1|Pbr009785.1|Pbr…	http://amigo.geneontology.org/amigo/term/GO:0009626	oxidation-reduction process	Gene Ontology	GO:0055114	119	494	6.87991e-16	5.91672e-14	Pbr037159.1|Pbr024548.1|Pbr020305.1|Pbr041955.1|Pbr027385.2|Pbr037402.1|Pbr034883.1|Pbr039726.1|Pbr036063.1|Pbr003366.1|Pbr029449.1|Pbr002838.1|Pbr038597.1|Pbr003089.1|Pbr014304.1|Pbr034833.1|Pbr009220.1|Pbr025074.1|Pbr027959.1|Pbr003364.1|Pbr036008.1|Pbr023332.1|Pbr036813.1|Pbr003502.1|Pbr018188.1|Pbr036750.1|Pbr020630.1|Pbr007343.1|Pbr024972.1|Pbr001968.1|Pbr042913.1|Pbr025247.1|Pbr006298.1|Pbr…	http://amigo.geneontology.org/amigo/term/GO:0055114	abscisic acid-activated signaling pathway	Gene Ontology	GO:0009738	54	95
response to karrikin	Gene Ontology	GO:0080167	14	111	5.80328e-05	0.00164565	Pbr035527.1|Pbr024532.1|Pbr006638.1|Pbr018958.1|Pbr017537.1|Pbr038502.1|Pbr027954.1|Pbr035600.1|Pbr003842.1|Pbr013897.1|Pbr000052.1|Pbr007305.1|Pbr040387.1|Pbr003752.1	http://amigo.geneontology.org/amigo/term/GO:0080167	jasmonic acid biosynthetic process	Gene Ontology	GO:0009695	24	26	1.54706e-14	8.41956e-13	Pbr023784.2|Pbr005350.1|Pbr020415.1|Pbr000820.1|Pbr000814.1|Pbr000817.1|Pbr000809.1|Pbr000821.1|Pbr004466.1|Pbr000812.1|Pbr032991.1|Pbr020432.1|Pbr039849.1|Pbr000811.1|Pbr013257.1|Pbr006204.1|Pbr037066.1|Pbr020059.1|Pbr006205.1|Pbr030638.1|Pbr020412.1|Pbr036272.1|Pbr020435.1|Pbr005761.1	http://amigo.geneontology.org/amigo/term/GO:0009695	thylakoid membrane organization	Gene Ontology	GO:0010027	32	40	1.74409e-14	1.45424e-12	Pbr028665.1|Pbr002400.1|Pbr009000.1|Pbr002665.1|Pbr022822.1|Pbr033228.1|Pbr023758.1|Pbr031040.1|Pbr026108.1|Pbr017382.1|Pbr026617.2|Pbr022800.1|Pbr002834.1|Pbr018021.1|Pbr020748.1|Pbr007738.1|Pbr020572.1|Pbr012718.1|Pbr029342.2|Pbr015734.1|Pbr008274.1|Pbr020574.2|Pbr036540.1|Pbr011223.1|Pbr031578.1|Pbr031666.1|Pbr029776.2|Pbr002606.1|Pbr005387.1|Pbr035740.1|Pbr019972.1|Pbr020834.1	http://amigo.geneontology.org/amigo/term/GO:0010027	defense response to bacterium	Gene Ontology	GO:0042742	101	324	1.2593e-16	1.40097e-14	Pbr004885.1|Pbr041077.3|Pbr037367.1|Pbr015829.1|Pbr031845.1|Pbr006271.1|Pbr004286.1|Pbr006761.1|Pbr034115.1|Pbr004722.1|Pbr013702.1|Pbr001466.1|Pbr034886.1|Pbr002371.1|Pbr001467.1|Pbr000511.1|Pbr038919.1|Pbr015813.1|Pbr031102.1|Pbr042917.1|Pbr035539.1|Pbr032409.2|Pbr022408.1|Pbr036263.1|Pbr024739.1|Pbr011062.1|Pbr006755.1|Pbr009294.1|Pbr031843.1|Pbr031104.1|Pbr013092.1|Pbr017682.1|Pbr026951.2|Pbr…	http://amigo.geneontology.org/amigo/term/GO:0042742	ADP binding	Gene Ontology	GO:0043531	59	154	2.25422e-15	1.85051e-13	Pbr022337.1|Pbr013155.1|Pbr032140.1|Pbr017306.1|Pbr023859.3|Pbr039005.1|Pbr019096.1|Pbr013153.1|Pbr037300.2|Pbr003344.1|Pbr003416.1|Pbr021958.1|Pbr023861.1|Pbr021959.1|Pbr023884.2|Pbr021960.1|Pbr039003.1|Pbr003412.1|Pbr003848.1|Pbr009682.1|Pbr020644.1|Pbr039001.1|Pbr016387.1|Pbr013128.1|Pbr009405.1|Pbr009684.1|Pbr035730.1|Pbr017627.1|Pbr023136.1|Pbr025928.1|Pbr017335.1|Pbr002855.1|Pbr009680.2|Pbr…	http://amigo.geneontology.org/amigo/term/GO:0043531	protein binding	Gene Ontology	GO:0005515	524	3199
response to gibberellin	Gene Ontology	GO:0009739	11	70	6.15559e-05	0.00167884	Pbr011454.1|Pbr010573.1|Pbr039105.1|Pbr022022.1|Pbr009709.1|Pbr013897.1|Pbr039073.1|Pbr039197.1|Pbr016997.1|Pbr036063.1|Pbr015599.1	http://amigo.geneontology.org/amigo/term/GO:0009739	chloroplast	Gene Ontology	GO:0009507	497	4354	2.68155e-14	1.40533e-12	Pbr027320.2|Pbr022706.1|Pbr025111.1|Pbr012785.1|Pbr029919.1|Pbr014715.1|Pbr001341.1|Pbr000352.3|Pbr034759.1|Pbr015441.1|Pbr012334.1|Pbr033263.1|Pbr040352.1|Pbr017951.1|Pbr011546.1|Pbr027719.1|Pbr032662.1|Pbr042268.1|Pbr020266.1|Pbr025742.1|Pbr028755.1|Pbr009634.1|Pbr018098.1|Pbr038655.1|Pbr034362.1|Pbr006942.1|Pbr028191.1|Pbr000367.1|Pbr003660.1|Pbr037933.1|Pbr028753.2|Pbr016329.1|Pbr042517.1|Pbr…	http://amigo.geneontology.org/amigo/term/GO:0009507	chloroplast inner membrane	Gene Ontology	GO:0009706	35	51	2.76336e-14	2.19938e-12	Pbr024504.1|Pbr003220.2|Pbr038552.1|Pbr026127.1|Pbr018112.1|Pbr005130.1|Pbr041955.1|Pbr016332.1|Pbr038553.1|Pbr031040.1|Pbr035349.1|Pbr002838.1|Pbr026310.1|Pbr009665.2|Pbr009144.1|Pbr022603.1|Pbr040451.1|Pbr018865.2|Pbr009138.1|Pbr038105.1|Pbr018397.1|Pbr008449.1|Pbr022907.1|Pbr040374.1|Pbr032834.1|Pbr030373.1|Pbr039951.1|Pbr012898.1|Pbr029930.1|Pbr036540.1|Pbr011223.1|Pbr031347.1|Pbr007413.1|Pbr…	http://amigo.geneontology.org/amigo/term/GO:0009706	calmodulin binding	Gene Ontology	GO:0005516	68	169	6.26346e-16	6.55822e-14	Pbr030152.2|Pbr008480.1|Pbr004973.1|Pbr004851.1|Pbr004524.1|Pbr020308.1|Pbr041070.1|Pbr028935.1|Pbr008481.1|Pbr014635.1|Pbr042644.1|Pbr016408.1|Pbr033365.1|Pbr000250.1|Pbr032005.1|Pbr027327.1|Pbr013608.1|Pbr001322.2|Pbr027326.1|Pbr024238.1|Pbr019688.1|Pbr034839.1|Pbr037972.1|Pbr042683.1|Pbr010421.1|Pbr015073.1|Pbr041027.1|Pbr018005.1|Pbr004584.1|Pbr042642.1|Pbr000637.1|Pbr040572.1|Pbr008630.1|Pbr…	http://amigo.geneontology.org/amigo/term/GO:0005516	poly(U) RNA binding	Gene Ontology	GO:0008266	26	28	8.72547e-14	6.85139e-12	Pbr008977.1|Pbr012525.1|Pbr026096.1|Pbr033766.1|Pbr041365.1|Pbr022840.1|Pbr041364.1|Pbr004667.1|Pbr019368.1|Pbr016464.1|Pbr028346.1|Pbr008967.1|Pbr013991.1|Pbr014499.1|Pbr034833.1|Pbr027407.1|Pbr040110.1|Pbr024022.1|Pbr020711.2|Pbr002360.1|Pbr008358.1|Pbr029610.1|Pbr023332.1|Pbr026090.1|Pbr042306.1|Pbr033791.1	http://amigo.geneontology.org/amigo/term/GO:0008266	defense response to bacterium	Gene Ontology	GO:0042742	103	324
gibberellin biosynthetic process	Gene Ontology	GO:0009686	7	25	6.20228e-05	0.00167884	Pbr031361.1|Pbr016279.2|Pbr006221.1|Pbr013897.1|Pbr020630.1|Pbr036063.1|Pbr042638.1	http://amigo.geneontology.org/amigo/term/GO:0009686	monooxygenase activity	Gene Ontology	GO:0004497	35	72	2.91011e-14	1.47064e-12	Pbr027320.2|Pbr006776.1|Pbr028769.1|Pbr019906.1|Pbr027321.1|Pbr021376.1|Pbr013174.1|Pbr004630.1|Pbr023097.1|Pbr023096.1|Pbr019525.1|Pbr002890.1|Pbr023100.1|Pbr013177.1|Pbr023101.1|Pbr021375.1|Pbr031328.1|Pbr001706.1|Pbr009941.1|Pbr020050.1|Pbr020110.1|Pbr029414.1|Pbr003860.1|Pbr035365.1|Pbr030661.1|Pbr027982.1|Pbr015977.1|Pbr027391.1|Pbr030004.1|Pbr036366.1|Pbr027392.1|Pbr020054.1|Pbr005470.1|Pbr…	http://amigo.geneontology.org/amigo/term/GO:0004497	response to water deprivation	Gene Ontology	GO:0009414	83	282	1.12776e-13	8.58571e-12	Pbr007332.1|Pbr040935.2|Pbr011336.1|Pbr024370.1|Pbr033025.1|Pbr037457.1|Pbr004568.1|Pbr036130.1|Pbr024282.1|Pbr008416.2|Pbr014631.1|Pbr025145.1|Pbr004906.1|Pbr027959.1|Pbr024281.1|Pbr023412.1|Pbr039596.1|Pbr013975.1|Pbr029379.1|Pbr025634.1|Pbr010224.1|Pbr023555.1|Pbr013009.1|Pbr008161.1|Pbr010113.1|Pbr010619.1|Pbr005419.1|Pbr011262.1|Pbr010296.1|Pbr039825.1|Pbr025290.1|Pbr022127.1|Pbr004904.1|Pbr…	http://amigo.geneontology.org/amigo/term/GO:0009414	response to water deprivation	Gene Ontology	GO:0009414	91	282	7.22324e-16	7.14298e-14	Pbr035833.1|Pbr015829.1|Pbr023779.1|Pbr034069.1|Pbr003612.1|Pbr034115.1|Pbr028045.1|Pbr019738.1|Pbr040484.1|Pbr014877.1|Pbr040481.1|Pbr022515.1|Pbr005978.1|Pbr011095.1|Pbr000933.1|Pbr010566.1|Pbr008630.1|Pbr015109.1|Pbr019674.1|Pbr015813.1|Pbr032528.1|Pbr024864.1|Pbr023129.1|Pbr034101.1|Pbr042907.1|Pbr022754.1|Pbr013092.1|Pbr036064.1|Pbr024749.1|Pbr035883.1|Pbr026271.1|Pbr024748.1|Pbr035887.1|Pbr…	http://amigo.geneontology.org/amigo/term/GO:0009414	embryo development ending in seed dormancy	Gene Ontology	GO:0009793	102	436	3.74482e-13	2.81798e-11	Pbr038999.1|Pbr002039.2|Pbr027560.1|Pbr016675.1|Pbr009410.1|Pbr028600.1|Pbr033228.1|Pbr018987.1|Pbr010917.1|Pbr023088.1|Pbr015483.1|Pbr020664.1|Pbr042709.1|Pbr041014.1|Pbr040334.1|Pbr024544.4|Pbr042065.1|Pbr037760.1|Pbr032600.1|Pbr010846.1|Pbr016007.1|Pbr027800.1|Pbr033559.1|Pbr037820.1|Pbr002023.1|Pbr030714.1|Pbr028379.1|Pbr004615.1|Pbr005242.1|Pbr026946.1|Pbr029010.1|Pbr040007.1|Pbr003184.1|Pbr…	http://amigo.geneontology.org/amigo/term/GO:0009793	defense response to oomycetes	Gene Ontology	GO:0002229	45	67
xenobiotic transmembrane transporter activity	Gene Ontology	GO:0042910	9	46	6.4868e-05	0.00171684	Pbr039325.1|Pbr005473.1|Pbr015925.1|Pbr000155.1|Pbr038294.1|Pbr015534.1|Pbr039323.1|Pbr000159.1|Pbr000158.1	http://amigo.geneontology.org/amigo/term/GO:0042910	regulation of transcription, DNA-templated	Gene Ontology	GO:0006355	199	1351	3.29021e-14	1.6054e-12	Pbr024234.1|Pbr018920.1|Pbr020642.1|Pbr034585.1|Pbr038922.1|Pbr002398.1|Pbr024586.1|Pbr042466.1|Pbr034115.1|Pbr037113.1|Pbr001424.1|Pbr023902.1|Pbr019155.1|Pbr033195.1|Pbr030208.1|Pbr021011.1|Pbr020314.1|Pbr039284.1|Pbr035775.1|Pbr035787.1|Pbr035788.1|Pbr040028.1|Pbr013502.1|Pbr024076.1|Pbr031704.1|Pbr015926.1|Pbr018746.1|Pbr038911.1|Pbr024123.1|Pbr030767.1|Pbr035813.1|Pbr025352.1|Pbr018924.1|Pbr…	http://amigo.geneontology.org/amigo/term/GO:0006355	chlorophyll biosynthetic process	Gene Ontology	GO:0015995	30	42	9.05269e-13	6.6047e-11	Pbr002705.1|Pbr026127.1|Pbr022324.1|Pbr005130.1|Pbr041955.1|Pbr007750.1|Pbr016870.1|Pbr035503.1|Pbr002838.1|Pbr013180.1|Pbr039881.1|Pbr025426.2|Pbr004685.1|Pbr000452.1|Pbr036353.1|Pbr038202.1|Pbr001666.3|Pbr000319.1|Pbr032891.1|Pbr011203.1|Pbr032834.1|Pbr022321.1|Pbr007498.1|Pbr014112.1|Pbr016168.1|Pbr014813.1|Pbr027125.3|Pbr007297.1|Pbr019452.1|Pbr041952.1	http://amigo.geneontology.org/amigo/term/GO:0015995	transferase activity, transferring glycosyl groups	Gene Ontology	GO:0016757	115	412	8.07527e-16	7.56526e-14	Pbr005435.1|Pbr007514.1|Pbr014360.1|Pbr028045.1|Pbr018126.1|Pbr004261.1|Pbr002045.1|Pbr007512.1|Pbr011579.1|Pbr029475.1|Pbr006428.1|Pbr039082.1|Pbr022858.1|Pbr003092.1|Pbr004018.1|Pbr039970.1|Pbr017253.1|Pbr014260.1|Pbr021706.1|Pbr009492.1|Pbr011574.1|Pbr004258.1|Pbr021703.1|Pbr006504.1|Pbr040233.1|Pbr021721.1|Pbr037233.1|Pbr037043.1|Pbr038053.1|Pbr014262.1|Pbr020028.2|Pbr007516.1|Pbr038359.1|Pbr…	http://amigo.geneontology.org/amigo/term/GO:0016757	response to high light intensity	Gene Ontology	GO:0009644	29	45	2.22198e-12	1.60515e-10	Pbr007332.1|Pbr022044.2|Pbr024370.1|Pbr022333.1|Pbr024127.1|Pbr025529.1|Pbr007291.1|Pbr010113.1|Pbr011841.1|Pbr030173.1|Pbr033256.1|Pbr015715.1|Pbr042806.1|Pbr033127.1|Pbr021017.1|Pbr000766.1|Pbr026304.2|Pbr026301.1|Pbr023911.1|Pbr039437.1|Pbr015169.1|Pbr026188.1|Pbr001636.3|Pbr024832.1|Pbr005261.1|Pbr011422.1|Pbr032705.1|Pbr024556.1|Pbr008502.1	http://amigo.geneontology.org/amigo/term/GO:0009644	transferase activity, transferring glycosyl groups	Gene Ontology	GO:0016757	113	412
systemic acquired resistance	Gene Ontology	GO:0009627	9	47	7.50787e-05	0.00194389	Pbr042700.1|Pbr034698.1|Pbr022627.1|Pbr004286.1|Pbr004057.1|Pbr040703.1|Pbr020260.1|Pbr011383.1|Pbr034067.1	http://amigo.geneontology.org/amigo/term/GO:0009627	oxidation-reduction process	Gene Ontology	GO:0055114	99	494	3.9634e-14	1.8694e-12	Pbr025312.1|Pbr018135.1|Pbr020447.1|Pbr015311.1|Pbr004630.1|Pbr000821.1|Pbr021375.1|Pbr005792.1|Pbr000511.1|Pbr015977.1|Pbr035656.1|Pbr000136.1|Pbr006204.1|Pbr009085.1|Pbr020059.1|Pbr006942.1|Pbr035883.1|Pbr013174.1|Pbr004248.1|Pbr020792.1|Pbr017257.2|Pbr021376.1|Pbr004466.1|Pbr027136.1|Pbr037476.1|Pbr035890.1|Pbr031908.1|Pbr009946.1|Pbr000809.1|Pbr029414.1|Pbr018101.1|Pbr003976.1|Pbr030661.1|Pbr…	http://amigo.geneontology.org/amigo/term/GO:0055114	poly(U) RNA binding	Gene Ontology	GO:0008266	25	28	2.41457e-12	1.69116e-10	Pbr008977.1|Pbr012525.1|Pbr026096.1|Pbr041365.1|Pbr022840.1|Pbr041364.1|Pbr004667.1|Pbr019368.1|Pbr016464.1|Pbr028346.1|Pbr008967.1|Pbr013991.1|Pbr014499.1|Pbr034833.1|Pbr027407.1|Pbr040110.1|Pbr024022.1|Pbr020711.2|Pbr002360.1|Pbr008358.1|Pbr029610.1|Pbr023332.1|Pbr026090.1|Pbr042306.1|Pbr033791.1	http://amigo.geneontology.org/amigo/term/GO:0008266	defense response to oomycetes	Gene Ontology	GO:0002229	42	67	2.84625e-15	2.53316e-13	Pbr038317.1|Pbr037367.1|Pbr020308.1|Pbr003492.1|Pbr006761.1|Pbr036064.1|Pbr003484.1|Pbr001466.1|Pbr009857.1|Pbr025351.1|Pbr003486.1|Pbr003487.1|Pbr001467.1|Pbr003488.1|Pbr010566.1|Pbr025885.1|Pbr029594.2|Pbr002999.1|Pbr028684.2|Pbr040852.1|Pbr006993.1|Pbr010055.1|Pbr035539.1|Pbr035821.1|Pbr001424.1|Pbr020310.1|Pbr001472.2|Pbr001469.1|Pbr009402.1|Pbr038271.1|Pbr015540.1|Pbr038274.1|Pbr006753.1|Pbr…	http://amigo.geneontology.org/amigo/term/GO:0002229	photosystem II oxygen evolving complex	Gene Ontology	GO:0009654	21	23	2.62045e-11	1.82021e-09	Pbr004930.1|Pbr021226.1|Pbr002360.1|Pbr029610.1|Pbr033766.1|Pbr001201.3|Pbr033650.1|Pbr025867.1|Pbr028189.1|Pbr019368.1|Pbr041033.1|Pbr032910.1|Pbr021122.1|Pbr023819.1|Pbr032325.1|Pbr037237.1|Pbr032327.1|Pbr022840.1|Pbr026445.1|Pbr000210.1|Pbr033791.1	http://amigo.geneontology.org/amigo/term/GO:0009654	response to oxidative stress	Gene Ontology	GO:0006979	87	276
post-embryonic plant morphogenesis	Gene Ontology	GO:0090698	5	10	8.2178e-05	0.00208243	Pbr016132.1|Pbr004309.1|Pbr022467.1|Pbr024219.1|Pbr011599.1	http://amigo.geneontology.org/amigo/term/GO:0090698	negative regulation of transcription, DNA-templated	Gene Ontology	GO:0045892	51	162	7.07311e-14	3.22853e-12	Pbr004885.1|Pbr010843.1|Pbr015557.1|Pbr007777.1|Pbr038922.1|Pbr026949.2|Pbr013715.1|Pbr039864.1|Pbr019738.1|Pbr013315.1|Pbr025748.1|Pbr001424.1|Pbr010391.1|Pbr000122.1|Pbr032221.1|Pbr030208.1|Pbr041562.1|Pbr002913.1|Pbr027478.1|Pbr000537.1|Pbr006942.1|Pbr041948.1|Pbr006264.1|Pbr019026.1|Pbr036935.1|Pbr017287.1|Pbr024076.1|Pbr017590.1|Pbr009946.1|Pbr019030.1|Pbr021979.1|Pbr038324.1|Pbr028812.1|Pbr…	http://amigo.geneontology.org/amigo/term/GO:0045892	thylakoid membrane	Gene Ontology	GO:0042651	23	25	1.2053e-11	8.11724e-10	Pbr009702.1|Pbr039554.1|Pbr039230.1|Pbr040268.1|Pbr013750.1|Pbr002838.1|Pbr012088.1|Pbr033256.1|Pbr033467.1|Pbr032325.1|Pbr009904.1|Pbr028189.1|Pbr038520.3|Pbr004516.1|Pbr016439.1|Pbr024832.1|Pbr027481.1|Pbr008050.1|Pbr022943.1|Pbr037911.1|Pbr009683.1|Pbr026445.1|Pbr012798.1	http://amigo.geneontology.org/amigo/term/GO:0042651	response to salt stress	Gene Ontology	GO:0009651	99	340	9.21868e-15	7.81393e-13	Pbr003612.1|Pbr041077.3|Pbr015829.1|Pbr018708.1|Pbr003073.1|Pbr034115.1|Pbr028045.1|Pbr019738.1|Pbr028352.1|Pbr013369.1|Pbr011095.1|Pbr007327.1|Pbr008630.1|Pbr014333.1|Pbr016047.1|Pbr016666.1|Pbr015813.1|Pbr042917.1|Pbr010647.1|Pbr027119.1|Pbr035883.1|Pbr041385.1|Pbr038216.1|Pbr022754.1|Pbr028469.1|Pbr013092.1|Pbr039187.1|Pbr006194.1|Pbr038914.1|Pbr026271.1|Pbr016425.1|Pbr010162.1|Pbr003609.1|Pbr…	http://amigo.geneontology.org/amigo/term/GO:0009651	thylakoid membrane	Gene Ontology	GO:0042651	21	25	7.56999e-11	5.06348e-09	Pbr027481.1|Pbr012088.1|Pbr033256.1|Pbr033467.1|Pbr024832.1|Pbr013750.1|Pbr002838.1|Pbr016580.2|Pbr039554.1|Pbr008050.1|Pbr040268.1|Pbr009904.1|Pbr028189.1|Pbr022943.1|Pbr032325.1|Pbr023883.1|Pbr037911.1|Pbr012798.1|Pbr004516.1|Pbr026445.1|Pbr016439.1	http://amigo.geneontology.org/amigo/term/GO:0042651	DNA-binding transcription factor activity	Gene Ontology	GO:0003700	280	1513
chloroplast stroma	Gene Ontology	GO:0009570	37	549	0.000110512	0.00274207	Pbr031361.1|Pbr002471.4|Pbr024340.1|Pbr034583.1|Pbr014773.1|Pbr032602.1|Pbr037260.1|Pbr012401.1|Pbr029389.1|Pbr033785.1|Pbr017558.4|Pbr034498.1|Pbr026782.1|Pbr035503.1|Pbr000813.2|Pbr041366.1|Pbr031444.1|Pbr038361.1|Pbr008967.1|Pbr038473.1|Pbr042236.1|Pbr016787.1|Pbr041091.1|Pbr005529.2|Pbr006668.1|Pbr028517.1|Pbr001483.1|Pbr034869.1|Pbr041878.1|Pbr022835.1|Pbr023839.4|Pbr016632.1|Pbr012850.1|Pbr…	http://amigo.geneontology.org/amigo/term/GO:0009570	ethylene-activated signaling pathway	Gene Ontology	GO:0009873	29	49	1.08116e-13	4.78077e-12	Pbr004315.1|Pbr004574.1|Pbr000396.1|Pbr030542.1|Pbr004535.1|Pbr023902.1|Pbr012684.1|Pbr028352.1|Pbr023047.1|Pbr013255.1|Pbr035774.1|Pbr038823.1|Pbr011103.1|Pbr023045.1|Pbr035788.1|Pbr011102.1|Pbr023044.1|Pbr025988.1|Pbr015044.1|Pbr025352.1|Pbr025353.1|Pbr001363.1|Pbr017146.1|Pbr024739.1|Pbr016224.1|Pbr030540.1|Pbr033210.1|Pbr016185.1|Pbr025354.1	http://amigo.geneontology.org/amigo/term/GO:0009873	response to oomycetes	Gene Ontology	GO:0002239	21	23	1.0362e-10	6.71992e-09	Pbr037600.1|Pbr002124.1|Pbr037509.1|Pbr010764.1|Pbr005521.1|Pbr007901.2|Pbr005526.1|Pbr041645.1|Pbr005522.1|Pbr002488.1|Pbr008066.1|Pbr005527.1|Pbr031458.1|Pbr041973.7|Pbr002127.1|Pbr005520.1|Pbr005517.1|Pbr005516.1|Pbr040048.1|Pbr042358.1|Pbr041972.1	http://amigo.geneontology.org/amigo/term/GO:0002239	heme binding	Gene Ontology	GO:0020037	102	357	9.99087e-15	8.08352e-13	Pbr025312.1|Pbr019906.1|Pbr023880.1|Pbr001372.1|Pbr027222.4|Pbr004630.1|Pbr016473.1|Pbr015441.1|Pbr027137.1|Pbr021375.1|Pbr005965.1|Pbr016474.1|Pbr016471.1|Pbr020114.1|Pbr031339.1|Pbr039849.1|Pbr006204.1|Pbr019698.1|Pbr006942.1|Pbr005970.1|Pbr002629.1|Pbr022754.1|Pbr019636.1|Pbr005313.1|Pbr019707.1|Pbr004466.1|Pbr036366.1|Pbr037476.1|Pbr001706.1|Pbr022954.1|Pbr009946.1|Pbr040996.1|Pbr020110.1|Pbr…	http://amigo.geneontology.org/amigo/term/GO:0020037	extracellular region	Gene Ontology	GO:0005576	383	2749	1.25172e-10	8.0736e-09	Pbr034698.1|Pbr013973.1|Pbr021987.2|Pbr011950.1|Pbr002950.1|Pbr017478.1|Pbr018608.1|Pbr023136.1|Pbr015872.1|Pbr019988.2|Pbr022038.1|Pbr017917.2|Pbr035430.1|Pbr025074.1|Pbr036022.1|Pbr024954.1|Pbr038506.1|Pbr005903.1|Pbr015388.1|Pbr008389.1|Pbr019362.1|Pbr030680.1|Pbr011974.1|Pbr042306.1|Pbr000408.1|Pbr025451.4|Pbr033139.1|Pbr018096.3|Pbr028384.1|Pbr017424.1|Pbr010824.1|Pbr039509.1|Pbr008806.1|Pbr…	http://amigo.geneontology.org/amigo/term/GO:0005576	chloroplast	Gene Ontology	GO:0009507	653	4354
DNA-3-methyladenine glycosylase activity	Gene Ontology	GO:0008725	5	11	0.000116334	0.00280906	Pbr010273.1|Pbr007355.1|Pbr002509.1|Pbr010256.1|Pbr002540.1	http://amigo.geneontology.org/amigo/term/GO:0008725	response to jasmonic acid	Gene Ontology	GO:0009753	40	107	4.14647e-13	1.77796e-11	Pbr039187.1|Pbr023784.2|Pbr027910.1|Pbr022368.1|Pbr005350.1|Pbr042466.1|Pbr036064.1|Pbr020415.1|Pbr012785.1|Pbr027916.1|Pbr027917.1|Pbr029057.1|Pbr004466.1|Pbr039229.1|Pbr020432.1|Pbr010566.1|Pbr039849.1|Pbr007327.1|Pbr032922.1|Pbr021495.1|Pbr037679.1|Pbr021494.1|Pbr002913.1|Pbr006204.1|Pbr020059.1|Pbr006205.1|Pbr027908.1|Pbr024863.1|Pbr001424.1|Pbr027907.1|Pbr034281.1|Pbr025876.1|Pbr020412.1|Pbr…	http://amigo.geneontology.org/amigo/term/GO:0009753	UDP-glycosyltransferase activity	Gene Ontology	GO:0008194	29	51	1.25795e-10	7.86666e-09	Pbr032553.1|Pbr006508.1|Pbr034061.2|Pbr041490.1|Pbr005011.1|Pbr012979.1|Pbr005014.1|Pbr019972.1|Pbr041488.1|Pbr007508.1|Pbr031121.1|Pbr002278.1|Pbr001279.1|Pbr006424.1|Pbr040615.1|Pbr020553.1|Pbr006505.1|Pbr008062.2|Pbr006506.1|Pbr007510.1|Pbr006507.1|Pbr006427.1|Pbr004429.1|Pbr004430.1|Pbr024935.1|Pbr004431.2|Pbr036540.1|Pbr019313.1|Pbr024936.1	http://amigo.geneontology.org/amigo/term/GO:0008194	kinase activity	Gene Ontology	GO:0016301	102	359	1.34345e-14	1.03971e-12	Pbr028767.1|Pbr031845.1|Pbr004722.1|Pbr026689.2|Pbr027606.1|Pbr038643.1|Pbr009529.1|Pbr031779.4|Pbr014715.1|Pbr023613.1|Pbr001466.1|Pbr031761.1|Pbr023974.1|Pbr001467.1|Pbr000511.1|Pbr033784.1|Pbr004724.1|Pbr024298.1|Pbr017524.1|Pbr007326.1|Pbr005152.1|Pbr035317.1|Pbr013215.1|Pbr006761.1|Pbr006206.1|Pbr014639.1|Pbr030694.1|Pbr015346.1|Pbr028798.1|Pbr004726.1|Pbr006755.1|Pbr031843.1|Pbr028469.1|Pbr…	http://amigo.geneontology.org/amigo/term/GO:0016301	photosystem II assembly	Gene Ontology	GO:0010207	18	20	8.09055e-10	5.03846e-08	Pbr010798.1|Pbr019368.1|Pbr030680.1|Pbr004402.1|Pbr012798.1|Pbr031547.1|Pbr027691.1|Pbr030173.1|Pbr038258.1|Pbr008050.1|Pbr011836.1|Pbr033766.1|Pbr006809.1|Pbr000766.1|Pbr023883.1|Pbr033791.1|Pbr022840.1|Pbr018247.2	http://amigo.geneontology.org/amigo/term/GO:0010207	response to fungus	Gene Ontology	GO:0009620	49	97
response to wounding	Gene Ontology	GO:0009611	19	202	0.000122088	0.00280906	Pbr037341.1|Pbr021115.2|Pbr032705.1|Pbr034498.1|Pbr039437.1|Pbr026415.1|Pbr033025.1|Pbr024340.1|Pbr018366.1|Pbr035475.1|Pbr012427.1|Pbr010618.1|Pbr029797.1|Pbr040118.1|Pbr040128.1|Pbr042767.1|Pbr020913.1|Pbr018096.3|Pbr026188.1	http://amigo.geneontology.org/amigo/term/GO:0009611	iron ion binding	Gene Ontology	GO:0005506	71	306	4.7479e-13	1.97596e-11	Pbr001857.2|Pbr006776.1|Pbr024033.1|Pbr028769.1|Pbr025312.1|Pbr006204.1|Pbr020050.1|Pbr036366.1|Pbr015433.1|Pbr021376.1|Pbr014955.1|Pbr013174.1|Pbr011919.2|Pbr004630.1|Pbr035365.1|Pbr023798.1|Pbr034114.1|Pbr023096.1|Pbr004466.1|Pbr002890.1|Pbr023100.1|Pbr015441.1|Pbr023101.1|Pbr021375.1|Pbr005978.1|Pbr031328.1|Pbr001706.1|Pbr009941.1|Pbr011546.1|Pbr039849.1|Pbr022954.1|Pbr019906.1|Pbr020266.1|Pbr…	http://amigo.geneontology.org/amigo/term/GO:0005506	identical protein binding	Gene Ontology	GO:0042802	56	178	1.35188e-10	8.16258e-09	Pbr036011.1|Pbr033107.1|Pbr038316.1|Pbr017413.1|Pbr026531.1|Pbr028522.1|Pbr040268.1|Pbr027948.1|Pbr031898.1|Pbr026776.1|Pbr017953.1|Pbr037509.1|Pbr015482.2|Pbr024408.1|Pbr036477.1|Pbr041868.1|Pbr016560.1|Pbr024212.1|Pbr008137.1|Pbr004359.1|Pbr025426.2|Pbr023435.1|Pbr015037.4|Pbr018789.1|Pbr037600.1|Pbr037418.1|Pbr025288.1|Pbr021057.1|Pbr036557.1|Pbr035545.1|Pbr009070.1|Pbr007770.1|Pbr018913.1|Pbr…	http://amigo.geneontology.org/amigo/term/GO:0042802	membrane	Gene Ontology	GO:0016020	152	666	5.07131e-14	3.76122e-12	Pbr036806.1|Pbr031962.1|Pbr023779.1|Pbr016801.1|Pbr006706.1|Pbr034069.1|Pbr025111.1|Pbr001372.1|Pbr002860.1|Pbr032757.1|Pbr020182.1|Pbr012138.1|Pbr040481.1|Pbr023974.1|Pbr012334.1|Pbr004585.1|Pbr015433.1|Pbr000511.1|Pbr002462.1|Pbr015657.1|Pbr013398.1|Pbr034864.1|Pbr002315.3|Pbr028755.1|Pbr018098.1|Pbr008408.1|Pbr040078.1|Pbr005700.1|Pbr021505.1|Pbr004605.1|Pbr013266.1|Pbr007423.1|Pbr011065.1|Pbr…	http://amigo.geneontology.org/amigo/term/GO:0016020	chlorophyll biosynthetic process	Gene Ontology	GO:0015995	24	42	1.05272e-09	6.33736e-08	Pbr002705.1|Pbr026127.1|Pbr022324.1|Pbr005130.1|Pbr041955.1|Pbr035503.1|Pbr002838.1|Pbr004685.1|Pbr016168.1|Pbr036353.1|Pbr038202.1|Pbr001666.3|Pbr000319.1|Pbr011203.1|Pbr032834.1|Pbr007750.1|Pbr007498.1|Pbr014112.1|Pbr011188.1|Pbr022321.1|Pbr027125.3|Pbr007297.1|Pbr019452.1|Pbr041952.1	http://amigo.geneontology.org/amigo/term/GO:0015995	response to jasmonic acid	Gene Ontology	GO:0009753	51	107
modulation by virus of host process	Gene Ontology	GO:0019048	4	5	0.000122646	0.00280906	Pbr019953.1|Pbr039061.1|Pbr023573.1|Pbr036462.1	http://amigo.geneontology.org/amigo/term/GO:0019048	regulation of defense response	Gene Ontology	GO:0031347	28	54	3.24526e-12	1.31201e-10	Pbr004885.1|Pbr012103.1|Pbr001424.1|Pbr031548.1|Pbr004090.1|Pbr032221.1|Pbr000661.1|Pbr000662.1|Pbr039229.1|Pbr012210.1|Pbr000663.1|Pbr014160.1|Pbr019026.1|Pbr023160.1|Pbr019030.1|Pbr002913.1|Pbr013623.1|Pbr022408.1|Pbr035875.1|Pbr006641.1|Pbr010799.1|Pbr003660.1|Pbr020001.1|Pbr020000.1|Pbr040357.1|Pbr018725.1|Pbr000668.1|Pbr013482.1	http://amigo.geneontology.org/amigo/term/GO:0031347	embryo development ending in seed dormancy	Gene Ontology	GO:0009793	99	436	2.23132e-10	1.30235e-08	Pbr038999.1|Pbr027560.1|Pbr016675.1|Pbr031206.1|Pbr033228.1|Pbr018987.1|Pbr023088.1|Pbr015483.1|Pbr006945.1|Pbr041014.1|Pbr024544.4|Pbr016960.1|Pbr037760.1|Pbr010846.1|Pbr016007.1|Pbr005161.1|Pbr028600.1|Pbr002023.1|Pbr035214.1|Pbr030714.1|Pbr028379.1|Pbr033310.1|Pbr005242.1|Pbr031254.1|Pbr026946.1|Pbr037217.1|Pbr029010.1|Pbr042483.1|Pbr040007.1|Pbr003184.1|Pbr029630.1|Pbr027561.1|Pbr024541.3|Pbr…	http://amigo.geneontology.org/amigo/term/GO:0009793	response to salicylic acid	Gene Ontology	GO:0009751	48	100	7.2658e-14	5.17325e-12	Pbr004885.1|Pbr032951.1|Pbr033136.1|Pbr011333.1|Pbr036064.1|Pbr009495.1|Pbr022548.1|Pbr012607.1|Pbr031548.1|Pbr032948.3|Pbr025351.1|Pbr013623.1|Pbr006290.1|Pbr029061.1|Pbr004585.1|Pbr001467.1|Pbr009229.1|Pbr010566.1|Pbr029057.1|Pbr027952.1|Pbr003794.1|Pbr027953.1|Pbr018725.1|Pbr015718.1|Pbr016203.1|Pbr003177.1|Pbr013007.1|Pbr042081.1|Pbr022408.1|Pbr001424.1|Pbr001472.2|Pbr001469.1|Pbr031668.1|Pbr…	http://amigo.geneontology.org/amigo/term/GO:0009751	chloroplast inner membrane	Gene Ontology	GO:0009706	26	51	1.37952e-09	8.03683e-08	Pbr024504.1|Pbr003220.2|Pbr038552.1|Pbr026127.1|Pbr005130.1|Pbr041955.1|Pbr016332.1|Pbr030373.1|Pbr031040.1|Pbr035349.1|Pbr002838.1|Pbr009665.2|Pbr039054.1|Pbr009144.1|Pbr040451.1|Pbr009138.1|Pbr036482.1|Pbr018397.1|Pbr008449.1|Pbr022907.1|Pbr032834.1|Pbr038553.1|Pbr012898.1|Pbr011223.1|Pbr014700.2|Pbr041952.1	http://amigo.geneontology.org/amigo/term/GO:0009706	response to water deprivation	Gene Ontology	GO:0009414	87	282
positive regulation of auxin biosynthetic process	Gene Ontology	GO:0010601	4	5	0.000122646	0.00280906	Pbr038802.1|Pbr010903.1|Pbr009528.1|Pbr028324.1	http://amigo.geneontology.org/amigo/term/GO:0010601	transmembrane receptor protein serine/threonine kinase activity	Gene Ontology	GO:0004675	27	53	1.07778e-11	4.23627e-10	Pbr038317.1|Pbr037367.1|Pbr016253.1|Pbr006761.1|Pbr001466.1|Pbr004288.1|Pbr011247.1|Pbr001883.1|Pbr009181.2|Pbr001467.1|Pbr000511.1|Pbr019425.1|Pbr030215.1|Pbr019886.1|Pbr035539.1|Pbr001469.1|Pbr038271.1|Pbr038274.1|Pbr006753.1|Pbr000367.1|Pbr011725.1|Pbr030218.1|Pbr006073.1|Pbr006755.1|Pbr028239.1|Pbr039935.1|Pbr038272.1	http://amigo.geneontology.org/amigo/term/GO:0004675	response to karrikin	Gene Ontology	GO:0080167	42	111	3.04688e-10	1.72099e-08	Pbr011265.1|Pbr014460.1|Pbr034751.1|Pbr039159.1|Pbr032934.1|Pbr029458.1|Pbr032679.1|Pbr036795.1|Pbr034918.1|Pbr033708.1|Pbr006832.1|Pbr018027.1|Pbr024899.1|Pbr032616.1|Pbr040625.1|Pbr027954.1|Pbr035600.1|Pbr007291.1|Pbr024532.1|Pbr010111.1|Pbr002834.1|Pbr018961.1|Pbr003064.1|Pbr007063.1|Pbr035197.1|Pbr018958.1|Pbr001629.1|Pbr003842.1|Pbr013897.1|Pbr006928.1|Pbr025074.1|Pbr031887.2|Pbr004162.1|Pbr…	http://amigo.geneontology.org/amigo/term/GO:0080167	recognition of pollen	Gene Ontology	GO:0048544	29	37	1.06065e-12	7.26134e-11	Pbr030152.2|Pbr041070.1|Pbr027327.1|Pbr042644.1|Pbr000250.1|Pbr027326.1|Pbr011247.1|Pbr021166.1|Pbr010421.1|Pbr019688.1|Pbr041027.1|Pbr042642.1|Pbr041065.1|Pbr025224.1|Pbr021205.1|Pbr019690.1|Pbr041064.1|Pbr025377.1|Pbr041067.1|Pbr027324.1|Pbr026827.1|Pbr037972.1|Pbr012146.1|Pbr035895.1|Pbr016801.1|Pbr039935.1|Pbr016800.1|Pbr041043.1|Pbr027323.1	http://amigo.geneontology.org/amigo/term/GO:0048544	defense response to bacterium	Gene Ontology	GO:0042742	73	324	3.17579e-09	1.79234e-07	Pbr011265.1|Pbr028046.1|Pbr008386.1|Pbr007843.1|Pbr013713.1|Pbr033489.2|Pbr003848.1|Pbr008385.1|Pbr025247.1|Pbr033156.1|Pbr033534.1|Pbr009528.1|Pbr009405.1|Pbr030867.1|Pbr026031.1|Pbr013575.1|Pbr018027.1|Pbr016107.1|Pbr024409.1|Pbr003040.1|Pbr037598.1|Pbr012891.1|Pbr009479.1|Pbr001483.1|Pbr037857.1|Pbr038878.1|Pbr000885.1|Pbr016458.1|Pbr017627.1|Pbr001902.1|Pbr037260.1|Pbr019425.1|Pbr035120.1|Pbr…	http://amigo.geneontology.org/amigo/term/GO:0042742	response to salt stress	Gene Ontology	GO:0009651	97	340
apoplast	Gene Ontology	GO:0048046	23	275	0.000129478	0.00290959	Pbr008586.1|Pbr034698.1|Pbr041771.1|Pbr032602.1|Pbr037260.1|Pbr014605.1|Pbr041878.1|Pbr029389.1|Pbr011142.1|Pbr038572.2|Pbr008967.1|Pbr026257.1|Pbr041091.1|Pbr023207.1|Pbr027407.1|Pbr022038.1|Pbr001483.1|Pbr028053.1|Pbr020711.2|Pbr012401.1|Pbr016632.1|Pbr038975.1|Pbr040703.1	http://amigo.geneontology.org/amigo/term/GO:0048046	response to oomycetes	Gene Ontology	GO:0002239	19	23	3.18597e-11	1.21842e-09	Pbr037600.1|Pbr010237.1|Pbr002475.1|Pbr003147.1|Pbr002521.1|Pbr002488.1|Pbr002124.1|Pbr037508.2|Pbr041089.1|Pbr005668.1|Pbr005667.1|Pbr003146.1|Pbr028684.2|Pbr001402.1|Pbr002127.1|Pbr010662.1|Pbr002473.1|Pbr010661.1|Pbr010663.1	http://amigo.geneontology.org/amigo/term/GO:0002239	photomorphogenesis	Gene Ontology	GO:0009640	28	61	1.02548e-08	5.61127e-07	Pbr034751.1|Pbr013478.1|Pbr028522.1|Pbr026776.1|Pbr009351.1|Pbr012995.1|Pbr032616.1|Pbr022252.1|Pbr029523.1|Pbr005254.1|Pbr024076.1|Pbr020748.1|Pbr036353.1|Pbr035197.1|Pbr015324.1|Pbr020572.1|Pbr022361.1|Pbr042623.1|Pbr032366.1|Pbr012043.1|Pbr021057.1|Pbr031832.1|Pbr028379.1|Pbr001636.3|Pbr042773.1|Pbr022321.1|Pbr015037.4|Pbr024556.1	http://amigo.geneontology.org/amigo/term/GO:0009640	response to jasmonic acid	Gene Ontology	GO:0009753	47	107	1.59121e-12	1.02996e-10	Pbr039187.1|Pbr027910.1|Pbr033136.1|Pbr022368.1|Pbr036064.1|Pbr020415.1|Pbr027916.1|Pbr022548.1|Pbr027917.1|Pbr029057.1|Pbr020414.1|Pbr004466.1|Pbr039229.1|Pbr006747.1|Pbr020432.1|Pbr020433.1|Pbr039849.1|Pbr007327.1|Pbr010566.1|Pbr006194.1|Pbr012024.1|Pbr021495.1|Pbr003177.1|Pbr021494.1|Pbr006204.1|Pbr017106.1|Pbr006205.1|Pbr027908.1|Pbr024863.1|Pbr001424.1|Pbr001472.2|Pbr027907.1|Pbr010079.1|Pbr…	http://amigo.geneontology.org/amigo/term/GO:0009753	vacuole	Gene Ontology	GO:0005773	112	598	3.34404e-09	1.8301e-07	Pbr007332.1|Pbr008743.1|Pbr040608.1|Pbr022984.1|Pbr035068.1|Pbr005796.1|Pbr002292.1|Pbr001357.1|Pbr015317.1|Pbr026031.1|Pbr002293.1|Pbr003101.1|Pbr026194.1|Pbr012405.1|Pbr026550.1|Pbr029905.1|Pbr038597.1|Pbr005064.1|Pbr018183.1|Pbr010227.1|Pbr022038.1|Pbr024954.1|Pbr007454.2|Pbr005903.1|Pbr028212.1|Pbr038411.1|Pbr026547.1|Pbr025968.1|Pbr042306.1|Pbr036081.1|Pbr007343.1|Pbr001968.1|Pbr036080.1|Pbr…	http://amigo.geneontology.org/amigo/term/GO:0005773	plasmodesma	Gene Ontology	GO:0009506	177	851
phosphorelay signal transduction system	Gene Ontology	GO:0000160	7	29	0.000137355	0.00302944	Pbr030529.1|Pbr006568.1|Pbr009193.1|Pbr024916.1|Pbr008565.1|Pbr008769.1|Pbr010771.1	http://amigo.geneontology.org/amigo/term/GO:0000160	response to cadmium ion	Gene Ontology	GO:0046686	65	296	3.4754e-11	1.29413e-09	Pbr037588.1|Pbr039187.1|Pbr002038.1|Pbr013372.1|Pbr008481.1|Pbr025111.1|Pbr008729.1|Pbr036806.1|Pbr012344.1|Pbr022812.1|Pbr008727.1|Pbr029594.2|Pbr020607.1|Pbr025236.1|Pbr037931.1|Pbr029529.1|Pbr030436.1|Pbr011583.1|Pbr012334.1|Pbr032362.1|Pbr028580.1|Pbr037476.1|Pbr012337.1|Pbr008730.1|Pbr005823.2|Pbr004737.1|Pbr018861.1|Pbr005501.1|Pbr031184.1|Pbr023753.1|Pbr035102.1|Pbr029341.1|Pbr042893.1|Pbr…	http://amigo.geneontology.org/amigo/term/GO:0046686	kinase activity	Gene Ontology	GO:0016301	81	359	1.19152e-08	6.3223e-07	Pbr000081.1|Pbr016333.1|Pbr017829.1|Pbr003081.1|Pbr007843.1|Pbr040517.1|Pbr029597.1|Pbr015878.6|Pbr020758.1|Pbr038704.1|Pbr015408.1|Pbr025965.1|Pbr020491.1|Pbr039799.1|Pbr001391.1|Pbr039320.1|Pbr036315.1|Pbr015317.1|Pbr029350.1|Pbr002784.1|Pbr002129.1|Pbr037509.1|Pbr028863.1|Pbr007448.1|Pbr029348.1|Pbr002261.1|Pbr037598.1|Pbr028421.1|Pbr005441.1|Pbr016560.1|Pbr036237.1|Pbr015193.1|Pbr012317.1|Pbr…	http://amigo.geneontology.org/amigo/term/GO:0016301	plasmodesma	Gene Ontology	GO:0009506	175	851	1.62016e-12	1.02996e-10	Pbr003612.1|Pbr036806.1|Pbr031962.1|Pbr006706.1|Pbr034069.1|Pbr028918.1|Pbr025356.1|Pbr023613.1|Pbr013657.1|Pbr016079.1|Pbr020182.1|Pbr011247.1|Pbr016473.1|Pbr023974.1|Pbr005502.1|Pbr014939.1|Pbr002371.1|Pbr016474.1|Pbr009835.1|Pbr023705.1|Pbr029905.1|Pbr015412.1|Pbr035718.1|Pbr009385.1|Pbr007723.1|Pbr007791.1|Pbr041824.1|Pbr008846.1|Pbr033477.1|Pbr019674.1|Pbr009268.1|Pbr029287.1|Pbr010259.1|Pbr…	http://amigo.geneontology.org/amigo/term/GO:0009506	response to water deprivation	Gene Ontology	GO:0009414	66	282	4.98436e-09	2.64758e-07	Pbr007332.1|Pbr023784.2|Pbr024370.1|Pbr033025.1|Pbr041386.1|Pbr004568.1|Pbr036130.1|Pbr014631.1|Pbr025145.1|Pbr004906.1|Pbr027959.1|Pbr023734.1|Pbr013975.1|Pbr023944.1|Pbr023555.1|Pbr016107.1|Pbr010113.1|Pbr010619.1|Pbr028003.1|Pbr010296.1|Pbr016839.1|Pbr022127.1|Pbr022076.1|Pbr004904.1|Pbr035163.1|Pbr020933.1|Pbr029887.1|Pbr023088.1|Pbr024992.1|Pbr010916.1|Pbr014990.1|Pbr029415.2|Pbr018183.1|Pbr…	http://amigo.geneontology.org/amigo/term/GO:0009414	defense response to fungus	Gene Ontology	GO:0050832	67	194
inorganic phosphate transmembrane transporter activity	Gene Ontology	GO:0005315	6	20	0.000153074	0.00318397	Pbr003992.1|Pbr042301.1|Pbr009144.1|Pbr036179.1|Pbr030548.1|Pbr009138.1	http://amigo.geneontology.org/amigo/term/GO:0005315	cell death	Gene Ontology	GO:0008219	20	29	9.62949e-11	3.49378e-09	Pbr028738.1|Pbr004288.1|Pbr012334.1|Pbr025109.1|Pbr012337.1|Pbr003794.1|Pbr025111.1|Pbr003796.1|Pbr008729.1|Pbr001352.2|Pbr003795.1|Pbr012344.1|Pbr008730.1|Pbr008727.1|Pbr012338.1|Pbr008733.1|Pbr009492.1|Pbr012339.1|Pbr016221.1|Pbr019919.1	http://amigo.geneontology.org/amigo/term/GO:0008219	response to wounding	Gene Ontology	GO:0009611	55	202	1.44073e-08	7.41977e-07	Pbr009945.1|Pbr028046.1|Pbr033025.1|Pbr004568.1|Pbr030173.1|Pbr022711.1|Pbr027743.1|Pbr035475.1|Pbr010214.1|Pbr025529.1|Pbr017413.1|Pbr027219.1|Pbr010618.1|Pbr011753.1|Pbr026031.1|Pbr024212.1|Pbr017211.1|Pbr011657.1|Pbr025290.1|Pbr018094.1|Pbr016458.1|Pbr042806.1|Pbr023905.1|Pbr008137.1|Pbr005926.1|Pbr039831.1|Pbr037418.1|Pbr041820.1|Pbr015081.1|Pbr004541.1|Pbr018366.1|Pbr012427.1|Pbr012433.1|Pbr…	http://amigo.geneontology.org/amigo/term/GO:0009611	jasmonic acid biosynthetic process	Gene Ontology	GO:0009695	25	26	1.83135e-12	1.12407e-10	Pbr036926.1|Pbr020415.1|Pbr041531.1|Pbr000809.1|Pbr020414.1|Pbr014085.3|Pbr000821.1|Pbr004466.1|Pbr000812.1|Pbr032991.1|Pbr020432.1|Pbr020433.1|Pbr039849.1|Pbr000811.1|Pbr013257.1|Pbr006204.1|Pbr006205.1|Pbr006466.3|Pbr027774.1|Pbr004967.1|Pbr020412.1|Pbr036272.1|Pbr028466.1|Pbr020435.1|Pbr005761.1	http://amigo.geneontology.org/amigo/term/GO:0009695	thylakoid membrane organization	Gene Ontology	GO:0010027	22	40	8.78173e-09	4.53137e-07	Pbr002400.1|Pbr009000.1|Pbr033228.1|Pbr035740.1|Pbr031040.1|Pbr026108.1|Pbr017382.1|Pbr026617.2|Pbr022800.1|Pbr012718.1|Pbr020748.1|Pbr036482.1|Pbr020572.1|Pbr002834.1|Pbr008274.1|Pbr029342.2|Pbr020574.2|Pbr011223.1|Pbr031578.1|Pbr031666.1|Pbr002606.1|Pbr023758.1	http://amigo.geneontology.org/amigo/term/GO:0010027	heme binding	Gene Ontology	GO:0020037	96	357
chloroplast envelope	Gene Ontology	GO:0009941	34	496	0.00015327	0.00318397	Pbr015814.1|Pbr024340.1|Pbr032602.1|Pbr040128.1|Pbr042767.1|Pbr027562.1|Pbr042734.1|Pbr020725.1|Pbr017558.4|Pbr026782.1|Pbr035349.1|Pbr007217.5|Pbr024150.1|Pbr008967.1|Pbr038473.1|Pbr009144.1|Pbr010611.1|Pbr041091.1|Pbr009138.1|Pbr036540.1|Pbr006668.1|Pbr042112.1|Pbr028517.1|Pbr041787.1|Pbr041878.1|Pbr036179.1|Pbr030955.1|Pbr002930.1|Pbr016632.1|Pbr012850.1|Pbr007220.1|Pbr038975.1|Pbr040118.1|Pbr…	http://amigo.geneontology.org/amigo/term/GO:0009941	cytoplasm	Gene Ontology	GO:0005737	442	4014	1.17357e-10	4.1515e-09	Pbr022706.1|Pbr007550.1|Pbr025111.1|Pbr024565.1|Pbr001341.1|Pbr040484.1|Pbr013975.1|Pbr033169.1|Pbr016460.1|Pbr000352.3|Pbr012334.1|Pbr002462.1|Pbr002131.1|Pbr033326.1|Pbr026713.1|Pbr036058.1|Pbr004679.1|Pbr015554.1|Pbr024328.1|Pbr034362.1|Pbr002584.2|Pbr033237.1|Pbr028949.1|Pbr025815.1|Pbr007423.1|Pbr006942.1|Pbr011500.1|Pbr037589.1|Pbr028469.1|Pbr036018.1|Pbr011524.1|Pbr036373.1|Pbr017682.1|Pbr…	http://amigo.geneontology.org/amigo/term/GO:0005737	plastid chromosome	Gene Ontology	GO:0009508	16	18	2.27431e-08	1.13781e-06	Pbr030955.1|Pbr002606.1|Pbr028665.1|Pbr031578.1|Pbr029368.1|Pbr011535.1|Pbr002100.1|Pbr002095.1|Pbr042150.2|Pbr009071.1|Pbr039625.1|Pbr003844.1|Pbr021102.1|Pbr018954.1|Pbr010062.1|Pbr007792.1	http://amigo.geneontology.org/amigo/term/GO:0009508	monooxygenase activity	Gene Ontology	GO:0004497	38	72	3.13841e-12	1.86213e-10	Pbr028769.1|Pbr019636.1|Pbr019906.1|Pbr026583.1|Pbr027321.1|Pbr027223.1|Pbr004630.1|Pbr023097.1|Pbr023096.1|Pbr019525.1|Pbr013177.1|Pbr021375.1|Pbr023095.1|Pbr031329.1|Pbr001706.1|Pbr009941.1|Pbr040665.1|Pbr020050.1|Pbr020114.1|Pbr030004.1|Pbr005969.1|Pbr040996.1|Pbr020110.1|Pbr035365.1|Pbr040994.1|Pbr027982.1|Pbr020890.1|Pbr015977.1|Pbr005970.1|Pbr031328.1|Pbr036366.1|Pbr030002.1|Pbr005470.1|Pbr…	http://amigo.geneontology.org/amigo/term/GO:0004497	response to karrikin	Gene Ontology	GO:0080167	36	111	2.126e-08	1.06654e-06	Pbr011265.1|Pbr014460.1|Pbr039159.1|Pbr039962.1|Pbr033708.1|Pbr035059.4|Pbr007291.1|Pbr018027.1|Pbr015767.1|Pbr032616.1|Pbr027954.1|Pbr035600.1|Pbr024532.1|Pbr010111.1|Pbr002834.1|Pbr001629.1|Pbr007063.1|Pbr035197.1|Pbr018958.1|Pbr019638.1|Pbr012755.1|Pbr003842.1|Pbr013897.1|Pbr006928.1|Pbr025074.1|Pbr034918.1|Pbr017197.1|Pbr006638.1|Pbr014667.1|Pbr012484.1|Pbr009111.1|Pbr011441.1|Pbr011422.1|Pbr…	http://amigo.geneontology.org/amigo/term/GO:0080167	quercetin 3-O-glucosyltransferase activity	Gene Ontology	GO:0080043	35	57
unidimensional cell growth	Gene Ontology	GO:0009826	14	123	0.000156662	0.00318397	Pbr035527.1|Pbr006475.1|Pbr039073.1|Pbr038442.1|Pbr042093.1|Pbr002980.1|Pbr013897.1|Pbr002929.1|Pbr017279.1|Pbr004072.1|Pbr033539.1|Pbr006459.1|Pbr019897.1|Pbr004309.1	http://amigo.geneontology.org/amigo/term/GO:0009826	cytosol	Gene Ontology	GO:0005829	346	3025	4.14122e-10	1.42923e-08	Pbr015965.1|Pbr025070.1|Pbr008481.1|Pbr040484.1|Pbr012209.1|Pbr040352.1|Pbr011885.1|Pbr004679.1|Pbr009662.1|Pbr034362.1|Pbr026513.1|Pbr040494.1|Pbr028949.1|Pbr006942.1|Pbr022348.1|Pbr030601.1|Pbr000291.1|Pbr042517.1|Pbr036373.1|Pbr017682.1|Pbr008610.1|Pbr032362.1|Pbr037931.1|Pbr037476.1|Pbr031999.1|Pbr009946.1|Pbr004245.1|Pbr037789.1|Pbr018101.1|Pbr017579.1|Pbr011972.1|Pbr036333.1|Pbr008772.1|Pbr…	http://amigo.geneontology.org/amigo/term/GO:0005829	starch biosynthetic process	Gene Ontology	GO:0019252	17	22	3.44951e-08	1.6778e-06	Pbr005529.2|Pbr017358.1|Pbr019272.1|Pbr009476.1|Pbr003592.1|Pbr010784.1|Pbr029104.2|Pbr038591.1|Pbr011353.1|Pbr033622.1|Pbr034590.1|Pbr031532.1|Pbr031898.1|Pbr042727.1|Pbr041091.1|Pbr013598.1|Pbr007802.1	http://amigo.geneontology.org/amigo/term/GO:0019252	defense response to bacterium, incompatible interaction	Gene Ontology	GO:0009816	30	43	3.58181e-12	2.05665e-10	Pbr040662.1|Pbr020415.1|Pbr009495.1|Pbr006543.1|Pbr018879.1|Pbr011333.1|Pbr020414.1|Pbr006290.1|Pbr015674.1|Pbr017006.1|Pbr004585.1|Pbr006747.1|Pbr021760.1|Pbr020432.1|Pbr020433.1|Pbr041662.1|Pbr027952.1|Pbr003794.1|Pbr027953.1|Pbr003796.1|Pbr013623.1|Pbr031548.1|Pbr039289.1|Pbr006316.1|Pbr006466.3|Pbr039286.1|Pbr020412.1|Pbr018725.1|Pbr021768.2|Pbr020435.1	http://amigo.geneontology.org/amigo/term/GO:0009816	DNA-binding transcription factor activity	Gene Ontology	GO:0003700	223	1513	2.83673e-08	1.38463e-06	Pbr001554.1|Pbr026719.1|Pbr034260.1|Pbr025725.1|Pbr013713.1|Pbr000556.1|Pbr030115.1|Pbr005982.2|Pbr026078.1|Pbr025529.1|Pbr027562.1|Pbr038022.1|Pbr015556.1|Pbr012192.1|Pbr001460.1|Pbr009070.1|Pbr020294.1|Pbr039105.1|Pbr042397.1|Pbr019957.1|Pbr038021.1|Pbr012051.1|Pbr016201.1|Pbr040566.1|Pbr001681.1|Pbr040222.1|Pbr022508.1|Pbr025856.1|Pbr010969.1|Pbr007294.2|Pbr019788.1|Pbr025176.1|Pbr033235.1|Pbr…	http://amigo.geneontology.org/amigo/term/GO:0003700	recognition of pollen	Gene Ontology	GO:0048544	29	37
floral organ development	Gene Ontology	GO:0048437	5	12	0.000160402	0.00318397	Pbr029978.1|Pbr010903.1|Pbr009528.1|Pbr012771.1|Pbr025965.1	http://amigo.geneontology.org/amigo/term/GO:0048437	response to cold	Gene Ontology	GO:0009409	64	310	4.37618e-10	1.44069e-08	Pbr013092.1|Pbr035833.1|Pbr011544.2|Pbr022984.1|Pbr022368.1|Pbr018708.1|Pbr025360.1|Pbr025876.1|Pbr036064.1|Pbr034115.1|Pbr014179.1|Pbr019738.1|Pbr025748.1|Pbr014538.1|Pbr023902.1|Pbr033744.1|Pbr017040.1|Pbr026271.1|Pbr029529.1|Pbr036079.1|Pbr035774.1|Pbr026076.1|Pbr005988.1|Pbr037674.1|Pbr011095.1|Pbr033995.1|Pbr010566.1|Pbr026344.1|Pbr036935.1|Pbr031184.1|Pbr040482.1|Pbr018707.1|Pbr009946.1|Pbr…	http://amigo.geneontology.org/amigo/term/GO:0009409	response to blue light	Gene Ontology	GO:0009637	23	47	8.43656e-08	3.9381e-06	Pbr002665.1|Pbr013478.1|Pbr021302.1|Pbr021102.1|Pbr018332.1|Pbr031547.1|Pbr017942.1|Pbr030115.1|Pbr023435.1|Pbr007246.1|Pbr020748.1|Pbr042150.2|Pbr010798.1|Pbr020572.1|Pbr032571.1|Pbr035545.1|Pbr011776.1|Pbr039625.1|Pbr021057.1|Pbr029776.2|Pbr001636.3|Pbr036557.1|Pbr024556.1	http://amigo.geneontology.org/amigo/term/GO:0009637	response to oxidative stress	Gene Ontology	GO:0006979	79	276	9.09402e-12	5.05855e-10	Pbr027164.1|Pbr008363.1|Pbr011333.1|Pbr025748.1|Pbr008587.1|Pbr022368.1|Pbr016421.1|Pbr003147.1|Pbr013372.1|Pbr008588.1|Pbr040910.1|Pbr026502.1|Pbr009495.1|Pbr023311.1|Pbr028045.1|Pbr019738.1|Pbr025260.1|Pbr027917.1|Pbr002672.1|Pbr026504.1|Pbr036263.1|Pbr010662.1|Pbr025236.1|Pbr010663.1|Pbr028764.1|Pbr003146.1|Pbr027137.1|Pbr007404.1|Pbr014465.1|Pbr033995.1|Pbr017592.1|Pbr041948.1|Pbr027910.1|Pbr…	http://amigo.geneontology.org/amigo/term/GO:0006979	kinase activity	Gene Ontology	GO:0016301	75	359	3.04019e-08	1.44489e-06	Pbr015408.1|Pbr017829.1|Pbr003081.1|Pbr007843.1|Pbr026721.1|Pbr015878.6|Pbr020758.1|Pbr015896.1|Pbr025965.1|Pbr000549.1|Pbr029350.1|Pbr001391.1|Pbr015317.1|Pbr013038.1|Pbr015873.1|Pbr028433.1|Pbr030486.1|Pbr037509.1|Pbr028863.1|Pbr007448.1|Pbr035424.1|Pbr002261.1|Pbr037598.1|Pbr016560.1|Pbr025444.1|Pbr029597.1|Pbr012317.1|Pbr028864.1|Pbr017627.1|Pbr036313.1|Pbr037510.1|Pbr023435.1|Pbr019677.3|Pbr…	http://amigo.geneontology.org/amigo/term/GO:0016301	lipase activity	Gene Ontology	GO:0016298	30	42
fructose 1,6-bisphosphate metabolic process	Gene Ontology	GO:0030388	5	12	0.000160402	0.00318397	Pbr038975.1|Pbr012401.1|Pbr010532.1|Pbr041091.1|Pbr036345.1	http://amigo.geneontology.org/amigo/term/GO:0030388	response to bacterium	Gene Ontology	GO:0009617	35	110	4.37806e-10	1.44069e-08	Pbr012741.1|Pbr002185.1|Pbr020308.1|Pbr014955.1|Pbr033933.1|Pbr015755.1|Pbr034114.1|Pbr009765.1|Pbr009764.1|Pbr011546.1|Pbr014160.1|Pbr000933.1|Pbr027953.1|Pbr032362.1|Pbr002913.1|Pbr019262.1|Pbr013623.1|Pbr014179.1|Pbr017775.1|Pbr001424.1|Pbr006290.1|Pbr009786.1|Pbr038911.1|Pbr018132.1|Pbr010799.1|Pbr020314.1|Pbr009785.1|Pbr023784.2|Pbr031548.1|Pbr036272.1|Pbr018725.1|Pbr009294.1|Pbr003660.1|Pbr…	http://amigo.geneontology.org/amigo/term/GO:0009617	oxidoreductase activity	Gene Ontology	GO:0016491	64	270	8.63068e-08	3.9381e-06	Pbr024972.1|Pbr034033.1|Pbr040935.2|Pbr011265.1|Pbr024691.1|Pbr023248.1|Pbr020305.1|Pbr004539.1|Pbr036008.1|Pbr038057.1|Pbr025247.1|Pbr022903.1|Pbr027385.2|Pbr037402.1|Pbr012172.1|Pbr037260.1|Pbr004390.1|Pbr033134.1|Pbr027042.1|Pbr013412.1|Pbr018027.1|Pbr026758.1|Pbr006113.1|Pbr014158.1|Pbr003405.1|Pbr041486.1|Pbr026590.1|Pbr015715.1|Pbr016936.1|Pbr033374.1|Pbr013795.1|Pbr001629.1|Pbr001666.3|Pbr…	http://amigo.geneontology.org/amigo/term/GO:0016491	response to fungus	Gene Ontology	GO:0009620	43	97	1.09658e-11	5.91489e-10	Pbr012741.1|Pbr026334.1|Pbr030314.1|Pbr041531.1|Pbr013525.1|Pbr015755.1|Pbr025351.1|Pbr004466.1|Pbr003282.1|Pbr038823.1|Pbr009181.2|Pbr028352.1|Pbr028369.1|Pbr007604.1|Pbr009229.1|Pbr013332.1|Pbr010918.1|Pbr039849.1|Pbr024328.1|Pbr035719.1|Pbr014994.1|Pbr035718.1|Pbr029061.1|Pbr018611.1|Pbr006204.1|Pbr026344.1|Pbr031954.1|Pbr001296.1|Pbr028684.2|Pbr006205.1|Pbr028723.1|Pbr010964.1|Pbr037817.1|Pbr…	http://amigo.geneontology.org/amigo/term/GO:0009620	protein phosphorylation	Gene Ontology	GO:0006468	131	774	3.57695e-08	1.6564e-06	Pbr016560.1|Pbr003161.1|Pbr041041.1|Pbr028470.1|Pbr022807.1|Pbr037598.1|Pbr037508.2|Pbr029597.1|Pbr000231.1|Pbr008137.1|Pbr035163.1|Pbr014620.1|Pbr013340.1|Pbr037600.1|Pbr035660.1|Pbr002784.1|Pbr015723.1|Pbr016227.1|Pbr015388.1|Pbr027481.1|Pbr000640.1|Pbr029292.1|Pbr001409.1|Pbr002127.1|Pbr028864.1|Pbr024535.3|Pbr020758.1|Pbr015896.1|Pbr001878.1|Pbr007448.1|Pbr025444.1|Pbr023500.1|Pbr001955.1|Pbr…	http://amigo.geneontology.org/amigo/term/GO:0006468	cellular response to phosphate starvation	Gene Ontology	GO:0016036	37	72
regulation of phenylpropanoid metabolic process	Gene Ontology	GO:2000762	5	12	0.000160402	0.00318397	Pbr017533.1|Pbr028497.1|Pbr012750.1|Pbr014734.1|Pbr014479.1	http://amigo.geneontology.org/amigo/term/GO:2000762	oxidoreductase activity, acting on paired donors, with incorporation or reduction of molecular oxygen	Gene Ontology	GO:0016705	43	161	4.94419e-10	1.59001e-08	Pbr001857.2|Pbr024033.1|Pbr028769.1|Pbr025312.1|Pbr019906.1|Pbr021376.1|Pbr013174.1|Pbr035365.1|Pbr009941.1|Pbr034114.1|Pbr023096.1|Pbr004466.1|Pbr002890.1|Pbr023100.1|Pbr015441.1|Pbr021375.1|Pbr031328.1|Pbr011919.2|Pbr023101.1|Pbr011546.1|Pbr039849.1|Pbr022954.1|Pbr027228.1|Pbr019525.1|Pbr003860.1|Pbr006204.1|Pbr030661.1|Pbr019700.1|Pbr013177.1|Pbr020059.1|Pbr006205.1|Pbr019698.1|Pbr015977.1|Pbr…	http://amigo.geneontology.org/amigo/term/GO:0016705	transferase activity, transferring glycosyl groups	Gene Ontology	GO:0016757	86	412	8.77132e-08	3.9381e-06	Pbr023514.1|Pbr041490.1|Pbr024935.1|Pbr007454.2|Pbr005417.1|Pbr003800.1|Pbr041488.1|Pbr031121.1|Pbr002278.1|Pbr005011.1|Pbr041814.2|Pbr027358.1|Pbr038635.1|Pbr007510.1|Pbr010670.1|Pbr021705.2|Pbr028600.1|Pbr004430.1|Pbr021685.1|Pbr028593.1|Pbr033802.2|Pbr012042.1|Pbr038591.1|Pbr016771.1|Pbr023513.1|Pbr033445.1|Pbr042359.1|Pbr022870.1|Pbr018125.1|Pbr004772.1|Pbr019840.2|Pbr016768.1|Pbr006424.1|Pbr…	http://amigo.geneontology.org/amigo/term/GO:0016757	quercetin 3-O-glucosyltransferase activity	Gene Ontology	GO:0080043	33	57	1.28299e-11	6.71681e-10	Pbr007515.1|Pbr023808.1|Pbr004260.1|Pbr028247.1|Pbr007514.1|Pbr004259.1|Pbr004261.1|Pbr002045.1|Pbr007512.1|Pbr025643.1|Pbr038377.1|Pbr014258.1|Pbr016078.1|Pbr041908.1|Pbr038378.1|Pbr004018.1|Pbr000926.1|Pbr014256.1|Pbr014260.1|Pbr021709.2|Pbr021706.1|Pbr010838.1|Pbr025644.1|Pbr016507.1|Pbr023810.1|Pbr021703.1|Pbr021702.1|Pbr004258.1|Pbr007397.1|Pbr002691.1|Pbr014262.1|Pbr039674.1|Pbr007516.1	http://amigo.geneontology.org/amigo/term/GO:0080043	leaf senescence	Gene Ontology	GO:0010150	33	99	4.74762e-08	2.14355e-06	Pbr001456.2|Pbr027098.1|Pbr040742.1|Pbr024127.1|Pbr001457.1|Pbr036087.1|Pbr013975.1|Pbr042358.1|Pbr001460.1|Pbr032787.2|Pbr003848.1|Pbr010126.1|Pbr009405.1|Pbr025856.1|Pbr004890.1|Pbr038238.1|Pbr004497.1|Pbr022711.1|Pbr032788.1|Pbr016285.1|Pbr024531.1|Pbr029791.1|Pbr023076.1|Pbr018949.1|Pbr031206.1|Pbr000885.1|Pbr022698.1|Pbr001458.1|Pbr020918.1|Pbr020453.1|Pbr026946.1|Pbr011415.1|Pbr021017.1	http://amigo.geneontology.org/amigo/term/GO:0010150	oxidation-reduction process	Gene Ontology	GO:0055114	115	494
acid phosphatase activity	Gene Ontology	GO:0003993	8	41	0.000167481	0.00321884	Pbr025471.1|Pbr012816.1|Pbr006687.1|Pbr005892.1|Pbr010741.1|Pbr028334.1|Pbr041274.3|Pbr027562.1	http://amigo.geneontology.org/amigo/term/GO:0003993	lipase activity	Gene Ontology	GO:0016298	22	42	5.77186e-10	1.81493e-08	Pbr025111.1|Pbr008729.1|Pbr029062.1|Pbr012344.1|Pbr008727.1|Pbr029057.1|Pbr012334.1|Pbr029061.1|Pbr012339.1|Pbr029058.1|Pbr008730.1|Pbr027953.1|Pbr002315.3|Pbr012338.1|Pbr029056.1|Pbr025109.1|Pbr028095.1|Pbr011539.1|Pbr033400.1|Pbr008733.1|Pbr012337.1|Pbr033426.1	http://amigo.geneontology.org/amigo/term/GO:0016298	chloroplast rRNA processing	Gene Ontology	GO:1901259	14	15	1.15924e-07	4.9508e-06	Pbr008358.1|Pbr010323.1|Pbr027976.1|Pbr014499.1|Pbr016464.1|Pbr004958.1|Pbr033113.1|Pbr025689.1|Pbr024022.1|Pbr023789.1|Pbr011087.1|Pbr042751.1|Pbr027975.1|Pbr012525.1	http://amigo.geneontology.org/amigo/term/GO:1901259	cell wall	Gene Ontology	GO:0005618	89	337	1.74658e-11	8.88261e-10	Pbr036806.1|Pbr036263.1|Pbr041941.1|Pbr010162.1|Pbr016473.1|Pbr002475.1|Pbr005502.1|Pbr030107.1|Pbr033646.1|Pbr016474.1|Pbr002626.1|Pbr006619.1|Pbr016471.1|Pbr007327.1|Pbr002473.1|Pbr033155.1|Pbr009769.1|Pbr002521.1|Pbr017106.1|Pbr009781.1|Pbr012616.2|Pbr003746.1|Pbr009783.1|Pbr022348.1|Pbr019806.1|Pbr009785.1|Pbr015830.1|Pbr030601.1|Pbr011181.1|Pbr010234.1|Pbr017682.1|Pbr009764.1|Pbr037476.1|Pbr…	http://amigo.geneontology.org/amigo/term/GO:0005618	oxidoreductase activity	Gene Ontology	GO:0016491	61	270	5.53061e-08	2.43617e-06	Pbr024972.1|Pbr011265.1|Pbr018006.1|Pbr020305.1|Pbr004539.1|Pbr036008.1|Pbr014304.1|Pbr009519.1|Pbr039962.1|Pbr027385.2|Pbr041486.1|Pbr037402.1|Pbr012172.1|Pbr037260.1|Pbr011595.1|Pbr033134.1|Pbr027042.1|Pbr041456.1|Pbr018027.1|Pbr003662.1|Pbr036721.1|Pbr031911.1|Pbr014158.1|Pbr003405.1|Pbr000218.1|Pbr000134.1|Pbr015715.1|Pbr035163.1|Pbr006907.1|Pbr041032.1|Pbr001666.3|Pbr028726.1|Pbr025247.1|Pbr…	http://amigo.geneontology.org/amigo/term/GO:0016491	peroxisome	Gene Ontology	GO:0005777	81	292
plastid	Gene Ontology	GO:0009536	49	823	0.000167564	0.00321884	Pbr040075.1|Pbr031361.1|Pbr011197.1|Pbr024477.1|Pbr004286.1|Pbr040128.1|Pbr042767.1|Pbr025963.1|Pbr039197.1|Pbr010901.3|Pbr020725.1|Pbr036977.1|Pbr017558.4|Pbr000959.3|Pbr041366.1|Pbr027954.1|Pbr031444.1|Pbr041561.1|Pbr038361.1|Pbr041014.1|Pbr039728.1|Pbr009144.1|Pbr031748.1|Pbr042601.1|Pbr038473.1|Pbr006668.1|Pbr023493.1|Pbr006906.1|Pbr042830.1|Pbr023012.1|Pbr028517.1|Pbr029791.1|Pbr026641.1|Pbr…	http://amigo.geneontology.org/amigo/term/GO:0009536	intracellular anatomical structure	Gene Ontology	GO:0005622	37	124	6.24921e-10	1.92231e-08	Pbr004315.1|Pbr004574.1|Pbr032353.1|Pbr040321.1|Pbr000396.1|Pbr030542.1|Pbr004535.1|Pbr012684.1|Pbr023902.1|Pbr031857.1|Pbr023047.1|Pbr035774.1|Pbr030540.1|Pbr037931.1|Pbr019155.1|Pbr032433.1|Pbr011103.1|Pbr009527.1|Pbr023045.1|Pbr035788.1|Pbr019445.1|Pbr011102.1|Pbr023044.1|Pbr025988.1|Pbr015044.1|Pbr013317.1|Pbr025352.1|Pbr025353.1|Pbr001363.1|Pbr017146.1|Pbr007423.1|Pbr016224.1|Pbr008327.1|Pbr…	http://amigo.geneontology.org/amigo/term/GO:0005622	glucuronosyltransferase activity	Gene Ontology	GO:0015020	14	15	1.15924e-07	4.9508e-06	Pbr004772.1|Pbr021684.1|Pbr002278.1|Pbr033445.1|Pbr039841.1|Pbr026425.1|Pbr004771.1|Pbr040615.1|Pbr012979.1|Pbr009855.1|Pbr021705.2|Pbr021685.1|Pbr007513.1|Pbr005417.1	http://amigo.geneontology.org/amigo/term/GO:0015020	response to cold	Gene Ontology	GO:0009409	84	310	2.15778e-11	1.0669e-09	Pbr013092.1|Pbr035833.1|Pbr041077.3|Pbr021222.2|Pbr026334.1|Pbr005487.1|Pbr022368.1|Pbr018708.1|Pbr015225.1|Pbr025360.1|Pbr039970.1|Pbr036064.1|Pbr034115.1|Pbr028045.1|Pbr001252.1|Pbr017012.1|Pbr025748.1|Pbr007815.1|Pbr023902.1|Pbr029971.1|Pbr026271.1|Pbr014877.1|Pbr030825.1|Pbr036079.1|Pbr013686.1|Pbr040482.1|Pbr029905.1|Pbr035887.1|Pbr032682.1|Pbr011095.1|Pbr033995.1|Pbr026344.1|Pbr036935.1|Pbr…	http://amigo.geneontology.org/amigo/term/GO:0009409	microtubule binding	Gene Ontology	GO:0008017	36	117	6.39688e-08	2.75066e-06	Pbr022702.1|Pbr014565.1|Pbr024477.1|Pbr020322.1|Pbr001160.1|Pbr024922.1|Pbr025179.1|Pbr000781.1|Pbr000031.1|Pbr021163.1|Pbr023603.1|Pbr022101.1|Pbr005515.1|Pbr016865.1|Pbr039178.2|Pbr039691.1|Pbr023448.1|Pbr018328.1|Pbr035993.1|Pbr019679.1|Pbr010227.1|Pbr008689.1|Pbr020963.1|Pbr025756.1|Pbr003034.1|Pbr033958.1|Pbr031342.1|Pbr012163.1|Pbr011779.1|Pbr008569.1|Pbr011683.2|Pbr017978.1|Pbr004824.1|Pbr…	http://amigo.geneontology.org/amigo/term/GO:0008017	UDP-glycosyltransferase activity	Gene Ontology	GO:0008194	31	51
anchored component of membrane	Gene Ontology	GO:0031225	19	208	0.000173031	0.00327111	Pbr037044.1|Pbr000723.1|Pbr034831.1|Pbr007186.1|Pbr039579.1|Pbr010656.1|Pbr000741.1|Pbr038095.1|Pbr038590.1|Pbr018025.1|Pbr003345.1|Pbr023327.2|Pbr011234.1|Pbr037107.1|Pbr035129.1|Pbr010756.1|Pbr029784.1|Pbr034830.1|Pbr039326.1	http://amigo.geneontology.org/amigo/term/GO:0031225	phospholipase activity	Gene Ontology	GO:0004620	16	19	9.53349e-10	2.87019e-08	Pbr025109.1|Pbr012334.1|Pbr009067.1|Pbr009798.1|Pbr042146.1|Pbr012337.1|Pbr008730.1|Pbr008729.1|Pbr012344.1|Pbr025111.1|Pbr008727.1|Pbr012338.1|Pbr008733.1|Pbr009750.1|Pbr012339.1|Pbr021381.1	http://amigo.geneontology.org/amigo/term/GO:0004620	cell wall	Gene Ontology	GO:0005618	73	337	2.39604e-07	9.98919e-06	Pbr036597.1|Pbr000621.2|Pbr036598.1|Pbr025415.1|Pbr032603.1|Pbr027727.1|Pbr034698.1|Pbr006760.1|Pbr008066.1|Pbr005520.1|Pbr034221.1|Pbr014607.1|Pbr009405.1|Pbr009377.1|Pbr001465.1|Pbr014605.1|Pbr005516.1|Pbr018290.1|Pbr013412.1|Pbr005517.1|Pbr031898.1|Pbr010764.1|Pbr005521.1|Pbr005522.1|Pbr041537.1|Pbr027954.1|Pbr010362.1|Pbr019003.1|Pbr025610.1|Pbr017601.1|Pbr039023.1|Pbr005526.1|Pbr042112.1|Pbr…	http://amigo.geneontology.org/amigo/term/GO:0005618	vacuole	Gene Ontology	GO:0005773	131	598	3.08663e-11	1.48492e-09	Pbr036806.1|Pbr015829.1|Pbr024053.1|Pbr034069.1|Pbr025356.1|Pbr011914.1|Pbr013702.1|Pbr010663.1|Pbr011247.1|Pbr002371.1|Pbr010153.1|Pbr029905.1|Pbr041252.1|Pbr019641.1|Pbr008846.1|Pbr019674.1|Pbr015813.1|Pbr038655.1|Pbr019785.1|Pbr015346.1|Pbr032349.1|Pbr016574.1|Pbr022348.1|Pbr001078.1|Pbr025066.1|Pbr034101.1|Pbr012602.1|Pbr019948.1|Pbr022754.1|Pbr024430.1|Pbr005579.1|Pbr041194.3|Pbr036884.1|Pbr…	http://amigo.geneontology.org/amigo/term/GO:0005773	response to blue light	Gene Ontology	GO:0009637	22	47	8.10218e-08	3.40291e-06	Pbr017942.1|Pbr012125.1|Pbr013478.1|Pbr021302.1|Pbr021102.1|Pbr031547.1|Pbr016839.1|Pbr030115.1|Pbr041847.1|Pbr023435.1|Pbr007246.1|Pbr020748.1|Pbr032600.1|Pbr020572.1|Pbr019638.1|Pbr032571.1|Pbr039790.1|Pbr010798.1|Pbr001636.3|Pbr021057.1|Pbr036557.1|Pbr024556.1	http://amigo.geneontology.org/amigo/term/GO:0009637	extracellular region	Gene Ontology	GO:0005576	425	2749
protein homodimerization activity	Gene Ontology	GO:0042803	18	191	0.000178178	0.00331578	Pbr005423.2|Pbr022222.1|Pbr027651.1|Pbr040128.1|Pbr016796.1|Pbr028071.1|Pbr003518.1|Pbr017181.1|Pbr030038.1|Pbr039061.1|Pbr035163.1|Pbr037148.1|Pbr040118.1|Pbr011157.1|Pbr042767.1|Pbr016568.1|Pbr000582.1|Pbr035115.1	http://amigo.geneontology.org/amigo/term/GO:0042803	leaf senescence	Gene Ontology	GO:0010150	32	99	1.74992e-09	5.15861e-08	Pbr027953.1|Pbr041076.1|Pbr010357.1|Pbr026949.2|Pbr020447.1|Pbr006641.1|Pbr013975.1|Pbr028352.1|Pbr038823.1|Pbr031694.1|Pbr001424.1|Pbr014160.1|Pbr015412.1|Pbr014743.1|Pbr021393.1|Pbr041562.1|Pbr002913.1|Pbr013623.1|Pbr027712.1|Pbr026353.1|Pbr037943.1|Pbr031548.1|Pbr010964.1|Pbr021868.1|Pbr029956.1|Pbr010799.1|Pbr003660.1|Pbr007839.1|Pbr006251.1|Pbr041515.1|Pbr018725.1|Pbr032698.1	http://amigo.geneontology.org/amigo/term/GO:0010150	response to red light	Gene Ontology	GO:0010114	23	51	2.64867e-07	1.07856e-05	Pbr002665.1|Pbr025145.1|Pbr021302.1|Pbr021102.1|Pbr036063.1|Pbr041453.1|Pbr010798.1|Pbr031547.1|Pbr019838.1|Pbr042150.2|Pbr030570.1|Pbr005261.1|Pbr039073.1|Pbr039625.1|Pbr021057.1|Pbr035432.1|Pbr029776.2|Pbr005051.1|Pbr001636.3|Pbr040200.1|Pbr003138.1|Pbr015599.1|Pbr024556.1	http://amigo.geneontology.org/amigo/term/GO:0010114	defense response to fungus	Gene Ontology	GO:0050832	62	194	3.86796e-11	1.81183e-09	Pbr010237.1|Pbr004885.1|Pbr006271.1|Pbr017682.1|Pbr034115.1|Pbr023613.1|Pbr010234.1|Pbr016617.1|Pbr013927.1|Pbr002521.1|Pbr020607.1|Pbr003406.1|Pbr037403.1|Pbr029529.1|Pbr004466.1|Pbr003282.1|Pbr018609.1|Pbr021011.1|Pbr029061.1|Pbr037931.1|Pbr006747.1|Pbr028762.3|Pbr009229.1|Pbr038805.1|Pbr011110.2|Pbr039849.1|Pbr040482.1|Pbr035719.1|Pbr021627.1|Pbr002473.1|Pbr011544.2|Pbr026555.1|Pbr024123.1|Pbr…	http://amigo.geneontology.org/amigo/term/GO:0050832	response to oomycetes	Gene Ontology	GO:0002239	16	23	8.83831e-08	3.61265e-06	Pbr037600.1|Pbr002124.1|Pbr037509.1|Pbr017476.1|Pbr002488.1|Pbr007901.2|Pbr041089.1|Pbr037508.2|Pbr017478.1|Pbr031458.1|Pbr041973.7|Pbr002127.1|Pbr022761.1|Pbr005517.1|Pbr031460.1|Pbr042358.1	http://amigo.geneontology.org/amigo/term/GO:0002239	vacuole	Gene Ontology	GO:0005773	130	598
radial pattern formation	Gene Ontology	GO:0009956	4	6	0.000199143	0.00364891	Pbr013872.1|Pbr024319.1|Pbr032804.1|Pbr010433.1	http://amigo.geneontology.org/amigo/term/GO:0009956	transferase activity, transferring glycosyl groups	Gene Ontology	GO:0016757	75	412	2.06652e-09	5.96759e-08	Pbr013327.1|Pbr005435.1|Pbr033209.2|Pbr034572.1|Pbr038898.1|Pbr028247.1|Pbr038359.1|Pbr034639.1|Pbr025644.1|Pbr014360.1|Pbr018127.1|Pbr020100.1|Pbr018126.1|Pbr002691.1|Pbr033744.1|Pbr000112.1|Pbr007512.1|Pbr011579.1|Pbr025643.1|Pbr003547.1|Pbr010838.1|Pbr001464.1|Pbr035941.2|Pbr021669.1|Pbr008190.1|Pbr038339.1|Pbr004687.1|Pbr038537.1|Pbr022858.1|Pbr035175.1|Pbr025858.1|Pbr020028.2|Pbr004018.1|Pbr…	http://amigo.geneontology.org/amigo/term/GO:0016757	protein phosphorylation	Gene Ontology	GO:0006468	135	774	3.27484e-07	1.30324e-05	Pbr010825.1|Pbr016560.1|Pbr003161.1|Pbr038316.1|Pbr019528.1|Pbr020491.1|Pbr028470.1|Pbr025668.1|Pbr015193.1|Pbr037598.1|Pbr000231.1|Pbr008137.1|Pbr014620.1|Pbr013340.1|Pbr037600.1|Pbr002784.1|Pbr015723.1|Pbr035545.1|Pbr030048.1|Pbr016962.1|Pbr011254.1|Pbr028581.1|Pbr012765.1|Pbr029776.2|Pbr027481.1|Pbr004732.1|Pbr002127.1|Pbr020759.1|Pbr016121.1|Pbr000505.2|Pbr024535.3|Pbr020758.1|Pbr012149.1|Pbr…	http://amigo.geneontology.org/amigo/term/GO:0006468	lipase activity	Gene Ontology	GO:0016298	28	42	4.0402e-11	1.84399e-09	Pbr033428.1|Pbr025111.1|Pbr008729.1|Pbr012344.1|Pbr008727.1|Pbr029057.1|Pbr012334.1|Pbr029061.1|Pbr029058.1|Pbr008731.1|Pbr008730.1|Pbr012332.1|Pbr027952.1|Pbr027953.1|Pbr002315.3|Pbr036161.1|Pbr002147.1|Pbr012338.1|Pbr012339.1|Pbr028095.1|Pbr036163.1|Pbr007961.1|Pbr011539.1|Pbr033426.1|Pbr008733.1|Pbr012337.1|Pbr033400.1|Pbr004131.1	http://amigo.geneontology.org/amigo/term/GO:0016298	identical protein binding	Gene Ontology	GO:0042802	46	178	9.00162e-08	3.61265e-06	Pbr026584.1|Pbr037508.2|Pbr026078.1|Pbr009410.1|Pbr001160.1|Pbr026531.1|Pbr028522.1|Pbr040268.1|Pbr027562.1|Pbr031898.1|Pbr013750.1|Pbr017953.1|Pbr037509.1|Pbr015482.2|Pbr009070.1|Pbr006687.1|Pbr016560.1|Pbr014718.1|Pbr014125.1|Pbr027948.1|Pbr023435.1|Pbr018789.1|Pbr037600.1|Pbr037418.1|Pbr011043.1|Pbr008137.1|Pbr036557.1|Pbr036422.1|Pbr018913.1|Pbr026719.1|Pbr017501.1|Pbr011188.1|Pbr039790.1|Pbr…	http://amigo.geneontology.org/amigo/term/GO:0042802	cell death	Gene Ontology	GO:0008219	24	29
cytokinin-activated signaling pathway	Gene Ontology	GO:0009736	9	56	0.000244087	0.00440466	Pbr030529.1|Pbr006568.1|Pbr009193.1|Pbr007159.1|Pbr008565.1|Pbr008769.1|Pbr024916.1|Pbr010771.1|Pbr015599.1	http://amigo.geneontology.org/amigo/term/GO:0009736	extracellular region	Gene Ontology	GO:0005576	314	2749	3.45093e-09	9.76614e-08	Pbr035259.1|Pbr000842.1|Pbr004722.1|Pbr037367.1|Pbr029288.1|Pbr023072.1|Pbr002083.1|Pbr013455.1|Pbr016498.1|Pbr019970.1|Pbr006761.1|Pbr007290.1|Pbr009529.1|Pbr006543.1|Pbr023613.1|Pbr031762.1|Pbr001466.1|Pbr015965.1|Pbr001364.1|Pbr027326.1|Pbr010663.1|Pbr019688.1|Pbr031927.1|Pbr003101.1|Pbr002475.1|Pbr022515.1|Pbr021375.1|Pbr032410.1|Pbr027308.1|Pbr015433.1|Pbr001467.1|Pbr012398.1|Pbr002626.1|Pbr…	http://amigo.geneontology.org/amigo/term/GO:0005576	sucrose biosynthetic process	Gene Ontology	GO:0005986	12	12	5.83787e-07	2.2222e-05	Pbr012401.1|Pbr012392.1|Pbr036345.1|Pbr009476.1|Pbr024684.1|Pbr024683.1|Pbr011353.1|Pbr033622.1|Pbr001312.1|Pbr035932.1|Pbr041091.1|Pbr010532.1	http://amigo.geneontology.org/amigo/term/GO:0005986	chloroplast	Gene Ontology	GO:0009507	631	4354	6.57017e-11	2.92373e-09	Pbr011469.1|Pbr022706.1|Pbr025111.1|Pbr042168.1|Pbr014715.1|Pbr009089.1|Pbr035890.1|Pbr042804.1|Pbr016098.1|Pbr015441.1|Pbr012334.1|Pbr001355.1|Pbr005965.1|Pbr003488.1|Pbr040352.1|Pbr040289.1|Pbr029905.1|Pbr025447.1|Pbr011885.1|Pbr041662.1|Pbr034577.1|Pbr039806.1|Pbr025742.1|Pbr028755.1|Pbr028918.1|Pbr018098.1|Pbr038655.1|Pbr039381.1|Pbr034362.1|Pbr021505.1|Pbr008222.1|Pbr006942.1|Pbr030246.1|Pbr…	http://amigo.geneontology.org/amigo/term/GO:0009507	response to wounding	Gene Ontology	GO:0009611	49	202	1.80171e-07	7.07366e-06	Pbr009945.1|Pbr028046.1|Pbr033025.1|Pbr004568.1|Pbr030173.1|Pbr022711.1|Pbr027743.1|Pbr035475.1|Pbr010824.1|Pbr010618.1|Pbr025529.1|Pbr015550.1|Pbr040128.1|Pbr042767.1|Pbr011753.1|Pbr011657.1|Pbr030486.1|Pbr017211.1|Pbr021115.2|Pbr026031.1|Pbr009479.1|Pbr025290.1|Pbr016458.1|Pbr004541.1|Pbr023905.1|Pbr008137.1|Pbr005926.1|Pbr039831.1|Pbr037418.1|Pbr042806.1|Pbr018366.1|Pbr010819.1|Pbr012433.1|Pbr…	http://amigo.geneontology.org/amigo/term/GO:0009611	defense response to bacterium, incompatible interaction	Gene Ontology	GO:0009816	28	43
auxin polar transport	Gene Ontology	GO:0009926	8	44	0.000256471	0.00455906	Pbr009498.1|Pbr028379.1|Pbr038852.1|Pbr041847.1|Pbr019897.1|Pbr011330.1|Pbr020913.1|Pbr041597.1	http://amigo.geneontology.org/amigo/term/GO:0009926	response to UV-B	Gene Ontology	GO:0010224	25	64	4.80917e-09	1.33431e-07	Pbr008363.1|Pbr027910.1|Pbr020308.1|Pbr016460.1|Pbr013965.1|Pbr027916.1|Pbr027917.1|Pbr020314.1|Pbr033995.1|Pbr021495.1|Pbr021494.1|Pbr040632.1|Pbr035869.1|Pbr036193.1|Pbr002008.1|Pbr014179.1|Pbr027908.1|Pbr021643.1|Pbr033933.1|Pbr027907.1|Pbr038911.1|Pbr039275.1|Pbr001574.1|Pbr027911.1|Pbr008327.1	http://amigo.geneontology.org/amigo/term/GO:0010224	chlorophyll catabolic process	Gene Ontology	GO:0015996	12	12	5.83787e-07	2.2222e-05	Pbr029776.2|Pbr030421.1|Pbr036783.1|Pbr014098.1|Pbr002665.1|Pbr024702.2|Pbr031885.1|Pbr039320.1|Pbr030373.1|Pbr009691.1|Pbr018021.1|Pbr000162.1	http://amigo.geneontology.org/amigo/term/GO:0015996	endoplasmic reticulum	Gene Ontology	GO:0005783	148	722	1.04404e-10	4.53268e-09	Pbr036806.1|Pbr027910.1|Pbr023072.1|Pbr019906.1|Pbr006706.1|Pbr028918.1|Pbr024534.1|Pbr003073.1|Pbr027121.1|Pbr017247.1|Pbr008331.1|Pbr010162.1|Pbr036820.1|Pbr022515.1|Pbr039611.1|Pbr001467.1|Pbr034494.1|Pbr025447.1|Pbr005690.1|Pbr026267.1|Pbr016797.1|Pbr021495.1|Pbr022531.1|Pbr002199.1|Pbr014233.1|Pbr027908.1|Pbr004605.1|Pbr031116.1|Pbr032484.1|Pbr029510.1|Pbr007423.1|Pbr018090.1|Pbr026675.1|Pbr…	http://amigo.geneontology.org/amigo/term/GO:0005783	chloroplast rRNA processing	Gene Ontology	GO:1901259	13	15	2.50642e-07	9.63106e-06	Pbr008358.1|Pbr027976.1|Pbr033113.1|Pbr016464.1|Pbr027975.1|Pbr010323.1|Pbr014499.1|Pbr025689.1|Pbr024022.1|Pbr023789.1|Pbr042751.1|Pbr004958.1|Pbr012525.1	http://amigo.geneontology.org/amigo/term/GO:1901259	lignin biosynthetic process	Gene Ontology	GO:0009809	27	41
flavonoid biosynthetic process	Gene Ontology	GO:0009813	6	23	0.00029061	0.0050433	Pbr026584.1|Pbr000217.1|Pbr040049.1|Pbr020913.1|Pbr040048.1|Pbr003752.1	http://amigo.geneontology.org/amigo/term/GO:0009813	flavonoid biosynthetic process	Gene Ontology	GO:0009813	16	23	6.63325e-09	1.80501e-07	Pbr007100.1|Pbr021495.1|Pbr004156.1|Pbr027910.1|Pbr021494.1|Pbr000511.1|Pbr027908.1|Pbr007103.1|Pbr033727.1|Pbr027916.1|Pbr027917.1|Pbr027911.1|Pbr018303.1|Pbr015434.1|Pbr015433.1|Pbr027907.1	http://amigo.geneontology.org/amigo/term/GO:0009813	DNA-binding transcription factor activity	Gene Ontology	GO:0003700	230	1513	6.29284e-07	2.30012e-05	Pbr001554.1|Pbr034260.1|Pbr038870.1|Pbr010573.1|Pbr013713.1|Pbr015248.1|Pbr010535.1|Pbr034751.1|Pbr025176.1|Pbr037054.1|Pbr005051.1|Pbr025529.1|Pbr032366.1|Pbr026823.1|Pbr024282.1|Pbr038022.1|Pbr015556.1|Pbr021762.1|Pbr012192.1|Pbr001460.1|Pbr041812.1|Pbr009070.1|Pbr020294.1|Pbr039105.1|Pbr042397.1|Pbr006945.1|Pbr016201.1|Pbr040566.1|Pbr038936.1|Pbr040222.1|Pbr024076.1|Pbr010969.1|Pbr020024.1|Pbr…	http://amigo.geneontology.org/amigo/term/GO:0003700	oxidation-reduction process	Gene Ontology	GO:0055114	112	494	1.49268e-10	6.32611e-09	Pbr025312.1|Pbr004246.1|Pbr003087.1|Pbr020447.1|Pbr036263.1|Pbr015311.1|Pbr026751.1|Pbr038845.1|Pbr004630.1|Pbr000821.1|Pbr027137.1|Pbr021375.1|Pbr005792.1|Pbr000511.1|Pbr015977.1|Pbr018135.1|Pbr035656.1|Pbr027589.1|Pbr006204.1|Pbr009085.1|Pbr017676.1|Pbr020983.1|Pbr029510.1|Pbr006942.1|Pbr036568.1|Pbr013248.1|Pbr011397.1|Pbr035883.1|Pbr022754.1|Pbr004248.1|Pbr003886.1|Pbr020792.1|Pbr019636.1|Pbr…	http://amigo.geneontology.org/amigo/term/GO:0055114	starch biosynthetic process	Gene Ontology	GO:0019252	15	22	2.69735e-07	1.01488e-05	Pbr019272.1|Pbr009476.1|Pbr003592.1|Pbr029104.2|Pbr027800.1|Pbr038591.1|Pbr011353.1|Pbr000994.1|Pbr014729.3|Pbr033622.1|Pbr034590.1|Pbr031898.1|Pbr042727.1|Pbr041091.1|Pbr005529.2	http://amigo.geneontology.org/amigo/term/GO:0019252	kinase activity	Gene Ontology	GO:0016301	89	359
protein autophosphorylation	Gene Ontology	GO:0046777	16	165	0.000297843	0.0050433	Pbr016586.1|Pbr032908.1|Pbr005664.1|Pbr028809.1|Pbr034549.1|Pbr007736.1|Pbr008861.1|Pbr004222.1|Pbr022202.1|Pbr042093.1|Pbr006210.1|Pbr020439.1|Pbr030549.1|Pbr006705.1|Pbr010858.1|Pbr028472.1	http://amigo.geneontology.org/amigo/term/GO:0046777	positive regulation of transcription, DNA-templated	Gene Ontology	GO:0045893	56	277	9.93774e-09	2.65319e-07	Pbr007829.1|Pbr022332.1|Pbr037115.1|Pbr034585.1|Pbr018917.1|Pbr011634.1|Pbr042466.1|Pbr018921.1|Pbr017259.1|Pbr018920.1|Pbr037113.1|Pbr030829.1|Pbr030226.1|Pbr012684.1|Pbr023902.1|Pbr037679.1|Pbr013482.1|Pbr028352.1|Pbr038266.1|Pbr035774.1|Pbr038823.1|Pbr015557.1|Pbr035775.1|Pbr035787.1|Pbr014160.1|Pbr035788.1|Pbr040479.1|Pbr008630.1|Pbr023899.1|Pbr015926.1|Pbr000435.1|Pbr001709.1|Pbr003870.1|Pbr…	http://amigo.geneontology.org/amigo/term/GO:0045893	extrinsic component of membrane	Gene Ontology	GO:0019898	19	37	6.30531e-07	2.30012e-05	Pbr004930.1|Pbr002360.1|Pbr021294.1|Pbr001201.3|Pbr033650.1|Pbr032325.1|Pbr029610.1|Pbr002130.2|Pbr028189.1|Pbr006551.2|Pbr021226.1|Pbr021122.1|Pbr023819.1|Pbr021279.1|Pbr039710.1|Pbr017121.2|Pbr032327.1|Pbr026445.1|Pbr000210.1	http://amigo.geneontology.org/amigo/term/GO:0019898	cell death	Gene Ontology	GO:0008219	23	29	1.9574e-10	8.06163e-09	Pbr025111.1|Pbr008729.1|Pbr012344.1|Pbr008727.1|Pbr012334.1|Pbr004585.1|Pbr012337.1|Pbr008731.1|Pbr008730.1|Pbr028738.1|Pbr012332.1|Pbr012024.1|Pbr029287.1|Pbr003796.1|Pbr019919.1|Pbr001352.2|Pbr012338.1|Pbr009492.1|Pbr012339.1|Pbr011062.1|Pbr003794.1|Pbr008733.1|Pbr004131.1	http://amigo.geneontology.org/amigo/term/GO:0008219	chloroplast nucleoid	Gene Ontology	GO:0042644	19	39	3.80614e-07	1.40284e-05	Pbr030955.1|Pbr024044.1|Pbr009071.1|Pbr031578.1|Pbr039001.1|Pbr002606.1|Pbr002867.1|Pbr040066.1|Pbr039005.1|Pbr001867.1|Pbr024418.1|Pbr011535.1|Pbr012244.1|Pbr039003.1|Pbr003844.1|Pbr021102.1|Pbr018954.1|Pbr024730.1|Pbr007792.1	http://amigo.geneontology.org/amigo/term/GO:0042644	cell wall	Gene Ontology	GO:0005618	85	337
amylopectin biosynthetic process	Gene Ontology	GO:0010021	4	7	0.000304885	0.0050433	Pbr031898.1|Pbr017358.1|Pbr005529.2|Pbr016787.1	http://amigo.geneontology.org/amigo/term/GO:0010021	protein kinase activity	Gene Ontology	GO:0004672	79	464	1.06197e-08	2.78274e-07	Pbr018984.1|Pbr038317.1|Pbr000842.1|Pbr004722.1|Pbr037367.1|Pbr020029.1|Pbr010739.1|Pbr016253.1|Pbr005812.3|Pbr031561.1|Pbr000124.1|Pbr012210.1|Pbr031383.1|Pbr032581.1|Pbr040910.1|Pbr010812.1|Pbr008374.1|Pbr009378.1|Pbr029918.1|Pbr000546.1|Pbr025509.2|Pbr010686.1|Pbr009181.2|Pbr026713.1|Pbr001467.1|Pbr004872.1|Pbr018714.1|Pbr041313.1|Pbr038919.1|Pbr006755.1|Pbr014179.1|Pbr004724.1|Pbr014132.1|Pbr…	http://amigo.geneontology.org/amigo/term/GO:0004672	gluconeogenesis	Gene Ontology	GO:0006094	15	22	6.94036e-07	2.48012e-05	Pbr012401.1|Pbr012392.1|Pbr028534.1|Pbr036345.1|Pbr020085.1|Pbr009476.1|Pbr041170.1|Pbr022360.1|Pbr038975.1|Pbr011353.1|Pbr009377.1|Pbr033622.1|Pbr035932.1|Pbr041091.1|Pbr010532.1	http://amigo.geneontology.org/amigo/term/GO:0006094	response to hypoxia	Gene Ontology	GO:0001666	26	39	1.99276e-10	8.06163e-09	Pbr021222.2|Pbr033396.1|Pbr035996.1|Pbr001252.1|Pbr016162.1|Pbr040626.1|Pbr016473.1|Pbr016474.1|Pbr037395.1|Pbr015357.1|Pbr016471.1|Pbr041859.1|Pbr027952.1|Pbr024740.1|Pbr027953.1|Pbr033430.1|Pbr003394.1|Pbr019262.1|Pbr021220.1|Pbr009248.1|Pbr024739.1|Pbr003395.1|Pbr039983.1|Pbr039380.2|Pbr011539.1|Pbr007735.1	http://amigo.geneontology.org/amigo/term/GO:0001666	rRNA processing	Gene Ontology	GO:0006364	26	74	5.3591e-07	1.93571e-05	Pbr038999.1|Pbr008977.1|Pbr012663.1|Pbr041947.1|Pbr026096.1|Pbr024059.1|Pbr028046.1|Pbr026090.1|Pbr026031.1|Pbr031040.1|Pbr026207.1|Pbr042609.2|Pbr008650.1|Pbr016458.1|Pbr010869.1|Pbr008967.1|Pbr017028.1|Pbr006668.1|Pbr028517.1|Pbr020866.1|Pbr011223.1|Pbr033538.1|Pbr017905.1|Pbr041012.1|Pbr014316.2|Pbr000580.1	http://amigo.geneontology.org/amigo/term/GO:0006364	response to bacterium	Gene Ontology	GO:0009617	43	110
regulation of amino acid export	Gene Ontology	GO:0080143	4	7	0.000304885	0.0050433	Pbr016564.1|Pbr019953.1|Pbr023573.1|Pbr036462.1	http://amigo.geneontology.org/amigo/term/GO:0080143	membrane	Gene Ontology	GO:0016020	102	666	1.18343e-08	3.04463e-07	Pbr036806.1|Pbr016801.1|Pbr006706.1|Pbr025111.1|Pbr032757.1|Pbr023974.1|Pbr012334.1|Pbr012339.1|Pbr000511.1|Pbr002462.1|Pbr011546.1|Pbr042706.1|Pbr020266.1|Pbr008733.1|Pbr019885.1|Pbr034864.1|Pbr028755.1|Pbr040482.1|Pbr018098.1|Pbr004605.1|Pbr003066.1|Pbr013266.1|Pbr007423.1|Pbr024716.1|Pbr042118.1|Pbr018303.1|Pbr007103.1|Pbr028753.2|Pbr001718.1|Pbr038920.1|Pbr032635.1|Pbr029074.1|Pbr035530.1|Pbr…	http://amigo.geneontology.org/amigo/term/GO:0016020	starch catabolic process	Gene Ontology	GO:0005983	13	17	1.55414e-06	5.44261e-05	Pbr035099.1|Pbr036011.1|Pbr036345.1|Pbr003220.2|Pbr030607.1|Pbr040641.3|Pbr017954.1|Pbr005419.1|Pbr024410.1|Pbr025731.1|Pbr035476.2|Pbr039951.1|Pbr010532.1	http://amigo.geneontology.org/amigo/term/GO:0005983	flavonoid biosynthetic process	Gene Ontology	GO:0009813	21	23	2.06165e-10	8.15496e-09	Pbr002354.1|Pbr021495.1|Pbr004156.1|Pbr027910.1|Pbr021494.1|Pbr002346.1|Pbr025351.1|Pbr026583.1|Pbr000511.1|Pbr027908.1|Pbr033727.1|Pbr027916.1|Pbr007100.1|Pbr002344.1|Pbr027917.1|Pbr027912.1|Pbr027911.1|Pbr015433.1|Pbr027907.1|Pbr002926.1|Pbr020890.1	http://amigo.geneontology.org/amigo/term/GO:0009813	regulation of transcription, DNA-templated	Gene Ontology	GO:0006355	195	1351	7.62152e-07	2.69892e-05	Pbr022333.1|Pbr026719.1|Pbr034260.1|Pbr025725.1|Pbr019957.1|Pbr030115.1|Pbr025176.1|Pbr026078.1|Pbr025529.1|Pbr023746.1|Pbr003806.1|Pbr027562.1|Pbr014125.1|Pbr015556.1|Pbr037615.1|Pbr012192.1|Pbr020828.1|Pbr009070.1|Pbr020294.1|Pbr039105.1|Pbr022127.1|Pbr012051.1|Pbr016201.1|Pbr029905.1|Pbr040222.1|Pbr012125.1|Pbr025856.1|Pbr010969.1|Pbr007294.2|Pbr019788.1|Pbr033235.1|Pbr029328.1|Pbr030607.1|Pbr…	http://amigo.geneontology.org/amigo/term/GO:0006355	monooxygenase activity	Gene Ontology	GO:0004497	34	72
fructose metabolic process	Gene Ontology	GO:0006000	4	7	0.000304885	0.0050433	Pbr012401.1|Pbr010532.1|Pbr041091.1|Pbr036345.1	http://amigo.geneontology.org/amigo/term/GO:0006000	systemic acquired resistance	Gene Ontology	GO:0009627	21	47	1.26769e-08	3.20318e-07	Pbr011544.2|Pbr013092.1|Pbr028242.1|Pbr027953.1|Pbr029061.1|Pbr017015.1|Pbr015939.1|Pbr029058.1|Pbr002626.1|Pbr011539.1|Pbr034115.1|Pbr029062.1|Pbr019394.1|Pbr025067.1|Pbr033426.1|Pbr036009.1|Pbr010898.1|Pbr003406.1|Pbr037403.1|Pbr033400.1|Pbr025068.1	http://amigo.geneontology.org/amigo/term/GO:0009627	photoinhibition	Gene Ontology	GO:0010205	11	11	1.74575e-06	5.99373e-05	Pbr034249.1|Pbr036225.1|Pbr042237.1|Pbr005387.1|Pbr005674.1|Pbr022822.1|Pbr034778.1|Pbr005758.2|Pbr019368.1|Pbr022840.1|Pbr033791.1	http://amigo.geneontology.org/amigo/term/GO:0010205	lignin biosynthetic process	Gene Ontology	GO:0009809	26	41	4.39626e-10	1.70116e-08	Pbr022422.1|Pbr026583.1|Pbr015311.1|Pbr005802.1|Pbr038712.1|Pbr011562.1|Pbr033618.1|Pbr040042.1|Pbr018635.1|Pbr037840.1|Pbr014155.1|Pbr007791.1|Pbr025884.1|Pbr004679.1|Pbr025887.1|Pbr026289.1|Pbr020890.1|Pbr025883.1|Pbr005400.1|Pbr041094.1|Pbr022425.1|Pbr005360.1|Pbr034039.1|Pbr013510.1|Pbr040039.1|Pbr011062.1	http://amigo.geneontology.org/amigo/term/GO:0009809	nonphotochemical quenching	Gene Ontology	GO:0010196	11	11	8.41415e-07	2.9223e-05	Pbr018027.1|Pbr011265.1|Pbr002400.1|Pbr042236.1|Pbr042671.1|Pbr008050.1|Pbr004280.1|Pbr000879.2|Pbr002834.1|Pbr012798.1|Pbr016439.1	http://amigo.geneontology.org/amigo/term/GO:0010196	leaf senescence	Gene Ontology	GO:0010150	40	99
cytosol	Gene Ontology	GO:0005829	137	3025	0.000314952	0.00513847	Pbr008534.1|Pbr005837.1|Pbr024340.1|Pbr000052.1|Pbr003107.1|Pbr001374.1|Pbr019207.1|Pbr024639.1|Pbr020725.1|Pbr010532.1|Pbr033177.1|Pbr023088.1|Pbr020664.1|Pbr008967.1|Pbr011287.1|Pbr003089.1|Pbr018183.1|Pbr023207.1|Pbr019149.1|Pbr012073.1|Pbr042236.1|Pbr022038.1|Pbr008178.1|Pbr005892.1|Pbr013691.1|Pbr024754.1|Pbr027688.1|Pbr011595.1|Pbr006536.1|Pbr015403.1|Pbr027857.1|Pbr018343.1|Pbr014857.1|Pbr…	http://amigo.geneontology.org/amigo/term/GO:0005829	defense response to virus	Gene Ontology	GO:0051607	19	40	2.8896e-08	7.1733e-07	Pbr025109.1|Pbr012334.1|Pbr010357.1|Pbr013502.1|Pbr017775.1|Pbr025111.1|Pbr040028.1|Pbr008729.1|Pbr014743.1|Pbr015412.1|Pbr012344.1|Pbr008730.1|Pbr008727.1|Pbr012338.1|Pbr008733.1|Pbr006290.1|Pbr012339.1|Pbr012337.1|Pbr002633.1	http://amigo.geneontology.org/amigo/term/GO:0051607	regulation of transcription, DNA-templated	Gene Ontology	GO:0006355	206	1351	2.03997e-06	6.8692e-05	Pbr022333.1|Pbr034260.1|Pbr010573.1|Pbr015248.1|Pbr010535.1|Pbr034751.1|Pbr025176.1|Pbr037054.1|Pbr005051.1|Pbr025529.1|Pbr026823.1|Pbr003806.1|Pbr032366.1|Pbr037615.1|Pbr012192.1|Pbr001460.1|Pbr012787.1|Pbr009070.1|Pbr020294.1|Pbr039105.1|Pbr022127.1|Pbr006945.1|Pbr016201.1|Pbr040566.1|Pbr040222.1|Pbr024076.1|Pbr010969.1|Pbr020024.1|Pbr007294.2|Pbr014720.1|Pbr011776.1|Pbr023206.1|Pbr024493.1|Pbr…	http://amigo.geneontology.org/amigo/term/GO:0006355	phospholipase activity	Gene Ontology	GO:0004620	19	19	5.46095e-10	2.06819e-08	Pbr010636.1|Pbr012334.1|Pbr008727.1|Pbr009798.1|Pbr012337.1|Pbr008731.1|Pbr009067.1|Pbr025111.1|Pbr027840.1|Pbr008729.1|Pbr012332.1|Pbr012344.1|Pbr008730.1|Pbr010641.1|Pbr012338.1|Pbr008733.1|Pbr009750.1|Pbr012339.1|Pbr004131.1	http://amigo.geneontology.org/amigo/term/GO:0004620	response to sucrose	Gene Ontology	GO:0009744	23	61	8.90331e-07	3.03384e-05	Pbr011854.1|Pbr022565.1|Pbr030828.1|Pbr040128.1|Pbr042767.1|Pbr037416.1|Pbr042698.1|Pbr005372.2|Pbr022459.1|Pbr002275.1|Pbr016839.1|Pbr024532.1|Pbr039378.1|Pbr022686.1|Pbr030607.1|Pbr014541.1|Pbr025537.1|Pbr012850.1|Pbr041256.2|Pbr015084.1|Pbr040118.1|Pbr007305.1|Pbr027728.1	http://amigo.geneontology.org/amigo/term/GO:0009744	copper ion binding	Gene Ontology	GO:0005507	54	168
cellular response to phosphate starvation	Gene Ontology	GO:0016036	10	72	0.000324128	0.00521671	Pbr042112.1|Pbr035503.1|Pbr028953.2|Pbr010771.1|Pbr042753.1|Pbr020694.2|Pbr005892.1|Pbr033151.1|Pbr010633.1|Pbr033204.1	http://amigo.geneontology.org/amigo/term/GO:0016036	regulation of jasmonic acid mediated signaling pathway	Gene Ontology	GO:2000022	18	36	3.63247e-08	8.86198e-07	Pbr018132.1|Pbr010799.1|Pbr039229.1|Pbr001276.1|Pbr001017.1|Pbr003660.1|Pbr002913.1|Pbr004703.1|Pbr031548.1|Pbr040357.1|Pbr010603.1|Pbr014160.1|Pbr013623.1|Pbr018725.1|Pbr009294.1|Pbr012103.1|Pbr001424.1|Pbr027953.1	http://amigo.geneontology.org/amigo/term/GO:2000022	cell redox homeostasis	Gene Ontology	GO:0045454	25	69	2.12101e-06	7.00733e-05	Pbr037650.1|Pbr003449.1|Pbr037402.1|Pbr013691.1|Pbr005794.1|Pbr003405.1|Pbr031444.1|Pbr030434.2|Pbr007054.1|Pbr007051.1|Pbr010429.1|Pbr024838.1|Pbr033253.1|Pbr041442.1|Pbr010364.1|Pbr036225.1|Pbr007605.2|Pbr021231.1|Pbr015594.1|Pbr036008.1|Pbr040450.1|Pbr015400.1|Pbr017765.1|Pbr031429.1|Pbr027675.1	http://amigo.geneontology.org/amigo/term/GO:0045454	extracellular region	Gene Ontology	GO:0005576	419	2749	9.74537e-10	3.61391e-08	Pbr035259.1|Pbr028767.1|Pbr013455.1|Pbr006761.1|Pbr011914.1|Pbr033137.1|Pbr001466.1|Pbr027326.1|Pbr031927.1|Pbr029271.1|Pbr004938.1|Pbr010421.1|Pbr030923.2|Pbr026555.1|Pbr016282.1|Pbr034577.1|Pbr025742.1|Pbr016801.1|Pbr009769.1|Pbr037422.1|Pbr027324.1|Pbr035539.1|Pbr036399.1|Pbr012146.1|Pbr018090.1|Pbr022348.1|Pbr011976.1|Pbr036163.1|Pbr036010.1|Pbr030601.1|Pbr035929.1|Pbr006755.1|Pbr035434.1|Pbr…	http://amigo.geneontology.org/amigo/term/GO:0005576	flower development	Gene Ontology	GO:0009908	29	97	1.8934e-06	6.33237e-05	Pbr019018.1|Pbr033025.1|Pbr035475.1|Pbr003568.1|Pbr025529.1|Pbr025174.1|Pbr025276.1|Pbr012891.1|Pbr038289.1|Pbr041458.1|Pbr001902.1|Pbr035240.1|Pbr005064.1|Pbr037418.1|Pbr009962.2|Pbr041676.1|Pbr013897.1|Pbr000691.1|Pbr030373.1|Pbr003309.1|Pbr026304.2|Pbr019418.1|Pbr026301.1|Pbr001459.1|Pbr028379.1|Pbr028226.1|Pbr020899.1|Pbr009111.1|Pbr017399.1	http://amigo.geneontology.org/amigo/term/GO:0009908	iron ion binding	Gene Ontology	GO:0005506	78	306
response to desiccation	Gene Ontology	GO:0009269	6	24	0.000353337	0.00561099	Pbr029490.1|Pbr039437.1|Pbr009243.1|Pbr029487.1|Pbr032705.1|Pbr023012.1	http://amigo.geneontology.org/amigo/term/GO:0009269	sequence-specific DNA binding	Gene Ontology	GO:0043565	79	487	6.5015e-08	1.55926e-06	Pbr015297.1|Pbr024234.1|Pbr007829.1|Pbr016408.1|Pbr037115.1|Pbr034585.1|Pbr018917.1|Pbr020308.1|Pbr038922.1|Pbr028935.1|Pbr018920.1|Pbr042466.1|Pbr018921.1|Pbr039284.1|Pbr007449.1|Pbr037113.1|Pbr030829.1|Pbr013315.1|Pbr025748.1|Pbr006641.1|Pbr017259.1|Pbr021979.1|Pbr031548.1|Pbr018132.1|Pbr010843.1|Pbr038266.1|Pbr020314.1|Pbr018534.1|Pbr002913.1|Pbr003869.1|Pbr014160.1|Pbr015926.1|Pbr040479.1|Pbr…	http://amigo.geneontology.org/amigo/term/GO:0043565	translation	Gene Ontology	GO:0006412	57	258	2.82933e-06	9.05412e-05	Pbr039001.1|Pbr030210.1|Pbr026413.1|Pbr025954.1|Pbr039005.1|Pbr004887.1|Pbr013303.1|Pbr016327.1|Pbr033228.1|Pbr038340.1|Pbr019167.1|Pbr041365.1|Pbr011086.1|Pbr018593.2|Pbr041364.1|Pbr037886.1|Pbr003263.1|Pbr017559.1|Pbr038472.1|Pbr026617.2|Pbr000873.1|Pbr036090.1|Pbr010537.1|Pbr022171.1|Pbr014991.1|Pbr028346.1|Pbr020475.1|Pbr022165.1|Pbr023848.1|Pbr020147.1|Pbr036519.1|Pbr009667.1|Pbr030658.1|Pbr…	http://amigo.geneontology.org/amigo/term/GO:0006412	iron ion binding	Gene Ontology	GO:0005506	78	306	1.18392e-09	4.30079e-08	Pbr024033.1|Pbr026261.1|Pbr028769.1|Pbr025312.1|Pbr005313.1|Pbr020050.1|Pbr005970.1|Pbr020890.1|Pbr015433.1|Pbr001372.1|Pbr017824.1|Pbr027223.1|Pbr011919.2|Pbr024031.1|Pbr004630.1|Pbr012670.1|Pbr019707.1|Pbr023097.1|Pbr027193.1|Pbr023096.1|Pbr004466.1|Pbr015441.1|Pbr021375.1|Pbr005978.1|Pbr023095.1|Pbr019636.1|Pbr031329.1|Pbr001706.1|Pbr009941.1|Pbr035365.1|Pbr020040.1|Pbr040665.1|Pbr022954.1|Pbr…	http://amigo.geneontology.org/amigo/term/GO:0005506	plasmodesma	Gene Ontology	GO:0009506	132	851	2.11245e-06	6.93653e-05	Pbr007332.1|Pbr007736.1|Pbr011481.1|Pbr032596.1|Pbr003104.1|Pbr015317.1|Pbr026031.1|Pbr002293.1|Pbr000134.1|Pbr005166.1|Pbr023088.1|Pbr026550.1|Pbr012405.1|Pbr029905.1|Pbr003081.1|Pbr024684.1|Pbr013340.1|Pbr020748.1|Pbr018183.1|Pbr011451.1|Pbr020572.1|Pbr012755.1|Pbr027673.1|Pbr022038.1|Pbr025810.1|Pbr035291.1|Pbr003117.1|Pbr003066.1|Pbr028379.1|Pbr026547.1|Pbr029513.1|Pbr034488.2|Pbr042306.1|Pbr…	http://amigo.geneontology.org/amigo/term/GO:0009506	lipid metabolic process	Gene Ontology	GO:0006629	35	81
mRNA transcription	Gene Ontology	GO:0009299	5	15	0.000370564	0.00573171	Pbr016132.1|Pbr004309.1|Pbr022467.1|Pbr024219.1|Pbr011599.1	http://amigo.geneontology.org/amigo/term/GO:0009299	negative regulation of ethylene-activated signaling pathway	Gene Ontology	GO:0010105	13	17	8.00017e-08	1.88671e-06	Pbr030208.1|Pbr017391.1|Pbr023072.1|Pbr010645.1|Pbr002199.1|Pbr019831.1|Pbr000398.1|Pbr016222.1|Pbr003163.1|Pbr038280.1|Pbr004323.1|Pbr027953.1|Pbr022706.1	http://amigo.geneontology.org/amigo/term/GO:0010105	fructose 6-phosphate metabolic process	Gene Ontology	GO:0006002	12	15	2.84395e-06	9.05412e-05	Pbr012401.1|Pbr012392.1|Pbr013028.1|Pbr036345.1|Pbr009476.1|Pbr005161.1|Pbr000007.1|Pbr011353.1|Pbr033622.1|Pbr035932.1|Pbr041091.1|Pbr010532.1	http://amigo.geneontology.org/amigo/term/GO:0006002	copper ion binding	Gene Ontology	GO:0005507	53	168	1.42055e-09	5.05716e-08	Pbr025294.1|Pbr012488.1|Pbr024725.2|Pbr005487.1|Pbr013455.1|Pbr036263.1|Pbr037487.1|Pbr025730.1|Pbr040918.1|Pbr025510.1|Pbr003939.1|Pbr024406.1|Pbr005502.1|Pbr014465.1|Pbr001375.1|Pbr012398.1|Pbr005501.1|Pbr008478.1|Pbr012397.1|Pbr002864.1|Pbr007723.1|Pbr016797.1|Pbr041924.1|Pbr015589.1|Pbr012396.1|Pbr002369.1|Pbr018101.1|Pbr012395.1|Pbr031025.1|Pbr012630.1|Pbr039980.1|Pbr012616.2|Pbr017545.1|Pbr…	http://amigo.geneontology.org/amigo/term/GO:0005507	de-etiolation	Gene Ontology	GO:0009704	11	13	2.51152e-06	8.09964e-05	Pbr006687.1|Pbr035197.1|Pbr013196.1|Pbr039159.1|Pbr030115.1|Pbr026078.1|Pbr037054.1|Pbr007147.1|Pbr029607.1|Pbr023848.1|Pbr007246.1	http://amigo.geneontology.org/amigo/term/GO:0009704	oxidoreductase activity	Gene Ontology	GO:0016491	71	270
fatty acid binding	Gene Ontology	GO:0005504	5	15	0.000370564	0.00573171	Pbr004057.1|Pbr011383.1|Pbr022627.1|Pbr018366.1|Pbr042700.1	http://amigo.geneontology.org/amigo/term/GO:0005504	transcription regulatory region sequence-specific DNA binding	Gene Ontology	GO:0000976	75	460	1.16026e-07	2.69142e-06	Pbr024234.1|Pbr010843.1|Pbr008748.1|Pbr037115.1|Pbr020642.1|Pbr034585.1|Pbr015926.1|Pbr001302.1|Pbr012310.1|Pbr004574.1|Pbr002230.1|Pbr042466.1|Pbr013715.1|Pbr039864.1|Pbr037113.1|Pbr030829.1|Pbr016222.1|Pbr010391.1|Pbr013924.1|Pbr017259.1|Pbr013953.1|Pbr032221.1|Pbr030208.1|Pbr016932.1|Pbr020962.2|Pbr027478.1|Pbr002685.1|Pbr033995.1|Pbr014160.1|Pbr007675.1|Pbr016185.1|Pbr040479.1|Pbr037846.1|Pbr…	http://amigo.geneontology.org/amigo/term/GO:0000976	defense response to bacterium	Gene Ontology	GO:0042742	67	324	2.9084e-06	9.09394e-05	Pbr016333.1|Pbr011265.1|Pbr028046.1|Pbr037260.1|Pbr007843.1|Pbr013713.1|Pbr033489.2|Pbr008385.1|Pbr006760.1|Pbr025247.1|Pbr033156.1|Pbr011353.1|Pbr009528.1|Pbr009405.1|Pbr030867.1|Pbr001465.1|Pbr005730.1|Pbr034067.1|Pbr026031.1|Pbr013575.1|Pbr018027.1|Pbr024409.1|Pbr003848.1|Pbr037598.1|Pbr038878.1|Pbr017944.1|Pbr016458.1|Pbr017601.1|Pbr039758.1|Pbr035120.1|Pbr027854.1|Pbr041091.1|Pbr013498.1|Pbr…	http://amigo.geneontology.org/amigo/term/GO:0042742	response to bacterium	Gene Ontology	GO:0009617	41	110	2.10649e-09	7.35207e-08	Pbr036926.1|Pbr012741.1|Pbr008586.1|Pbr030314.1|Pbr020308.1|Pbr036852.1|Pbr009767.1|Pbr022548.1|Pbr033933.1|Pbr015755.1|Pbr025351.1|Pbr009765.1|Pbr009764.1|Pbr009768.1|Pbr000933.1|Pbr027952.1|Pbr027953.1|Pbr009769.1|Pbr009781.1|Pbr026788.1|Pbr019262.1|Pbr009782.1|Pbr032363.1|Pbr001424.1|Pbr020310.1|Pbr006290.1|Pbr037379.1|Pbr009786.1|Pbr009783.1|Pbr004967.1|Pbr009785.1|Pbr011701.1|Pbr031548.1|Pbr…	http://amigo.geneontology.org/amigo/term/GO:0009617	microtubule-based movement	Gene Ontology	GO:0007018	21	56	2.81081e-06	8.90584e-05	Pbr022702.1|Pbr000781.1|Pbr011683.2|Pbr008569.1|Pbr022101.1|Pbr020322.1|Pbr024922.1|Pbr017978.1|Pbr040402.1|Pbr021163.1|Pbr019679.1|Pbr020963.1|Pbr039691.1|Pbr023588.1|Pbr023448.1|Pbr025179.1|Pbr035993.1|Pbr023603.1|Pbr033958.1|Pbr008689.1|Pbr031342.1	http://amigo.geneontology.org/amigo/term/GO:0007018	response to cold	Gene Ontology	GO:0009409	77	310
vegetative phase change	Gene Ontology	GO:0010050	4	8	0.000445571	0.00680352	Pbr016201.1|Pbr041836.1|Pbr025597.1|Pbr000415.1	http://amigo.geneontology.org/amigo/term/GO:0010050	oxidoreductase activity	Gene Ontology	GO:0016491	52	270	1.26395e-07	2.88465e-06	Pbr006776.1|Pbr040934.1|Pbr012174.1|Pbr013455.1|Pbr004630.1|Pbr024737.1|Pbr021376.1|Pbr000820.1|Pbr012173.1|Pbr000814.1|Pbr000817.1|Pbr000809.1|Pbr009941.1|Pbr012209.1|Pbr000821.1|Pbr004466.1|Pbr000812.1|Pbr012645.2|Pbr015109.1|Pbr021375.1|Pbr012398.1|Pbr017951.1|Pbr000277.1|Pbr024598.1|Pbr039849.1|Pbr000811.1|Pbr012397.1|Pbr038866.1|Pbr041924.1|Pbr012396.1|Pbr029414.1|Pbr003860.1|Pbr006204.1|Pbr…	http://amigo.geneontology.org/amigo/term/GO:0016491	fructose 1,6-bisphosphate metabolic process	Gene Ontology	GO:0030388	11	12	3.05249e-06	9.37705e-05	Pbr012401.1|Pbr012392.1|Pbr036345.1|Pbr009476.1|Pbr022360.1|Pbr038975.1|Pbr011353.1|Pbr033622.1|Pbr035932.1|Pbr041091.1|Pbr010532.1	http://amigo.geneontology.org/amigo/term/GO:0030388	negative regulation of transcription, DNA-templated	Gene Ontology	GO:0045892	51	162	3.04451e-09	1.04216e-07	Pbr004885.1|Pbr000537.1|Pbr009221.1|Pbr015557.1|Pbr006271.1|Pbr038922.1|Pbr026949.2|Pbr025302.1|Pbr013715.1|Pbr039864.1|Pbr019738.1|Pbr013315.1|Pbr025748.1|Pbr038280.1|Pbr000122.1|Pbr039741.1|Pbr030208.1|Pbr013518.1|Pbr041562.1|Pbr009056.1|Pbr030422.1|Pbr007777.1|Pbr040796.1|Pbr036935.1|Pbr031922.1|Pbr017590.1|Pbr009946.1|Pbr021979.1|Pbr038324.1|Pbr028812.1|Pbr019638.1|Pbr003927.1|Pbr022408.1|Pbr…	http://amigo.geneontology.org/amigo/term/GO:0045892	response to far red light	Gene Ontology	GO:0010218	18	42	3.23081e-06	0.000100601	Pbr021057.1|Pbr040056.1|Pbr003138.1|Pbr001636.3|Pbr031547.1|Pbr028522.1|Pbr030115.1|Pbr005261.1|Pbr007246.1|Pbr013478.1|Pbr010798.1|Pbr013518.1|Pbr014064.1|Pbr041847.1|Pbr016997.1|Pbr009479.1|Pbr021102.1|Pbr024556.1	http://amigo.geneontology.org/amigo/term/GO:0010218	membrane	Gene Ontology	GO:0016020	131	666
chloroplast organization	Gene Ontology	GO:0009658	14	138	0.000460051	0.0069357	Pbr030955.1|Pbr006668.1|Pbr017382.1|Pbr028517.1|Pbr027688.1|Pbr032953.1|Pbr038361.1|Pbr008967.1|Pbr013622.1|Pbr041014.1|Pbr041878.1|Pbr023848.1|Pbr015599.1|Pbr042751.1	http://amigo.geneontology.org/amigo/term/GO:0009658	innate immune response	Gene Ontology	GO:0045087	21	56	1.40013e-07	3.14473e-06	Pbr024234.1|Pbr037966.1|Pbr037972.1|Pbr040573.1|Pbr000248.1|Pbr016732.1|Pbr022526.1|Pbr037109.1|Pbr022856.1|Pbr040978.1|Pbr014715.1|Pbr040910.1|Pbr000250.1|Pbr042644.1|Pbr000246.9|Pbr010898.1|Pbr027347.1|Pbr000251.1|Pbr012210.1|Pbr031280.1|Pbr022519.1	http://amigo.geneontology.org/amigo/term/GO:0045087	signal transduction	Gene Ontology	GO:0007165	76	387	3.44537e-06	0.000104014	Pbr026953.1|Pbr002761.1|Pbr022311.1|Pbr000505.2|Pbr032140.1|Pbr022508.1|Pbr003161.1|Pbr038704.1|Pbr000621.2|Pbr005272.1|Pbr041933.2|Pbr008066.1|Pbr023905.1|Pbr001391.1|Pbr015416.1|Pbr005520.1|Pbr032142.1|Pbr002409.1|Pbr031198.1|Pbr034988.1|Pbr005517.1|Pbr025835.4|Pbr034377.1|Pbr005516.1|Pbr010764.1|Pbr005521.1|Pbr035424.1|Pbr011180.1|Pbr017844.1|Pbr025838.1|Pbr005522.1|Pbr025727.1|Pbr038313.1|Pbr…	http://amigo.geneontology.org/amigo/term/GO:0007165	peroxisome	Gene Ontology	GO:0005777	74	292	3.84017e-09	1.28972e-07	Pbr036926.1|Pbr008731.1|Pbr022552.1|Pbr018581.1|Pbr014085.3|Pbr000736.1|Pbr033365.1|Pbr035530.1|Pbr025111.1|Pbr037092.1|Pbr008729.1|Pbr041531.1|Pbr002371.1|Pbr012344.1|Pbr022812.1|Pbr008727.1|Pbr042588.1|Pbr032347.1|Pbr029893.2|Pbr042326.1|Pbr015357.1|Pbr016138.2|Pbr042325.1|Pbr012645.2|Pbr032661.1|Pbr029606.1|Pbr037476.1|Pbr003609.1|Pbr009228.1|Pbr020556.1|Pbr032991.1|Pbr008730.1|Pbr016098.1|Pbr…	http://amigo.geneontology.org/amigo/term/GO:0005777	peroxisome	Gene Ontology	GO:0005777	58	292	4.12409e-06	0.000126239	Pbr030177.1|Pbr020395.1|Pbr028046.1|Pbr026194.1|Pbr018006.1|Pbr025247.1|Pbr020711.2|Pbr026213.1|Pbr001160.1|Pbr037260.1|Pbr040128.1|Pbr042767.1|Pbr018959.1|Pbr026031.1|Pbr018987.1|Pbr016458.1|Pbr031448.1|Pbr008200.1|Pbr024980.1|Pbr029498.2|Pbr012405.1|Pbr019911.1|Pbr014517.1|Pbr035163.1|Pbr002786.1|Pbr007701.1|Pbr039831.1|Pbr014071.1|Pbr029389.1|Pbr042112.1|Pbr042806.1|Pbr007769.1|Pbr018366.1|Pbr…	http://amigo.geneontology.org/amigo/term/GO:0005777	defense response to fungus, incompatible interaction	Gene Ontology	GO:0009817	25	45
cell fate commitment	Gene Ontology	GO:0045165	4	9	0.000627076	0.00925018	Pbr029256.1|Pbr019805.1|Pbr030764.1|Pbr036717.1	http://amigo.geneontology.org/amigo/term/GO:0045165	methyl indole-3-acetate esterase activity	Gene Ontology	GO:0080030	17	36	1.64159e-07	3.62946e-06	Pbr012779.1|Pbr013270.1|Pbr008725.1|Pbr040550.1|Pbr025059.1|Pbr012780.1|Pbr030650.1|Pbr010288.1|Pbr012774.1|Pbr025066.1|Pbr025067.1|Pbr025070.1|Pbr040549.1|Pbr007452.1|Pbr029975.1|Pbr019394.1|Pbr025068.1	http://amigo.geneontology.org/amigo/term/GO:0080030	quercetin 7-O-glucosyltransferase activity	Gene Ontology	GO:0080044	20	48	4.08306e-06	0.000121177	Pbr003800.1|Pbr004772.1|Pbr042360.3|Pbr003270.1|Pbr021684.1|Pbr002278.1|Pbr033445.1|Pbr012042.1|Pbr039274.1|Pbr004771.1|Pbr040615.1|Pbr012979.1|Pbr009855.1|Pbr016506.1|Pbr021705.2|Pbr021685.1|Pbr042359.1|Pbr007513.1|Pbr042358.1|Pbr005417.1	http://amigo.geneontology.org/amigo/term/GO:0080044	glycolytic process	Gene Ontology	GO:0006096	27	53	7.42958e-09	2.44901e-07	Pbr005487.1|Pbr013372.1|Pbr036263.1|Pbr007150.1|Pbr020223.1|Pbr013657.1|Pbr028764.1|Pbr000777.1|Pbr005502.1|Pbr014465.1|Pbr001967.1|Pbr016054.1|Pbr025447.1|Pbr005501.1|Pbr028502.1|Pbr032451.1|Pbr016797.1|Pbr008761.1|Pbr040695.1|Pbr017545.1|Pbr025650.1|Pbr030186.1|Pbr020798.1|Pbr006059.2|Pbr011138.1|Pbr012488.1|Pbr005841.1	http://amigo.geneontology.org/amigo/term/GO:0006096	DNA binding	Gene Ontology	GO:0003677	79	451	5.93667e-06	0.000178694	Pbr034209.1|Pbr017942.1|Pbr028046.1|Pbr013518.1|Pbr013713.1|Pbr036504.1|Pbr005780.1|Pbr018139.1|Pbr029004.1|Pbr019391.1|Pbr023746.1|Pbr029607.1|Pbr006687.1|Pbr000556.1|Pbr034590.1|Pbr010108.1|Pbr018410.1|Pbr001730.1|Pbr023829.1|Pbr039302.1|Pbr005710.1|Pbr009070.1|Pbr024730.1|Pbr022933.1|Pbr041681.1|Pbr026078.1|Pbr019264.1|Pbr006572.1|Pbr020828.1|Pbr041350.1|Pbr034210.1|Pbr008279.1|Pbr031687.1|Pbr…	http://amigo.geneontology.org/amigo/term/GO:0003677	vacuolar membrane	Gene Ontology	GO:0005774	95	434
response to cold	Gene Ontology	GO:0009409	23	310	0.000629106	0.00925018	Pbr009916.1|Pbr042767.1|Pbr032602.1|Pbr040128.1|Pbr036868.2|Pbr001083.1|Pbr038502.1|Pbr035163.1|Pbr014990.1|Pbr006906.1|Pbr030244.1|Pbr000106.1|Pbr012401.1|Pbr040387.1|Pbr012850.1|Pbr017702.1|Pbr005078.1|Pbr031935.3|Pbr023271.1|Pbr023266.1|Pbr040118.1|Pbr017181.1|Pbr000052.1	http://amigo.geneontology.org/amigo/term/GO:0009409	quercetin 3-O-glucosyltransferase activity	Gene Ontology	GO:0080043	21	57	1.78132e-07	3.8778e-06	Pbr004018.1|Pbr010838.1|Pbr021702.1|Pbr016507.1|Pbr007516.1|Pbr021703.1|Pbr021709.2|Pbr016078.1|Pbr028247.1|Pbr002691.1|Pbr025644.1|Pbr020206.1|Pbr021705.2|Pbr038378.1|Pbr021706.1|Pbr007512.1|Pbr033544.1|Pbr025643.1|Pbr007397.1|Pbr033545.1|Pbr004258.1	http://amigo.geneontology.org/amigo/term/GO:0080043	response to nitrate	Gene Ontology	GO:0010167	12	16	4.53803e-06	0.000132435	Pbr023555.1|Pbr016285.1|Pbr010619.1|Pbr034103.1|Pbr005051.1|Pbr019838.1|Pbr020918.1|Pbr023734.1|Pbr023076.1|Pbr034067.1|Pbr015599.1|Pbr041453.1	http://amigo.geneontology.org/amigo/term/GO:0010167	ethylene-activated signaling pathway	Gene Ontology	GO:0009873	25	49	2.58484e-08	8.36549e-07	Pbr025302.1|Pbr000396.1|Pbr030542.1|Pbr023902.1|Pbr012684.1|Pbr028352.1|Pbr023047.1|Pbr013255.1|Pbr030540.1|Pbr011103.1|Pbr023045.1|Pbr012024.1|Pbr023044.1|Pbr024740.1|Pbr025352.1|Pbr025353.1|Pbr001363.1|Pbr000436.1|Pbr024739.1|Pbr016224.1|Pbr038823.1|Pbr011102.1|Pbr016185.1|Pbr025354.1|Pbr016184.1	http://amigo.geneontology.org/amigo/term/GO:0009873	sucrose biosynthetic process	Gene Ontology	GO:0005986	10	12	7.975e-06	0.000232304	Pbr012392.1|Pbr009476.1|Pbr041091.1|Pbr024684.1|Pbr024683.1|Pbr011353.1|Pbr033622.1|Pbr012401.1|Pbr035932.1|Pbr010532.1	http://amigo.geneontology.org/amigo/term/GO:0005986	endoplasmic reticulum	Gene Ontology	GO:0005783	137	722
transferase activity, transferring glycosyl groups	Gene Ontology	GO:0016757	28	412	0.000637275	0.00925604	Pbr041386.1|Pbr021684.1|Pbr008514.1|Pbr033511.1|Pbr003107.1|Pbr031898.1|Pbr013857.1|Pbr007802.1|Pbr034498.1|Pbr005011.1|Pbr028003.1|Pbr004970.1|Pbr014990.1|Pbr005014.1|Pbr021686.1|Pbr016506.1|Pbr036540.1|Pbr014962.1|Pbr041569.1|Pbr033802.2|Pbr041568.1|Pbr012042.1|Pbr001575.1|Pbr038591.1|Pbr032554.1|Pbr022253.1|Pbr008062.2|Pbr023772.1	http://amigo.geneontology.org/amigo/term/GO:0016757	quercetin 7-O-glucosyltransferase activity	Gene Ontology	GO:0080044	19	48	2.79402e-07	5.99021e-06	Pbr004018.1|Pbr010838.1|Pbr021702.1|Pbr016507.1|Pbr021703.1|Pbr021709.2|Pbr007397.1|Pbr028247.1|Pbr002691.1|Pbr025644.1|Pbr020206.1|Pbr021705.2|Pbr021706.1|Pbr007512.1|Pbr033544.1|Pbr025643.1|Pbr007516.1|Pbr033545.1|Pbr004258.1	http://amigo.geneontology.org/amigo/term/GO:0080044	vacuole	Gene Ontology	GO:0005773	105	598	4.97713e-06	0.000142868	Pbr036597.1|Pbr007332.1|Pbr036598.1|Pbr040608.1|Pbr022984.1|Pbr022836.1|Pbr005796.1|Pbr002292.1|Pbr015317.1|Pbr026194.1|Pbr026031.1|Pbr002293.1|Pbr002400.1|Pbr026550.1|Pbr038597.1|Pbr033786.1|Pbr018183.1|Pbr010227.1|Pbr022038.1|Pbr024954.1|Pbr007454.2|Pbr005903.1|Pbr009277.2|Pbr026547.1|Pbr025968.1|Pbr042306.1|Pbr034461.1|Pbr007343.1|Pbr009677.1|Pbr001968.1|Pbr036080.1|Pbr017120.1|Pbr025610.1|Pbr…	http://amigo.geneontology.org/amigo/term/GO:0005773	transcription regulatory region sequence-specific DNA binding	Gene Ontology	GO:0000976	98	460	2.96756e-08	9.4326e-07	Pbr020642.1|Pbr034585.1|Pbr006271.1|Pbr025302.1|Pbr001302.1|Pbr013715.1|Pbr039864.1|Pbr037113.1|Pbr038280.1|Pbr030208.1|Pbr014690.1|Pbr029905.1|Pbr040796.1|Pbr027347.1|Pbr012024.1|Pbr009571.1|Pbr019785.1|Pbr041094.1|Pbr029956.1|Pbr024739.1|Pbr030246.1|Pbr001078.1|Pbr017656.1|Pbr023129.1|Pbr019687.1|Pbr019902.1|Pbr034262.2|Pbr038567.1|Pbr032764.1|Pbr038812.1|Pbr004276.1|Pbr030829.1|Pbr016222.1|Pbr…	http://amigo.geneontology.org/amigo/term/GO:0000976	fructose 1,6-bisphosphate metabolic process	Gene Ontology	GO:0030388	10	12	7.975e-06	0.000232304	Pbr012401.1|Pbr012392.1|Pbr009476.1|Pbr022360.1|Pbr038975.1|Pbr011353.1|Pbr033622.1|Pbr035932.1|Pbr041091.1|Pbr010532.1	http://amigo.geneontology.org/amigo/term/GO:0030388	carbohydrate transmembrane transporter activity	Gene Ontology	GO:0015144	25	51
inflorescence development	Gene Ontology	GO:0010229	5	18	0.000741724	0.0106433	Pbr039105.1|Pbr038852.1|Pbr008379.1|Pbr011454.1|Pbr028379.1	http://amigo.geneontology.org/amigo/term/GO:0010229	vacuole	Gene Ontology	GO:0005773	89	598	3.01358e-07	6.3645e-06	Pbr022984.1|Pbr036806.1|Pbr024053.1|Pbr011914.1|Pbr010663.1|Pbr011247.1|Pbr035938.1|Pbr003101.1|Pbr012920.1|Pbr032433.1|Pbr010153.1|Pbr019641.1|Pbr008846.1|Pbr018098.1|Pbr038655.1|Pbr015346.1|Pbr016574.1|Pbr022348.1|Pbr025066.1|Pbr008327.1|Pbr042118.1|Pbr032410.1|Pbr005579.1|Pbr026208.1|Pbr000443.1|Pbr031512.1|Pbr010662.1|Pbr018232.1|Pbr037931.1|Pbr010661.1|Pbr026737.1|Pbr019791.1|Pbr016419.1|Pbr…	http://amigo.geneontology.org/amigo/term/GO:0005773	mitochondrial small ribosomal subunit	Gene Ontology	GO:0005763	11	13	5.1414e-06	0.000145203	Pbr017558.4|Pbr038472.1|Pbr039001.1|Pbr039005.1|Pbr036090.1|Pbr004887.1|Pbr017559.1|Pbr016327.1|Pbr011766.1|Pbr039003.1|Pbr010537.1	http://amigo.geneontology.org/amigo/term/GO:0005763	regulation of transcription, DNA-templated	Gene Ontology	GO:0006355	225	1351	3.12641e-08	9.76318e-07	Pbr018920.1|Pbr020642.1|Pbr034585.1|Pbr033396.1|Pbr038922.1|Pbr025302.1|Pbr024586.1|Pbr038643.1|Pbr034115.1|Pbr037113.1|Pbr019494.1|Pbr023902.1|Pbr030476.1|Pbr039741.1|Pbr033195.1|Pbr030208.1|Pbr021011.1|Pbr002398.1|Pbr021047.1|Pbr014690.1|Pbr019570.1|Pbr029956.1|Pbr035787.1|Pbr029905.1|Pbr010242.1|Pbr007673.1|Pbr041738.1|Pbr027347.1|Pbr009414.1|Pbr012024.1|Pbr010595.1|Pbr018746.1|Pbr003219.1|Pbr…	http://amigo.geneontology.org/amigo/term/GO:0006355	cell wall	Gene Ontology	GO:0005618	63	337	8.87346e-06	0.000254372	Pbr025418.1|Pbr034196.1|Pbr025610.1|Pbr027727.1|Pbr034698.1|Pbr017478.1|Pbr021987.2|Pbr034221.1|Pbr011385.1|Pbr009405.1|Pbr006215.1|Pbr031898.1|Pbr018290.1|Pbr005517.1|Pbr016107.1|Pbr035937.1|Pbr003848.1|Pbr012405.1|Pbr012199.1|Pbr031460.1|Pbr035559.1|Pbr041537.1|Pbr027954.1|Pbr010362.1|Pbr019003.1|Pbr032603.1|Pbr039023.1|Pbr029940.1|Pbr016489.1|Pbr042065.1|Pbr019348.1|Pbr011387.1|Pbr034762.1|Pbr…	http://amigo.geneontology.org/amigo/term/GO:0005618	systemic acquired resistance	Gene Ontology	GO:0009627	24	47
flower development	Gene Ontology	GO:0009908	11	97	0.000792466	0.011236	Pbr033588.1|Pbr028379.1|Pbr041676.1|Pbr017702.1|Pbr038852.1|Pbr035475.1|Pbr000689.1|Pbr013897.1|Pbr021104.1|Pbr036868.2|Pbr033025.1	http://amigo.geneontology.org/amigo/term/GO:0009908	beta-amyrin synthase activity	Gene Ontology	GO:0042300	11	13	4.04068e-07	8.40818e-06	Pbr037004.1|Pbr025576.1|Pbr007069.2|Pbr036998.1|Pbr010325.1|Pbr010994.2|Pbr010324.1|Pbr035719.1|Pbr023153.1|Pbr037005.1|Pbr035726.1	http://amigo.geneontology.org/amigo/term/GO:0042300	water transport	Gene Ontology	GO:0006833	13	20	5.63016e-06	0.000156483	Pbr028976.1|Pbr008416.2|Pbr018183.1|Pbr006613.1|Pbr039825.1|Pbr041805.1|Pbr039823.1|Pbr010214.1|Pbr039816.1|Pbr011336.1|Pbr025634.1|Pbr008341.1|Pbr008342.1	http://amigo.geneontology.org/amigo/term/GO:0006833	chitinase activity	Gene Ontology	GO:0004568	18	24	3.3571e-08	1.03028e-06	Pbr034281.1|Pbr009765.1|Pbr009764.1|Pbr037931.1|Pbr009785.1|Pbr018708.1|Pbr007327.1|Pbr009768.1|Pbr009781.1|Pbr020019.1|Pbr009767.1|Pbr009782.1|Pbr018709.1|Pbr018707.1|Pbr037930.1|Pbr009769.1|Pbr009786.1|Pbr009783.1	http://amigo.geneontology.org/amigo/term/GO:0004568	chloroplast outer membrane	Gene Ontology	GO:0009707	16	38	1.33968e-05	0.00037804	Pbr026108.1|Pbr034075.1|Pbr016768.1|Pbr027495.1|Pbr016771.1|Pbr034095.1|Pbr009000.1|Pbr013241.1|Pbr042767.1|Pbr010339.1|Pbr001160.1|Pbr042029.1|Pbr040118.1|Pbr040128.1|Pbr020240.1|Pbr021953.1	http://amigo.geneontology.org/amigo/term/GO:0009707	response to other organism	Gene Ontology	GO:0051707	18	25
procambium histogenesis	Gene Ontology	GO:0010067	4	10	0.000855389	0.011691	Pbr032908.1|Pbr015724.1|Pbr017488.1|Pbr031727.1	http://amigo.geneontology.org/amigo/term/GO:0010067	cellular response to water deprivation	Gene Ontology	GO:0042631	15	30	4.96334e-07	1.00724e-05	Pbr032922.1|Pbr025235.1|Pbr025434.1|Pbr018708.1|Pbr035142.1|Pbr027341.1|Pbr025876.1|Pbr036064.1|Pbr010566.1|Pbr018709.1|Pbr018707.1|Pbr017590.1|Pbr025644.1|Pbr025236.1|Pbr026353.1	http://amigo.geneontology.org/amigo/term/GO:0042631	response to auxin	Gene Ontology	GO:0009733	53	242	7.65736e-06	0.000209501	Pbr027755.1|Pbr009916.1|Pbr041058.1|Pbr033025.1|Pbr009917.1|Pbr009937.1|Pbr040904.2|Pbr012348.1|Pbr013478.1|Pbr033107.1|Pbr007052.1|Pbr011727.1|Pbr036005.1|Pbr030688.1|Pbr003402.1|Pbr009498.1|Pbr015482.2|Pbr009070.1|Pbr003138.1|Pbr037412.1|Pbr025290.1|Pbr016201.1|Pbr023262.1|Pbr037343.1|Pbr019838.1|Pbr004359.1|Pbr018755.1|Pbr009913.1|Pbr041453.1|Pbr009929.1|Pbr020748.1|Pbr025288.1|Pbr020572.1|Pbr…	http://amigo.geneontology.org/amigo/term/GO:0009733	apoplast	Gene Ontology	GO:0048046	68	275	3.6134e-08	1.09014e-06	Pbr009828.1|Pbr008586.1|Pbr042125.1|Pbr036248.1|Pbr005487.1|Pbr000826.1|Pbr017682.1|Pbr015589.1|Pbr025850.1|Pbr015357.1|Pbr014465.1|Pbr039505.1|Pbr037035.1|Pbr013657.1|Pbr027501.1|Pbr012630.1|Pbr029529.1|Pbr034886.1|Pbr036409.1|Pbr004679.1|Pbr031903.1|Pbr038206.1|Pbr002371.1|Pbr016452.1|Pbr024221.1|Pbr002626.1|Pbr006528.1|Pbr011562.1|Pbr029905.1|Pbr003456.1|Pbr038213.1|Pbr016282.1|Pbr008478.1|Pbr…	http://amigo.geneontology.org/amigo/term/GO:0048046	oxylipin biosynthetic process	Gene Ontology	GO:0031408	11	17	1.53862e-05	0.0004275	Pbr016768.1|Pbr004568.1|Pbr016771.1|Pbr008100.1|Pbr042237.1|Pbr023784.2|Pbr005674.1|Pbr004541.1|Pbr010339.1|Pbr018913.1|Pbr005926.1	http://amigo.geneontology.org/amigo/term/GO:0031408	methyl indole-3-acetate esterase activity	Gene Ontology	GO:0080030	21	36
regulation of lignin biosynthetic process	Gene Ontology	GO:1901141	4	10	0.000855389	0.011691	Pbr017533.1|Pbr012750.1|Pbr014479.1|Pbr025965.1	http://amigo.geneontology.org/amigo/term/GO:1901141	defense response to other organism	Gene Ontology	GO:0098542	10	10	4.98282e-07	1.00724e-05	Pbr020110.1|Pbr002185.1|Pbr020050.1|Pbr017682.1|Pbr020054.1|Pbr001706.1|Pbr019700.1|Pbr014955.1|Pbr019698.1|Pbr029529.1	http://amigo.geneontology.org/amigo/term/GO:0098542	plant-type hypersensitive response	Gene Ontology	GO:0009626	19	46	7.7994e-06	0.000210104	Pbr024824.1|Pbr017559.1|Pbr040110.1|Pbr038472.1|Pbr039001.1|Pbr013991.1|Pbr039005.1|Pbr036090.1|Pbr004887.1|Pbr017558.4|Pbr018913.1|Pbr016327.1|Pbr020759.1|Pbr038366.1|Pbr034067.1|Pbr039003.1|Pbr034103.1|Pbr010537.1|Pbr004667.1	http://amigo.geneontology.org/amigo/term/GO:0009626	oxidoreductase activity, acting on paired donors, with incorporation or reduction of molecular oxygen	Gene Ontology	GO:0016705	47	161	8.31201e-08	2.4659e-06	Pbr024033.1|Pbr026261.1|Pbr028769.1|Pbr025312.1|Pbr005313.1|Pbr019906.1|Pbr017824.1|Pbr027223.1|Pbr005312.1|Pbr024031.1|Pbr027193.1|Pbr023097.1|Pbr023096.1|Pbr004466.1|Pbr015441.1|Pbr021375.1|Pbr023095.1|Pbr031329.1|Pbr011919.2|Pbr009941.1|Pbr035365.1|Pbr039849.1|Pbr022954.1|Pbr040996.1|Pbr019525.1|Pbr028466.1|Pbr006204.1|Pbr027222.4|Pbr019700.1|Pbr040994.1|Pbr013177.1|Pbr027982.1|Pbr006205.1|Pbr…	http://amigo.geneontology.org/amigo/term/GO:0016705	calmodulin binding	Gene Ontology	GO:0005516	38	169	1.78989e-05	0.00048978	Pbr024824.1|Pbr033628.1|Pbr010227.1|Pbr013605.1|Pbr032476.1|Pbr033610.1|Pbr026572.3|Pbr017226.1|Pbr000249.2|Pbr041041.1|Pbr017041.1|Pbr038139.1|Pbr037413.1|Pbr000231.1|Pbr040451.1|Pbr033557.1|Pbr033219.1|Pbr005030.1|Pbr021635.1|Pbr013609.1|Pbr027348.3|Pbr006651.1|Pbr016227.1|Pbr033608.1|Pbr005664.1|Pbr025900.1|Pbr015388.1|Pbr005028.1|Pbr000640.1|Pbr004384.1|Pbr027319.1|Pbr004385.1|Pbr013574.1|Pbr…	http://amigo.geneontology.org/amigo/term/GO:0005516	oxidoreductase activity, acting on the CH-OH group of donors, NAD or NADP as acceptor	Gene Ontology	GO:0016616	23	44
protein phosphorylation	Gene Ontology	GO:0006468	44	774	0.000862801	0.011691	Pbr017829.1|Pbr025180.1|Pbr034549.1|Pbr020758.1|Pbr041919.1|Pbr026589.1|Pbr020491.1|Pbr012149.1|Pbr036315.1|Pbr004693.1|Pbr023210.1|Pbr015724.1|Pbr005442.1|Pbr012171.1|Pbr020496.1|Pbr012759.1|Pbr027597.1|Pbr035163.1|Pbr028869.1|Pbr017488.1|Pbr030549.1|Pbr019441.1|Pbr028437.1|Pbr002780.1|Pbr008861.1|Pbr015876.1|Pbr022412.1|Pbr028868.1|Pbr030048.1|Pbr021902.2|Pbr027013.1|Pbr032908.1|Pbr027688.1|Pbr…	http://amigo.geneontology.org/amigo/term/GO:0006468	oxidoreductase activity, acting on paired donors, with incorporation or reduction of molecular oxygen, NAD(P)H as one donor, and incorporation of one atom of oxygen	Gene Ontology	GO:0016709	25	86	5.35585e-07	1.0674e-05	Pbr006776.1|Pbr021376.1|Pbr023798.1|Pbr034114.1|Pbr019525.1|Pbr021375.1|Pbr009941.1|Pbr011546.1|Pbr025119.1|Pbr020266.1|Pbr029414.1|Pbr015434.1|Pbr007100.1|Pbr035359.1|Pbr027982.1|Pbr015319.1|Pbr015433.1|Pbr015977.1|Pbr031339.1|Pbr004156.1|Pbr019697.1|Pbr013391.1|Pbr007103.1|Pbr033727.1|Pbr018303.1	http://amigo.geneontology.org/amigo/term/GO:0016709	peroxisome	Gene Ontology	GO:0005777	60	292	1.09852e-05	0.000287303	Pbr030177.1|Pbr028046.1|Pbr026194.1|Pbr031384.1|Pbr034821.1|Pbr025247.1|Pbr001160.1|Pbr037260.1|Pbr027219.1|Pbr018959.1|Pbr026031.1|Pbr032936.1|Pbr016458.1|Pbr017266.1|Pbr024980.1|Pbr029498.2|Pbr018006.1|Pbr019911.1|Pbr026633.1|Pbr042806.1|Pbr041576.1|Pbr041575.1|Pbr036477.1|Pbr039831.1|Pbr026331.1|Pbr026184.1|Pbr029389.1|Pbr042112.1|Pbr035741.2|Pbr018987.1|Pbr010596.1|Pbr018366.1|Pbr027407.1|Pbr…	http://amigo.geneontology.org/amigo/term/GO:0005777	nucleus	Gene Ontology	GO:0005634	1197	9362	9.16564e-08	2.66362e-06	Pbr022706.1|Pbr018191.1|Pbr007550.1|Pbr042756.1|Pbr038922.1|Pbr036653.1|Pbr025330.1|Pbr038643.1|Pbr013715.1|Pbr010555.1|Pbr036891.1|Pbr004261.1|Pbr037686.1|Pbr032005.1|Pbr013698.1|Pbr041071.1|Pbr033169.1|Pbr029289.1|Pbr039741.1|Pbr039523.1|Pbr030208.1|Pbr025131.1|Pbr016419.1|Pbr017438.1|Pbr015073.1|Pbr028677.1|Pbr039392.1|Pbr040289.1|Pbr035787.1|Pbr015069.1|Pbr025038.1|Pbr011669.1|Pbr041652.1|Pbr…	http://amigo.geneontology.org/amigo/term/GO:0005634	transcription regulatory region sequence-specific DNA binding	Gene Ontology	GO:0000976	78	460	1.84832e-05	0.000498218	Pbr033235.1|Pbr038099.1|Pbr015426.1|Pbr022333.1|Pbr025725.1|Pbr013713.1|Pbr022508.1|Pbr001553.1|Pbr005982.2|Pbr035475.1|Pbr001457.1|Pbr012193.2|Pbr019391.1|Pbr025290.1|Pbr000622.1|Pbr015230.1|Pbr001231.1|Pbr006215.1|Pbr018411.1|Pbr001631.1|Pbr012192.1|Pbr001460.1|Pbr032787.2|Pbr038022.1|Pbr038289.1|Pbr008885.1|Pbr009070.1|Pbr030637.1|Pbr039105.1|Pbr006687.1|Pbr038021.1|Pbr026078.1|Pbr019264.1|Pbr…	http://amigo.geneontology.org/amigo/term/GO:0000976	negative regulation of transcription, DNA-templated	Gene Ontology	GO:0045892	47	162
response to virus	Gene Ontology	GO:0009615	7	41	0.000863818	0.011691	Pbr019953.1|Pbr023573.1|Pbr039481.1|Pbr036462.1|Pbr018445.1|Pbr040387.1|Pbr018444.1	http://amigo.geneontology.org/amigo/term/GO:0009615	triterpenoid biosynthetic process	Gene Ontology	GO:0016104	11	14	6.72566e-07	1.30367e-05	Pbr037004.1|Pbr025576.1|Pbr007069.2|Pbr036998.1|Pbr010325.1|Pbr010994.2|Pbr010324.1|Pbr035719.1|Pbr023153.1|Pbr037005.1|Pbr035726.1	http://amigo.geneontology.org/amigo/term/GO:0016104	leaf senescence	Gene Ontology	GO:0010150	29	99	1.09933e-05	0.000287303	Pbr020446.1|Pbr001456.2|Pbr006760.1|Pbr040742.1|Pbr024127.1|Pbr036087.1|Pbr001465.1|Pbr013975.1|Pbr042358.1|Pbr001460.1|Pbr032787.2|Pbr003848.1|Pbr009405.1|Pbr025856.1|Pbr004890.1|Pbr038238.1|Pbr004497.1|Pbr022711.1|Pbr016285.1|Pbr024531.1|Pbr029791.1|Pbr023076.1|Pbr018949.1|Pbr031206.1|Pbr040048.1|Pbr020918.1|Pbr026946.1|Pbr011415.1|Pbr021017.1	http://amigo.geneontology.org/amigo/term/GO:0010150	response to oomycetes	Gene Ontology	GO:0002239	17	23	9.37563e-08	2.66362e-06	Pbr010237.1|Pbr002475.1|Pbr002521.1|Pbr012607.1|Pbr005668.1|Pbr025351.1|Pbr003147.1|Pbr005667.1|Pbr003146.1|Pbr028684.2|Pbr026555.1|Pbr013215.1|Pbr015718.1|Pbr010234.1|Pbr010662.1|Pbr002473.1|Pbr010663.1	http://amigo.geneontology.org/amigo/term/GO:0002239	response to abscisic acid	Gene Ontology	GO:0009737	67	377	1.95716e-05	0.000519799	Pbr000504.1|Pbr029487.1|Pbr033489.2|Pbr009562.1|Pbr022696.1|Pbr027098.1|Pbr014631.1|Pbr016895.1|Pbr038927.1|Pbr027959.1|Pbr037313.1|Pbr012471.1|Pbr013975.1|Pbr016997.1|Pbr022076.1|Pbr023944.1|Pbr010532.1|Pbr038822.1|Pbr010113.1|Pbr009024.1|Pbr036238.1|Pbr039105.1|Pbr016464.1|Pbr016839.1|Pbr010126.1|Pbr006840.1|Pbr018444.1|Pbr028568.1|Pbr009242.1|Pbr016496.1|Pbr005329.1|Pbr017024.1|Pbr036130.1|Pbr…	http://amigo.geneontology.org/amigo/term/GO:0009737	response to oomycetes	Gene Ontology	GO:0002239	17	23
antiporter activity	Gene Ontology	GO:0015297	10	83	0.000888902	0.0118953	Pbr039325.1|Pbr005473.1|Pbr015925.1|Pbr000155.1|Pbr038294.1|Pbr015534.1|Pbr039323.1|Pbr000159.1|Pbr002693.1|Pbr000158.1	http://amigo.geneontology.org/amigo/term/GO:0015297	lanosterol synthase activity	Gene Ontology	GO:0000250	11	14	6.72566e-07	1.30367e-05	Pbr037004.1|Pbr025576.1|Pbr007069.2|Pbr036998.1|Pbr010325.1|Pbr010994.2|Pbr010324.1|Pbr035719.1|Pbr023153.1|Pbr037005.1|Pbr035726.1	http://amigo.geneontology.org/amigo/term/GO:0000250	transmembrane transport	Gene Ontology	GO:0055085	74	389	1.1982e-05	0.000308536	Pbr028598.1|Pbr033362.1|Pbr008416.2|Pbr020356.1|Pbr042301.1|Pbr037139.1|Pbr000158.1|Pbr016075.1|Pbr027006.1|Pbr039823.1|Pbr021059.1|Pbr007178.1|Pbr018823.1|Pbr023734.1|Pbr030327.1|Pbr010618.1|Pbr035908.1|Pbr025634.1|Pbr035137.1|Pbr024639.1|Pbr027932.1|Pbr039142.1|Pbr023555.1|Pbr028447.1|Pbr031887.2|Pbr010619.1|Pbr007751.1|Pbr039825.1|Pbr012359.1|Pbr041805.1|Pbr036183.1|Pbr013478.1|Pbr006613.1|Pbr…	http://amigo.geneontology.org/amigo/term/GO:0055085	vacuolar membrane	Gene Ontology	GO:0005774	92	434	9.42743e-08	2.66362e-06	Pbr036806.1|Pbr034069.1|Pbr013702.1|Pbr025236.1|Pbr005502.1|Pbr002864.1|Pbr007723.1|Pbr041252.1|Pbr041824.1|Pbr028918.1|Pbr018098.1|Pbr003746.1|Pbr016574.1|Pbr034101.1|Pbr002344.1|Pbr022141.1|Pbr009482.1|Pbr009561.1|Pbr012138.1|Pbr036884.1|Pbr017682.1|Pbr026951.2|Pbr011930.1|Pbr037931.1|Pbr026737.1|Pbr019791.1|Pbr038457.1|Pbr032918.1|Pbr032540.1|Pbr003245.1|Pbr018101.1|Pbr025235.1|Pbr012137.1|Pbr…	http://amigo.geneontology.org/amigo/term/GO:0005774	response to cadmium ion	Gene Ontology	GO:0046686	56	296	2.02514e-05	0.000530059	Pbr012243.1|Pbr018639.1|Pbr037844.1|Pbr014565.1|Pbr027560.1|Pbr024127.1|Pbr019869.1|Pbr018109.2|Pbr027561.1|Pbr024722.1|Pbr001491.1|Pbr005794.1|Pbr019837.1|Pbr000694.1|Pbr012405.1|Pbr028003.1|Pbr040110.1|Pbr032600.1|Pbr015084.1|Pbr037413.1|Pbr004667.1|Pbr029905.1|Pbr035163.1|Pbr013991.1|Pbr024684.1|Pbr029941.1|Pbr033557.1|Pbr005064.1|Pbr009906.1|Pbr038202.1|Pbr016919.1|Pbr037252.1|Pbr042112.1|Pbr…	http://amigo.geneontology.org/amigo/term/GO:0046686	regulation of defense response	Gene Ontology	GO:0031347	25	54
negative gravitropism	Gene Ontology	GO:0009959	5	19	0.000912018	0.012069	Pbr038802.1|Pbr024319.1|Pbr042882.1|Pbr032804.1|Pbr010433.1	http://amigo.geneontology.org/amigo/term/GO:0009959	calcium ion transport	Gene Ontology	GO:0006816	15	31	6.85557e-07	1.3072e-05	Pbr036450.1|Pbr036458.1|Pbr005579.1|Pbr031539.1|Pbr019946.4|Pbr019843.1|Pbr000499.1|Pbr000443.1|Pbr024107.1|Pbr038248.1|Pbr013608.1|Pbr036451.1|Pbr032643.1|Pbr005580.1|Pbr019641.1	http://amigo.geneontology.org/amigo/term/GO:0006816	oligopeptide transport	Gene Ontology	GO:0006857	12	19	1.59649e-05	0.000399351	Pbr023555.1|Pbr018632.1|Pbr010619.1|Pbr037139.1|Pbr035908.1|Pbr003556.1|Pbr033231.1|Pbr003555.1|Pbr023734.1|Pbr010618.1|Pbr026619.1|Pbr010620.1	http://amigo.geneontology.org/amigo/term/GO:0006857	pyridoxal phosphate binding	Gene Ontology	GO:0030170	34	96	1.29633e-07	3.60541e-06	Pbr008480.1|Pbr022575.1|Pbr016544.1|Pbr004286.1|Pbr008481.1|Pbr010513.1|Pbr022812.1|Pbr037017.1|Pbr029893.2|Pbr003939.1|Pbr032034.1|Pbr007554.1|Pbr011886.1|Pbr009228.1|Pbr015357.1|Pbr015251.1|Pbr011885.1|Pbr031582.1|Pbr013739.2|Pbr037119.1|Pbr009132.1|Pbr030234.1|Pbr008479.1|Pbr001095.1|Pbr022513.1|Pbr007489.3|Pbr038270.1|Pbr012182.1|Pbr030236.1|Pbr014600.1|Pbr039983.1|Pbr041300.1|Pbr032398.2|Pbr…	http://amigo.geneontology.org/amigo/term/GO:0030170	protein homodimerization activity	Gene Ontology	GO:0042803	41	191	2.18659e-05	0.000564139	Pbr041519.1|Pbr008386.1|Pbr013713.1|Pbr037508.2|Pbr008385.1|Pbr040128.1|Pbr000582.1|Pbr009410.1|Pbr033682.1|Pbr028522.1|Pbr042767.1|Pbr027948.1|Pbr004667.1|Pbr037509.1|Pbr004200.1|Pbr017942.1|Pbr038021.1|Pbr019264.1|Pbr035163.1|Pbr013991.1|Pbr037600.1|Pbr033235.1|Pbr002127.1|Pbr022366.1|Pbr026623.1|Pbr013196.1|Pbr040110.1|Pbr003929.1|Pbr036422.1|Pbr007770.1|Pbr001382.2|Pbr037768.2|Pbr002124.1|Pbr…	http://amigo.geneontology.org/amigo/term/GO:0042803	plastid	Gene Ontology	GO:0009536	147	823
[truncated: 1,736 more rows]
[truncated: 40 more columns]
