# Supplementary material for: Multi-Omics Analysis Reveals the Dynamic Changes of RNA N6-Methyladenosine in Pear (Pyrus bretschneideri) Defense Responses to Erwinia amylovora Pathogen Infection
Source: Front Microbiol. 2022 Feb 10;12:803512. doi: 10.3389/fmicb.2021.803512 (PMC8867029; doi:10.3389/fmicb.2021.803512)
Supplement: Supplementary file 9 [file Table_3.XLSX]

## Sheet: Sheet1
Table S3. Sequence information of m6Awriters, erasers and readers in Pyrus bretschneideri
PbrMTB1	Pbr010873.1	MDSPEHGRSHVKRELEDSSDLRSDRAGDDEEWEGSDKRKHRSSRSRKSGNGEDTGGIESSGRRRSYGDRSESRKRSGGSSIADSDEDDYDSRKESHSKQMKKKQEESSLEKLSSWYQDGELENRQDGGDKSGGRGSVRAEESDRRKMSSKLTQHEDSQSKSKNKEERPYDGELEKTLGRDSRHSESKESSRERTHGSSEQVKTSRRRWDESEGGRKAEESHYEKSDSRSSKPSDPKYESSKEKSISVRNEPSDRRIRGVDSNSDRPTKSNREERKLDLEKSKSKSRAETLEEGNSDSPVTREDRSHREKTEKHRQQRTPTGRDVAESKERSLNADEEANAGTKDKGPREVGSTTRSRTPDRSGRRYQDSEYFEMDHDRNFNLKRKELEKDGYRNDRPKG…
PbrMTB2	Pbr031353.1	MDSPERSRSHVKREVEDSSDLRRDRAGDDEEWEGSDKRKHRSSRSRKSGNGEDTGGMESSGKRRSYGDRSESRKRSGGSSIADSDEDDYDSRKESRSKQMKKKQEESSLEKLSSWYQDGELENRQDGGDKLGGRGSVRAEESERRKMSSKLTQHEDSQSKSKSKEERPHDGELEKTLGRDSRHSESKESSRERTHDSSEQVKTSRRRWDDSEGGRKAEESHYEKSDSRSSKPSGPKYESSKEKSVSVRNEPSESRIRGVDSNSDRATKSNREERKLDVEKSKSKTRPETLEEDNRDSPVAREDRSGREKTEKHRQQRTPTGRDVAESKERSLNADEANAGTKDKGPREVGSTTRTRTPERSGRRYQDSEYCEMDNDRSFNLKRKELDKDGYRDDRSKGR…
PbrMTA1	Pbr035128.1	MNEPNWPGLANTKTLRYSKRRGYVSLLWLLHLLKPHSNLSRSHRENHNKSIAPAPAPAAMETQSEGGGGQSMASIRTMAQQLEARIESQRTTQLELLSYLQSQIGPTIVPTIDLSLKVLSAFNDRPFTPTPPLPVPKPNPRKPIEPTLPSTPEPHRSRLPSPEPKPTNPIDQSPKLSLKPENSEPTPQAEPEKFSPIDEMGNPLSLVRAMVAVCLLEIVPFSRIDSSAVLRKLEGDQKATEEEKAALREMGGESGAILAVEMALRSMAEENGGVELEFVVGGKSRVVVLGIDRTRLMKELPESKQFHSRDLNSGVENGSLSQNQQQVVTSGSDGNGGGVFGMGGPSSRPMQDMWMNPNDAHMASFPPMFPGSGQPGSFMGPRGAPNPRVMGMMGMPRGM…
PbrMTA2	Pbr037138.1	MADPPWDIHMELPYGTMADDEMRNLNVPALQTDGLIFLWVTGCAMELGRECLELWGYKRIEEIIWVKTNQLQRIIRTGRTGHWLNHSKEHCLVGIKGQPLVNRNIDTDVIVAEVRETSRKPDEMYRLLERVSPRTRKLELFARMHNTHAGWMSLGNQLSGGRLVDEGLRARFKAAYPVVEVQPASPPRPSATEVDSNAAQMRSPFSEPAVPEAPYAASEVRPSPMDVEIAG*
PbrMTC1	Pbr024595.1	MEDSKPAGKLSTFLDSGVYRFEDSTAVFIDPVRVLNRSYTRFRVSPSAYYSRSFKSKIQEPRVCSNSRKRMRKEKKPQTLNDRERAADQRHQEARPFLLKAHKSLLRSTELLEVVSNLRDDFDNSASSPSTTQSLVELGRVWQAPLYEITLNSQSHDNASEDGGSPVMEYCKQRAVPVFNNLVINETSEDVEAELLGSRYILPPESSFYMSDLGQIHNLIPAESDCGFNLIVVDPPWENGSARQKLRYSTLPNRYFLSLPIKQLCHTNGALVALWVTNREKLRGFVEKELFPAWGVEYAATFYWLKVKADGSLIGDLDLFHHRPYECLLLGLCPGKATDDNSRSKPIPDNQIMLSIPGDYSRKPPVASKFSLVTDAIL*
PbrMTC2	Pbr024623.1	MEDSKPAGKLSTFLDSGVYRFEDSTAVFIDPVRVLNRSYTRFRVSPSAYYSRSFKSKIQEPRVCSNSRKRMRKEKKPQTLNDRERAADQRHQEARPFLLKAHKSLLRSTELLEVVSNLRDDFDNSASSPSTTQSLVELGRVWQAPLYEITLNSQSHDNASEDGGSPVMEYCKQRAVPVFNNLVINETSEDVEAELLGSRYILPPESSFYMSDLGQIHNLIPAESDCGFNLIVVDPPWENGSARQKLRYSTLPNRYFLSLPIKQLCHTNGALVALWVTNREKLRGFVEKELFPAWGVEYAATFYWLKVKADGSLIGDLDLFHHRPYECLLLGLCPGKATDDNSRSKPIPDNQIMLSIPGDYSRKPPVARTDHMFDTQASGCQLGNTVFTDIRSLVPFIRI…
PbrFIP37	Pbr029413.1	MSSDNISQPLPVRSFLQGCGRLVFANLSRNSIPGGGLGLGASSFAATIRLSSARVLKISNSMATHDDDDFGGDSPSLRRGKKRSFGDDDLEFDPFGSKQGNSKVEETAPSGATAMILTLRESLQNCKDTLATCQTELEAAKSEIQKWHSSFQNEPCLASGTSPDPKLVINYLQSLKNSEESLKEQLEKAKKKEAAFIVTFAKREQEIAELKSAVRELKAQLKPPSQPQQDAILQWRSLHHSRHRRPPHPLLPPISTPSTTTPSITTSRGLGLLPPPFLHVGYRSWVVSTPPICSTARGSWWPETLRRGWWRFRY*
PbrVIR1	Pbr010329.1	MGRPEPCVLFAQTFVHPHLDEYVDEVLFAEPIVITACEFLEQNVSFASQSVTLLGATSPPSFALEVFVQCEGETRFRRLCLPFLYSPSSSNVLEVEAVVTNHLVVRGSYRSLSLVIYGNTAEDLGQFNIEFDDSSITNLVSSTEGKLEDLPLALHSTNLKIEESISTLNTLSLPVAASDVSVEAKHLLQLMLKVCELPNLGDALHKIVGIVVSAATSYVTSSWGRSSECEELRNVLSEARTELMELYKVFKGESGNDLAESLEDNGLFEFEVELANSKQLVDVLSQYFRFSRDFLSVAHHQLPQNTNVMLGLSVAFLLCSGRESCFHFVTGGGMEQLVHAFCCSNQKSAATTLLLLGVVEKATQHSFGCEGFLGWWPREDEKILSGASDGYSRLLNLLL…
PbrVIR2	Pbr035715.1	MGRPEPCVLFTQTFVHPHLDEYVDEVLFAEPIVITACEFLEQNVSFASQAVSLLGATSPPSFALEVFVQCEGETRFRRLCQPFLYSPSSSNVLEVEAVVTNHLVVRGSYRSLSLVIYGNMAEDLGQFNIEIDDSSITNLVSSTEGKLEDLPLALHSTNLTTGESISALNTLSLPVAASDISVEAKHLLQLMLKVFELPNLGDALHKVVAAVVTAATSYVTSSWGRSNECEELHNVLSEARTEVMELYKVFKHKSGNGLAESHEDNGHFEFEAELANSKQLVDVLSQYFQFSRDFLSVVHHQLPQNTNVMLGLSVAFLLCSGRESCFHFVSGGGMEQLVHAFCCDKQNSTASTLLLLGVVEKATQHSFGCEGFLGWWPREDENIPSGVSDGYSRLLNLLL…
PbrHAKAI1	Pbr012379.1	MLIRLKSLTPTEGAAGAKHLPAETVTVACPDHLVLADLPVAKGIGAVTTTTLIKNVGRKSRRQLGERVHFCVSCDFPIAIYGRLSPCEHAFCLDCARSYSICYLCDERIQKIQTIKMMEGIFICAAPHCLKSFLKRGEFESHIHENHAYLLQPNAGKMDGNESESQNSKQCTVSESTARAPPRPLVSPGSNSQLFDREDKARLQQTREQSLPRPVMQPNPAPDFGQVQNNPPDPSRPPGFDRPAPLSLFHQQSYDSMGAPMQESGQFSDKQQGILSETPFSEYPSMHSIPAPNYAIPVNSNQVRMPLPFGLPFLVDGSQQVYGAPYEEMARQDSAPDVGPEQGSLLGFPPGSVGKMNFPASYPHSWNAGQAGAPFEAAAGGQGNADSFSNSAEPQGQAA…
PbrHAKAI2	Pbr035945.1	MLQIRLKSVTPPEGAAGAKHLAEETVTVACPDHLVLADLPVAKGIGAATTTTIVKTVGRRSRRQLGERVHFCVSCDFPIAIYGRLSPCEHAFCLDCARSYSICYLCDERIQKIQTIKMMEGIFICAAPHCLKSFLKRGEFESHIHENHAYLLQLNGDKMDGNESESQNTKQCTVSESTARAPSRPVFSPGSNSQLHDREDKARLQQSREQSLPRPVMQPNSAPAFGQVQNNPPDPSQPPGFDRPAPHNLFHRQSYDSMGAPMQESGQFSDKQQGILSETPFSEYPPMHSIPPPNYEIPVNSSQMRMPLPYGFPFPSDGSQQFYGAPYEMARQDSAPDVGPEQGSLLGFAPGSVGNMNFPASYPQSWNAGQAGVPFEASTGGQGNTDGFSNSAESQGKAA…
PbrALKBH1B	Pbr006788.3	MGLTRFGRPKGGKGQSSPNLYVANCGPAVGLSYDTIAAVFAAFGEIKGVYGADDSGARVVVSFAEEGCAQNALNALGGRPCPELGGRSLHIRYSVIQPTSQGRANDSVPVSLLASDLNIPGLYLFHDFVTAKEEEELLAAVDERHWNNLSKRRVQHYGYEFCYETRNVDSRKNLGELPRFVSPILEKISMLPNCKDAEAIVLDQLTVNEYPSGVGLSPHIDTHSAFEGLIFSLSLAGPCIMEFRRYLEGGLPPRPSSSSDFEVECSEKNSNFLRRAIYLPTRSMLLLSGEARYAWNHYIPHHKIDMVNDSVIRRGSRRVSFTLRKLRVTDVGRELVI*
PbrALKBH2B	Pbr012158.1	MTMPSGNVVLSDKMQFPSGGGGAAVGGGEIHQHPRQWFPDERDGFISWLRGEFAAANTIIDSLCHHLRAVGDPGEYDVVIGCIQQRRCNWNPVLHMQQYFSVAEVIYALQHVAWRRQQMQYDPVKVGTKEYKRSASGFNKDQQRAEHFKEGHNFRTEVHSYDGNSSGLVASEKVERGSDVAEEVKPRGEVGKLDDNGLAPAGEKKDALTKPQEDSRLRSSGNSQQTIYCNLEPEVAVGDGCTSSSKENESHSIQIQNAKQNLPVVPKTFVGNELIDGKTVNVVDGLKLFEGLLGDTEVSKLVSLANDLRVAGKRGQLQGQTYVVSKRPMRGHGREMIQLGLPVTDAPSEDEISAGTSKDRRIEAIPSLLQDVIDRLVGMQVTTVKPDSCIIDFYNEGDH…
PbrALKBH3B	Pbr014601.1	MRLFFHRTTSNSSPPLRRSLSPLFLLRQVLPPGKWMKNWRNEGRTTSSEPPGSPVTPGGNSVIRSDSVTSCGSSSNTYAGVVSGNVRNTNENWQMIRVGSFSIDYKISDVPSGIRATQLVPKSALDPTDKAHCYSLSSFIHFNKRKYRIDLRSKLVNMEDAAASSSSKNINKLPHESSNMSDCQREKDIYSSLPTEFGKKRKHGLPEKSQSAPRNMKYVPVSKNSYWSKGSQLHYNEPFDICMSLTRSSAPKDSWHARRIENRNEEEDMVEFENPAHTELTSSIVLPRSGMVLLKHFVTLSEQVEIVKKCRDLGVGPGGFYQPGYQDGKKLRLQMMCLGRDWDPQTRKYGDRRTIDGTRPPGIPNEFSLLVKRAIHEAHAHIKEEVSRAEEILPSMTPD…
PbrALKBH4B	Pbr015960.1	MMCLGWDWDPQTRKYGDRRTIDGTWPPGIPEKFSSLVKRVIREAHAHVKEELRVSRAEEILPSMSPDLCIANFYTTTGQLGLHQNRDESRKSLREGLPVVSISIADSADFLYGDERDIAKAENVVWNQEIC*
PbrALKBH5B	Pbr017344.1	MSMAVGPAVSPTDGAAPLLGPAMMPMPAPVTVVSDAVAKDAIIGWYKGEFAAANAIIDALCGHLAQLSGGGDEYASVFAAIHRRRINWIPVLQMQKYHSIADVMVELRNVGSKKVEMEDQKACVENGDVSRTEENCKSEEVKSCLDEEKVKESDEKVAESNGIGAAADEVGDEEASPDSEITDAGSQEAQLNSVNEEICSNHDECEARRTQIKLTKGFSAKESVKGHMVNVVKGLKLYEDIFTDTELCKLTDLVNDLHAAGINGELSGETFILFNKQVKGNRRELIQFGVPIFGQIKEDTTSNIVPIPALLEDVIDHFVLWQLIPEYKRPNGCMINFFEEGEYSQPFLKPPHLDQPIATLLLSESAMAFGRTLLSDNDGNYKGPLMLSLKQGSLLVMRG…
PbrALKBH6B	Pbr017585.1	MSLRRLKVTVGEPASPSPNIDGDDTIKAKRQTVGLGNGSEVVFIPRLISFDQAWKWFDYLDTQIAWTRPTIRVFGRSCLQPRDTCYVASPGLPQLVYSGYQPRAYSWDDHPPLKQILEAVHKALPGSSFNSLLLNRYKGGNDYVGWHSDDEKLYGSTPEIASLTLGCDREFFLKKKKPSKTVQERRDEQEPASKRIKRNHADQHSFMLKHGSLLVMRGYTQRDWMHSVPKRSKVEATRINLTFRCVVR*
PbrALKBH7B	Pbr022116.1	MTDDTSDNYRVEPVDPVLDGYHPSELQIASEFLSIWLPFLTRDLCQLCSEKLTDRVRSLGPELGGDSIPVNPDENSSDLKPESKELQVGSDNDIGEDNHDDDTSSLGWKDGAQGLSEPDPEASKSGLCPESPLLETPSHRMSWADMAQEDELEEEEGEEEEECELNKRVVNVNDTTGELRITKSTLSREQREHIRFMNVKRKKDYICLERVNGKFVNILDGLELHTGIFSAAEQKRIVDYVYELQEMGWKGELKARTYTAPQKWMRGKGRVTIQFGCCYNYAVDKYGNPPGILRDDVVDPIPNLFKVIIRRLVKWHVLPPTCVPDSCIVNIYDEGDCIPPHVDNHDFVRPFCTVSFLSECNIVFGSNLKIIGPGEFEGSFAIPLPVGSVLVLNGKGADV…
PbrALKBH8B	Pbr027535.2	MATSPAADDSPRNGEVKLENASEADDSPRTGEVKLEKASEADVFPRIGEVKPEETNEVADILLSPPATLPISTALTFELRIQVWDGKTVINLGLACSFDVLTQLHSLAGPGTHGTFSNDSSGNNEFLVSYHSEHKPATSSAHRQEWHSSGREDMHSHAESLKEGHKSTDSRGVNPKVSKWSAVSDASYREHPPSFSNLSHSENLHAGVERMQIRETPSEMTEDSVTLPCKSEAHGVPFPINSPVNATNQGKPEPSEQSIFDLCPPKSRGSITLKAPLLVQNRERRNEIKRSKEQNSGIVLQSGMVLLKSYLSLHDQMNIVKLCRDLGLGSGGFYRPGYRDGAKLNLMMMCLGKNWDPETGQYGDRRPVDGAIPPKIPDEFFQLVENAIKESQSLIMKDS…
PbrECT1	Pbr000771.1	MATNNSQCFWGLFLALSLYFTHSTSTPHVYIVYLGHNYNVHVPHLTSNHHLHLLSKVFASEEDVKKSMLYSYKHSFSGFSAKLNSSQATALAQMEEVISVFRSETMQLHTTRSWDFLGLTLSSSSTSPEGTPLQLAYGDDIIVGVFDTGIWPESDSFQEEPRMRPIPSTWKGGCARGEMFEPEKACNRKLIGARYYLKGFEEEYGPLNKSGNPEYRSARDFLGHGTHTASTAVGSIVKNNASFFGLASGTARGGAPRARLAVYKVCWGKDYDGRCSEADILAAFDDALHDGVHVISASFGSKPPLLPLFISQAAIGSFHAMQLGVSVVFSAGNEGPDPSQVSNVAPWGICVAASSVDRMFPTRIILDNKLFVMGESFITTPIKAKLADATTYFVNGVCR…
PbrECT2	Pbr000772.1	MATTVSPPADRFSSKAADLLQNLALESQTKGPDDIPDPATARKPIVVTAKSKSYVQSTSPLHKDFMNPSACYLPNGYTPSAYYYGGYGGTGNEWGGISSYVNPNGSDVNSAVYGDSGSFLCHHGYGYAPYDTYSTSGSPVSTVGSDGQLYGPRQYQYSPYFKQLKPNSGSLTPNSAVPSQGTVSTAKDAGQKPSLVGTANGNPNGVATSVGKKGNTPSGFSKPTNKNSSRNVKGSFSGHFDTIYGFDGLLTPTPWFEWPMCSNGLGKPMTGNTVNRTPSSKNQTSRSNSQFMGLHHMRMGYGMDTANGLVNGMCTNELYGQYWDPISLGMGFGVNGFGMHRNGSGWTALQNKYKTSGQGSSFRFVNQDLEGLDELNKGPGADDEKDAISIVAEQEQYIG…
PbrECT15	Pbr001542.1	MSCDTTKENASVVDSSVTDWKQDIGNSDDPGLPSCGVVMEVSNAVNPSKSSSHKVNEGVDPPKSEEVEHSRDQVGNSTSQKKSTVHDTRYFIIKSLNHQNIQLSIEKGIWATQVMNEPILEEAFHNSGKVILIFSVNMSGAFQGYAQMMSSVGWRRDNVWSQGSSRSNPWGRSFKVEWLRLNDLPFQKTLHLKNPLNEYKPVKISRDCQELSPHVGEALCELLDGTDDVHGLPNGIPMDDFPSKRPCIEPPCSVGEEEYNVGPLHLLWSQTPMMYPSFLYQQQAEANRYHLANQRSTDQRNHQEVECRNMIQTQAMEVAAAAQGKGLIIHPTGNHNTDVANLPWSFRIIGLSSDGVLHFHRGKTSSEVTLVSCCIHKKILVVKFLSGWSGPRVYYVFKE…
PbrECT3	Pbr002538.1	MAAAAAPQFHHNSLKREQEEEKDSNPHVQSSELFSSNLALSKDGSPSDTASCISTVGDTNASVKKSDADADYESLTSYPPTTYYGYTYPGYEMENKGYYVGGTGMEMQYPVMQADNGSFVYLMPGFQPGYDPYSTYMPCSPIGSDGQYVGQQMYPPMSPVYQAPISSGYNPSLPPHGEFVQSPYLWDPSLVRDGTFGNPYNGVLETPPHKPNFSSPSHTRAPLSKSSKPLDVESGYGARNQSKPVNKASLRPPSLQTEALAKGYFSVVKGPVYNQGTAGLLYPNNSPTLKTNAKGWGASDKLKPRSKANGVKDINLFNEKNHGPRTTNPKGALVSGADKENGKSDGIASVIRKDQYNLPDFPTKYEQALFFVIKSYSEDDIHKSIKYNVWASTPNGNKR…
PbrECT4	Pbr003817.1	MMTFCIVVLYRGGSTGMEMYNVPEHSNDEVYMIPNLEQNLRFPTPFEQVEAMYNEGAPEFVVDQGMYYPAATNYGYYCTGFESPGEWEDHRRIFGVDGPDIQYTGAQNESLPFVYYTPGYGYAQSPYNPYNPYIPGAMIGVDGQQYTIPPYQNSVSSPPYIPFVQPDAIPNTSPDSLFDNGASVTRPDGRVVKYNLNSASGGFPNSSKSSLNQMNPLTKVSEGQRGNGSSKHAATHGGVSSGRFPTPASSHVNQVRSASRSISSVDKLPNGKVLPNNFKVEIPIGNVLSNFGSSAQGSGAASKLRPKFHVGRDLNDVHGGLEALGEQNCGPRINRLKNQLAVKAYTTKAGDCDAQGNIIIRTDKYNKDDLPVEYADAKFFVIKSYSEDDVHKSVKYNVW…
PbrECT5	Pbr010254.1	MASAAAPQIHHNSLGKEEEEGKDSNPHVQSTEFFNSNPVFVRKSDADADYESLTSYPPTAYYGYTYPGYEMENNGYYVGGTGMEMQYPVMQADNGSFVYLMPGFQPGYDPYSPYMPISPIGSDGKYVGQQMYPSLSPVYQAPISPGYNPSLLPYGEFIQSPYLWDPSLVVGDGTVGSPHNAVLETPHYKPNFSSPSHTRAPLSKSPKPLDVSSGYGAQNQSKPANKASLRPPSLQTEALAKGYFPVSKVPVYNQGTGGLLYPNNSPTLQPNARGWGGSDRLKPRSKANGVKDINLFNEKNHGPRTTNPKGALVPGADKENEKSDGITSVIRKDQYNLPDFPTKYEQALFFVIKSYSEDDIHKSIKYNVWASTPNGNKRLDSAYQDAQEKMAQKGYKCPI…
PbrECT6	Pbr010275.2	MAAAAAPQIHNNSLGKEEEEGKDSNPHVQSTEFFNSNPVFVRKSDADADYESLTSYPPTAYYGYTYPGYEMENNGYYVGGTGMEMQYPVMQADNGSFVYLMPGFQPGYDPYSPYMPISPIGSDGKYVGQQMYPSLSPVYQAPISPGYNPSLLPYGEFVQSPYLWDPSLVVGDGTVGSPHNAVLETPHYKPNFSSPSHTRAPLSKSPKPLDVSSGYGAQNQSKPANKASLRPPSLQTEALAKGYFPVSKFPVYNQGTGGLLYPNNSPTLQPNARGWGGSDKLKPRSKANGVKDINLFNEKNHGPRTTNPKGALVPGADKENEKSDGIASVIRKDQYNLPDFPTKYEQALFFVIKSYSEDDIHKSIKYNVWASTPNGNKRLDSAYQDAQEKMAQKGYKCPI…
PbrECT7	Pbr014977.1	MTFCIIVLYRGGSTGMEMYNVPEHVNDEVYMIQNMEQGLHFPSSFEQVEGMYNEGAPEFVVDQGMYYPAATNYGYYCTGFESPGEFEDHRRIFGVDGPDIQYTGAQNESLPFVYYTPSYGYAQSPYNPYNPYIPGAMIGADGQQYTIPPYQNSVSSPSYIPFVVQQDAIPNSSPDSLSDNGASVNRPDGRGVKYNLNSASGGYPNSSKSSLNQMNPLTKVSEGQRGSGSSKHAVTHGGVSSGRFPTPASSHVNQVRSASGSVSSVDNLPNGKVLPNHLKVEIPVTNGLSNFGSSAQGRGAAAKFRPKFHVGRALNDVHGGLEALGEQNCGPRINRLKNQLAVKAYTTKAGDCDAQGNIIIRTDKYNKDDLPVDYTDAKFFVIKSYSEDDVHKSVKYNVW…
PbrECT8	Pbr015979.1	MDKHQGGQDQIVSTGGRPVKSDILKEQPLLPKDERLVSVNHSPAAVIIGPSGDATEQPKSSDVSGERSTPHPLNLYSSHEGDIYGGYGSNTGAWDGYSPYNTDGMHVLSPVIYNDSPSLLFHSGYGFNHEIAYGQYSPVAGPLPSVMVDGQLYSTQQVPFSPSYYPQPSELMRPESSSTDNIGYGPGPGYMVNYRSFSGDLSGHLGSSPLASPTIYPPPMGILGSYEHNAGQISQQQRPMHGYGLVSSSFGGRYPQGSSYQSSNYGSASYSFGNDRNRLNVDKTRRRERDWDSISVNNNSHDIFNDRNRGPRASQMKAKSTSDQSSSSSVRKMDLSSSGFNLDSLNQLDFVTDYKDAKFFIIKSFSEDNIHKSIKYNVWASTPHGNKKLDAAYHEAKKI…
PbrECT9	Pbr020875.1	MAGEKKIEKVEPVSTVLKADPVTGLSEQEVVSGKDGIPSDSKSMSPLLDATSSIKGETDQVSVGEHGAYYPPTSCYNYYYPGYTGSFTQMDDHGYLHANGSHTSDNGSMVYYLPSYNPYAPGTLMGADGQGVGQQQYYPSSGYVQPAVSYGSEAAPCYSWDTTFGGNVSTAANAGFGNVKAGHASTALSRSNGFISTKANGPTKFSKPLPTQPSKSLNKIPHLGNDFSAGVLKGYPPAGRFSSFTNQKYGLFPPTGQTYYKSNGRIVNGNDSFKLREKYNRNEDFESSAELTRGPRSHNKISPLDSPIEKEELGISVRRDKYNLPDFQTDYEKAKFYVIKSYSEDDVHKSIKYDVWASTPNGNKKLDATFHDVELKLRQTSTQCPIFLFFSVNGSGQFV…
PbrECT10	Pbr026573.2	MERSRDAAVTCKTQPRITRPSATVVNIVEANGGSECPIFLEQFEIDKWTQRGVGVVGDRQRIGEPVSTVVKADPVTGLSDQEVVSGKDGIPSDSKSMSALLDATSSIKGETDQVSVGEHGVYYPPTSCYNYYYPGYTGSFTQMDDHGYMHANSSHTGAQSDSGSMLYYLPSYNPYAPGTLMGMDGQGVGQQQYYPSSGYVQPPISYGSEAAPSYSWDSTFGGDVSTAANAGSGNVKAGPGSTALSRSNGFTSTKASGPLASKFSKPLPLTQPGKSLNKVPHLGNDFSAGLLKGYPPAGRFSSFTNQKYGLFPPTGQTYYQSNGRILNGNDRFKSREKYNRNEDFESSAELTRGPRSRNKSSPLDSPIEKEELGITVRRDKYNLPDFQTDHEKAKFYVIK…
PbrECT11	Pbr030179.1	MATVAPPVEQAADLLQKMSLDSQTKTLEIPEPTKKPSVNQYGSIDSGNAANGQIPEDRSVTPLLPDFADPSMCYLPNSYPSTAYYYGGYDGTGSEWDDYSRYVNPEGVEMTSGVYGDNGSLIYHHGYGYAPYAPYSPAGSPVPTMGNDGQLYGPQQYQYPPYFQPLTPTSGPYTPNPVAPQTDVATSVAADQKPLSVETANGISNSIANGGGVKGNNVSAPSSTYQNSSFNSNGSYGRGALPGRVPTPGYQDPRFGFDGLRSPRPWLDAPLFSDGQPRPVTSTIASSISNGNTNLSSRNQNYRPNSHYMGFHHPRPLSGMGTAQGFINRMYPSKLYGQYGNTVRSGMGFGYHAYDSRTNGRTWLAVDNKYKPRGRNGGYYGYGNENMDGLNELNRGPRA…
PbrECT12	Pbr030180.1	MATTVSPPADQAADLLQNLALESQTKGPDDIPDPATARKPVVVTSKSKSYDRSTAPLRKNFMDPSACYLPNGYTSSAYYYGGYDGTGNEWGGISSYVNPNGNDVNSAVYGDNGSFMYHHGYGYAPYSTYSTSGSPVSTVGSDGQLYGPQQYQYPPYFKQLKPNSGSHTPNSAVPSQGAVSTAKDAGHKPSLEGTGNGNPNGVLASVCKKGNSPPDFSKPPYKNSSLNLRGSCNGYYDAMCGFDGLVTPTPWFERPMYSNGLGKPMTGNAVNRTPSSKNQTSRSNSQFMDLYHTRMGYGMDTANGLVNGMYTNELYGHYWNPIRLGMGFGSNGFGMHRNGSGWTALQNKYKTRGRDSSFRFGNQDIEGLDELNKGPRVKSLKNQKGNSPVAVAVKGNNML…
PbrECT13	Pbr037008.1	MADGSPQYTVDEALVAMGFGKFQILVLAYAGMGWVSEAMEMMLLSFVGPAVQSAWDLSSEQESLITSVVFAGTLVGSYSWGIVSDKYGRRKGFLITAIVTSGAGFLSALSPNYTSLLVLRCIVGVGLGGGPVLSSWFLEFIXXXXFLLLTEAPGWLFFQLFGPLEQFLRLHLRGLSCQIWVGGGYLPCRTTEAINILEKVARMNGTKLPLGNLVSDLKIELPENSTPSEATRLISPTDKEDLTPKEMDSNVGGISSLLTLLSPKLIRSTLLLWVVFFGNAFSYYGLVLLTTELSSGHSTCTPSPIQSDKTMNTSYRDVFITSFAEFPGLLISAATVDKLGRKLSMSSMFFLCCIFLLPLVVHQSQGLTTILLFGARICITGSFTIVFIYAPEIYPTSVR…
PbrCPSF30-1	Pbr037480.1	MKGDACGFLHQYDKSRMPVCRFFRLYGECREQDCVYKHTNEDIKECNMYKLGFCPNGPDCRYRHAKLPGPPPPVEEVLQKIQHLTSYNYNNSNKFYQQRNAGFPQQGDKYQPAQGPNNFVGKPTTAESGNVQQQQQQPQQLQQTQQHVGPAVAQTQNLPNGLANQANRSALPLPQGTSRYFIVKSCNRENLELSVQQGLWATQRSNESKLNEAFDSAENVILIFSVNRTRHFQGCAKMMSRIGGSVGGGNWKYAHGTAHYGRNFSVKWLKLCELSFHKTRHLRNPYNENLPVKISRDCQELELSVGEQLASLLYLEPDSELMEISIAAESKREEEKAKGVNPENGGENPDIVPFEDNEEEEEEESEDEEDSFGQVPGAGNDGRGRGRGGGVMWPPHMAL…
PbrECT14	Pbr039892.4	MPNFGWRWLLALSSLPSSLLLIFYWVAPESPRYLCLKGRTTEAINILEKVARMNGMKLPSGNLVSDLKIELSEEVTSSEDAHLISPTDDKDPIPAEMDSNMGGISSLLTLLSPKLVRSTLLLWVVFFGNAFSYYGLVLLTTELNSGHSKCTPEQIQSDKAPDTSYRHVFIASFAEFPGLLLSAAMVDKLGRKLSMSAMFFICCIFLLPLVVHQSQGLTTSLLFGARICITATFTIVYIYAPEIYPTSIRTTGVGIASSMGRIGGMICPLVAVGLVHGCHQTASILLFEIVIFLSGVCVLLFPFETMGRELSDSISDSMDQIKTNLYLRFMAANQPQAPDRTSEEKPAAPDSMKEQVVVSPIQCSSDPLPPHVAKNERSVSPNPSPDAATIGLPREAAGQ…
PbrCPSF30-2	Pbr042107.2	MEDSDGVLNFDFEGGLDAAATVSASAGPANTGPTSNYSVMQSDSAVTGPGGVGSNQAAVAPQPNQNANRMGGRSYRQTVCRHWLRSLCMKGDACGFLHQYDKSRMPVCRFFRLYGECREQDCVYKHTNEDIKECNMYGLAFLCQFPDSSLYKLGFCPNGPDCRYRHAKLPGPPPPVEEVLQKIQHLNSYNYNNSNKFYQQRNAGFPQQGEKHQPAQAPNNFVGKPTTAESGNVQQQQQLQQTQQQVGPAQTQNLPSGLANQANRSALPLPQGTSRFVQSPKAISIAAESKREEEKAKGVNPENGGENPDIVPFEDNEEEEEEESEDEEDSFGQVPGAGNDGRGRGRGGVMWPPHMPLPRGGRPMPGMQGFPPGMMGPDAMPYGPDGFVMPNPFGMGPRG…
