# Supplementary material for: Multi-Omics Analysis Reveals the Dynamic Changes of RNA N6-Methyladenosine in Pear (Pyrus bretschneideri) Defense Responses to Erwinia amylovora Pathogen Infection
Source: Front Microbiol. 2022 Feb 10;12:803512. doi: 10.3389/fmicb.2021.803512 (PMC8867029; doi:10.3389/fmicb.2021.803512)
Supplement: Supplementary file 10 [file Table_4.XLSX]

## Sheet: Sheet1
Table S4. The Ka/Ks values of gene pairs of m6A writers, erasers and readers
Seq_1	Seq_2	Ka	Ks	Ka_Ks	EffectiveLen	AverageS-sites	AverageN-sites	cN	cS	pN	pS
Pbr010873.1	Pbr035367.3	0.43588	0.811058	0.537422	1293	288.167	1004.83	332.167	142.833	0.330569	0.495662
Pbr031353.1	Pbr010873.1	0.0289811	0.153408	0.188916	3579	800.083	2778.92	79	111	0.0284283	0.138736
Pbr037138.1	Pbr035128.1	0.0231492	0.214854	0.107744	687	160.583	526.417	12	30	0.0227956	0.186819
Pbr029413.1	Pbr023118.1	0.670814	1.74487	0.38445	924	219.917	704.083	312.167	148.833	0.443366	0.676772
Pbr035715.1	Pbr010329.1	0.0432209	0.140718	0.307145	6045	1449.67	4595.33	193	186	0.0419991	0.128305
Pbr035945.1	Pbr012379.1	0.0526108	0.187632	0.280394	1407	334.333	1072.67	54.5	55.5	0.050808	0.166002
Pbr012158.1	Pbr017344.1	0.624256	NaN	NaN	1587	375.333	1211.67	513.417	282.583	0.423728	0.752886
Pbr014601.1	Pbr015960.1	0.0942985	0.165398	0.570131	381	87.5833	293.417	26	13	0.0886112	0.14843
Pbr015960.1	Pbr027535.2	0.367673	1.18353	0.310658	387	87.0833	299.917	87.1667	51.8333	0.290636	0.595215
Pbr017344.1	Pbr022116.1	1.01299	NaN	NaN	1455	332.083	1122.92	624	256	0.555696	0.770891
Pbr022116.1	Pbr012158.1	0.885206	NaN	NaN	1491	345.417	1145.58	595.25	260.75	0.519604	0.754885
Pbr027535.2	Pbr014601.1	0.644349	2.15254	0.299344	1446	341	1105	477.75	241.25	0.432353	0.707478
Pbr000771.1	Pbr000772.1	0.295772	1.10566	0.267506	1893	441.25	1451.75	354.833	255.167	0.244418	0.578281
Pbr000772.1	Pbr030180.1	0.0728023	0.136045	0.535134	1878	430.667	1447.33	100.417	53.5833	0.0693805	0.12442
Pbr001542.1	Pbr037480.1	0.869316	NaN	NaN	1215	269.25	945.75	486.75	205.25	0.514671	0.762303
Pbr002538.1	Pbr026573.2	0.541214	NaN	NaN	1656	375.5	1280.5	493.667	293.333	0.385526	0.781181
Pbr003817.1	Pbr010254.1	0.630186	2.40717	0.261795	1635	368.083	1266.92	540.083	264.917	0.426297	0.719719
Pbr010254.1	Pbr010275.2	0.00621122	0.0133574	0.465001	1671	377.667	1293.33	8	5	0.00618557	0.0132392
Pbr010275.2	Pbr002538.1	0.0833915	0.201796	0.413246	1713	385.75	1327.25	104.75	68.25	0.0789226	0.176928
Pbr014977.1	Pbr003817.1	0.0543596	0.168666	0.322291	2130	489.917	1640.08	86	74	0.0524364	0.151046
Pbr015979.1	Pbr002538.1	0.689552	2.75699	0.250111	1746	391.583	1354.42	610.75	286.25	0.450932	0.731007
Pbr020875.1	Pbr026573.2	0.0497688	0.168095	0.296076	1659	381.833	1277.17	61.5	57.5	0.0481535	0.150589
Pbr030180.1	Pbr030179.1	0.291804	1.179	0.247501	2001	463.167	1537.83	371.75	275.25	0.241736	0.594279
Pbr037008.1	Pbr000771.1	0.743866	2.45798	0.302633	3273	775.25	2497.75	1178.5	559.5	0.471825	0.721703
Pbr037480.1	Pbr042107.2	0.0318192	0.144242	0.220596	1332	304.833	1027.17	32	40	0.0311537	0.131219
Pbr039892.4	Pbr000771.1	0.6687	2.63448	0.253826	2931	687.5	2243.5	992.75	500.25	0.442501	0.727636
