# Supplementary material for: Multi-Omics Analysis Reveals the Dynamic Changes of RNA N6-Methyladenosine in Pear (Pyrus bretschneideri) Defense Responses to Erwinia amylovora Pathogen Infection
Source: Front Microbiol. 2022 Feb 10;12:803512. doi: 10.3389/fmicb.2021.803512 (PMC8867029; doi:10.3389/fmicb.2021.803512)
Supplement: Supplementary file 11 [file Table_5.XLSX]

## Sheet: Sheet1
Table S5. Summary of MeRIP-seq data for each sample.
Samples		%≥Q30	Raw Reads	Clean Reads
0DPI	mock-1.IP	0.92762	67219562	66885008
	mock-2.IP	0.941865	71731550	71525674
	mock-3.IP	0.94204	69345104	69146254
	mock-1.Input	0.924825	102104986	101983794
	mock-2.Input	0.92612	105634424	105594156
	mock-3.Input	0.92694	95800242	95730160
12DPI	12HPI-1.IP	0.93909	74244194	73961922
	12HPI-2.IP	0.935875	75234048	74909008
	12HPI-3.IP	0.93937	73910330	73642848
	12HPI-1.Input	0.92376	95747098	95693666
	12HPI-2.Input	0.927865	117357340	117193806
	12HPI-3.Input	0.917215	93268250	93184690
