# Supplementary material for: Multi-Omics Analysis Reveals the Dynamic Changes of RNA N6-Methyladenosine in Pear (Pyrus bretschneideri) Defense Responses to Erwinia amylovora Pathogen Infection
Source: Front Microbiol. 2022 Feb 10;12:803512. doi: 10.3389/fmicb.2021.803512 (PMC8867029; doi:10.3389/fmicb.2021.803512)
Supplement: Supplementary file 12 [file Table_6.XLSX]

## Sheet: Sheet1
Table S6. m6A modification peaks files were identified using MACS2
mock-rep1					mock-rep2					mock-rep3					12HPI-rep1					12HPI-rep2					12HPI-rep3
Chr1	16247	16858	MACS_peak_2	3100	Chr5	10626472	10627425	MACS_peak_12555	83.09	Chr12	3779890	3780568	MACS_peak_3198	11.15	Chr10	20834414	20834760	MACS_peak_1496	2229.48	Chr10	22260448	22260630	MACS_peak_1527	21.08	Chr3	20269880	20270443	MACS_peak_10839	8.84
Chr1	29354	29590	MACS_peak_3	4.54	Chr5	10665281	10665598	MACS_peak_12556	23.06	Chr12	3810272	3811206	MACS_peak_3199	34.49	Chr10	20839402	20839846	MACS_peak_1497	429.16	Chr10	22261167	22261266	MACS_peak_1528	287.73	Chr3	20304459	20305696	MACS_peak_10840	1.26
Chr1	200952	202431	MACS_peak_5	0.69	Chr5	10680591	10680797	MACS_peak_12557	222.93	Chr12	3813612	3814074	MACS_peak_3200	296.29	Chr10	20904617	20905963	MACS_peak_1498	747.52	Chr10	22262868	22263248	MACS_peak_1529	3100	Chr3	20308710	20308778	MACS_peak_10841	925.15
Chr1	206901	207567	MACS_peak_6	3100	Chr5	10683440	10683685	MACS_peak_12558	3100	Chr12	3823263	3824543	MACS_peak_3201	10.85	Chr10	20907369	20907689	MACS_peak_1499	1479.73	Chr10	22263955	22264092	MACS_peak_1530	958.63	Chr3	20327994	20328477	MACS_peak_10842	1415.78
Chr1	217738	217908	MACS_peak_7	10.63	Chr5	10702825	10703036	MACS_peak_12559	34.31	Chr12	3851433	3851707	MACS_peak_3202	495.49	Chr10	20927821	20928625	MACS_peak_1500	70.76	Chr10	22274782	22275061	MACS_peak_1531	1260.79	Chr3	20391161	20391338	MACS_peak_10843	3100
Chr1	227073	227287	MACS_peak_8	635.72	Chr5	10735738	10735909	MACS_peak_12560	134.19	Chr12	3853424	3853620	MACS_peak_3203	0.64	Chr10	20943298	20945035	MACS_peak_1501	1130.05	Chr10	22287202	22287585	MACS_peak_1532	1021.98	Chr3	20407822	20408077	MACS_peak_10844	279.93
Chr1	240274	240505	MACS_peak_9	4.29	Chr5	10835257	10835457	MACS_peak_12565	163.04	Chr12	3885070	3885160	MACS_peak_3205	20.11	Chr10	21079436	21079610	MACS_peak_1502	482.15	Chr10	22289259	22289735	MACS_peak_1533	156.25	Chr3	20427427	20428464	MACS_peak_10845	2.96
Chr1	252711	253576	MACS_peak_10	1.56	Chr5	10852016	10852187	MACS_peak_12566	128.35	Chr12	3922727	3925469	MACS_peak_3207	3100	Chr10	21104439	21104740	MACS_peak_1505	1471.59	Chr10	22298869	22300349	MACS_peak_1534	8.51	Chr3	20463288	20463755	MACS_peak_10846	737.65
Chr1	257364	258114	MACS_peak_11	64.15	Chr5	10884871	10885082	MACS_peak_12567	37.2	Chr12	4146514	4146856	MACS_peak_3211	3100	Chr10	21105506	21105626	MACS_peak_1506	9.38	Chr10	22301479	22302028	MACS_peak_1535	19.06	Chr3	20477268	20477752	MACS_peak_10847	2486.69
Chr1	277968	278385	MACS_peak_14	185.34	Chr5	10904324	10904569	MACS_peak_12568	3100	Chr12	4164637	4165521	MACS_peak_3212	3.88	Chr10	21108600	21109044	MACS_peak_1507	2221.27	Chr10	22303490	22305370	MACS_peak_1536	0.23	Chr3	20479263	20479955	MACS_peak_10848	4.17
Chr1	282601	283168	MACS_peak_15	0.64	Chr5	10907226	10907342	MACS_peak_12569	123.85	Chr12	4168072	4168740	MACS_peak_3213	10.85	Chr10	21117845	21118179	MACS_peak_1508	5.75	Chr10	22309326	22311269	MACS_peak_1537	0.6	Chr3	20481672	20482042	MACS_peak_10849	3.73
Chr1	301033	301339	MACS_peak_16	13.66	Chr5	10922151	10922468	MACS_peak_12570	9.47	Chr12	4173084	4173543	MACS_peak_3214	482.31	Chr10	21132144	21132705	MACS_peak_1509	0.98	Chr10	22339716	22341325	MACS_peak_1538	341.06	Chr3	20518601	20518994	MACS_peak_10850	83.9
Chr1	438825	439131	MACS_peak_20	365.59	Chr5	10999727	10999995	MACS_peak_12571	1.09	Chr12	4234856	4236082	MACS_peak_3215	291.89	Chr10	21187052	21188249	MACS_peak_1510	556.36	Chr10	22346239	22346513	MACS_peak_1539	3100	Chr3	20527930	20528821	MACS_peak_10851	111.69
Chr1	453360	453430	MACS_peak_23	35.18	Chr5	11058715	11058922	MACS_peak_12572	12.84	Chr12	4263208	4264339	MACS_peak_3216	99.07	Chr10	21189479	21189583	MACS_peak_1511	2.78	Chr10	22347723	22347901	MACS_peak_1540	9.87	Chr3	20532657	20533021	MACS_peak_10852	225.05
Chr1	485425	485970	MACS_peak_25	739.33	Chr5	11115917	11116300	MACS_peak_12573	0.26	Chr12	4363158	4363801	MACS_peak_3217	10.85	Chr10	21199521	21199915	MACS_peak_1512	2157.91	Chr10	22383495	22385128	MACS_peak_1541	3100	Chr3	20550536	20551112	MACS_peak_10853	3100
Chr1	511329	511711	MACS_peak_26	12.27	Chr5	11120436	11120682	MACS_peak_12574	0.18	Chr12	4380060	4380469	MACS_peak_3218	2069.69	Chr10	21204951	21205677	MACS_peak_1513	3100	Chr10	22388015	22388687	MACS_peak_1542	262.42	Chr3	20565434	20566033	MACS_peak_10854	2677.66
Chr1	525086	525810	MACS_peak_27	27.96	Chr5	11132918	11133189	MACS_peak_12575	0.5	Chr12	4382795	4383345	MACS_peak_3219	582.1	Chr10	21233053	21234070	MACS_peak_1514	2053.34	Chr10	22395061	22395589	MACS_peak_1543	66.59	Chr3	20608807	20609554	MACS_peak_10855	693.39
Chr1	527077	527577	MACS_peak_28	447.82	Chr5	11135056	11135192	MACS_peak_12576	3100	Chr12	4400086	4400840	MACS_peak_3220	196.61	Chr10	21237229	21237458	MACS_peak_1515	386.4	Chr10	22399797	22400477	MACS_peak_1544	3100	Chr3	20625216	20625565	MACS_peak_10856	1522.31
Chr1	564600	564997	MACS_peak_31	98.3	Chr5	11159551	11159840	MACS_peak_12577	3100	Chr12	4407450	4407713	MACS_peak_3221	1837.23	Chr10	21261446	21261744	MACS_peak_1516	395.84	Chr10	22410705	22411196	MACS_peak_1545	9.76	Chr3	20640264	20640732	MACS_peak_10858	2208.47
Chr1	568373	568574	MACS_peak_32	0.14	Chr5	11164843	11165132	MACS_peak_12578	3100	Chr12	4415290	4415817	MACS_peak_3222	0.24	Chr10	21262671	21262975	MACS_peak_1517	17.46	Chr10	22469889	22470165	MACS_peak_1546	2621.6	Chr3	20650135	20650414	MACS_peak_10859	267.49
Chr1	619385	620103	MACS_peak_33	597.42	Chr5	11173255	11173544	MACS_peak_12579	3100	Chr12	4418933	4419894	MACS_peak_3223	345.58	Chr10	21361847	21362076	MACS_peak_1521	74.04	Chr10	22471974	22472126	MACS_peak_1547	465.33	Chr3	20663454	20663745	MACS_peak_10860	178.13
Chr1	663281	663814	MACS_peak_34	25.79	Chr5	11256965	11258129	MACS_peak_12580	910.58	Chr12	4421157	4422741	MACS_peak_3224	160.85	Chr10	21362793	21362959	MACS_peak_1522	1244.56	Chr10	22480025	22480406	MACS_peak_1548	290.96	Chr3	20673536	20674828	MACS_peak_10862	0.95
Chr1	684804	684982	MACS_peak_35	847.39	Chr5	11306220	11307130	MACS_peak_12581	2.05	Chr12	4463416	4463758	MACS_peak_3225	3105.21	Chr10	21376447	21376744	MACS_peak_1523	60.01	Chr10	22537415	22537833	MACS_peak_1549	1303.2	Chr3	20709050	20709576	MACS_peak_10863	195.05
Chr1	685841	686336	MACS_peak_36	32.06	Chr5	11316566	11316689	MACS_peak_12582	1403.19	Chr12	4467026	4467368	MACS_peak_3226	3100	Chr10	21428387	21429111	MACS_peak_1524	17.86	Chr10	22544476	22544677	MACS_peak_1550	0.39	Chr3	20725730	20726473	MACS_peak_10864	180.29
Chr1	691602	691790	MACS_peak_37	2486.65	Chr5	11318636	11318840	MACS_peak_12583	3100	Chr12	4481421	4481617	MACS_peak_3227	97.61	Chr10	21451785	21452039	MACS_peak_1525	78.95	Chr10	22545670	22545958	MACS_peak_1551	3047.68	Chr3	20730194	20730908	MACS_peak_10865	175.1
Chr1	713494	713865	MACS_peak_38	98.59	Chr5	11321232	11321397	MACS_peak_12584	14.27	Chr12	4487757	4488045	MACS_peak_3228	1113.58	Chr10	21479882	21480847	MACS_peak_1526	0.07	Chr10	22547063	22547201	MACS_peak_1552	19.4	Chr3	20758144	20759367	MACS_peak_10866	3100
Chr1	726977	727323	MACS_peak_39	721.58	Chr5	11658733	11659265	MACS_peak_12591	0.07	Chr12	4546340	4546457	MACS_peak_3229	375.41	Chr10	21484267	21484429	MACS_peak_1527	689.19	Chr10	22552594	22553228	MACS_peak_1553	0.28	Chr3	20782474	20782684	MACS_peak_10867	976.23
Chr1	730206	731097	MACS_peak_40	477.62	Chr5	11687277	11687777	MACS_peak_12592	338.81	Chr12	4569257	4570198	MACS_peak_3230	1983.59	Chr10	21562226	21562490	MACS_peak_1529	3100	Chr10	22558783	22559503	MACS_peak_1555	303.91	Chr3	20795877	20796237	MACS_peak_10868	152.45
Chr1	753198	754339	MACS_peak_41	2405.15	Chr5	11692974	11693048	MACS_peak_12593	9.9	Chr12	4597811	4598961	MACS_peak_3231	6.35	Chr10	21563462	21563585	MACS_peak_1530	3.79	Chr10	22562669	22563059	MACS_peak_1556	426.18	Chr3	20802118	20802351	MACS_peak_10869	245.06
Chr1	755104	755543	MACS_peak_42	0.12	Chr5	11695453	11695809	MACS_peak_12594	987.51	Chr12	4644628	4645865	MACS_peak_3232	0.22	Chr10	21564364	21565109	MACS_peak_1531	1920.66	Chr10	22599369	22600041	MACS_peak_1559	3100	Chr3	20804248	20804560	MACS_peak_10870	5.76
Chr1	776747	776950	MACS_peak_43	45.44	Chr5	11700927	11701233	MACS_peak_12596	7.83	Chr12	4653998	4655435	MACS_peak_3233	559.82	Chr10	21635636	21636078	MACS_peak_1532	1018.66	Chr10	22620959	22622306	MACS_peak_1560	720.8	Chr3	20836156	20836552	MACS_peak_10871	343.69
Chr1	787032	787684	MACS_peak_44	156.57	Chr5	11709258	11709613	MACS_peak_12597	18.82	Chr12	4657703	4657830	MACS_peak_3234	151.34	Chr10	21680862	21681306	MACS_peak_1533	1663.4	Chr10	22645170	22645785	MACS_peak_1561	292.33	Chr3	20849830	20850224	MACS_peak_10872	26.9
Chr1	802744	802885	MACS_peak_45	178.38	Chr5	11718311	11718581	MACS_peak_12598	265.99	Chr12	4660283	4661735	MACS_peak_3235	1322.76	Chr10	21887739	21888249	MACS_peak_1535	1309.22	Chr10	22668953	22669253	MACS_peak_1562	3100	Chr3	20855645	20855987	MACS_peak_10873	0.05
Chr1	849107	851250	MACS_peak_46	141.47	Chr5	11796731	11797271	MACS_peak_12599	3100	Chr12	4665554	4665838	MACS_peak_3236	3100	Chr10	21895286	21895419	MACS_peak_1536	336.99	Chr10	22682176	22682510	MACS_peak_1563	0.45	Chr3	20913982	20914123	MACS_peak_10875	2424.59
Chr1	865203	865541	MACS_peak_47	58.81	Chr5	11858259	11858802	MACS_peak_12600	67.77	Chr12	4766751	4767045	MACS_peak_3237	3.82	Chr10	21896660	21896883	MACS_peak_1537	4.64	Chr10	22711184	22712017	MACS_peak_1564	0.29	Chr3	20919351	20919731	MACS_peak_10876	1182.04
Chr1	929841	930552	MACS_peak_51	959.06	Chr5	11888160	11888639	MACS_peak_12601	56.68	Chr12	4852173	4853080	MACS_peak_3238	3100	Chr10	21971473	21971696	MACS_peak_1538	138.76	Chr10	22800598	22801048	MACS_peak_1565	491.52	Chr3	20928832	20929624	MACS_peak_10877	51.68
Chr1	933202	934104	MACS_peak_52	38.3	Chr5	11891115	11891667	MACS_peak_12602	0.26	Chr12	4856324	4856458	MACS_peak_3239	275.42	Chr10	21979317	21979827	MACS_peak_1539	71.26	Chr10	22804742	22805346	MACS_peak_1566	1982.65	Chr3	20937593	20937950	MACS_peak_10878	3100
Chr1	938917	939570	MACS_peak_54	6.54	Chr5	11931078	11931531	MACS_peak_12603	3100	Chr12	4869654	4869879	MACS_peak_3240	290.55	Chr10	22056649	22057364	MACS_peak_1540	87.9	Chr10	22817474	22817645	MACS_peak_1567	2.95	Chr3	20939354	20939636	MACS_peak_10879	8.85
Chr1	980273	980972	MACS_peak_55	378.08	Chr5	11933886	11934402	MACS_peak_12604	125.9	Chr12	4870887	4871157	MACS_peak_3241	215.53	Chr10	22259179	22259340	MACS_peak_1541	0.41	Chr10	22867882	22868474	MACS_peak_1568	105.92	Chr3	20959311	20959812	MACS_peak_10880	80.15
Chr1	992697	993048	MACS_peak_56	6.4	Chr5	11949643	11950671	MACS_peak_12605	163.83	Chr12	4887573	4888272	MACS_peak_3242	1053.27	Chr10	22260448	22260630	MACS_peak_1542	0.53	Chr10	22871689	22871950	MACS_peak_1569	1969.41	Chr3	20960796	20960943	MACS_peak_10881	160.05
Chr1	994915	995167	MACS_peak_57	3100	Chr5	11964996	11965101	MACS_peak_12606	3100	Chr12	4914222	4914593	MACS_peak_3245	775.27	Chr10	22261167	22261266	MACS_peak_1543	51.55	Chr10	22942193	22943521	MACS_peak_1570	15.34	Chr3	20964273	20964477	MACS_peak_10882	302.39
Chr1	996597	996875	MACS_peak_58	93.63	Chr5	11966213	11966389	MACS_peak_12607	246.98	Chr12	4915867	4916480	MACS_peak_3246	7.83	Chr10	22262868	22263248	MACS_peak_1544	2628.14	Chr10	22956648	22957169	MACS_peak_1571	46.16	Chr3	20966591	20966721	MACS_peak_10883	3100
Chr1	1016470	1017111	MACS_peak_59	13.07	Chr5	11986664	11987503	MACS_peak_12608	98.48	Chr12	4925500	4925913	MACS_peak_3247	6.33	Chr10	22263955	22264092	MACS_peak_1545	953.41	Chr10	23015068	23015336	MACS_peak_1572	1467.76	Chr3	20969521	20970152	MACS_peak_10884	3100
Chr1	1023423	1023510	MACS_peak_60	20.23	Chr5	12287558	12288041	MACS_peak_12616	2094.77	Chr12	4937359	4938276	MACS_peak_3248	121.83	Chr10	22274782	22275061	MACS_peak_1546	382.19	Chr10	23016246	23016778	MACS_peak_1573	34.44	Chr3	20982262	20982685	MACS_peak_10885	63.07
Chr1	1042768	1042959	MACS_peak_61	0.41	Chr5	12380955	12381449	MACS_peak_12617	1035.16	Chr12	4970986	4971855	MACS_peak_3249	670.64	Chr10	22287202	22287585	MACS_peak_1547	1490.72	Chr10	23021612	23022358	MACS_peak_1574	167.31	Chr3	20994588	20995033	MACS_peak_10886	751.59
Chr1	1061900	1062146	MACS_peak_62	960.33	Chr5	12646048	12646692	MACS_peak_12618	167.17	Chr12	4973007	4973604	MACS_peak_3250	3100	Chr10	22289259	22289736	MACS_peak_1548	241.45	Chr10	23030151	23030442	MACS_peak_1575	231.49	Chr3	20999306	21000218	MACS_peak_10887	1246.34
Chr1	1143789	1143930	MACS_peak_63	25.15	Chr5	12677994	12678138	MACS_peak_12619	1835.23	Chr12	4998023	4998326	MACS_peak_3251	77.16	Chr10	22297375	22297746	MACS_peak_1549	30.9	Chr10	23045097	23045387	MACS_peak_1577	24.08	Chr3	21021919	21022192	MACS_peak_10888	15.46
Chr1	1205797	1207658	MACS_peak_64	10.23	Chr5	12691431	12691594	MACS_peak_12620	13.13	Chr12	5134802	5136678	MACS_peak_3252	2737.6	Chr10	22298869	22300349	MACS_peak_1550	284.55	Chr10	23047365	23047477	MACS_peak_1578	213.54	Chr3	21028451	21028799	MACS_peak_10889	2228.27
Chr1	1276585	1277154	MACS_peak_65	38.76	Chr5	12693930	12694080	MACS_peak_12621	1.69	Chr12	5238151	5238495	MACS_peak_3253	12.24	Chr10	22301479	22302028	MACS_peak_1551	96.08	Chr10	23051266	23051365	MACS_peak_1579	2079.73	Chr3	21044666	21044897	MACS_peak_10890	1690.23
Chr1	1328721	1329225	MACS_peak_66	3100	Chr5	12695146	12695325	MACS_peak_12622	212.21	Chr12	5470688	5471029	MACS_peak_3254	843.53	Chr10	22339716	22341325	MACS_peak_1552	153.78	Chr10	23068937	23069532	MACS_peak_1580	1235.24	Chr3	21079624	21081015	MACS_peak_10891	3100
Chr1	1364774	1365141	MACS_peak_67	0.1	Chr5	12738553	12738637	MACS_peak_12623	149.74	Chr12	5475049	5476257	MACS_peak_3255	5.61	Chr10	22346239	22346513	MACS_peak_1553	3100	Chr10	23099430	23099986	MACS_peak_1581	53.16	Chr3	21084861	21085560	MACS_peak_10892	248.3
Chr1	1385805	1387135	MACS_peak_69	1182.64	Chr5	12739202	12739307	MACS_peak_12624	47.92	Chr12	5528464	5529082	MACS_peak_3257	7.29	Chr10	22347723	22347901	MACS_peak_1554	51.4	Chr10	23100513	23101298	MACS_peak_1582	3100	Chr3	21148314	21148431	MACS_peak_10893	1430.62
Chr1	1438381	1439015	MACS_peak_70	3100	Chr5	12743279	12743550	MACS_peak_12625	115.84	Chr12	5529948	5530848	MACS_peak_3258	2376.77	Chr10	22383495	22385128	MACS_peak_1555	3100	Chr10	23156644	23157145	MACS_peak_1583	2347.8	Chr3	21196315	21196684	MACS_peak_10894	180.63
Chr1	1461063	1462488	MACS_peak_71	50.82	Chr5	12933601	12934024	MACS_peak_12627	195.49	Chr12	5536383	5537299	MACS_peak_3259	1.39	Chr10	22388015	22388687	MACS_peak_1556	187.04	Chr10	23167073	23167230	MACS_peak_1585	14.68	Chr3	21197229	21198443	MACS_peak_10895	3100
Chr1	1531506	1532165	MACS_peak_72	2.2	Chr5	12970969	12971195	MACS_peak_12629	109.71	Chr12	5572675	5572747	MACS_peak_3260	644.9	Chr10	22395061	22395589	MACS_peak_1557	11.99	Chr10	23176659	23177067	MACS_peak_1586	0.19	Chr3	21214315	21214628	MACS_peak_10897	2115.14
Chr1	1736978	1737790	MACS_peak_73	610.13	Chr5	12973152	12973458	MACS_peak_12630	115.29	Chr12	5669247	5669407	MACS_peak_3264	1240.87	Chr10	22399797	22400477	MACS_peak_1558	3100	Chr10	23256807	23257077	MACS_peak_1587	3.92	Chr3	21217528	21217639	MACS_peak_10898	16.6
Chr1	1787540	1787942	MACS_peak_74	653.28	Chr5	13029134	13029441	MACS_peak_12631	679.33	Chr12	5730786	5731584	MACS_peak_3265	33.86	Chr10	22402893	22403206	MACS_peak_1559	0.17	Chr10	23267137	23267294	MACS_peak_1588	11.66	Chr3	21218309	21218648	MACS_peak_10899	72.1
Chr1	1790913	1791095	MACS_peak_75	382.51	Chr5	13029927	13030953	MACS_peak_12632	0.98	Chr12	5831361	5831586	MACS_peak_3266	96.13	Chr10	22410705	22411143	MACS_peak_1560	8.31	Chr10	23492148	23492445	MACS_peak_1595	10.71	Chr3	21225103	21226034	MACS_peak_10900	434.93
Chr1	1797510	1798176	MACS_peak_76	1.08	Chr5	13032441	13032936	MACS_peak_12633	132.07	Chr12	5888978	5889596	MACS_peak_3267	7.99	Chr10	22469889	22470165	MACS_peak_1561	2259.48	Chr10	23516961	23517390	MACS_peak_1596	11.87	Chr3	21231251	21231391	MACS_peak_10901	180.11
Chr1	1826606	1826756	MACS_peak_77	3100	Chr5	13039851	13040181	MACS_peak_12634	2745.56	Chr12	5890462	5891293	MACS_peak_3268	1157.98	Chr10	22470938	22471038	MACS_peak_1562	0.12	Chr10	23525301	23525557	MACS_peak_1598	2273.68	Chr3	21261717	21262322	MACS_peak_10902	103.8
Chr1	1850217	1850540	MACS_peak_78	0.34	Chr5	13054679	13055169	MACS_peak_12635	35.98	Chr12	5916319	5916625	MACS_peak_3269	610.1	Chr10	22471974	22472126	MACS_peak_1563	500.77	Chr10	23595354	23595642	MACS_peak_1599	86.68	Chr3	21284186	21284259	MACS_peak_10903	213.29
Chr1	1853191	1854060	MACS_peak_79	162.31	Chr5	13056059	13056366	MACS_peak_12636	3100	Chr12	5917542	5917713	MACS_peak_3270	9.7	Chr10	22480025	22480406	MACS_peak_1564	480.1	Chr10	23598146	23598690	MACS_peak_1600	277.81	Chr3	21296230	21296311	MACS_peak_10904	3100
Chr1	1870769	1871153	MACS_peak_80	2.35	Chr5	13102886	13103192	MACS_peak_12638	3100	Chr12	5919517	5919759	MACS_peak_3271	1.89	Chr10	22485848	22485944	MACS_peak_1565	13.29	Chr10	23602957	23603094	MACS_peak_1602	3100	Chr3	21306794	21306986	MACS_peak_10905	13.84
Chr1	1891838	1892149	MACS_peak_81	32.96	Chr5	13104392	13105217	MACS_peak_12639	3100	Chr12	5942697	5942822	MACS_peak_3272	11.14	Chr10	22488876	22489044	MACS_peak_1566	3.83	Chr10	23607178	23607570	MACS_peak_1603	18.94	Chr3	21317446	21317997	MACS_peak_10906	313.71
Chr1	1923079	1923637	MACS_peak_83	10.2	Chr5	13132575	13133005	MACS_peak_12640	0.9	Chr12	5945649	5946151	MACS_peak_3273	46.51	Chr10	22492422	22492731	MACS_peak_1567	1.07	Chr10	23609426	23609798	MACS_peak_1604	511.93	Chr3	21336795	21337319	MACS_peak_10907	3100
Chr1	1928328	1928496	MACS_peak_84	6.43	Chr5	13133972	13134718	MACS_peak_12641	21.11	Chr12	5998154	5998702	MACS_peak_3274	170.09	Chr10	22537415	22537833	MACS_peak_1568	710.93	Chr10	23611434	23611737	MACS_peak_1605	4.5	Chr3	21349179	21351031	MACS_peak_10908	3100
Chr1	1983351	1984063	MACS_peak_85	1663.42	Chr5	13145427	13146122	MACS_peak_12642	1512.89	Chr12	6071719	6072034	MACS_peak_3275	188.1	Chr10	22544476	22544677	MACS_peak_1569	27.74	Chr10	23645080	23645504	MACS_peak_1606	3.05	Chr3	21360705	21360809	MACS_peak_10909	9.45
Chr1	2125880	2126278	MACS_peak_88	0.83	Chr5	13159340	13159894	MACS_peak_12643	0.08	Chr12	6074603	6075181	MACS_peak_3276	0.34	Chr10	22545670	22545958	MACS_peak_1570	3100	Chr10	23655831	23655967	MACS_peak_1607	48.79	Chr3	21363430	21364358	MACS_peak_10910	172.99
Chr1	2126365	2126810	MACS_peak_89	658.83	Chr5	13167454	13167698	MACS_peak_12644	218.16	Chr12	6078783	6078930	MACS_peak_3277	1262.72	Chr10	22547063	22547201	MACS_peak_1571	13.39	Chr10	23668568	23668992	MACS_peak_1608	9.25	Chr3	21393433	21394621	MACS_peak_10911	105.92
Chr1	2127560	2128109	MACS_peak_90	3100	Chr5	13174680	13175020	MACS_peak_12645	3100	Chr12	6081052	6081190	MACS_peak_3278	1.9	Chr10	22557689	22557859	MACS_peak_1573	15.87	Chr10	23707155	23708075	MACS_peak_1609	39.81	Chr3	21398612	21398805	MACS_peak_10912	65.95
Chr1	2406524	2407069	MACS_peak_97	330.37	Chr5	13176587	13177478	MACS_peak_12646	759.13	Chr12	6085441	6085577	MACS_peak_3279	293.58	Chr10	22558783	22559503	MACS_peak_1574	460.8	Chr10	23739966	23740311	MACS_peak_1611	2.7	Chr3	21444301	21445012	MACS_peak_10914	35.54
Chr1	2408980	2409283	MACS_peak_98	3100	Chr5	13198627	13198864	MACS_peak_12648	66.09	Chr12	6094175	6096435	MACS_peak_3280	3160.14	Chr10	22562669	22563059	MACS_peak_1575	512.87	Chr10	23808354	23809212	MACS_peak_1612	811.97	Chr3	21478097	21478460	MACS_peak_10915	39.65
Chr1	2411878	2411995	MACS_peak_99	1.37	Chr5	13217867	13218228	MACS_peak_12649	1364.48	Chr12	6103531	6103669	MACS_peak_3281	20.74	Chr10	22599369	22600041	MACS_peak_1578	2395.77	Chr10	23850991	23851177	MACS_peak_1613	16.94	Chr3	21490437	21490823	MACS_peak_10917	0.3
Chr1	2413140	2413246	MACS_peak_100	88.57	Chr5	13218755	13219085	MACS_peak_12650	1883.6	Chr12	6107634	6108531	MACS_peak_3282	255.4	Chr10	22620959	22622634	MACS_peak_1579	1152.21	Chr10	23892057	23892553	MACS_peak_1614	155.26	Chr3	21505515	21506385	MACS_peak_10918	2141.22
Chr1	2475864	2476263	MACS_peak_102	9.46	Chr5	13225169	13225371	MACS_peak_12651	373.18	Chr12	6114713	6115923	MACS_peak_3283	166.97	Chr10	22645170	22645785	MACS_peak_1580	168.37	Chr10	23945099	23945408	MACS_peak_1617	1021.42	Chr3	21508221	21508369	MACS_peak_10919	3112.02
Chr1	2562509	2562603	MACS_peak_104	779.66	Chr5	13233223	13233409	MACS_peak_12652	1576.95	Chr12	6122824	6123347	MACS_peak_3284	1.15	Chr10	22667194	22667525	MACS_peak_1581	12.98	Chr10	23991493	23991985	MACS_peak_1619	1564.87	Chr3	21510802	21511073	MACS_peak_10920	155.64
Chr1	2579281	2579650	MACS_peak_105	86.52	Chr5	13247172	13247844	MACS_peak_12653	1279.8	Chr12	6128757	6129325	MACS_peak_3285	751.2	Chr10	22668953	22669253	MACS_peak_1582	3100	Chr10	24062789	24062870	MACS_peak_1620	70.12	Chr3	21511709	21513817	MACS_peak_10921	1197.37
Chr1	2580551	2581787	MACS_peak_106	4.32	Chr5	13262204	13262329	MACS_peak_12654	20.59	Chr12	6133649	6134258	MACS_peak_3286	8.9	Chr10	22753398	22753746	MACS_peak_1583	45.42	Chr10	24081051	24081239	MACS_peak_1622	82.64	Chr3	21515294	21515645	MACS_peak_10922	101.65
Chr1	2608987	2609650	MACS_peak_108	3.19	Chr5	13369771	13370122	MACS_peak_12657	460.63	Chr12	6146177	6147123	MACS_peak_3287	1.22	Chr10	22800598	22801048	MACS_peak_1584	876.76	Chr10	24085535	24085672	MACS_peak_1623	366	Chr3	21563787	21563951	MACS_peak_10925	762.79
Chr1	2630675	2632699	MACS_peak_109	356	Chr5	13417527	13417703	MACS_peak_12658	3100	Chr12	6152476	6153522	MACS_peak_3288	911.75	Chr10	22804742	22805346	MACS_peak_1585	2806.78	Chr10	24089959	24090503	MACS_peak_1625	430.27	Chr3	21569104	21569929	MACS_peak_10926	1710.81
Chr1	2662363	2664041	MACS_peak_110	3100	Chr5	13451937	13452239	MACS_peak_12659	497.9	Chr12	6171286	6171706	MACS_peak_3289	3100	Chr10	22815030	22815138	MACS_peak_1586	0.48	Chr10	24093011	24093299	MACS_peak_1626	0.07	Chr3	21591332	21591667	MACS_peak_10927	1778.61
Chr1	2668183	2668815	MACS_peak_111	1867.1	Chr5	13484050	13484799	MACS_peak_12660	58.04	Chr12	6176546	6177066	MACS_peak_3290	715.95	Chr10	22815758	22815901	MACS_peak_1587	6.87	Chr10	24279292	24280372	MACS_peak_1627	9.55	Chr3	21647893	21648384	MACS_peak_10929	36.3
Chr1	2883605	2883852	MACS_peak_115	85.03	Chr5	13523436	13524432	MACS_peak_12661	1734.07	Chr12	6273244	6273487	MACS_peak_3294	0.06	Chr10	22866442	22866844	MACS_peak_1588	131.9	Chr10	24310313	24310550	MACS_peak_1628	463.48	Chr3	21650564	21652138	MACS_peak_10930	3100
Chr1	2885890	2886091	MACS_peak_116	2096.3	Chr5	13561547	13562208	MACS_peak_12663	711.71	Chr12	6282705	6282833	MACS_peak_3295	3184.2	Chr10	22867882	22868474	MACS_peak_1589	323.9	Chr10	24313122	24313743	MACS_peak_1629	1099.48	Chr3	21662921	21663374	MACS_peak_10931	5.51
Chr1	2896735	2897132	MACS_peak_117	37.64	Chr5	13565302	13566056	MACS_peak_12664	66.26	Chr12	6321902	6322163	MACS_peak_3296	47.8	Chr10	22871689	22871950	MACS_peak_1590	1622.34	Chr10	24329468	24330254	MACS_peak_1630	1538.42	Chr3	21670781	21670862	MACS_peak_10934	0.69
Chr1	2898673	2898762	MACS_peak_118	3100	Chr5	13569000	13569236	MACS_peak_12665	113.52	Chr12	6397646	6397853	MACS_peak_3297	0.48	Chr10	22942136	22943521	MACS_peak_1591	299.65	Chr10	24341761	24341876	MACS_peak_1631	278.24	Chr3	21686069	21686339	MACS_peak_10935	29.97
Chr1	2908898	2909337	MACS_peak_120	980.97	Chr5	13571789	13572190	MACS_peak_12666	0.45	Chr12	6415423	6415676	MACS_peak_3299	3.06	Chr10	22956648	22957169	MACS_peak_1592	11.13	Chr10	24344500	24344717	MACS_peak_1632	785.63	Chr3	21700011	21700982	MACS_peak_10936	0.22
Chr1	2962726	2964345	MACS_peak_122	0.22	Chr5	13625534	13625765	MACS_peak_12667	3100	Chr12	6488552	6489851	MACS_peak_3300	0.32	Chr10	23015068	23015336	MACS_peak_1593	807.78	Chr10	24347299	24348300	MACS_peak_1633	37.28	Chr3	21701718	21702376	MACS_peak_10937	54.9
Chr1	2998624	2999681	MACS_peak_123	0.83	Chr5	13627578	13627700	MACS_peak_12668	1733.5	Chr12	6576298	6576538	MACS_peak_3301	113.79	Chr10	23016246	23016778	MACS_peak_1594	80.26	Chr10	24353657	24354172	MACS_peak_1634	866.1	Chr3	21741021	21741301	MACS_peak_10939	8.89
Chr1	3026998	3027292	MACS_peak_124	827.76	Chr5	13708804	13710152	MACS_peak_12669	107.7	Chr12	6578210	6578572	MACS_peak_3302	56.14	Chr10	23021612	23022358	MACS_peak_1595	229.91	Chr10	24355268	24355337	MACS_peak_1635	3.09	Chr3	21775770	21775971	MACS_peak_10940	17.01
Chr1	3090916	3091570	MACS_peak_126	42.83	Chr5	13711441	13712154	MACS_peak_12670	3191.79	Chr12	6588065	6588169	MACS_peak_3303	1170.98	Chr10	23030151	23030442	MACS_peak_1596	377.8	Chr10	24356455	24357048	MACS_peak_1636	558.38	Chr3	21796816	21797071	MACS_peak_10941	2738.42
Chr1	3099365	3100220	MACS_peak_127	0.22	Chr5	13733071	13733458	MACS_peak_12671	0.16	Chr12	6595734	6595946	MACS_peak_3304	55.22	Chr10	23045097	23045387	MACS_peak_1598	9.97	Chr10	24366450	24366750	MACS_peak_1637	420.97	Chr3	21812432	21813075	MACS_peak_10942	3.32
Chr1	3101785	3102054	MACS_peak_128	118.16	Chr5	13734458	13734823	MACS_peak_12672	312.31	Chr12	6622219	6622516	MACS_peak_3305	11.89	Chr10	23047365	23047477	MACS_peak_1599	195.56	Chr10	24502763	24503053	MACS_peak_1639	3100	Chr3	21818963	21820328	MACS_peak_10943	16.35
Chr1	3108921	3109407	MACS_peak_129	47.21	Chr5	13750753	13751304	MACS_peak_12673	3100	Chr12	6628644	6628764	MACS_peak_3306	185.04	Chr10	23050156	23050263	MACS_peak_1600	0.72	Chr10	24576517	24576728	MACS_peak_1640	3168.64	Chr3	21830852	21833567	MACS_peak_10944	1231.65
Chr1	3111739	3112183	MACS_peak_130	1576.36	Chr5	13849676	13849939	MACS_peak_12674	73.17	Chr12	6757811	6758453	MACS_peak_3309	189.4	Chr10	23051266	23051365	MACS_peak_1601	1910.78	Chr10	24715574	24715666	MACS_peak_1642	182.53	Chr3	21842279	21842736	MACS_peak_10945	3100
Chr1	3130797	3132495	MACS_peak_131	3008.69	Chr5	13860162	13861056	MACS_peak_12675	0.34	Chr12	6914335	6915058	MACS_peak_3311	874.15	Chr10	23068937	23069532	MACS_peak_1602	3100	Chr10	24743808	24744362	MACS_peak_1643	263.25	Chr3	21867516	21867768	MACS_peak_10946	35.06
Chr1	3132906	3134671	MACS_peak_132	3100	Chr5	14033229	14033756	MACS_peak_12678	1.96	Chr12	6955468	6955881	MACS_peak_3312	164.78	Chr10	23099430	23099986	MACS_peak_1603	10.33	Chr10	24816109	24818214	MACS_peak_1644	203.02	Chr3	21881095	21881209	MACS_peak_10947	2.55
Chr1	3213729	3214173	MACS_peak_133	24.39	Chr5	14167360	14167672	MACS_peak_12679	23.04	Chr12	6964510	6965421	MACS_peak_3313	71.4	Chr10	23100513	23101298	MACS_peak_1604	2596.22	Chr10	24822105	24823027	MACS_peak_1645	328.21	Chr3	21882714	21882920	MACS_peak_10948	235.7
Chr1	3252449	3252691	MACS_peak_134	12.23	Chr5	14261986	14262428	MACS_peak_12681	5.44	Chr12	6967536	6968305	MACS_peak_3314	3.43	Chr10	23156644	23157145	MACS_peak_1605	2554.26	Chr10	24826951	24828186	MACS_peak_1646	3100	Chr3	21883820	21884072	MACS_peak_10949	525.98
Chr1	3270086	3270514	MACS_peak_135	13.98	Chr5	14430432	14431902	MACS_peak_12682	363.48	Chr12	7065664	7067175	MACS_peak_3315	472.19	Chr10	23167073	23167230	MACS_peak_1607	2.68	Chr10	24830197	24830964	MACS_peak_1647	3100	Chr3	21885127	21885323	MACS_peak_10950	1106.87
Chr1	3273012	3273175	MACS_peak_136	2151.24	Chr5	14434218	14434609	MACS_peak_12683	372.94	Chr12	7103160	7103319	MACS_peak_3316	129.74	Chr10	23176607	23177067	MACS_peak_1608	1.4	Chr10	24910746	24911068	MACS_peak_1648	2489	Chr3	21907157	21907512	MACS_peak_10951	0.05
Chr1	3326123	3326589	MACS_peak_137	0.74	Chr5	14443893	14444062	MACS_peak_12684	347.44	Chr12	7130243	7130528	MACS_peak_3317	285.43	Chr10	23257300	23257760	MACS_peak_1609	8.18	Chr10	24913343	24913475	MACS_peak_1649	925.57	Chr3	21947251	21947981	MACS_peak_10952	42.32
Chr1	3329305	3329506	MACS_peak_138	1.01	Chr5	14605209	14605539	MACS_peak_12685	779.83	Chr12	7133338	7133455	MACS_peak_3318	3100	Chr10	23267137	23267294	MACS_peak_1610	2.68	Chr10	24915239	24915356	MACS_peak_1650	46.74	Chr3	21956787	21956931	MACS_peak_10953	1062.02
Chr1	3331327	3332053	MACS_peak_139	288.88	Chr5	14606442	14606736	MACS_peak_12686	2994.73	Chr12	7198391	7198489	MACS_peak_3319	3100	Chr10	23465113	23465467	MACS_peak_1616	8.91	Chr10	24926864	24927004	MACS_peak_1652	8.22	Chr3	21977118	21977707	MACS_peak_10954	6.07
Chr1	3342145	3342463	MACS_peak_140	576.55	Chr5	14619658	14620363	MACS_peak_12687	178.74	Chr12	7214999	7215466	MACS_peak_3320	228.21	Chr10	23492148	23492445	MACS_peak_1618	10.93	Chr10	24933821	24934143	MACS_peak_1653	1279.75	Chr3	21986030	21986100	MACS_peak_10955	66.64
Chr1	3344135	3345461	MACS_peak_141	31.12	Chr5	14622658	14622773	MACS_peak_12688	55.9	Chr12	7216738	7217111	MACS_peak_3321	275.13	Chr10	23516961	23517432	MACS_peak_1619	45.65	Chr10	24935243	24935461	MACS_peak_1654	0.88	Chr3	21987535	21987718	MACS_peak_10956	151.41
Chr1	3380189	3380497	MACS_peak_144	0.53	Chr5	14647298	14647769	MACS_peak_12689	361.67	Chr12	7220550	7221162	MACS_peak_3322	2741.93	Chr10	23525301	23525557	MACS_peak_1621	1973.5	Chr10	25040016	25040816	MACS_peak_1656	3.65	Chr3	22022106	22022454	MACS_peak_10958	146.32
Chr1	3384164	3384723	MACS_peak_145	13.91	Chr5	14650237	14650562	MACS_peak_12690	0.23	Chr12	7240726	7241143	MACS_peak_3323	3100	Chr10	23595354	23595642	MACS_peak_1622	5.75	Chr10	25044019	25044289	MACS_peak_1657	91.97	Chr3	22045401	22045902	MACS_peak_10959	462.48
Chr1	3445236	3447016	MACS_peak_146	3.52	Chr5	14651300	14652326	MACS_peak_12691	4.62	Chr12	7247782	7248045	MACS_peak_3324	8.65	Chr10	23598146	23598690	MACS_peak_1623	344.02	Chr10	25046363	25046620	MACS_peak_1658	5.21	Chr3	22046995	22047226	MACS_peak_10960	2244.15
Chr1	3452957	3453666	MACS_peak_147	446.72	Chr5	14656504	14656571	MACS_peak_12692	1244.71	Chr12	7385671	7386726	MACS_peak_3326	1227.98	Chr10	23602957	23603094	MACS_peak_1625	3100	Chr10	25048832	25049002	MACS_peak_1659	63.47	Chr3	22055123	22058076	MACS_peak_10961	92.09
Chr1	3502245	3502930	MACS_peak_149	3100	Chr5	14658806	14659261	MACS_peak_12693	78.41	Chr12	7388444	7389176	MACS_peak_3327	818.27	Chr10	23607300	23607570	MACS_peak_1626	97.02	Chr10	25069788	25072245	MACS_peak_1660	3100	Chr3	22061927	22062062	MACS_peak_10962	48.7
Chr1	3554394	3554740	MACS_peak_151	515.64	Chr5	14665519	14665775	MACS_peak_12694	284.78	Chr12	7392018	7392945	MACS_peak_3328	45.61	Chr10	23609426	23609798	MACS_peak_1627	364.14	Chr10	25092151	25092373	MACS_peak_1661	714.87	Chr3	22070106	22070714	MACS_peak_10963	48.39
Chr1	3561044	3562824	MACS_peak_152	2.25	Chr5	14696971	14697100	MACS_peak_12695	7.57	Chr12	7406731	7407425	MACS_peak_3329	885.47	Chr10	23611434	23611737	MACS_peak_1628	1.57	Chr10	25094943	25095065	MACS_peak_1662	1345.34	Chr3	22087950	22088705	MACS_peak_10966	293.76
Chr1	3652492	3652708	MACS_peak_153	372.93	Chr5	14734394	14735052	MACS_peak_12696	293.87	Chr12	7435069	7435357	MACS_peak_3331	631.17	Chr10	23645080	23645548	MACS_peak_1629	24.75	Chr10	25096442	25096451	MACS_peak_1663	21.56	Chr3	22089955	22091741	MACS_peak_10967	0.07
Chr1	3672824	3673633	MACS_peak_154	662.41	Chr5	14739259	14740039	MACS_peak_12697	3100	Chr12	7435917	7437792	MACS_peak_3332	3100	Chr10	23655831	23655967	MACS_peak_1630	10.93	Chr10	25274709	25274831	MACS_peak_1665	58.58	Chr3	22111331	22111475	MACS_peak_10968	3100
Chr1	3679855	3681903	MACS_peak_155	2.74	Chr5	14789526	14790054	MACS_peak_12698	132.25	Chr12	7442888	7444410	MACS_peak_3333	127.94	Chr10	23660462	23660797	MACS_peak_1631	0.1	Chr10	25321985	25322254	MACS_peak_1666	515.51	Chr3	22117100	22117847	MACS_peak_10969	166.83
Chr1	3682507	3683121	MACS_peak_156	682.58	Chr5	14792419	14792694	MACS_peak_12699	190.74	Chr12	7473928	7474273	MACS_peak_3334	363.76	Chr10	23668568	23668992	MACS_peak_1632	9.08	Chr10	25329122	25329530	MACS_peak_1668	588.44	Chr3	22137391	22137766	MACS_peak_10970	2605.45
Chr1	3687670	3688722	MACS_peak_157	31.35	Chr5	14903257	14903379	MACS_peak_12700	12.65	Chr12	7479170	7479741	MACS_peak_3335	50.91	Chr10	23707155	23708075	MACS_peak_1633	5.01	Chr10	25347346	25347754	MACS_peak_1669	666.1	Chr3	22139266	22139412	MACS_peak_10971	3100
Chr1	3699859	3700411	MACS_peak_159	0.23	Chr5	14912929	14913740	MACS_peak_12701	69.2	Chr12	7509165	7509762	MACS_peak_3337	1.25	Chr10	23739966	23740311	MACS_peak_1635	0.07	Chr10	25348396	25348482	MACS_peak_1670	5.61	Chr3	22140897	22141371	MACS_peak_10972	1881.57
Chr1	3704206	3705024	MACS_peak_160	1768.9	Chr5	15090457	15093589	MACS_peak_12704	14.63	Chr12	7748027	7748794	MACS_peak_3342	15.13	Chr10	23808354	23809212	MACS_peak_1636	492.32	Chr10	25354451	25354891	MACS_peak_1671	534.32	Chr3	22159490	22161018	MACS_peak_10973	7.18
Chr1	3711427	3711780	MACS_peak_161	100.89	Chr5	15130500	15130744	MACS_peak_12706	39.48	Chr12	7772523	7773527	MACS_peak_3343	1184.37	Chr10	23850991	23851177	MACS_peak_1637	5.66	Chr10	25427959	25428732	MACS_peak_1672	578.47	Chr3	22163535	22163721	MACS_peak_10974	197.3
Chr1	3730441	3730600	MACS_peak_162	0.14	Chr5	15137429	15138072	MACS_peak_12707	1745.63	Chr12	7818608	7818969	MACS_peak_3346	140.99	Chr10	23892057	23892553	MACS_peak_1638	97.8	Chr10	25476576	25476959	MACS_peak_1673	0.72	Chr3	22164721	22165390	MACS_peak_10975	4.11
Chr1	3733923	3734570	MACS_peak_163	501.65	Chr5	15140398	15141438	MACS_peak_12708	798.17	Chr12	7820471	7820710	MACS_peak_3347	24.54	Chr10	23915463	23915662	MACS_peak_1639	0.05	Chr10	25479425	25480269	MACS_peak_1674	174.57	Chr3	22169899	22170294	MACS_peak_10976	13.94
Chr1	3802701	3803414	MACS_peak_164	41.58	Chr5	15284144	15284261	MACS_peak_12709	21.18	Chr12	7822001	7822278	MACS_peak_3348	0.71	Chr10	23945099	23945408	MACS_peak_1641	829.81	Chr10	25520992	25521718	MACS_peak_1677	3100	Chr3	22189016	22189805	MACS_peak_10977	246.34
Chr1	3813662	3813880	MACS_peak_165	0.08	Chr5	15503365	15503482	MACS_peak_12711	0.49	Chr12	7850537	7850631	MACS_peak_3350	1028.8	Chr10	23991493	23991985	MACS_peak_1643	1281.33	Chr10	25553381	25553593	MACS_peak_1678	8.16	Chr3	22205818	22206414	MACS_peak_10983	0.22
Chr1	3834001	3835073	MACS_peak_166	254.07	Chr5	15525986	15526644	MACS_peak_12713	0.37	Chr12	7858868	7859224	MACS_peak_3351	2389.17	Chr10	24057880	24058215	MACS_peak_1644	1.63	Chr10	25556837	25557098	MACS_peak_1679	1177.33	Chr3	22209164	22209949	MACS_peak_10984	42.51
Chr1	3836996	3837562	MACS_peak_167	0.09	Chr5	15663226	15663492	MACS_peak_12717	1963.57	Chr12	7934493	7934952	MACS_peak_3352	10.85	Chr10	24062608	24062691	MACS_peak_1645	34.97	Chr10	25576189	25576494	MACS_peak_1681	257.65	Chr3	22236623	22237360	MACS_peak_10986	100.53
Chr1	3847917	3848925	MACS_peak_168	3100	Chr5	15666131	15666926	MACS_peak_12718	30	Chr12	8017819	8017955	MACS_peak_3353	34.9	Chr10	24081051	24081239	MACS_peak_1647	110.55	Chr10	25644289	25645832	MACS_peak_1682	67.39	Chr3	22269767	22270094	MACS_peak_10987	355.53
Chr1	3860954	3861698	MACS_peak_170	197.58	Chr5	15716669	15717433	MACS_peak_12719	3100	Chr12	8035818	8036451	MACS_peak_3354	775.19	Chr10	24085535	24085672	MACS_peak_1648	493.93	Chr10	25663865	25664243	MACS_peak_1683	179.27	Chr3	22315518	22315730	MACS_peak_10988	3100
Chr1	3865316	3865783	MACS_peak_171	3100	Chr5	15836693	15836798	MACS_peak_12720	25.4	Chr12	8044566	8044630	MACS_peak_3355	41.06	Chr10	24089959	24090503	MACS_peak_1650	813.05	Chr10	25698644	25698984	MACS_peak_1684	1042.53	Chr3	22336595	22337083	MACS_peak_10989	3009.37
Chr1	3882498	3884328	MACS_peak_172	51.67	Chr5	15839802	15841453	MACS_peak_12721	991.6	Chr12	8055077	8055356	MACS_peak_3357	1800.01	Chr10	24279292	24280320	MACS_peak_1651	0.38	Chr10	25700989	25701448	MACS_peak_1685	41.65	Chr3	22409838	22410643	MACS_peak_10990	2.44
Chr1	3919976	3920804	MACS_peak_173	27.93	Chr5	15862263	15862416	MACS_peak_12722	26.55	Chr12	8056489	8056916	MACS_peak_3358	0.08	Chr10	24329468	24330259	MACS_peak_1652	1652.9	Chr10	25704486	25704576	MACS_peak_1686	0.09	Chr3	22424358	22424837	MACS_peak_10993	172.74
Chr1	3929116	3930252	MACS_peak_174	575.48	Chr5	15883054	15883206	MACS_peak_12723	821.85	Chr12	8140188	8140548	MACS_peak_3359	181.56	Chr10	24341761	24341876	MACS_peak_1653	226.07	Chr10	25715305	25715584	MACS_peak_1687	11.52	Chr3	22431965	22433979	MACS_peak_10994	1332.41
Chr1	3954065	3954111	MACS_peak_175	8.63	Chr5	15892374	15892663	MACS_peak_12724	7.33	Chr12	8162250	8163161	MACS_peak_3360	3100	Chr10	24342819	24343277	MACS_peak_1654	199.55	Chr10	25717479	25718187	MACS_peak_1688	2618.46	Chr3	22441768	22442229	MACS_peak_10995	808.06
Chr1	3956784	3957346	MACS_peak_176	28.24	Chr5	15893895	15894458	MACS_peak_12725	706.64	Chr12	8206982	8207073	MACS_peak_3361	5.73	Chr10	24344500	24344717	MACS_peak_1655	789.4	Chr10	25720565	25721474	MACS_peak_1689	157.57	Chr3	22462587	22462803	MACS_peak_10996	25.29
Chr1	3964634	3965246	MACS_peak_177	0.2	Chr5	15924992	15925223	MACS_peak_12726	8.42	Chr12	8225607	8225786	MACS_peak_3362	1.25	Chr10	24347299	24348300	MACS_peak_1656	94.37	Chr10	25745620	25746362	MACS_peak_1691	79.49	Chr3	22467208	22467385	MACS_peak_10997	1.88
Chr1	3966273	3966290	MACS_peak_178	2959.36	Chr5	15925832	15925903	MACS_peak_12727	788.7	Chr12	8229795	8229905	MACS_peak_3363	19.77	Chr10	24353657	24354172	MACS_peak_1657	676.58	Chr10	25747872	25748600	MACS_peak_1692	1387.5	Chr3	22524408	22524901	MACS_peak_10998	48.94
Chr1	3967576	3967659	MACS_peak_179	122.26	Chr5	15927809	15928168	MACS_peak_12728	2874.15	Chr12	8246244	8246338	MACS_peak_3365	307.42	Chr10	24356455	24357053	MACS_peak_1658	893.61	Chr10	25763683	25764028	MACS_peak_1695	446.36	Chr3	22532236	22532313	MACS_peak_10999	3100
Chr1	3968533	3968612	MACS_peak_180	14.26	Chr5	15930866	15931127	MACS_peak_12729	1246.58	Chr12	8253311	8253463	MACS_peak_3366	3100	Chr10	24366450	24366750	MACS_peak_1659	268.84	Chr10	25869486	25869788	MACS_peak_1696	474.93	Chr3	22537205	22537352	MACS_peak_11000	0.07
Chr1	3995111	3995887	MACS_peak_181	17.71	Chr5	15937803	15938298	MACS_peak_12730	441.21	Chr12	8256759	8256973	MACS_peak_3367	5.43	Chr10	24502763	24503053	MACS_peak_1661	3100	Chr10	25872408	25872613	MACS_peak_1697	384.76	Chr3	22545760	22546674	MACS_peak_11001	0.46
Chr1	4008816	4009735	MACS_peak_182	0.2	Chr5	15973989	15974202	MACS_peak_12731	0.66	Chr12	8257680	8257812	MACS_peak_3368	57.32	Chr10	24504627	24504925	MACS_peak_1662	26.25	Chr10	26000957	26001731	MACS_peak_1698	21.34	Chr3	22592248	22592820	MACS_peak_11002	3100
Chr1	4046689	4046951	MACS_peak_185	2322.33	Chr5	15988621	15988735	MACS_peak_12733	75.46	Chr12	8343362	8343916	MACS_peak_3369	3100	Chr10	24576517	24576728	MACS_peak_1663	2058.55	Chr10	26016661	26016907	MACS_peak_1699	0.28	Chr3	22620322	22620495	MACS_peak_11003	0.34
Chr1	4047570	4047653	MACS_peak_186	381.28	Chr5	15995053	15995343	MACS_peak_12734	861.38	Chr12	8378974	8379298	MACS_peak_3370	150.54	Chr10	24709704	24709842	MACS_peak_1666	30.55	Chr10	26138542	26139130	MACS_peak_1702	127.68	Chr3	22621856	22622259	MACS_peak_11004	289.86
Chr1	4048531	4048838	MACS_peak_187	6.61	Chr5	15996600	15997351	MACS_peak_12735	186.44	Chr12	8419977	8420143	MACS_peak_3371	3100	Chr10	24715574	24715666	MACS_peak_1667	830.86	Chr10	26140051	26140327	MACS_peak_1703	58.62	Chr3	22634002	22634251	MACS_peak_11006	981.86
Chr1	4050555	4051683	MACS_peak_188	535.22	Chr5	16035637	16036099	MACS_peak_12736	0.26	Chr12	8431247	8432481	MACS_peak_3372	190.58	Chr10	24743808	24744362	MACS_peak_1668	162.22	Chr10	26149824	26150230	MACS_peak_1704	9.74	Chr3	22641499	22642152	MACS_peak_11007	321.14
Chr1	4055718	4055988	MACS_peak_189	527.56	Chr5	16038477	16038950	MACS_peak_12737	608.62	Chr12	8435459	8435719	MACS_peak_3373	1.1	Chr10	24816109	24817250	MACS_peak_1669	150.63	Chr10	26210941	26211535	MACS_peak_1705	1172.21	Chr3	22657000	22657251	MACS_peak_11008	391.18
Chr1	4067951	4068357	MACS_peak_190	16.89	Chr5	16087368	16088960	MACS_peak_12738	33.34	Chr12	8436602	8437052	MACS_peak_3374	3100	Chr10	24817416	24818214	MACS_peak_1670	33.73	Chr11	700	1720	MACS_peak_1706	15.22	Chr3	22702241	22703213	MACS_peak_11009	3100
Chr1	4081236	4082015	MACS_peak_191	3100	Chr5	16108635	16109144	MACS_peak_12739	1511.7	Chr12	8452520	8452712	MACS_peak_3375	1599	Chr10	24822105	24823027	MACS_peak_1671	329.86	Chr11	9281	9652	MACS_peak_1707	10.95	Chr3	22764563	22766497	MACS_peak_11010	984.09
Chr1	4175457	4176349	MACS_peak_193	0.29	Chr5	16114325	16115011	MACS_peak_12740	2.69	Chr12	8454315	8454636	MACS_peak_3376	394.6	Chr10	24826951	24828186	MACS_peak_1672	3100	Chr11	16908	17202	MACS_peak_1708	3199.01	Chr3	22775700	22776199	MACS_peak_11011	2.61
Chr1	4185901	4186312	MACS_peak_194	556.76	Chr5	16157254	16158085	MACS_peak_12744	3100	Chr12	8465033	8466156	MACS_peak_3377	0.25	Chr10	24830197	24830964	MACS_peak_1673	3100	Chr11	21914	22942	MACS_peak_1709	3.64	Chr3	22780527	22780975	MACS_peak_11012	155.71
Chr1	4188685	4189132	MACS_peak_195	4.4	Chr5	16193370	16194569	MACS_peak_12746	3100	Chr12	8544974	8545346	MACS_peak_3378	733.04	Chr10	24882383	24882662	MACS_peak_1674	3100	Chr11	40463	40685	MACS_peak_1711	3100	Chr3	22856513	22857084	MACS_peak_11013	1831.47
Chr1	4265592	4265837	MACS_peak_196	542.58	Chr5	16338732	16341277	MACS_peak_12749	3100	Chr12	8576790	8577540	MACS_peak_3379	210.45	Chr10	24885340	24885583	MACS_peak_1675	12.54	Chr11	43976	44446	MACS_peak_1712	1150.33	Chr3	22858092	22858556	MACS_peak_11014	5
Chr1	4270045	4271465	MACS_peak_197	8.26	Chr5	16347880	16348126	MACS_peak_12750	3100	Chr12	8707192	8708154	MACS_peak_3380	1.3	Chr10	24910746	24911068	MACS_peak_1676	1038.5	Chr11	65028	65173	MACS_peak_1714	531.76	Chr3	22859883	22860606	MACS_peak_11015	777.5
Chr1	4344897	4345269	MACS_peak_198	0.62	Chr5	16368611	16369012	MACS_peak_12751	698.92	Chr12	8722457	8723153	MACS_peak_3381	3100	Chr10	24913343	24913475	MACS_peak_1677	744.56	Chr11	65841	66074	MACS_peak_1715	1193.95	Chr3	22861486	22862222	MACS_peak_11016	341.68
Chr1	4371061	4371433	MACS_peak_199	1.16	Chr5	16370656	16370894	MACS_peak_12752	1141.09	Chr12	8723210	8723725	MACS_peak_3382	1426.72	Chr10	24915239	24915356	MACS_peak_1678	0.21	Chr11	92623	93518	MACS_peak_1716	1019.19	Chr3	22898929	22899367	MACS_peak_11017	295.87
Chr1	4396263	4396431	MACS_peak_200	16.96	Chr5	16379218	16380388	MACS_peak_12753	375.47	Chr12	8775195	8775922	MACS_peak_3383	3100	Chr10	24933821	24934143	MACS_peak_1680	1160.34	Chr11	151847	152664	MACS_peak_1718	8.77	Chr3	22903267	22903616	MACS_peak_11018	52.02
Chr1	4401181	4401730	MACS_peak_201	184.18	Chr5	16532719	16533467	MACS_peak_12754	44.7	Chr12	8815236	8815368	MACS_peak_3384	316.66	Chr10	25027785	25028468	MACS_peak_1682	3100	Chr11	176689	177001	MACS_peak_1719	55.32	Chr3	22905544	22905659	MACS_peak_11019	150.19
Chr1	4498171	4499991	MACS_peak_204	1131.51	Chr5	16584339	16584670	MACS_peak_12755	29.43	Chr12	8870774	8871031	MACS_peak_3385	406.27	Chr10	25040016	25040816	MACS_peak_1683	10.61	Chr11	179418	179906	MACS_peak_1720	11.24	Chr3	22926329	22927788	MACS_peak_11020	1617.39
Chr1	4529630	4530058	MACS_peak_205	4.49	Chr5	16587017	16587334	MACS_peak_12756	49.75	Chr12	8894337	8894706	MACS_peak_3386	24.64	Chr10	25044019	25044289	MACS_peak_1684	77.67	Chr11	195168	195255	MACS_peak_1721	1533.67	Chr3	22952010	22952358	MACS_peak_11021	0.31
Chr1	4558707	4559283	MACS_peak_207	766.2	Chr5	16600942	16601414	MACS_peak_12757	25.53	Chr12	8924934	8926146	MACS_peak_3387	0.17	Chr10	25046363	25046620	MACS_peak_1685	11.84	Chr11	208167	208752	MACS_peak_1722	219.95	Chr3	22955233	22955628	MACS_peak_11022	124.52
Chr1	4561170	4563401	MACS_peak_208	601.33	Chr5	16602560	16603332	MACS_peak_12758	24.61	Chr12	8926471	8926881	MACS_peak_3388	222.99	Chr10	25048832	25049002	MACS_peak_1686	42.2	Chr11	234065	234525	MACS_peak_1723	7.56	Chr3	22987042	22988212	MACS_peak_11023	0.49
Chr1	4639766	4639958	MACS_peak_209	24.79	Chr5	16697161	16697885	MACS_peak_12760	53.32	Chr12	8997512	8999224	MACS_peak_3389	3100	Chr10	25069788	25072245	MACS_peak_1687	3100	Chr11	236314	236442	MACS_peak_1724	611.59	Chr3	23013706	23013930	MACS_peak_11024	60.6
Chr1	4643137	4643259	MACS_peak_210	193.3	Chr5	16700565	16700939	MACS_peak_12761	146.3	Chr12	9015285	9016705	MACS_peak_3390	10.76	Chr10	25092151	25092373	MACS_peak_1688	957.47	Chr11	239063	239303	MACS_peak_1725	1757.25	Chr3	23016543	23016942	MACS_peak_11025	63.73
Chr1	4691361	4691731	MACS_peak_213	3.27	Chr5	16713840	16714206	MACS_peak_12762	16.96	Chr12	9146718	9147166	MACS_peak_3391	3100	Chr10	25094943	25095065	MACS_peak_1689	770.77	Chr11	242693	243264	MACS_peak_1726	3100	Chr3	23022368	23022741	MACS_peak_11026	522.4
Chr1	4700579	4700756	MACS_peak_214	0.42	Chr5	16731042	16731125	MACS_peak_12763	427.36	Chr12	9148688	9148928	MACS_peak_3392	3100	Chr10	25096218	25096262	MACS_peak_1690	0.17	Chr11	258544	258736	MACS_peak_1727	97.35	Chr3	23080615	23081086	MACS_peak_11027	82.74
Chr1	4703881	4704060	MACS_peak_215	54.97	Chr5	16732813	16734018	MACS_peak_12764	55.24	Chr12	9208156	9208576	MACS_peak_3393	4.01	Chr10	25274709	25274831	MACS_peak_1692	31.41	Chr11	263619	263684	MACS_peak_1728	1232.1	Chr3	23094866	23094960	MACS_peak_11028	3100
Chr1	4745086	4745147	MACS_peak_216	349.28	Chr5	16747106	16747415	MACS_peak_12765	272.08	Chr12	9208985	9210217	MACS_peak_3394	367.17	Chr10	25277401	25277605	MACS_peak_1693	0.06	Chr11	382101	383312	MACS_peak_1732	1694.81	Chr3	23097137	23097235	MACS_peak_11029	0.15
Chr1	4748592	4748784	MACS_peak_217	46.56	Chr5	16753471	16753835	MACS_peak_12766	118.56	Chr12	9225951	9226160	MACS_peak_3395	44.36	Chr10	25321985	25322254	MACS_peak_1694	244.3	Chr11	412372	412615	MACS_peak_1733	172.81	Chr3	23101525	23101828	MACS_peak_11030	0.08
Chr1	4772756	4772867	MACS_peak_218	117.13	Chr5	16756921	16757230	MACS_peak_12767	2638.88	Chr12	9246143	9246479	MACS_peak_3396	1.05	Chr10	25329122	25329530	MACS_peak_1695	640.06	Chr11	427749	428126	MACS_peak_1734	3100	Chr3	23119239	23119478	MACS_peak_11032	3100
Chr1	4824703	4826847	MACS_peak_219	807.47	Chr5	16765184	16765421	MACS_peak_12768	33.8	Chr12	9248047	9248746	MACS_peak_3397	3100	Chr10	25347346	25347754	MACS_peak_1696	595.27	Chr11	443789	444188	MACS_peak_1735	4.16	Chr3	23121009	23121164	MACS_peak_11033	652.73
Chr1	4828734	4829340	MACS_peak_220	1107.75	Chr5	16839406	16840629	MACS_peak_12769	22.07	Chr12	9251353	9251532	MACS_peak_3398	3100	Chr10	25348396	25348482	MACS_peak_1697	6.7	Chr11	498200	498482	MACS_peak_1736	31.71	Chr3	23157689	23158012	MACS_peak_11034	0.17
Chr1	4857744	4858172	MACS_peak_222	2.88	Chr5	16840802	16841826	MACS_peak_12770	1.05	Chr12	9252924	9253081	MACS_peak_3399	111.84	Chr10	25354451	25354891	MACS_peak_1698	251.5	Chr11	500207	500454	MACS_peak_1737	18.03	Chr3	23303478	23304092	MACS_peak_11039	110.58
Chr1	4876494	4876720	MACS_peak_223	42.78	Chr5	16848930	16849070	MACS_peak_12771	239.37	Chr12	9312574	9315169	MACS_peak_3401	44.42	Chr10	25427959	25428732	MACS_peak_1700	332.04	Chr11	518341	518624	MACS_peak_1738	85.68	Chr3	23435146	23435386	MACS_peak_11042	0.69
Chr1	4918024	4918091	MACS_peak_224	230.99	Chr5	16853464	16853680	MACS_peak_12772	3.14	Chr12	9325841	9325970	MACS_peak_3402	0.18	Chr10	25476576	25476959	MACS_peak_1701	0.12	Chr11	521283	521476	MACS_peak_1739	173.01	Chr3	23792602	23792842	MACS_peak_11047	15.3
Chr1	4919953	4920030	MACS_peak_225	365.56	Chr5	16899050	16899210	MACS_peak_12773	11.09	Chr12	9328480	9329657	MACS_peak_3403	0.08	Chr10	25479425	25480269	MACS_peak_1702	247.38	Chr11	568213	568603	MACS_peak_1740	3100	Chr3	23927931	23928155	MACS_peak_11049	0.46
Chr1	4921405	4921597	MACS_peak_226	150.3	Chr5	17021070	17021160	MACS_peak_12775	0.06	Chr12	9354015	9354254	MACS_peak_3404	0.13	Chr10	25520992	25521718	MACS_peak_1705	3100	Chr11	605289	606449	MACS_peak_1741	2.3	Chr3	23929413	23930026	MACS_peak_11050	187.87
Chr1	4923491	4923922	MACS_peak_227	22.84	Chr5	17055927	17056101	MACS_peak_12776	1.44	Chr12	9400574	9401313	MACS_peak_3405	17.04	Chr10	25553381	25553593	MACS_peak_1706	50.4	Chr11	620475	620622	MACS_peak_1742	3132.04	Chr3	24199001	24200039	MACS_peak_11053	40.54
Chr1	4925974	4926233	MACS_peak_228	1677.65	Chr5	17069193	17070050	MACS_peak_12777	153.5	Chr12	9410241	9410520	MACS_peak_3406	45.65	Chr10	25556837	25557098	MACS_peak_1707	250.44	Chr11	628282	628545	MACS_peak_1743	3100	Chr3	24201297	24201521	MACS_peak_11054	0.24
Chr1	4932244	4933423	MACS_peak_229	123.6	Chr5	17072231	17073064	MACS_peak_12778	1.55	Chr12	9412600	9413055	MACS_peak_3407	44.81	Chr10	25576189	25576494	MACS_peak_1709	181.4	Chr11	630161	630362	MACS_peak_1744	10.94	Chr3	24217288	24217745	MACS_peak_11055	35.76
Chr1	4935629	4936660	MACS_peak_230	6.82	Chr5	17102255	17103254	MACS_peak_12780	255.12	Chr12	9420984	9421347	MACS_peak_3408	10.52	Chr10	25644289	25645832	MACS_peak_1710	10.03	Chr11	635723	636381	MACS_peak_1745	2.14	Chr3	24391812	24391955	MACS_peak_11056	3100
Chr1	4953379	4953510	MACS_peak_231	0.15	Chr5	17121240	17121627	MACS_peak_12781	0.06	Chr12	9432447	9432767	MACS_peak_3410	274.43	Chr10	25663865	25664243	MACS_peak_1711	291.99	Chr11	646623	647026	MACS_peak_1746	0.24	Chr3	24404384	24404779	MACS_peak_11057	14.09
Chr1	4958163	4958263	MACS_peak_232	51.42	Chr5	17135858	17136424	MACS_peak_12782	3100	Chr12	9438452	9438641	MACS_peak_3411	3100	Chr10	25698644	25698984	MACS_peak_1712	1172.12	Chr11	689829	690738	MACS_peak_1747	3.09	Chr3	24439872	24440077	MACS_peak_11058	2297.62
Chr1	4989119	4990304	MACS_peak_233	24.59	Chr5	17172566	17173281	MACS_peak_12783	0.69	Chr12	9450154	9450716	MACS_peak_3412	30.9	Chr10	25700989	25701448	MACS_peak_1713	240.34	Chr11	717093	717403	MACS_peak_1748	2.52	Chr3	24546971	24547084	MACS_peak_11059	4.68
Chr1	5073840	5073936	MACS_peak_234	2595.55	Chr5	17175827	17176254	MACS_peak_12784	1.08	Chr12	9454854	9455198	MACS_peak_3413	2885.83	Chr10	25704486	25704576	MACS_peak_1714	285.49	Chr11	757775	757966	MACS_peak_1749	1.12	Chr3	24551220	24551511	MACS_peak_11060	1574.29
Chr1	5085269	5085365	MACS_peak_235	67.81	Chr5	17223092	17223274	MACS_peak_12785	476.76	Chr12	9461399	9462404	MACS_peak_3414	153.48	Chr10	25715336	25715584	MACS_peak_1715	2.73	Chr11	801430	801999	MACS_peak_1750	15.68	Chr3	24553276	24553422	MACS_peak_11061	10.75
Chr1	5139250	5139469	MACS_peak_237	0.49	Chr5	17227049	17227440	MACS_peak_12786	75.51	Chr12	9478309	9478651	MACS_peak_3415	1062.21	Chr10	25717479	25718187	MACS_peak_1716	3100	Chr11	811025	811282	MACS_peak_1751	587.03	Chr3	24679122	24679668	MACS_peak_11062	629.07
Chr1	5170784	5170922	MACS_peak_238	887.63	Chr5	17244572	17245130	MACS_peak_12787	703.81	Chr12	9479605	9479921	MACS_peak_3416	127.92	Chr10	25720565	25721474	MACS_peak_1717	1961.48	Chr11	824505	824930	MACS_peak_1752	2922.91	Chr3	24683013	24683337	MACS_peak_11063	183.24
Chr1	5187389	5188064	MACS_peak_239	1.67	Chr5	17247966	17248362	MACS_peak_12788	203.15	Chr12	9493770	9494578	MACS_peak_3417	3100	Chr10	25745620	25746362	MACS_peak_1719	110.25	Chr11	843741	844066	MACS_peak_1753	120.52	Chr3	24685071	24685215	MACS_peak_11064	3.59
Chr1	5192710	5193560	MACS_peak_240	44.56	Chr5	17259147	17259364	MACS_peak_12789	3100	Chr12	9513877	9514605	MACS_peak_3418	1146.8	Chr10	25747872	25748600	MACS_peak_1720	1366.8	Chr11	885704	885974	MACS_peak_1756	3.23	Chr3	24716843	24718086	MACS_peak_11065	315.93
Chr1	5245297	5245550	MACS_peak_241	1114.03	Chr5	17261022	17261287	MACS_peak_12790	1233.54	Chr12	9516155	9516935	MACS_peak_3419	1091.2	Chr10	25763683	25764028	MACS_peak_1723	13.46	Chr11	923408	923654	MACS_peak_1757	2.42	Chr3	24774941	24777961	MACS_peak_11066	585.97
Chr1	5255568	5255717	MACS_peak_242	2811.8	Chr5	17329343	17329844	MACS_peak_12791	3124.38	Chr12	9548765	9548873	MACS_peak_3420	1160.92	Chr10	25872408	25872613	MACS_peak_1724	119.89	Chr11	924378	924660	MACS_peak_1758	1173.88	Chr3	24778052	24779090	MACS_peak_11067	0.55
Chr1	5296136	5296460	MACS_peak_243	27.67	Chr5	17343573	17344074	MACS_peak_12792	3100	Chr12	9567968	9568288	MACS_peak_3421	191.72	Chr10	26000957	26001731	MACS_peak_1725	104.5	Chr11	927884	928154	MACS_peak_1759	371	Chr3	24918366	24918531	MACS_peak_11068	1504.06
Chr1	5320790	5321960	MACS_peak_244	443.33	Chr5	17409394	17409667	MACS_peak_12795	183.09	Chr12	9597291	9598086	MACS_peak_3422	24.29	Chr10	26138542	26139130	MACS_peak_1728	558.03	Chr11	966434	966680	MACS_peak_1760	1392.39	Chr3	24921729	24922162	MACS_peak_11069	13.65
Chr1	5328002	5328293	MACS_peak_245	300.28	Chr5	17411970	17412227	MACS_peak_12796	6.79	Chr12	9693437	9693788	MACS_peak_3424	87.99	Chr10	26140051	26140327	MACS_peak_1729	71.82	Chr11	967380	967626	MACS_peak_1761	361.52	Chr3	24979757	24980189	MACS_peak_11070	3100
Chr1	5344690	5344893	MACS_peak_246	71.39	Chr5	17473744	17473950	MACS_peak_12797	88.64	Chr12	9694249	9694495	MACS_peak_3425	51.67	Chr10	26149824	26150230	MACS_peak_1730	0.24	Chr11	972604	972877	MACS_peak_1762	3100	Chr3	24981468	24981676	MACS_peak_11071	3100
Chr1	5362985	5363206	MACS_peak_247	183.33	Chr5	17475299	17475585	MACS_peak_12798	5.26	Chr12	9694958	9695273	MACS_peak_3426	18.34	Chr10	26210941	26211491	MACS_peak_1731	990.78	Chr11	1038202	1038251	MACS_peak_1765	1.37	Chr3	25031694	25031907	MACS_peak_11072	79.82
Chr1	5380269	5381041	MACS_peak_248	105.55	Chr5	17479814	17480009	MACS_peak_12799	822.47	Chr12	9709861	9710273	MACS_peak_3427	2332.3	Chr11	702	1720	MACS_peak_1732	82.08	Chr11	1039113	1039264	MACS_peak_1766	1.14	Chr3	25042680	25042945	MACS_peak_11073	5.51
Chr1	5400216	5400351	MACS_peak_250	3100	Chr5	17577450	17577532	MACS_peak_12801	751.21	Chr12	9715204	9716270	MACS_peak_3428	230.68	Chr11	15230	15555	MACS_peak_1733	2450.16	Chr11	1078588	1079558	MACS_peak_1767	35.11	Chr3	25044892	25045269	MACS_peak_11074	301.41
Chr1	5410804	5410932	MACS_peak_251	4.75	Chr5	17578653	17578777	MACS_peak_12802	1.63	Chr12	9782854	9784555	MACS_peak_3429	24.3	Chr11	21875	22942	MACS_peak_1734	0.1	Chr11	1091820	1092199	MACS_peak_1768	35.32	Chr3	25074997	25075073	MACS_peak_11075	1010.47
Chr1	5422487	5422690	MACS_peak_253	25.51	Chr5	17597536	17598976	MACS_peak_12803	1.89	Chr12	9791207	9792488	MACS_peak_3430	9.51	Chr11	40463	40685	MACS_peak_1735	3100	Chr11	1107725	1108178	MACS_peak_1769	1333.28	Chr3	25077346	25077444	MACS_peak_11076	146.43
Chr1	5448050	5448787	MACS_peak_254	0.19	Chr5	17601175	17601298	MACS_peak_12804	120.25	Chr12	9839597	9840509	MACS_peak_3432	1.07	Chr11	43976	44446	MACS_peak_1736	774.29	Chr11	1110843	1111281	MACS_peak_1770	166.72	Chr3	25145268	25146148	MACS_peak_11077	282.1
Chr1	5450836	5451109	MACS_peak_255	395.64	Chr5	17604302	17604674	MACS_peak_12805	142.73	Chr12	9892537	9892827	MACS_peak_3433	665.51	Chr11	65028	65173	MACS_peak_1738	292.77	Chr11	1210123	1210361	MACS_peak_1771	2.8	Chr3	25155492	25155590	MACS_peak_11078	353.7
Chr1	5464328	5464507	MACS_peak_256	6.65	Chr5	17620787	17620931	MACS_peak_12806	3100	Chr12	9895279	9895489	MACS_peak_3434	261.1	Chr11	65841	66074	MACS_peak_1739	772.32	Chr11	1300173	1300344	MACS_peak_1772	285.8	Chr3	25191249	25192140	MACS_peak_11079	3100
Chr1	5475490	5475841	MACS_peak_257	23.07	Chr5	17622241	17622383	MACS_peak_12807	486.5	Chr12	9902539	9903308	MACS_peak_3435	6.27	Chr11	92623	93383	MACS_peak_1740	866.36	Chr11	1322138	1322406	MACS_peak_1773	2.95	Chr3	25198818	25199687	MACS_peak_11080	3100
Chr1	5476616	5476993	MACS_peak_258	3100	Chr5	17623502	17623676	MACS_peak_12808	11.41	Chr12	9903899	9904499	MACS_peak_3436	46.44	Chr11	176689	177001	MACS_peak_1742	7.42	Chr11	1365701	1365988	MACS_peak_1774	70.88	Chr3	25209229	25209618	MACS_peak_11081	2079.19
Chr1	5478008	5478090	MACS_peak_259	0.09	Chr5	17637803	17638133	MACS_peak_12809	185.91	Chr12	10005367	10006621	MACS_peak_3437	653.46	Chr11	179418	179906	MACS_peak_1743	1514.39	Chr11	1372706	1376938	MACS_peak_1775	3100	Chr3	25224045	25224476	MACS_peak_11082	782.7
Chr1	5519278	5520220	MACS_peak_260	16.94	Chr5	17672683	17673064	MACS_peak_12811	77.96	Chr12	10025691	10025850	MACS_peak_3438	3100	Chr11	183509	186003	MACS_peak_1744	335.5	Chr11	1387157	1387484	MACS_peak_1776	2.59	Chr3	25226964	25227666	MACS_peak_11083	3100
Chr1	5542985	5543279	MACS_peak_261	506.64	Chr5	17675509	17675751	MACS_peak_12812	830.89	Chr12	10043009	10043294	MACS_peak_3439	696.47	Chr11	195168	195255	MACS_peak_1745	852.53	Chr11	1388150	1388298	MACS_peak_1777	22.81	Chr3	25235476	25235804	MACS_peak_11084	0.57
Chr1	5544711	5544868	MACS_peak_262	0.47	Chr5	17693446	17693650	MACS_peak_12813	9.15	Chr12	10046141	10046258	MACS_peak_3440	2325.91	Chr11	208167	208752	MACS_peak_1746	260.53	Chr11	1391786	1392029	MACS_peak_1778	981.02	Chr3	25236706	25236900	MACS_peak_11085	12.66
Chr1	5548846	5549350	MACS_peak_263	692.79	Chr5	17757995	17758134	MACS_peak_12814	2.91	Chr12	10079028	10079604	MACS_peak_3441	1.16	Chr11	234065	234525	MACS_peak_1747	25.84	Chr11	1395176	1395867	MACS_peak_1779	36.88	Chr3	25237508	25238437	MACS_peak_11086	3100
Chr1	5565960	5566187	MACS_peak_264	182.98	Chr5	17823200	17823887	MACS_peak_12816	0.24	Chr12	10122389	10122919	MACS_peak_3442	286.01	Chr11	236314	236442	MACS_peak_1748	802.2	Chr11	1397563	1397854	MACS_peak_1780	366.71	Chr3	25257601	25257809	MACS_peak_11087	3100
Chr1	5568366	5568570	MACS_peak_265	7.59	Chr5	17826256	17827993	MACS_peak_12817	1595.09	Chr12	10124390	10124900	MACS_peak_3443	7.54	Chr11	239063	239303	MACS_peak_1749	3100	Chr11	1402273	1402367	MACS_peak_1781	191.23	Chr3	25259178	25259231	MACS_peak_11088	3100
Chr1	5608949	5609169	MACS_peak_266	0.87	Chr5	17835104	17836560	MACS_peak_12818	36.04	Chr12	10152515	10153431	MACS_peak_3444	3100	Chr11	242693	243264	MACS_peak_1750	3100	Chr11	1406880	1407081	MACS_peak_1782	712.86	Chr3	25287936	25288270	MACS_peak_11091	1405.18
Chr1	5611012	5611576	MACS_peak_267	16.43	Chr5	17853816	17854085	MACS_peak_12819	0.09	Chr12	10154667	10154840	MACS_peak_3445	652.94	Chr11	258544	258736	MACS_peak_1751	190.18	Chr11	1489637	1489774	MACS_peak_1783	695.43	Chr3	25308286	25308448	MACS_peak_11093	536.14
Chr1	5615062	5615320	MACS_peak_268	182.97	Chr5	17859806	17860081	MACS_peak_12820	16.61	Chr12	10211273	10211625	MACS_peak_3446	134.02	Chr11	263619	263684	MACS_peak_1752	535.95	Chr11	1549164	1549554	MACS_peak_1784	39.41	Chr3	25309561	25309711	MACS_peak_11094	198.95
Chr1	5618273	5618794	MACS_peak_269	21.83	Chr5	17903182	17903445	MACS_peak_12821	129.65	Chr12	10217460	10217692	MACS_peak_3447	494.2	Chr11	382101	383312	MACS_peak_1756	1729.32	Chr11	1560631	1561353	MACS_peak_1785	973.3	Chr3	25312402	25312837	MACS_peak_11095	89.43
Chr1	5639761	5640798	MACS_peak_270	704.64	Chr5	17904171	17904246	MACS_peak_12822	37.61	Chr12	10231376	10231799	MACS_peak_3449	0.1	Chr11	412372	412615	MACS_peak_1757	210.16	Chr11	1618354	1618594	MACS_peak_1786	659.18	Chr3	25339323	25340663	MACS_peak_11096	2.48
Chr1	5645091	5645370	MACS_peak_271	572.76	Chr5	17905208	17905383	MACS_peak_12823	32.69	Chr12	10383045	10383345	MACS_peak_3450	10.52	Chr11	427749	428126	MACS_peak_1758	1307.33	Chr11	1631539	1631626	MACS_peak_1787	3100	Chr3	25348442	25349662	MACS_peak_11097	1934.98
Chr1	5686105	5686348	MACS_peak_272	108.66	Chr5	17923828	17924335	MACS_peak_12824	3100	Chr12	10419334	10420063	MACS_peak_3451	0.53	Chr11	430851	431010	MACS_peak_1759	1524.66	Chr11	1632325	1632496	MACS_peak_1788	758.61	Chr3	25351419	25351645	MACS_peak_11098	2289.62
Chr1	5690245	5690658	MACS_peak_273	1012.04	Chr5	17931287	17931542	MACS_peak_12825	1.33	Chr12	10426276	10426417	MACS_peak_3452	28.92	Chr11	498200	498482	MACS_peak_1760	241.52	Chr11	1634510	1636392	MACS_peak_1789	403.72	Chr3	25452107	25452658	MACS_peak_11099	0.05
Chr1	5823389	5824852	MACS_peak_275	1465.21	Chr5	17941229	17941592	MACS_peak_12827	2.88	Chr12	10491980	10493462	MACS_peak_3453	3100	Chr11	519238	520023	MACS_peak_1761	15.09	Chr11	1637713	1638456	MACS_peak_1790	635.82	Chr3	25453232	25453880	MACS_peak_11100	0.27
Chr1	5839689	5840231	MACS_peak_276	190.57	Chr5	17946682	17946923	MACS_peak_12828	2.81	Chr12	10498940	10499753	MACS_peak_3454	175.93	Chr11	521283	521476	MACS_peak_1762	260.3	Chr11	1653171	1654246	MACS_peak_1792	200.12	Chr3	25477084	25477178	MACS_peak_11101	973.9
Chr1	5846552	5847418	MACS_peak_277	0.15	Chr5	17948483	17949020	MACS_peak_12829	73.36	Chr12	10501599	10501779	MACS_peak_3455	488	Chr11	522561	524253	MACS_peak_1763	0.22	Chr11	1657890	1658146	MACS_peak_1793	142.92	Chr3	25497352	25498948	MACS_peak_11102	38.74
Chr1	5864872	5865464	MACS_peak_278	0.81	Chr5	17964412	17964700	MACS_peak_12830	2214.09	Chr12	10603109	10603333	MACS_peak_3456	0.37	Chr11	568213	568603	MACS_peak_1764	3100	Chr11	1688822	1689051	MACS_peak_1794	0.34	Chr3	25521410	25521580	MACS_peak_11103	173.77
Chr1	5875423	5875773	MACS_peak_279	5.79	Chr5	17980548	17980789	MACS_peak_12831	122.93	Chr12	10606275	10606516	MACS_peak_3457	1533.03	Chr11	620475	620622	MACS_peak_1765	2488.29	Chr11	1695322	1695379	MACS_peak_1795	203.57	Chr3	25528205	25529466	MACS_peak_11104	34.55
Chr1	5877059	5877266	MACS_peak_280	22.79	Chr5	17981835	17982164	MACS_peak_12832	1769.6	Chr12	10654662	10654964	MACS_peak_3458	508.63	Chr11	624795	625563	MACS_peak_1766	18.6	Chr11	1734002	1734126	MACS_peak_1796	29.59	Chr3	25530515	25531205	MACS_peak_11105	574.63
Chr1	5891821	5892194	MACS_peak_281	3100	Chr5	17990091	17990514	MACS_peak_12833	59.96	Chr12	10728989	10729130	MACS_peak_3459	4.72	Chr11	628282	628545	MACS_peak_1767	2643.49	Chr11	1760348	1760663	MACS_peak_1797	0.43	Chr3	25615078	25615434	MACS_peak_11106	1.92
Chr1	5903608	5904075	MACS_peak_282	2868.44	Chr5	18008086	18008362	MACS_peak_12834	7.2	Chr12	10732917	10733883	MACS_peak_3460	0.53	Chr11	630161	630362	MACS_peak_1768	1.98	Chr11	1798726	1799042	MACS_peak_1798	0.05	Chr3	25620143	25621115	MACS_peak_11107	3100
Chr1	5914364	5914547	MACS_peak_283	3100	Chr5	18011588	18011896	MACS_peak_12835	127.19	Chr12	10931850	10932000	MACS_peak_3462	29.6	Chr11	635723	636381	MACS_peak_1769	10.65	Chr11	1863344	1863401	MACS_peak_1799	114.29	Chr3	25623129	25623316	MACS_peak_11108	355.87
Chr1	5932624	5933251	MACS_peak_285	3100	Chr5	18046246	18046702	MACS_peak_12836	88.94	Chr12	10935026	10935350	MACS_peak_3463	1	Chr11	638237	639495	MACS_peak_1770	94.97	Chr11	1903256	1903313	MACS_peak_1802	421.78	Chr3	25627193	25627307	MACS_peak_11109	1.29
Chr1	5960968	5961286	MACS_peak_287	1083.06	Chr5	18048180	18048329	MACS_peak_12837	826.06	Chr12	10997303	10997640	MACS_peak_3464	1001.85	Chr11	665471	665802	MACS_peak_1771	0.16	Chr11	1951059	1951337	MACS_peak_1803	0.2	Chr3	25629000	25629141	MACS_peak_11110	165.27
Chr1	5971300	5972026	MACS_peak_289	34.19	Chr5	18255496	18255724	MACS_peak_12838	31.04	Chr12	11018093	11018453	MACS_peak_3465	3100	Chr11	689821	690798	MACS_peak_1772	0.75	Chr11	1967612	1967927	MACS_peak_1804	22.89	Chr3	25637758	25637877	MACS_peak_11111	3100
Chr1	6073647	6074065	MACS_peak_290	2572.7	Chr5	18453308	18453802	MACS_peak_12840	33.41	Chr12	11020202	11020298	MACS_peak_3466	0.05	Chr11	713835	714122	MACS_peak_1773	0.08	Chr11	2058312	2058499	MACS_peak_1805	144.56	Chr3	25818596	25818737	MACS_peak_11114	40.78
Chr1	6079238	6079345	MACS_peak_291	0.16	Chr5	18457258	18457694	MACS_peak_12841	3100	Chr12	11021565	11022110	MACS_peak_3467	285.71	Chr11	717093	717403	MACS_peak_1774	14	Chr11	2106039	2106085	MACS_peak_1806	47.43	Chr3	25820430	25820544	MACS_peak_11115	24.23
Chr1	6153059	6153623	MACS_peak_293	28.48	Chr5	18482555	18483143	MACS_peak_12842	33.46	Chr12	11023396	11023592	MACS_peak_3468	133.42	Chr11	757775	757966	MACS_peak_1775	1.68	Chr11	2166547	2166804	MACS_peak_1808	874.38	Chr3	25824415	25824602	MACS_peak_11116	138.24
Chr1	6157827	6158829	MACS_peak_294	43.83	Chr5	18486522	18486625	MACS_peak_12843	0.95	Chr12	11030409	11030804	MACS_peak_3469	0.2	Chr11	801430	802066	MACS_peak_1776	40.21	Chr11	2175753	2176481	MACS_peak_1809	22.33	Chr3	25826444	25827416	MACS_peak_11117	3100
Chr1	6166790	6167724	MACS_peak_295	0.12	Chr5	18587643	18588618	MACS_peak_12845	668.29	Chr12	11179098	11179540	MACS_peak_3470	3100	Chr11	811025	811282	MACS_peak_1777	496.86	Chr11	2216081	2216881	MACS_peak_1810	234.9	Chr3	25846009	25846231	MACS_peak_11118	26.54
Chr1	6204657	6204878	MACS_peak_296	2338.83	Chr5	18637653	18637779	MACS_peak_12846	0.9	Chr12	11188644	11188757	MACS_peak_3471	3.45	Chr11	824505	824930	MACS_peak_1778	1685.55	Chr11	2243402	2243828	MACS_peak_1811	0.09	Chr3	25848389	25848731	MACS_peak_11119	766.18
Chr1	6237024	6237552	MACS_peak_298	401.6	Chr5	18742956	18743246	MACS_peak_12848	92.91	Chr12	11249688	11250138	MACS_peak_3472	3100	Chr11	843741	844066	MACS_peak_1779	557.6	Chr11	2246175	2246458	MACS_peak_1812	2.01	Chr3	25869134	25869695	MACS_peak_11120	914.19
Chr1	6248146	6248596	MACS_peak_299	13.21	Chr5	18747985	18748104	MACS_peak_12849	28.25	Chr12	11253280	11253682	MACS_peak_3473	1.11	Chr11	844741	844950	MACS_peak_1780	145.99	Chr11	2288391	2288481	MACS_peak_1814	83.25	Chr3	26005126	26005333	MACS_peak_11121	8.13
Chr1	6260858	6261693	MACS_peak_300	14.54	Chr5	18783664	18783956	MACS_peak_12850	211.27	Chr12	11254262	11255552	MACS_peak_3474	191.36	Chr11	885704	885974	MACS_peak_1784	18.03	Chr11	2347857	2348368	MACS_peak_1815	0.06	Chr3	26008126	26008482	MACS_peak_11122	14.55
Chr1	6277094	6277468	MACS_peak_301	65.55	Chr5	18960791	18962089	MACS_peak_12851	2.87	Chr12	11266464	11266630	MACS_peak_3475	3100	Chr11	923408	923654	MACS_peak_1785	1.28	Chr11	2351551	2351706	MACS_peak_1816	153.33	Chr3	26016279	26016562	MACS_peak_11123	48.33
Chr1	6288932	6289106	MACS_peak_302	591.28	Chr5	18970421	18970936	MACS_peak_12852	603.11	Chr12	11346993	11348240	MACS_peak_3476	353.03	Chr11	924378	924660	MACS_peak_1786	886.53	Chr11	2353613	2353974	MACS_peak_1817	1.25	Chr3	26030129	26030964	MACS_peak_11124	2.59
Chr1	6297840	6298026	MACS_peak_303	28.99	Chr5	18974574	18975038	MACS_peak_12853	2.57	Chr12	11352667	11353235	MACS_peak_3477	3100	Chr11	927884	928154	MACS_peak_1787	386.78	Chr11	2365592	2366657	MACS_peak_1818	564.72	Chr3	26033380	26034043	MACS_peak_11125	662.96
Chr1	6300751	6301015	MACS_peak_304	12.26	Chr5	18978364	18978751	MACS_peak_12854	0.3	Chr12	11355210	11355443	MACS_peak_3478	63.72	Chr11	966434	966680	MACS_peak_1788	3100	Chr11	2431824	2432060	MACS_peak_1819	1146.62	Chr3	26063611	26064665	MACS_peak_11126	0.69
Chr1	6301734	6302139	MACS_peak_305	26.33	Chr5	18983465	18984461	MACS_peak_12855	514.14	Chr12	11455986	11456140	MACS_peak_3480	3100	Chr11	967380	967626	MACS_peak_1789	1514.22	Chr11	2496736	2496995	MACS_peak_1820	4.33	Chr3	26064740	26065202	MACS_peak_11127	12.87
Chr1	6307844	6308461	MACS_peak_306	627.26	Chr5	18995549	18995961	MACS_peak_12856	8.59	Chr12	11555444	11555857	MACS_peak_3481	60.82	Chr11	971466	971736	MACS_peak_1790	3100	Chr11	2572477	2572918	MACS_peak_1822	193.5	Chr3	26132373	26132823	MACS_peak_11128	995.57
Chr1	6323764	6324254	MACS_peak_307	1.1	Chr5	18998254	18998695	MACS_peak_12857	8.93	Chr12	11559134	11559446	MACS_peak_3482	77.98	Chr11	972604	972877	MACS_peak_1791	181.64	Chr11	2577021	2577114	MACS_peak_1823	1.12	Chr3	26160471	26160936	MACS_peak_11129	697.38
Chr1	6350140	6350362	MACS_peak_308	166.61	Chr5	19002868	19003160	MACS_peak_12858	185.2	Chr12	11571663	11573495	MACS_peak_3483	119.71	Chr11	1030523	1032086	MACS_peak_1794	572.65	Chr11	2639480	2640540	MACS_peak_1825	0.46	Chr3	26162189	26162724	MACS_peak_11130	0.47
Chr1	6369634	6369710	MACS_peak_310	8.26	Chr5	19006493	19007231	MACS_peak_12859	3100	Chr12	11580781	11580934	MACS_peak_3484	1760	Chr11	1038202	1038251	MACS_peak_1795	21.61	Chr11	2655108	2655575	MACS_peak_1826	0.11	Chr3	26163872	26164006	MACS_peak_11131	0.79
Chr1	6384039	6384674	MACS_peak_311	101.96	Chr5	19037799	19037888	MACS_peak_12860	2.38	Chr12	11582168	11582268	MACS_peak_3485	10.98	Chr11	1039113	1039264	MACS_peak_1796	0.42	Chr11	2711114	2711638	MACS_peak_1827	20.97	Chr3	26164936	26165168	MACS_peak_11132	0.89
Chr1	6392535	6393082	MACS_peak_312	1619.83	Chr5	19053347	19053578	MACS_peak_12861	55.04	Chr12	11603240	11604566	MACS_peak_3486	0.11	Chr11	1107725	1108178	MACS_peak_1797	674.28	Chr11	2721086	2721751	MACS_peak_1828	3100	Chr3	26172713	26173414	MACS_peak_11133	1.64
Chr1	6464012	6465293	MACS_peak_314	311.91	Chr5	19054802	19055228	MACS_peak_12862	0.54	Chr12	11804607	11805243	MACS_peak_3490	3100	Chr11	1110843	1111281	MACS_peak_1798	80.51	Chr11	2823215	2823287	MACS_peak_1829	0.14	Chr3	26291300	26291727	MACS_peak_11134	2196.59
Chr1	6480761	6481418	MACS_peak_316	220.63	Chr5	19080807	19081957	MACS_peak_12863	6.1	Chr12	11807302	11808025	MACS_peak_3491	888.21	Chr11	1300173	1300344	MACS_peak_1800	176.12	Chr11	2840696	2840779	MACS_peak_1831	523.29	Chr3	26295031	26296569	MACS_peak_11135	2.3
Chr1	6496480	6496948	MACS_peak_317	2551.66	Chr5	19115439	19115526	MACS_peak_12864	167.58	Chr12	12022409	12022704	MACS_peak_3494	3100	Chr11	1318806	1320408	MACS_peak_1801	0.08	Chr11	2855147	2855543	MACS_peak_1832	1819.89	Chr3	26298252	26298351	MACS_peak_11136	131.08
Chr1	6503046	6503511	MACS_peak_318	804.97	Chr5	19120156	19120398	MACS_peak_12865	3100	Chr12	12049272	12049763	MACS_peak_3495	222.01	Chr11	1325961	1326168	MACS_peak_1802	0.35	Chr11	2863414	2863497	MACS_peak_1833	3100	Chr3	26315905	26316378	MACS_peak_11137	3100
Chr1	6515242	6516312	MACS_peak_319	107.65	Chr5	19121566	19121862	MACS_peak_12866	229.28	Chr12	12053780	12054560	MACS_peak_3496	3100	Chr11	1361062	1361402	MACS_peak_1803	309.33	Chr11	2897485	2897881	MACS_peak_1835	51.56	Chr3	26321848	26322009	MACS_peak_11138	788.71
Chr1	6521349	6522211	MACS_peak_320	347.74	Chr5	19136334	19136589	MACS_peak_12867	3.04	Chr12	12204866	12205441	MACS_peak_3497	677.16	Chr11	1365711	1365988	MACS_peak_1804	2173.77	Chr11	2902079	2902465	MACS_peak_1836	219.79	Chr3	26323175	26323310	MACS_peak_11139	27.75
Chr1	6529269	6530122	MACS_peak_321	1459.4	Chr5	19146493	19146761	MACS_peak_12868	19.72	Chr12	12241315	12241584	MACS_peak_3498	329.51	Chr11	1372706	1376938	MACS_peak_1805	3100	Chr11	2905141	2905213	MACS_peak_1837	486.93	Chr3	26326624	26326798	MACS_peak_11140	49.95
Chr1	6551576	6552340	MACS_peak_322	13.63	Chr5	19148517	19148637	MACS_peak_12869	458.34	Chr12	12278261	12278975	MACS_peak_3499	86.7	Chr11	1397563	1397854	MACS_peak_1806	8.83	Chr11	2933641	2933713	MACS_peak_1840	30.34	Chr3	26333113	26333278	MACS_peak_11141	143.48
Chr1	6569704	6570386	MACS_peak_324	0.05	Chr5	19151349	19151724	MACS_peak_12870	96.87	Chr12	12283076	12283288	MACS_peak_3500	0.11	Chr11	1402216	1402367	MACS_peak_1807	264.59	Chr11	2934667	2935035	MACS_peak_1841	71.37	Chr3	26336306	26337039	MACS_peak_11142	2071.36
Chr1	6570496	6571266	MACS_peak_325	1.35	Chr5	19154692	19154987	MACS_peak_12871	549.44	Chr12	12290289	12290836	MACS_peak_3501	77.49	Chr11	1406836	1407081	MACS_peak_1808	572.8	Chr11	2937000	2937405	MACS_peak_1842	1489.11	Chr3	26341054	26341598	MACS_peak_11143	140.89
Chr1	6581156	6581587	MACS_peak_326	0.18	Chr5	19165206	19165928	MACS_peak_12872	1790.95	Chr12	12317140	12317507	MACS_peak_3503	1401.62	Chr11	1489637	1489774	MACS_peak_1809	523.43	Chr11	2941212	2941338	MACS_peak_1843	14.71	Chr3	26368396	26368604	MACS_peak_11144	146.82
Chr1	6589172	6589674	MACS_peak_327	0.6	Chr5	19383777	19384032	MACS_peak_12874	485.62	Chr12	12318654	12319266	MACS_peak_3504	257.4	Chr11	1549164	1549554	MACS_peak_1810	36.92	Chr11	2973067	2973350	MACS_peak_1844	26.35	Chr3	26373977	26374166	MACS_peak_11145	928.52
Chr1	6600105	6600714	MACS_peak_329	896.13	Chr5	19389504	19389566	MACS_peak_12875	16.62	Chr12	12321134	12321416	MACS_peak_3505	1444.34	Chr11	1560631	1561353	MACS_peak_1811	2884.79	Chr11	3067878	3068013	MACS_peak_1845	1344.26	Chr3	26418524	26418876	MACS_peak_11146	2143.06
Chr1	6615199	6615637	MACS_peak_330	32.16	Chr5	19424214	19424850	MACS_peak_12876	374.96	Chr12	12492546	12492690	MACS_peak_3510	1922.87	Chr11	1618354	1618594	MACS_peak_1812	508.11	Chr11	3817450	3817749	MACS_peak_1858	806.82	Chr3	26430907	26431232	MACS_peak_11147	0.12
Chr1	6621539	6621792	MACS_peak_331	3100	Chr5	19427876	19428688	MACS_peak_12877	135.18	Chr12	12495842	12495989	MACS_peak_3511	232.52	Chr11	1632325	1632496	MACS_peak_1813	2899.98	Chr11	3820372	3820577	MACS_peak_1859	3013.92	Chr3	26444759	26445242	MACS_peak_11149	752.42
Chr1	6647442	6647752	MACS_peak_332	190.26	Chr5	19439622	19440186	MACS_peak_12878	0.07	Chr12	12688529	12689025	MACS_peak_3512	110.17	Chr11	1634510	1636392	MACS_peak_1814	425.38	Chr11	3841335	3841972	MACS_peak_1860	2.3	Chr3	26450225	26450379	MACS_peak_11150	112.78
Chr1	6668799	6668960	MACS_peak_333	510.19	Chr5	19475357	19475596	MACS_peak_12879	701.09	Chr12	12768358	12768477	MACS_peak_3513	62.91	Chr11	1637713	1638456	MACS_peak_1815	559.22	Chr11	3846465	3847288	MACS_peak_1861	309.52	Chr3	26537080	26537518	MACS_peak_11152	198.09
Chr1	6724150	6724272	MACS_peak_334	521.31	Chr5	19491837	19492236	MACS_peak_12880	17.98	Chr12	12787824	12787957	MACS_peak_3514	3100	Chr11	1653171	1654246	MACS_peak_1817	193.81	Chr11	3860227	3860613	MACS_peak_1862	713.47	Chr3	26544814	26546166	MACS_peak_11153	2.7
Chr1	6746252	6747535	MACS_peak_335	387.25	Chr5	19498850	19499436	MACS_peak_12881	1324.99	Chr12	12819888	12820235	MACS_peak_3515	0.28	Chr11	1657890	1658146	MACS_peak_1818	113.18	Chr11	3863927	3864155	MACS_peak_1863	48.33	Chr3	26632500	26632683	MACS_peak_11154	2262.86
Chr1	6770702	6770900	MACS_peak_336	48.74	Chr5	19527747	19528691	MACS_peak_12883	49.4	Chr12	12822390	12822633	MACS_peak_3516	417.49	Chr11	1688822	1689051	MACS_peak_1819	4.56	Chr11	3866700	3867027	MACS_peak_1864	0.13	Chr3	26640098	26640363	MACS_peak_11156	3100
Chr1	6792768	6793017	MACS_peak_337	1341.69	Chr5	19539625	19539939	MACS_peak_12884	324.23	Chr12	12870960	12871261	MACS_peak_3520	427.52	Chr11	1695322	1695379	MACS_peak_1820	16.9	Chr11	3867769	3868424	MACS_peak_1865	1.39	Chr3	26646399	26646632	MACS_peak_11157	3100
Chr1	6802527	6803335	MACS_peak_338	214.31	Chr5	19550946	19551510	MACS_peak_12885	1047.26	Chr12	12904104	12904686	MACS_peak_3522	281.92	Chr11	1698173	1698441	MACS_peak_1821	0.53	Chr11	3928327	3928774	MACS_peak_1866	312.94	Chr3	26649439	26650274	MACS_peak_11158	958.53
Chr1	6826695	6826849	MACS_peak_339	0.13	Chr5	19568999	19569344	MACS_peak_12886	408.87	Chr12	12917301	12917831	MACS_peak_3523	929.89	Chr11	1734002	1734126	MACS_peak_1822	0.32	Chr11	4049866	4050037	MACS_peak_1868	713.28	Chr3	26663455	26664699	MACS_peak_11159	306.46
Chr1	6848896	6849163	MACS_peak_341	18.32	Chr5	19652713	19652989	MACS_peak_12887	3100	Chr12	12930449	12930917	MACS_peak_3524	1.36	Chr11	1743745	1744023	MACS_peak_1823	347.59	Chr11	4055535	4056579	MACS_peak_1869	650.64	Chr3	26697748	26699149	MACS_peak_11160	800.3
Chr1	6862445	6862854	MACS_peak_342	3.93	Chr5	19656037	19657582	MACS_peak_12888	3100	Chr12	13014774	13015090	MACS_peak_3526	37.34	Chr11	1745038	1745422	MACS_peak_1824	1.24	Chr11	4163025	4164662	MACS_peak_1871	1602.91	Chr3	26709463	26709827	MACS_peak_11161	3100
Chr1	6871678	6872770	MACS_peak_343	3100	Chr5	19708189	19708456	MACS_peak_12889	1860.54	Chr12	13024706	13024889	MACS_peak_3527	0.11	Chr11	1760348	1760649	MACS_peak_1825	1.97	Chr11	4283723	4283967	MACS_peak_1872	3100	Chr3	26733927	26734732	MACS_peak_11163	10.98
Chr1	6874283	6874881	MACS_peak_344	0.64	Chr5	19709658	19709772	MACS_peak_12890	0.46	Chr12	13039181	13039357	MACS_peak_3528	106.72	Chr11	1798726	1799042	MACS_peak_1826	0.26	Chr11	4326446	4326796	MACS_peak_1873	0.9	Chr3	26746181	26746746	MACS_peak_11164	3100
Chr1	6884956	6885065	MACS_peak_345	62.46	Chr5	19712134	19712449	MACS_peak_12891	1462.92	Chr12	13127572	13127691	MACS_peak_3529	337.84	Chr11	1815320	1815598	MACS_peak_1827	12.29	Chr11	4343608	4343815	MACS_peak_1874	1895.12	Chr3	26794548	26795295	MACS_peak_11165	0.35
Chr1	6903107	6903236	MACS_peak_346	3100	Chr5	19762397	19762574	MACS_peak_12892	147.06	Chr12	13140805	13141012	MACS_peak_3530	9.76	Chr11	1863344	1863401	MACS_peak_1828	0.53	Chr11	4352245	4352632	MACS_peak_1875	261.35	Chr3	26840635	26841346	MACS_peak_11166	31.18
Chr1	6926222	6926741	MACS_peak_347	560.43	Chr5	19772334	19772485	MACS_peak_12893	453.07	Chr12	13153072	13153205	MACS_peak_3531	3100	Chr11	1903256	1903313	MACS_peak_1831	79.69	Chr11	4357163	4357683	MACS_peak_1876	561.36	Chr3	26845706	26846699	MACS_peak_11167	164.77
Chr1	6927653	6927803	MACS_peak_348	3.1	Chr5	19804439	19804590	MACS_peak_12894	416.85	Chr12	13248717	13249083	MACS_peak_3532	0.84	Chr11	1951059	1951337	MACS_peak_1832	104.19	Chr11	4358416	4358514	MACS_peak_1877	0.3	Chr3	26858555	26858683	MACS_peak_11169	60.51
Chr1	6930588	6930722	MACS_peak_349	3100	Chr5	19814350	19814527	MACS_peak_12895	182.74	Chr12	13294044	13294312	MACS_peak_3533	3100	Chr11	1952352	1952736	MACS_peak_1833	1.03	Chr11	4359223	4360225	MACS_peak_1878	2714.48	Chr3	26863390	26863831	MACS_peak_11170	0.24
Chr1	6955468	6955675	MACS_peak_350	780.32	Chr5	19974874	19975462	MACS_peak_12897	579.47	Chr12	13399487	13399651	MACS_peak_3537	61.69	Chr11	1967612	1967913	MACS_peak_1834	16.93	Chr11	4377716	4378633	MACS_peak_1879	0.23	Chr3	26920008	26920378	MACS_peak_11171	0.3
Chr1	6962549	6963129	MACS_peak_351	313.62	Chr5	19987226	19987479	MACS_peak_12898	71.1	Chr12	13500430	13500613	MACS_peak_3538	832.48	Chr11	2058312	2058499	MACS_peak_1835	115.61	Chr11	4379688	4380788	MACS_peak_1880	507.65	Chr3	26948827	26948971	MACS_peak_11172	472.72
Chr1	6983237	6983658	MACS_peak_352	524.62	Chr5	19989241	19989389	MACS_peak_12899	17.25	Chr12	13516275	13516431	MACS_peak_3539	287.97	Chr11	2106039	2106085	MACS_peak_1836	18.77	Chr11	4388928	4389325	MACS_peak_1881	15.75	Chr3	26954901	26955489	MACS_peak_11173	2.48
Chr1	6986351	6986789	MACS_peak_353	853.83	Chr5	19995222	19995583	MACS_peak_12900	174.58	Chr12	13661295	13664207	MACS_peak_3544	34.29	Chr11	2165807	2165991	MACS_peak_1838	1044.46	Chr11	4392660	4393191	MACS_peak_1882	3100	Chr3	26959070	26959749	MACS_peak_11174	181.89
Chr1	6994935	6995790	MACS_peak_354	60.76	Chr5	20008368	20008550	MACS_peak_12901	3100	Chr12	13891415	13892660	MACS_peak_3547	8.83	Chr11	2175753	2176481	MACS_peak_1839	40.21	Chr11	4394775	4396492	MACS_peak_1883	0.17	Chr3	26966071	26966430	MACS_peak_11175	6.71
Chr1	7041280	7041529	MACS_peak_357	0.86	Chr5	20009369	20009459	MACS_peak_12902	1748.48	Chr12	14008949	14009362	MACS_peak_3549	1123.37	Chr11	2216081	2216881	MACS_peak_1840	52.18	Chr11	4416722	4416968	MACS_peak_1884	3.81	Chr3	26968224	26968520	MACS_peak_11176	21.66
Chr1	7050128	7050625	MACS_peak_358	1.52	Chr5	20027979	20029649	MACS_peak_12904	7.85	Chr12	14142012	14142542	MACS_peak_3550	30.28	Chr11	2246175	2246458	MACS_peak_1841	4.24	Chr11	4433646	4433955	MACS_peak_1885	134.92	Chr3	26969928	26970406	MACS_peak_11177	99.57
Chr1	7105178	7105816	MACS_peak_359	0.92	Chr5	20065455	20066169	MACS_peak_12906	2813.48	Chr12	14153570	14153662	MACS_peak_3552	1861.13	Chr11	2288391	2288481	MACS_peak_1843	1.89	Chr11	4486522	4488966	MACS_peak_1886	3100	Chr3	26971828	26972047	MACS_peak_11178	251.53
Chr1	7115244	7115472	MACS_peak_360	0.66	Chr5	20114432	20115491	MACS_peak_12907	13.53	Chr12	14158751	14159147	MACS_peak_3553	498.78	Chr11	2347857	2348368	MACS_peak_1844	2.71	Chr11	4536119	4536746	MACS_peak_1887	59.49	Chr3	26981365	26981623	MACS_peak_11179	30.51
Chr1	7125516	7125761	MACS_peak_361	0.25	Chr5	20129017	20129538	MACS_peak_12908	3021.43	Chr12	14165960	14166153	MACS_peak_3555	0.58	Chr11	2351551	2351706	MACS_peak_1845	161.61	Chr11	4543777	4544289	MACS_peak_1888	64.95	Chr3	26993802	26994048	MACS_peak_11180	999.39
Chr1	7140837	7141641	MACS_peak_363	98.02	Chr5	20136743	20136798	MACS_peak_12909	776.91	Chr12	14167469	14167955	MACS_peak_3556	99.07	Chr11	2353613	2353974	MACS_peak_1846	3.32	Chr11	4576363	4576590	MACS_peak_1890	208.61	Chr3	27010634	27010953	MACS_peak_11181	84.6
Chr1	7202104	7202147	MACS_peak_364	8.29	Chr5	20144719	20145036	MACS_peak_12911	12.03	Chr12	14171577	14172092	MACS_peak_3557	317.9	Chr11	2365592	2366657	MACS_peak_1847	987.42	Chr11	4578078	4578337	MACS_peak_1891	56.17	Chr3	27011754	27011907	MACS_peak_11182	0.1
Chr1	7204565	7205102	MACS_peak_365	0.12	Chr5	20145731	20146555	MACS_peak_12912	36.45	Chr12	14180506	14180781	MACS_peak_3558	41.02	Chr11	2431824	2432060	MACS_peak_1848	329.47	Chr11	4628136	4628884	MACS_peak_1892	69.51	Chr3	27015927	27016558	MACS_peak_11183	257.13
Chr1	7209860	7210742	MACS_peak_366	60.1	Chr5	20182079	20182262	MACS_peak_12913	559.92	Chr12	14191448	14191569	MACS_peak_3560	0.07	Chr11	2496736	2497018	MACS_peak_1849	0.24	Chr11	4651926	4652414	MACS_peak_1893	3173.38	Chr3	27068660	27070793	MACS_peak_11185	3100
Chr1	7233055	7233175	MACS_peak_368	6.21	Chr5	20190907	20191012	MACS_peak_12914	280.12	Chr12	14460136	14461197	MACS_peak_3562	212.65	Chr11	2528512	2528938	MACS_peak_1852	3.5	Chr11	4654770	4654938	MACS_peak_1894	0.47	Chr3	27125224	27125338	MACS_peak_11186	371.67
Chr1	7241206	7241773	MACS_peak_369	199.57	Chr5	20193679	20193928	MACS_peak_12915	3100	Chr12	14501497	14502342	MACS_peak_3563	73.81	Chr11	2572477	2572918	MACS_peak_1853	296.95	Chr11	4670598	4670723	MACS_peak_1895	3100	Chr3	27132786	27133032	MACS_peak_11187	8.52
Chr1	7285836	7286468	MACS_peak_370	1106.95	Chr5	20208587	20209018	MACS_peak_12916	3100	Chr12	14523958	14524327	MACS_peak_3564	57.33	Chr11	2577021	2577114	MACS_peak_1854	0.16	Chr11	4671673	4671759	MACS_peak_1896	881.51	Chr3	27139289	27139532	MACS_peak_11188	162.39
Chr1	7313364	7313988	MACS_peak_371	184.56	Chr5	20226299	20226750	MACS_peak_12917	120.16	Chr12	14528917	14529142	MACS_peak_3565	1.66	Chr11	2648954	2649442	MACS_peak_1856	11.95	Chr11	4672762	4672846	MACS_peak_1897	3100	Chr3	27149907	27150194	MACS_peak_11189	137.97
Chr1	7369960	7369962	MACS_peak_374	513.64	Chr5	20247693	20247807	MACS_peak_12918	11.52	Chr12	14543009	14543553	MACS_peak_3566	3147.58	Chr11	2711114	2711638	MACS_peak_1857	0.24	Chr11	4674324	4674362	MACS_peak_1898	0.07	Chr3	27156853	27158463	MACS_peak_11190	17.08
Chr1	7454517	7457046	MACS_peak_377	45.7	Chr5	20258435	20258858	MACS_peak_12919	1611.84	Chr12	14544790	14545361	MACS_peak_3567	796.23	Chr11	2721086	2721751	MACS_peak_1858	3100	Chr11	4675702	4675975	MACS_peak_1899	1189.17	Chr3	27176852	27177179	MACS_peak_11191	0.37
Chr1	7504883	7505130	MACS_peak_378	298.89	Chr5	20276884	20277225	MACS_peak_12920	0.45	Chr12	14559981	14560395	MACS_peak_3568	0.21	Chr11	2840696	2840779	MACS_peak_1861	370.54	Chr11	4694864	4695671	MACS_peak_1900	3100	Chr3	27215207	27215302	MACS_peak_11193	29.33
Chr1	7511304	7511969	MACS_peak_379	277	Chr5	20279372	20279713	MACS_peak_12921	93.98	Chr12	14675976	14676390	MACS_peak_3569	17.72	Chr11	2855147	2855543	MACS_peak_1863	1973.64	Chr11	4704095	4704464	MACS_peak_1901	3100	Chr3	27216608	27216975	MACS_peak_11194	2511.47
Chr1	7515075	7515408	MACS_peak_380	1022.7	Chr5	20320345	20320567	MACS_peak_12922	52.62	Chr12	14690012	14690428	MACS_peak_3570	964.86	Chr11	2859627	2860010	MACS_peak_1864	263.01	Chr11	4709006	4709188	MACS_peak_1902	41.04	Chr3	27248674	27248989	MACS_peak_11196	2117.94
Chr1	7545942	7546324	MACS_peak_381	1462.79	Chr5	20321570	20322647	MACS_peak_12923	3.92	Chr12	14691010	14691581	MACS_peak_3571	12.04	Chr11	2863414	2863497	MACS_peak_1865	3100	Chr11	4750885	4751746	MACS_peak_1903	10.08	Chr3	27254554	27254695	MACS_peak_11197	3100
Chr1	7553523	7554369	MACS_peak_382	211.84	Chr5	20426949	20427088	MACS_peak_12925	88.14	Chr12	14693993	14694204	MACS_peak_3572	2468.3	Chr11	2897485	2897881	MACS_peak_1867	50.55	Chr11	4758059	4759192	MACS_peak_1904	212.55	Chr3	27267378	27267569	MACS_peak_11198	2079.81
Chr1	7555743	7556262	MACS_peak_383	11.37	Chr5	20432260	20432365	MACS_peak_12926	0.08	Chr12	14719912	14720158	MACS_peak_3573	1306.1	Chr11	2902079	2902465	MACS_peak_1868	149.16	Chr11	4761864	4762065	MACS_peak_1905	86.57	Chr3	27276590	27277662	MACS_peak_11200	3100
Chr1	7570132	7570429	MACS_peak_384	2.29	Chr5	20586070	20586219	MACS_peak_12929	352.1	Chr12	14794522	14794686	MACS_peak_3574	1560.8	Chr11	2905141	2905213	MACS_peak_1869	397.01	Chr11	4777235	4777900	MACS_peak_1906	2260	Chr3	27346071	27346479	MACS_peak_11201	756.59
Chr1	7671618	7672527	MACS_peak_386	271.58	Chr5	20628971	20629496	MACS_peak_12930	7.55	Chr12	14799957	14800229	MACS_peak_3576	673.32	Chr11	2932661	2932733	MACS_peak_1872	38.48	Chr11	4791820	4792255	MACS_peak_1907	821.38	Chr3	27359256	27359862	MACS_peak_11202	418.53
Chr1	7683112	7683646	MACS_peak_387	2.37	Chr5	20646576	20647086	MACS_peak_12931	193.81	Chr12	14943880	14944334	MACS_peak_3577	34.5	Chr11	2937000	2937405	MACS_peak_1873	1523.35	Chr11	4793953	4794375	MACS_peak_1908	337.76	Chr3	27362335	27364577	MACS_peak_11203	604.89
Chr1	7726146	7726607	MACS_peak_388	318.04	Chr5	20650163	20650649	MACS_peak_12932	1856.8	Chr12	14946969	14947912	MACS_peak_3578	37.83	Chr11	2941212	2941338	MACS_peak_1874	5.98	Chr11	4799435	4800109	MACS_peak_1909	0.7	Chr4	3644	4739	MACS_peak_11204	3100
Chr1	7727567	7728114	MACS_peak_389	24.34	Chr5	20753897	20755637	MACS_peak_12933	571.32	Chr12	14957928	14958122	MACS_peak_3579	2170.81	Chr11	2973067	2973350	MACS_peak_1875	19.71	Chr11	4805432	4805772	MACS_peak_1910	329.27	Chr4	18466	18550	MACS_peak_11205	1262.01
Chr1	7747624	7747804	MACS_peak_390	3100	Chr5	20761756	20762739	MACS_peak_12934	763.43	Chr12	14964261	14964648	MACS_peak_3580	101.11	Chr11	3065053	3065294	MACS_peak_1876	4.86	Chr11	4806430	4806838	MACS_peak_1911	62.46	Chr4	28989	29271	MACS_peak_11206	148.26
Chr1	7766948	7767248	MACS_peak_391	1.69	Chr5	20773676	20773934	MACS_peak_12935	137.53	Chr12	15010019	15010382	MACS_peak_3581	217.77	Chr11	3067878	3068013	MACS_peak_1877	2990.82	Chr11	4822640	4823468	MACS_peak_1913	203.57	Chr4	32773	32947	MACS_peak_11207	0.08
Chr1	7768567	7769114	MACS_peak_392	63.49	Chr5	21024842	21025027	MACS_peak_12936	2146.27	Chr12	15203554	15203731	MACS_peak_3582	1.97	Chr11	3817450	3817749	MACS_peak_1883	258.53	Chr11	4928297	4928531	MACS_peak_1914	239.73	Chr4	63919	64288	MACS_peak_11208	75.15
Chr1	7786128	7786474	MACS_peak_393	252.95	Chr5	21035927	21036136	MACS_peak_12937	9.54	Chr12	15212730	15213274	MACS_peak_3583	3100	Chr11	3820372	3820577	MACS_peak_1884	2338.54	Chr11	4960255	4961287	MACS_peak_1916	501.99	Chr4	77071	77434	MACS_peak_11209	17.95
Chr1	7790152	7790332	MACS_peak_394	3100	Chr5	21038627	21039071	MACS_peak_12938	25.7	Chr12	15216801	15216961	MACS_peak_3584	5.47	Chr11	3841335	3841972	MACS_peak_1885	3.79	Chr11	4976273	4977893	MACS_peak_1917	259.45	Chr4	80784	81102	MACS_peak_11210	242.24
Chr1	7795254	7796405	MACS_peak_395	798.17	Chr5	21079027	21081848	MACS_peak_12941	89.24	Chr12	15242841	15243453	MACS_peak_3585	1045.52	Chr11	3846463	3847288	MACS_peak_1886	239.15	Chr11	4993941	4994206	MACS_peak_1918	0.26	Chr4	113102	113157	MACS_peak_11211	0.26
Chr1	7830075	7830225	MACS_peak_396	322.02	Chr5	21101035	21101224	MACS_peak_12942	1370.02	Chr12	15246650	15247196	MACS_peak_3586	46.44	Chr11	3860227	3860613	MACS_peak_1887	547.43	Chr11	5039860	5040157	MACS_peak_1919	3100	Chr4	130435	130521	MACS_peak_11212	34.25
Chr1	7884781	7885017	MACS_peak_397	1.03	Chr5	21232167	21232556	MACS_peak_12943	26.47	Chr12	15265630	15265870	MACS_peak_3587	17.91	Chr11	3863927	3864155	MACS_peak_1888	78.68	Chr11	5087727	5088097	MACS_peak_1920	185.48	Chr4	136372	136923	MACS_peak_11213	1232.21
Chr1	7909250	7909863	MACS_peak_399	3100	Chr5	21249040	21249972	MACS_peak_12944	3100	Chr12	15303462	15303726	MACS_peak_3588	0.24	Chr11	3865342	3865533	MACS_peak_1889	2.85	Chr11	5089704	5089872	MACS_peak_1921	551.14	Chr4	138456	138694	MACS_peak_11214	0.53
Chr1	7913076	7913689	MACS_peak_400	113.04	Chr5	21318075	21318591	MACS_peak_12945	1208.19	Chr12	15311949	15312763	MACS_peak_3589	356.98	Chr11	3867628	3868424	MACS_peak_1890	35.13	Chr11	5190180	5190399	MACS_peak_1922	13.09	Chr4	146856	146970	MACS_peak_11215	6.93
Chr1	7969639	7969801	MACS_peak_401	0.12	Chr5	21328199	21328403	MACS_peak_12946	3100	Chr12	15373440	15373680	MACS_peak_3590	52.78	Chr11	3928991	3929327	MACS_peak_1891	630.17	Chr11	5192323	5192436	MACS_peak_1923	5.05	Chr4	162028	165073	MACS_peak_11216	1183.88
Chr1	8099679	8099892	MACS_peak_405	1751.93	Chr5	21344140	21344595	MACS_peak_12947	479.08	Chr12	15411822	15412289	MACS_peak_3591	1534.67	Chr11	4050403	4050583	MACS_peak_1892	223.97	Chr11	5198949	5199073	MACS_peak_1924	8.85	Chr4	201726	202164	MACS_peak_11217	58.13
Chr1	8180332	8182437	MACS_peak_406	262.45	Chr5	21351855	21352341	MACS_peak_12948	11.25	Chr12	15416164	15416551	MACS_peak_3592	563.64	Chr11	4055535	4056579	MACS_peak_1893	810.82	Chr11	5209543	5209759	MACS_peak_1926	159.46	Chr4	223330	223922	MACS_peak_11218	206.56
Chr1	8257310	8257615	MACS_peak_407	126.82	Chr5	21355726	21355993	MACS_peak_12949	1992.67	Chr12	15518801	15519073	MACS_peak_3594	3100	Chr11	4163025	4164662	MACS_peak_1895	2657.46	Chr11	5220962	5221082	MACS_peak_1927	18.61	Chr4	228409	228828	MACS_peak_11219	0.2
Chr1	8270508	8271071	MACS_peak_408	971.52	Chr5	21385147	21385315	MACS_peak_12950	312.54	Chr12	15523355	15523583	MACS_peak_3595	962.85	Chr11	4169818	4170293	MACS_peak_1896	5.17	Chr11	5223665	5223839	MACS_peak_1928	3100	Chr4	230802	230938	MACS_peak_11220	4.46
Chr1	8274035	8274943	MACS_peak_409	50.71	Chr5	21444982	21445459	MACS_peak_12951	41.06	Chr12	15524744	15524888	MACS_peak_3596	0.14	Chr11	4249564	4249956	MACS_peak_1897	30.25	Chr11	5232605	5234215	MACS_peak_1929	3100	Chr4	256401	256785	MACS_peak_11221	0.07
Chr1	8283543	8284064	MACS_peak_410	416.19	Chr5	21452242	21452936	MACS_peak_12952	8.36	Chr12	15568623	15569300	MACS_peak_3597	1380.85	Chr11	4283723	4283967	MACS_peak_1898	2952.33	Chr11	5357334	5357835	MACS_peak_1930	3100	Chr4	269461	270226	MACS_peak_11222	1051.68
Chr1	8285571	8286081	MACS_peak_411	1.01	Chr5	21478587	21478923	MACS_peak_12953	423.81	Chr12	15670714	15670824	MACS_peak_3598	1.78	Chr11	4326446	4326796	MACS_peak_1899	7.69	Chr11	5398537	5399326	MACS_peak_1932	140.33	Chr4	339819	340536	MACS_peak_11223	0.4
Chr1	8293953	8294353	MACS_peak_413	2.57	Chr5	21533108	21533413	MACS_peak_12954	3100	Chr12	15672790	15672937	MACS_peak_3599	17.98	Chr11	4343608	4343815	MACS_peak_1900	797.49	Chr11	5445122	5445651	MACS_peak_1933	62.09	Chr4	350200	350403	MACS_peak_11224	282.08
Chr1	8296456	8296628	MACS_peak_414	2045.36	Chr5	21534384	21534485	MACS_peak_12955	685.24	Chr12	15675134	15675312	MACS_peak_3600	31.18	Chr11	4352245	4352632	MACS_peak_1901	197.29	Chr11	5462991	5463300	MACS_peak_1934	278.01	Chr4	358258	358594	MACS_peak_11225	25.65
Chr1	8313215	8313604	MACS_peak_415	21.88	Chr5	21537315	21537494	MACS_peak_12956	3100	Chr12	15677701	15678463	MACS_peak_3601	9.25	Chr11	4357163	4357683	MACS_peak_1902	1893.55	Chr11	5482008	5482237	MACS_peak_1935	162.98	Chr4	374743	375102	MACS_peak_11226	382.09
Chr1	8315193	8315484	MACS_peak_416	12.29	Chr5	21584529	21585545	MACS_peak_12957	1217.16	Chr12	15726675	15726822	MACS_peak_3602	2157.28	Chr11	4358416	4358514	MACS_peak_1903	20.19	Chr11	5510946	5511527	MACS_peak_1936	38.89	Chr4	377533	377753	MACS_peak_11227	1015.23
Chr1	8329451	8330183	MACS_peak_417	3100	Chr5	21616119	21616240	MACS_peak_12958	4.57	Chr12	15728997	15729175	MACS_peak_3603	1645.91	Chr11	4359223	4360225	MACS_peak_1904	3100	Chr11	5592437	5592488	MACS_peak_1937	20.56	Chr4	382369	382495	MACS_peak_11228	12.18
Chr1	8338467	8339125	MACS_peak_418	0.11	Chr5	21623510	21623781	MACS_peak_12959	3100	Chr12	15765936	15766508	MACS_peak_3604	226.63	Chr11	4368178	4369255	MACS_peak_1905	7.77	Chr11	5597071	5597311	MACS_peak_1938	0.88	Chr4	408044	408572	MACS_peak_11229	303.96
Chr1	8375399	8376002	MACS_peak_419	1789.4	Chr5	21624913	21625187	MACS_peak_12960	3100	Chr12	15794960	15795217	MACS_peak_3605	284.53	Chr11	4377716	4378822	MACS_peak_1906	0.09	Chr11	5598126	5598286	MACS_peak_1939	3100	Chr4	423964	425509	MACS_peak_11230	3.37
Chr1	8379469	8379767	MACS_peak_420	0.11	Chr5	21627341	21627725	MACS_peak_12961	108.44	Chr12	16066733	16066868	MACS_peak_3606	258	Chr11	4379570	4380788	MACS_peak_1907	433.89	Chr11	5620274	5620752	MACS_peak_1941	1001.99	Chr4	425919	426303	MACS_peak_11231	172.64
Chr1	8388204	8389290	MACS_peak_421	14.58	Chr5	21705242	21705380	MACS_peak_12963	135.38	Chr12	16222057	16222234	MACS_peak_3607	147	Chr11	4387265	4387546	MACS_peak_1908	0.1	Chr11	5622201	5622438	MACS_peak_1942	478.97	Chr4	450631	451611	MACS_peak_11232	946.68
Chr1	8393851	8394148	MACS_peak_422	253.05	Chr5	21718895	21719523	MACS_peak_12964	78.62	Chr12	16241173	16241398	MACS_peak_3609	40.49	Chr11	4388928	4389325	MACS_peak_1909	3100	Chr11	5748044	5748152	MACS_peak_1943	15.9	Chr4	464024	464309	MACS_peak_11233	107.29
Chr1	8396183	8396573	MACS_peak_423	3100	Chr5	21723335	21723931	MACS_peak_12965	3100	Chr12	16242830	16243169	MACS_peak_3610	349.58	Chr11	4391549	4391821	MACS_peak_1910	3100	Chr11	5755158	5755337	MACS_peak_1944	450.36	Chr4	493785	494649	MACS_peak_11234	17.91
Chr1	8409950	8410151	MACS_peak_424	417.8	Chr5	21730955	21732265	MACS_peak_12966	56.08	Chr12	16329230	16329707	MACS_peak_3611	0.97	Chr11	4433646	4433955	MACS_peak_1911	113.32	Chr11	5835436	5835894	MACS_peak_1945	7.93	Chr4	500046	500930	MACS_peak_11235	0.95
Chr1	8411606	8411817	MACS_peak_425	2.86	Chr5	21733432	21733798	MACS_peak_12967	273.46	Chr12	16342014	16342281	MACS_peak_3612	125.87	Chr11	4486624	4489099	MACS_peak_1912	2241.36	Chr11	5866533	5866680	MACS_peak_1947	550.89	Chr4	501278	501744	MACS_peak_11236	0.28
Chr1	8425398	8425713	MACS_peak_426	59.58	Chr5	21773817	21774167	MACS_peak_12968	3100	Chr12	16381156	16381288	MACS_peak_3613	46.5	Chr11	4536119	4536737	MACS_peak_1913	30.64	Chr11	5883418	5883594	MACS_peak_1949	476.86	Chr4	508119	508280	MACS_peak_11237	2.32
Chr1	8427797	8427941	MACS_peak_427	0.18	Chr5	21809984	21810518	MACS_peak_12969	249.18	Chr12	16455992	16456664	MACS_peak_3614	98.26	Chr11	4543777	4544413	MACS_peak_1914	27.47	Chr11	5976486	5977267	MACS_peak_1950	1283.89	Chr4	596316	596416	MACS_peak_11239	3.21
Chr1	8432308	8434254	MACS_peak_428	1430.83	Chr5	21884540	21884658	MACS_peak_12970	0.07	Chr12	16521743	16521895	MACS_peak_3615	0.15	Chr11	4576363	4576650	MACS_peak_1916	245.48	Chr11	6078337	6078720	MACS_peak_1952	4.58	Chr4	598436	598668	MACS_peak_11240	1832.39
Chr1	8453780	8453995	MACS_peak_429	1651.33	Chr5	21889521	21889832	MACS_peak_12971	878.99	Chr12	16524086	16524318	MACS_peak_3616	39.22	Chr11	4578078	4578337	MACS_peak_1917	59.42	Chr11	6103624	6105282	MACS_peak_1953	1564.12	Chr4	604761	605067	MACS_peak_11241	22.54
Chr1	8461977	8462061	MACS_peak_430	4.93	Chr5	21890814	21891133	MACS_peak_12972	254.38	Chr12	16527124	16528408	MACS_peak_3617	667.56	Chr11	4628137	4628884	MACS_peak_1918	0.36	Chr11	6113252	6113511	MACS_peak_1954	0.23	Chr4	666176	666392	MACS_peak_11242	298.55
Chr1	8465236	8465585	MACS_peak_431	945.19	Chr5	21894044	21894260	MACS_peak_12973	62.06	Chr12	16530770	16531455	MACS_peak_3618	28.84	Chr11	4651926	4652414	MACS_peak_1919	2750.95	Chr11	6142314	6142892	MACS_peak_1955	467.53	Chr4	693830	694157	MACS_peak_11243	34.92
Chr1	8473431	8473793	MACS_peak_432	0.18	Chr5	21918812	21919137	MACS_peak_12975	3100	Chr12	16552563	16553332	MACS_peak_3619	633.12	Chr11	4654770	4654938	MACS_peak_1920	0.25	Chr11	6153545	6153677	MACS_peak_1957	221.27	Chr4	696578	696671	MACS_peak_11244	1.64
Chr1	8517196	8517355	MACS_peak_433	0.11	Chr5	21922979	21923321	MACS_peak_12976	1188.76	Chr12	16581753	16582581	MACS_peak_3620	9.5	Chr11	4670598	4670723	MACS_peak_1921	3100	Chr11	6156482	6156723	MACS_peak_1958	3100	Chr4	733550	733857	MACS_peak_11246	5.85
Chr1	8537135	8537354	MACS_peak_434	695.22	Chr5	21952303	21952860	MACS_peak_12977	55.19	Chr12	16612061	16612675	MACS_peak_3622	3.52	Chr11	4672762	4672846	MACS_peak_1922	2535.56	Chr11	6209290	6209632	MACS_peak_1959	22	Chr4	736180	736623	MACS_peak_11247	49.68
Chr1	8541007	8541142	MACS_peak_435	72.65	Chr5	21976883	21978247	MACS_peak_12978	894.98	Chr12	16623459	16623632	MACS_peak_3623	10.61	Chr11	4674324	4674362	MACS_peak_1923	1.16	Chr11	6233197	6233652	MACS_peak_1960	292.33	Chr4	745070	746703	MACS_peak_11248	1586.41
Chr1	8542616	8542745	MACS_peak_436	204.28	Chr5	21990279	21990420	MACS_peak_12979	33.96	Chr12	16628876	16629265	MACS_peak_3624	35.21	Chr11	4675702	4675975	MACS_peak_1924	856.1	Chr11	6286275	6286640	MACS_peak_1963	51.7	Chr4	845080	847535	MACS_peak_11250	2220.76
Chr1	8546771	8546922	MACS_peak_437	0.27	Chr5	21995118	21995424	MACS_peak_12980	1547.27	Chr12	16747105	16747439	MACS_peak_3625	933.65	Chr11	4694864	4695671	MACS_peak_1925	3100	Chr11	6325807	6325999	MACS_peak_1964	113.04	Chr4	867130	867456	MACS_peak_11251	1.8
Chr1	8561425	8561859	MACS_peak_438	1695.28	Chr5	22000005	22000919	MACS_peak_12981	199.7	Chr12	16758099	16758902	MACS_peak_3626	1024.97	Chr11	4704095	4704464	MACS_peak_1926	3100	Chr11	6349515	6349974	MACS_peak_1965	4.32	Chr4	877333	877858	MACS_peak_11252	64.84
Chr1	8581575	8583435	MACS_peak_439	348.96	Chr5	22013998	22014344	MACS_peak_12982	17.9	Chr12	16792418	16792949	MACS_peak_3627	673.54	Chr11	4709006	4709188	MACS_peak_1927	112.08	Chr11	6352482	6352598	MACS_peak_1966	0.09	Chr4	880290	881234	MACS_peak_11253	27.61
Chr1	8603687	8604436	MACS_peak_440	2649.03	Chr5	22015335	22016246	MACS_peak_12983	3100	Chr12	16797084	16797957	MACS_peak_3628	652.23	Chr11	4750885	4751746	MACS_peak_1928	23.67	Chr11	6353482	6353609	MACS_peak_1967	212.14	Chr4	928090	929641	MACS_peak_11255	3.66
Chr1	8607726	8608002	MACS_peak_441	5.71	Chr5	22029342	22029801	MACS_peak_12984	177.59	Chr12	16855123	16857214	MACS_peak_3630	240.53	Chr11	4757923	4759192	MACS_peak_1929	103.03	Chr11	6354556	6356331	MACS_peak_1968	431.72	Chr4	1033161	1033319	MACS_peak_11260	2388.67
Chr1	8615169	8615517	MACS_peak_442	950.61	Chr5	22048627	22048885	MACS_peak_12985	60.01	Chr12	16863003	16863943	MACS_peak_3631	2274.19	Chr11	4761864	4762065	MACS_peak_1930	67.56	Chr11	6358070	6358653	MACS_peak_1969	195.51	Chr4	1065331	1065646	MACS_peak_11262	2362.49
Chr1	8616552	8617500	MACS_peak_443	1668.68	Chr5	22053819	22054044	MACS_peak_12986	3.32	Chr12	16916421	16917299	MACS_peak_3632	381.06	Chr11	4777235	4777900	MACS_peak_1931	2250.15	Chr11	6457359	6457644	MACS_peak_1970	3100	Chr4	1087745	1087863	MACS_peak_11263	30.24
Chr1	8623058	8623799	MACS_peak_444	861.22	Chr5	22081815	22082730	MACS_peak_12987	103.79	Chr12	16941935	16942115	MACS_peak_3633	383.8	Chr11	4791820	4792255	MACS_peak_1932	1137.6	Chr11	6652598	6653213	MACS_peak_1971	2.24	Chr4	1089995	1090283	MACS_peak_11264	761.1
Chr1	8631089	8632247	MACS_peak_446	1401.56	Chr5	22130153	22130828	MACS_peak_12988	2.12	Chr12	16992258	16993095	MACS_peak_3634	3100	Chr11	4793953	4794375	MACS_peak_1933	448.01	Chr11	6654012	6654357	MACS_peak_1972	3100	Chr4	1093125	1093449	MACS_peak_11265	223.46
Chr1	8642206	8642767	MACS_peak_447	493.08	Chr5	22152658	22152744	MACS_peak_12989	1111.44	Chr12	17224634	17224773	MACS_peak_3636	34.96	Chr11	4796398	4796931	MACS_peak_1934	0.19	Chr11	6681211	6681556	MACS_peak_1973	69.62	Chr4	1095533	1095888	MACS_peak_11266	0.76
Chr1	8657517	8659253	MACS_peak_448	9.96	Chr5	22153953	22154067	MACS_peak_12990	64.6	Chr12	17254813	17254912	MACS_peak_3637	16.92	Chr11	4799435	4800109	MACS_peak_1935	0.06	Chr11	6896153	6896858	MACS_peak_1975	232.47	Chr4	1121033	1121787	MACS_peak_11267	820.87
Chr1	8669388	8669832	MACS_peak_449	3100	Chr5	22155035	22155333	MACS_peak_12991	640.02	Chr12	17378677	17378776	MACS_peak_3639	11.1	Chr11	4822640	4823463	MACS_peak_1937	191.96	Chr11	6897752	6897845	MACS_peak_1976	2.54	Chr4	1142035	1142789	MACS_peak_11268	272.45
Chr1	8671602	8674299	MACS_peak_450	3100	Chr5	22220635	22220707	MACS_peak_12992	57.23	Chr12	17408880	17409019	MACS_peak_3640	16	Chr11	4928297	4928531	MACS_peak_1938	11.5	Chr11	6899298	6899382	MACS_peak_1977	91.97	Chr4	1151460	1152214	MACS_peak_11269	3100
Chr1	8714857	8716288	MACS_peak_451	299.84	Chr5	22266048	22266242	MACS_peak_12993	0.06	Chr12	17524549	17524796	MACS_peak_3641	1.46	Chr11	4960255	4961287	MACS_peak_1939	244.16	Chr11	6931652	6931796	MACS_peak_1978	2.53	Chr4	1156547	1156749	MACS_peak_11270	87.02
Chr1	8727503	8727985	MACS_peak_452	22.48	Chr5	22272661	22273187	MACS_peak_12994	75.65	Chr12	17573458	17574061	MACS_peak_3642	14.62	Chr11	4976273	4977893	MACS_peak_1940	268.15	Chr11	6935213	6935504	MACS_peak_1979	34.99	Chr4	1175642	1176062	MACS_peak_11271	96.75
Chr1	8747360	8747684	MACS_peak_453	7.59	Chr5	22278706	22279117	MACS_peak_12995	0.56	Chr12	17575861	17575976	MACS_peak_3643	840.26	Chr11	5039860	5040157	MACS_peak_1941	3100	Chr11	6936488	6936947	MACS_peak_1980	4.66	Chr4	1184659	1184761	MACS_peak_11272	311.15
Chr1	8750862	8751173	MACS_peak_454	823.44	Chr5	22288068	22288304	MACS_peak_12996	709	Chr12	17647160	17647959	MACS_peak_3645	43.21	Chr11	5087727	5088097	MACS_peak_1942	2.34	Chr11	6939436	6939740	MACS_peak_1981	10.08	Chr4	1266308	1266410	MACS_peak_11274	287.95
Chr1	8765668	8765953	MACS_peak_455	913.44	Chr5	22291659	22291902	MACS_peak_12997	0.27	Chr12	17758623	17759313	MACS_peak_3646	40.77	Chr11	5089704	5089872	MACS_peak_1943	562.62	Chr11	6941389	6941591	MACS_peak_1982	310.22	Chr4	1275006	1275426	MACS_peak_11275	61.17
Chr1	8767130	8767734	MACS_peak_456	1073.88	Chr5	22293817	22293964	MACS_peak_12998	0.35	Chr12	17767424	17768037	MACS_peak_3647	100.34	Chr11	5188430	5189110	MACS_peak_1944	0.07	Chr11	6980953	6981142	MACS_peak_1983	14.99	Chr4	1294294	1294496	MACS_peak_11276	145.76
Chr1	8770671	8771936	MACS_peak_457	83.45	Chr5	22312434	22312626	MACS_peak_13000	282.11	Chr12	17772177	17772568	MACS_peak_3648	69.37	Chr11	5190180	5190399	MACS_peak_1945	4.11	Chr11	6997156	6997489	MACS_peak_1984	3100	Chr4	1298837	1299591	MACS_peak_11277	3100
Chr1	8783673	8783799	MACS_peak_458	552.85	Chr5	22320880	22322074	MACS_peak_13002	3100	Chr12	17824705	17825472	MACS_peak_3649	53.67	Chr11	5192323	5192436	MACS_peak_1946	2.01	Chr11	7009582	7010339	MACS_peak_1986	549.74	Chr4	1306556	1306827	MACS_peak_11278	32.19
Chr1	8800497	8801378	MACS_peak_459	110.32	Chr5	22725004	22725433	MACS_peak_13010	55.11	Chr12	18026075	18026682	MACS_peak_3650	0.49	Chr11	5198949	5199073	MACS_peak_1947	23.61	Chr11	7018429	7019700	MACS_peak_1987	1233.8	Chr4	1308322	1309076	MACS_peak_11279	106.26
Chr1	8837052	8837275	MACS_peak_461	0.06	Chr5	22727087	22727301	MACS_peak_13011	0.15	Chr12	18028439	18028680	MACS_peak_3651	58.06	Chr11	5201394	5202257	MACS_peak_1948	1585.49	Chr11	7029370	7029811	MACS_peak_1988	28.81	Chr4	1329294	1330048	MACS_peak_11280	363.24
Chr1	8839106	8839448	MACS_peak_462	0.05	Chr5	22842521	22843093	MACS_peak_13012	9.35	Chr12	18089403	18089510	MACS_peak_3652	0.71	Chr11	5209543	5209759	MACS_peak_1950	142.14	Chr11	7180949	7181699	MACS_peak_1990	170.64	Chr4	1355071	1355426	MACS_peak_11281	0.18
Chr1	8845251	8845464	MACS_peak_463	26.34	Chr5	22953336	22953668	MACS_peak_13013	1932.08	Chr12	18101882	18102182	MACS_peak_3653	0.95	Chr11	5223665	5223839	MACS_peak_1951	2929.65	Chr11	7200198	7200418	MACS_peak_1993	393.56	Chr4	1357510	1357834	MACS_peak_11282	209.38
Chr1	8856443	8857280	MACS_peak_464	3155.83	Chr5	22974061	22974355	MACS_peak_13014	925.24	Chr12	18153710	18154830	MACS_peak_3654	13.71	Chr11	5232605	5234215	MACS_peak_1952	3100	Chr11	7204455	7204771	MACS_peak_1994	2.62	Chr4	1360676	1360964	MACS_peak_11283	713.64
Chr1	8864087	8864878	MACS_peak_465	218.78	Chr5	22994266	22994848	MACS_peak_13015	3100	Chr12	18168087	18169130	MACS_peak_3655	212.69	Chr11	5357334	5357835	MACS_peak_1953	3100	Chr11	7206763	7206913	MACS_peak_1995	35.62	Chr4	1363096	1363214	MACS_peak_11284	17.95
Chr1	8876114	8876508	MACS_peak_466	0.66	Chr5	23036563	23036912	MACS_peak_13017	123.69	Chr12	18175586	18176936	MACS_peak_3656	143.8	Chr11	5379338	5379838	MACS_peak_1954	1.57	Chr11	7305671	7306258	MACS_peak_1997	54.69	Chr4	1412492	1413032	MACS_peak_11285	899.02
Chr1	8877367	8877726	MACS_peak_467	578.49	Chr5	23070818	23070863	MACS_peak_13019	9.98	Chr12	18191248	18191520	MACS_peak_3657	3100	Chr11	5386074	5386926	MACS_peak_1955	0.07	Chr11	7307626	7307938	MACS_peak_1998	4.66	Chr4	1415024	1416095	MACS_peak_11286	0.06
Chr1	8880570	8880730	MACS_peak_468	20.27	Chr5	23080318	23080747	MACS_peak_13020	3100	Chr12	18194547	18195417	MACS_peak_3658	53.67	Chr11	5398537	5399326	MACS_peak_1956	350.19	Chr11	7342179	7342470	MACS_peak_2000	120.84	Chr4	1431184	1431346	MACS_peak_11287	0.11
Chr1	8882663	8882799	MACS_peak_469	3100	Chr5	23123082	23123488	MACS_peak_13024	3100	Chr12	18196260	18196716	MACS_peak_3659	1266.29	Chr11	5445122	5445651	MACS_peak_1957	12.15	Chr11	7344423	7344570	MACS_peak_2001	0.09	Chr4	1436399	1436585	MACS_peak_11288	1489.49
Chr1	8884253	8884782	MACS_peak_470	184.1	Chr5	23167441	23167790	MACS_peak_13027	1039.49	Chr12	18212443	18213225	MACS_peak_3660	17.49	Chr11	5462991	5463300	MACS_peak_1958	165.14	Chr11	7346634	7346718	MACS_peak_2002	584.97	Chr4	1464499	1464844	MACS_peak_11289	2136.38
Chr1	8928272	8929398	MACS_peak_471	136.32	Chr5	23219320	23219492	MACS_peak_13031	1015.44	Chr12	18225751	18226028	MACS_peak_3661	1.41	Chr11	5482008	5482237	MACS_peak_1959	109.34	Chr11	7348041	7348521	MACS_peak_2003	154.66	Chr4	1468147	1469395	MACS_peak_11290	3100
Chr1	8941234	8941429	MACS_peak_472	0.39	Chr5	23353911	23354024	MACS_peak_13033	3100	Chr12	18255383	18255724	MACS_peak_3662	33.09	Chr11	5510946	5511527	MACS_peak_1960	47.2	Chr11	7398534	7398723	MACS_peak_2004	206.26	Chr4	1472146	1472263	MACS_peak_11291	1001.14
Chr1	8943652	8944123	MACS_peak_473	27.57	Chr5	23357842	23358267	MACS_peak_13034	6.51	Chr12	18282956	18284110	MACS_peak_3663	144.49	Chr11	5550521	5550662	MACS_peak_1961	7.81	Chr11	7429687	7430918	MACS_peak_2008	820.01	Chr4	1479281	1479635	MACS_peak_11292	0.29
Chr1	8970756	8971465	MACS_peak_474	42.8	Chr5	23360220	23360386	MACS_peak_13035	3100	Chr12	18295312	18295454	MACS_peak_3664	1131.94	Chr11	5592437	5592488	MACS_peak_1962	18.44	Chr11	7437863	7439012	MACS_peak_2009	1554.71	Chr4	1526093	1526812	MACS_peak_11293	132.78
Chr1	9052109	9052218	MACS_peak_475	1315.3	Chr5	23368932	23369177	MACS_peak_13036	292.77	Chr12	18346338	18346752	MACS_peak_3665	7.86	Chr11	5597071	5597311	MACS_peak_1963	18.91	Chr11	7457952	7458102	MACS_peak_2010	1825.75	Chr4	1532894	1533380	MACS_peak_11294	34.56
Chr1	9085961	9086267	MACS_peak_477	144.98	Chr5	23392326	23393382	MACS_peak_13037	3100	Chr12	18390455	18391160	MACS_peak_3666	47.8	Chr11	5598126	5598286	MACS_peak_1964	3100	Chr11	7646480	7647429	MACS_peak_2012	767.95	Chr4	1541414	1541584	MACS_peak_11295	0.98
Chr1	9104282	9105195	MACS_peak_478	4.03	Chr5	23396586	23396926	MACS_peak_13038	3100	Chr12	18410652	18410806	MACS_peak_3667	319.39	Chr11	5620274	5620752	MACS_peak_1966	751.3	Chr11	7666380	7666598	MACS_peak_2014	1.06	Chr4	1554286	1554394	MACS_peak_11296	0.94
Chr1	9105254	9106309	MACS_peak_479	3.72	Chr5	23397534	23398039	MACS_peak_13039	1094.26	Chr12	18411746	18411848	MACS_peak_3668	27.56	Chr11	5622201	5622438	MACS_peak_1967	497.3	Chr11	7668475	7668694	MACS_peak_2015	689.09	Chr4	1561731	1561878	MACS_peak_11297	215.04
Chr1	9120676	9120972	MACS_peak_480	147.38	Chr5	23466852	23466995	MACS_peak_13041	72.98	Chr12	18433488	18433730	MACS_peak_3669	0.07	Chr11	5651317	5651746	MACS_peak_1968	1.39	Chr11	7674640	7674775	MACS_peak_2016	45.84	Chr4	1562834	1562951	MACS_peak_11298	1684.99
Chr1	9123050	9123703	MACS_peak_481	0.18	Chr5	23502503	23503040	MACS_peak_13042	165.03	Chr12	18497153	18497269	MACS_peak_3670	1.07	Chr11	5652927	5653437	MACS_peak_1969	1894.23	Chr11	7678761	7678812	MACS_peak_2017	19.47	Chr4	1566035	1566176	MACS_peak_11299	14.84
Chr1	9320245	9320730	MACS_peak_484	417.75	Chr5	23504680	23505342	MACS_peak_13043	1109.87	Chr12	18499196	18499633	MACS_peak_3671	0.17	Chr11	5748044	5748152	MACS_peak_1970	27.71	Chr11	7728291	7728552	MACS_peak_2018	1.48	Chr4	1570232	1570373	MACS_peak_11300	0.25
Chr1	9398903	9399036	MACS_peak_486	0.07	Chr5	23571496	23572366	MACS_peak_13044	0.14	Chr12	18503734	18504293	MACS_peak_3672	263.13	Chr11	5755158	5755337	MACS_peak_1971	292.24	Chr11	7757189	7757262	MACS_peak_2019	0.97	Chr4	1588341	1589289	MACS_peak_11301	3100
Chr1	9456007	9456337	MACS_peak_488	47.64	Chr5	23627126	23627955	MACS_peak_13045	12.27	Chr12	18506601	18507306	MACS_peak_3673	3100	Chr11	5835131	5835894	MACS_peak_1972	0.05	Chr11	7757860	7758194	MACS_peak_2020	3100	Chr4	1595407	1595642	MACS_peak_11302	4.61
Chr1	9462888	9463333	MACS_peak_489	22.32	Chr5	23637019	23637771	MACS_peak_13046	197.59	Chr12	18514493	18515901	MACS_peak_3674	3100	Chr11	5866533	5866680	MACS_peak_1974	287.92	Chr11	7774700	7775302	MACS_peak_2021	107.12	Chr4	1597012	1597456	MACS_peak_11303	3100
Chr1	9499069	9499228	MACS_peak_490	1.32	Chr5	23730865	23731262	MACS_peak_13047	104.65	Chr12	18529945	18530908	MACS_peak_3675	23.03	Chr11	5883418	5883594	MACS_peak_1976	268.39	Chr11	7794248	7794732	MACS_peak_2022	3100	Chr4	1598859	1598976	MACS_peak_11304	775.12
Chr1	9562003	9562165	MACS_peak_492	3.06	Chr5	23733055	23734029	MACS_peak_13048	0.81	Chr12	18557239	18557395	MACS_peak_3676	3100	Chr11	5912872	5913378	MACS_peak_1977	0.15	Chr11	7929319	7930065	MACS_peak_2023	170.15	Chr4	1602061	1602202	MACS_peak_11305	3100
Chr1	9562789	9563070	MACS_peak_493	194.76	Chr5	23734705	23736210	MACS_peak_13049	271.02	Chr12	18575288	18575880	MACS_peak_3678	73.2	Chr11	5976486	5977267	MACS_peak_1978	3100	Chr11	8016365	8016905	MACS_peak_2024	0.29	Chr4	1604751	1604889	MACS_peak_11306	359.94
Chr1	9570405	9570649	MACS_peak_494	212.75	Chr5	23739062	23739209	MACS_peak_13050	44.97	Chr12	18577814	18578718	MACS_peak_3679	3100	Chr11	6078337	6078720	MACS_peak_1979	4.35	Chr11	8137453	8138161	MACS_peak_2025	172.3	Chr4	1606242	1606383	MACS_peak_11307	548.08
Chr1	9590758	9593015	MACS_peak_495	0.08	Chr5	23764602	23764996	MACS_peak_13051	48.34	Chr12	18583998	18584673	MACS_peak_3680	4.49	Chr11	6103624	6105282	MACS_peak_1980	835.47	Chr11	8162007	8164710	MACS_peak_2027	470.18	Chr4	1628739	1629186	MACS_peak_11308	3100
Chr1	9596903	9596974	MACS_peak_496	3.03	Chr5	23801354	23804845	MACS_peak_13052	1.89	Chr12	18598866	18599093	MACS_peak_3682	3100	Chr11	6113252	6113511	MACS_peak_1981	3.07	Chr11	8165637	8166286	MACS_peak_2028	924.66	Chr4	1636450	1636541	MACS_peak_11309	77.09
Chr1	9602954	9603114	MACS_peak_497	171.81	Chr5	23808566	23808844	MACS_peak_13053	136.49	Chr12	18607546	18607732	MACS_peak_3683	0.16	Chr11	6142314	6142892	MACS_peak_1982	446.02	Chr11	8245361	8245528	MACS_peak_2029	373.21	Chr4	1637522	1637866	MACS_peak_11310	3100
Chr1	9609817	9610436	MACS_peak_498	7.15	Chr5	23833875	23834325	MACS_peak_13054	374.76	Chr12	18626867	18626999	MACS_peak_3685	2621.77	Chr11	6200978	6201586	MACS_peak_1984	0.35	Chr11	8246822	8247209	MACS_peak_2030	3100	Chr4	1654909	1655509	MACS_peak_11311	20.32
Chr1	9644625	9644936	MACS_peak_499	26.88	Chr5	23855448	23855803	MACS_peak_13056	3100	Chr12	18633170	18633523	MACS_peak_3686	5.59	Chr11	6209290	6209632	MACS_peak_1985	7.3	Chr11	8247792	8247876	MACS_peak_2031	511.18	Chr4	1667847	1668176	MACS_peak_11314	1928.27
Chr1	9646645	9646948	MACS_peak_500	104.15	Chr5	23858452	23858566	MACS_peak_13057	2.89	Chr12	18651768	18652378	MACS_peak_3687	12.46	Chr11	6233197	6233652	MACS_peak_1986	296.74	Chr11	8250934	8251708	MACS_peak_2032	2451.47	Chr4	1670018	1670155	MACS_peak_11315	3085.97
Chr1	9680237	9682162	MACS_peak_501	558.78	Chr5	23860728	23861073	MACS_peak_13058	1.99	Chr12	18721203	18721845	MACS_peak_3688	1533.16	Chr11	6286275	6286640	MACS_peak_1988	4.3	Chr11	8292476	8292755	MACS_peak_2033	69.23	Chr4	1677663	1677846	MACS_peak_11316	3100
Chr1	9687852	9688498	MACS_peak_502	2687.13	Chr5	23913870	23914260	MACS_peak_13059	24.83	Chr12	18733023	18734962	MACS_peak_3689	1718.05	Chr11	6353482	6353609	MACS_peak_1989	51.02	Chr11	8326585	8327449	MACS_peak_2034	3100	Chr4	1684684	1685212	MACS_peak_11317	40.97
Chr1	9690757	9691670	MACS_peak_503	143.6	Chr5	23921549	23922049	MACS_peak_13060	839.99	Chr12	18772180	18772773	MACS_peak_3690	66.84	Chr11	6354556	6356331	MACS_peak_1990	592.11	Chr11	8331055	8331521	MACS_peak_2035	3100	Chr4	1729928	1730156	MACS_peak_11318	2.22
Chr1	9701634	9702025	MACS_peak_504	5.78	Chr5	23930694	23931336	MACS_peak_13061	5.91	Chr12	18786122	18786228	MACS_peak_3691	894.14	Chr11	6358070	6358653	MACS_peak_1991	95.61	Chr11	8413962	8416152	MACS_peak_2036	1447.68	Chr4	1737650	1737885	MACS_peak_11319	117.74
Chr1	9748643	9749619	MACS_peak_505	124.94	Chr5	23935236	23935949	MACS_peak_13062	3130.38	Chr12	18797088	18797464	MACS_peak_3692	1680.98	Chr11	6457359	6457644	MACS_peak_1992	3100	Chr11	8465395	8465483	MACS_peak_2037	254.3	Chr4	1742825	1743023	MACS_peak_11320	392.56
Chr1	9763471	9764160	MACS_peak_506	20.8	Chr5	23949468	23949698	MACS_peak_13063	164.48	Chr12	18799681	18799907	MACS_peak_3693	14.84	Chr11	6652598	6653213	MACS_peak_1993	3100	Chr11	9479571	9479741	MACS_peak_2051	1.81	Chr4	1743895	1744325	MACS_peak_11321	3100
Chr1	9764587	9765007	MACS_peak_507	1.12	Chr5	23962711	23962827	MACS_peak_13064	0.3	Chr12	18801561	18801770	MACS_peak_3694	623.06	Chr11	6681211	6681556	MACS_peak_1994	341.64	Chr11	9528837	9529007	MACS_peak_2052	0.27	Chr4	1746510	1747113	MACS_peak_11322	1186.74
Chr1	9768060	9768561	MACS_peak_508	155.06	Chr5	23964289	23964385	MACS_peak_13065	7.09	Chr12	18803529	18804271	MACS_peak_3695	1.99	Chr11	6896177	6896858	MACS_peak_1995	346.23	Chr11	9620120	9620813	MACS_peak_2054	272.12	Chr4	1752125	1753243	MACS_peak_11323	3100
Chr1	9830409	9830658	MACS_peak_511	0.26	Chr5	23969265	23970402	MACS_peak_13066	1909.43	Chr12	18805347	18805812	MACS_peak_3696	0.83	Chr11	6897752	6897845	MACS_peak_1996	3.04	Chr11	9698634	9698976	MACS_peak_2056	505	Chr4	1768689	1768919	MACS_peak_11324	4.11
Chr1	9883101	9883272	MACS_peak_512	21.3	Chr5	23976968	23977134	MACS_peak_13067	127.16	Chr12	18854288	18854481	MACS_peak_3697	1.03	Chr11	6899298	6899382	MACS_peak_1997	59.31	Chr11	9710203	9710720	MACS_peak_2057	278.29	Chr4	1791423	1793081	MACS_peak_11325	1735.27
Chr1	9885115	9885254	MACS_peak_513	5.12	Chr5	23979422	23980032	MACS_peak_13068	49.36	Chr12	18863318	18863561	MACS_peak_3698	0.07	Chr11	6935213	6935504	MACS_peak_1998	42.17	Chr11	9754535	9755087	MACS_peak_2058	303.24	Chr4	1798764	1799237	MACS_peak_11326	36.99
Chr1	9887812	9888392	MACS_peak_514	15.57	Chr5	23987042	23987846	MACS_peak_13069	14.96	Chr12	18865401	18865701	MACS_peak_3699	583.35	Chr11	6936550	6936947	MACS_peak_1999	39.22	Chr11	9790615	9790821	MACS_peak_2060	19.25	Chr4	1806050	1806406	MACS_peak_11327	75.92
Chr1	9899210	9899542	MACS_peak_515	0.44	Chr5	23992171	23992396	MACS_peak_13070	261.98	Chr12	18870154	18871092	MACS_peak_3700	1269.33	Chr11	6939436	6939740	MACS_peak_2000	4.91	Chr11	9819966	9820845	MACS_peak_2061	3100	Chr4	1833927	1834042	MACS_peak_11328	124.78
Chr1	9903362	9903520	MACS_peak_516	174.25	Chr5	24030222	24030521	MACS_peak_13071	121.24	Chr12	18930024	18930281	MACS_peak_3701	400.38	Chr11	6941389	6941591	MACS_peak_2001	207.97	Chr11	9898010	9898457	MACS_peak_2062	3100	Chr4	1858442	1858634	MACS_peak_11329	3100
Chr1	9906182	9906869	MACS_peak_517	109.21	Chr5	24039864	24040086	MACS_peak_13072	8.93	Chr12	18933452	18933576	MACS_peak_3702	412.42	Chr11	6980953	6981142	MACS_peak_2002	0.77	Chr11	10035297	10036150	MACS_peak_2063	18.26	Chr4	1870997	1871323	MACS_peak_11330	14.07
Chr1	9911660	9911720	MACS_peak_518	213.97	Chr5	24043887	24045071	MACS_peak_13073	16.31	Chr12	18938154	18939484	MACS_peak_3703	3100	Chr11	6997156	6997489	MACS_peak_2003	3100	Chr11	10062391	10062531	MACS_peak_2064	1636.39	Chr4	1893628	1893870	MACS_peak_11331	3100
Chr1	9912626	9912962	MACS_peak_519	1343.34	Chr5	24107826	24108530	MACS_peak_13075	1055.83	Chr12	18993016	18994061	MACS_peak_3704	1.81	Chr11	7009557	7010339	MACS_peak_2004	500.26	Chr11	10107108	10107326	MACS_peak_2065	3100	Chr4	1910548	1911927	MACS_peak_11332	3100
Chr1	9914018	9914329	MACS_peak_520	0.3	Chr5	24113477	24113687	MACS_peak_13076	1.19	Chr12	19011919	19011992	MACS_peak_3706	533.95	Chr11	7018413	7019700	MACS_peak_2005	38.75	Chr11	10117975	10118372	MACS_peak_2066	1140.05	Chr4	1925984	1926170	MACS_peak_11333	142.73
Chr1	9916674	9916801	MACS_peak_521	12.19	Chr5	24118595	24118978	MACS_peak_13077	1094.25	Chr12	19285767	19286388	MACS_peak_3708	185.51	Chr11	7029370	7029811	MACS_peak_2006	2.84	Chr11	10122545	10122698	MACS_peak_2067	18.12	Chr4	1951760	1951858	MACS_peak_11334	10.99
Chr1	9980209	9981034	MACS_peak_522	4.02	Chr5	24201541	24202195	MACS_peak_13078	56.4	Chr12	19290368	19290903	MACS_peak_3709	1439.84	Chr11	7180949	7181699	MACS_peak_2008	12.17	Chr11	10215461	10216316	MACS_peak_2069	242.14	Chr4	1955845	1956066	MACS_peak_11335	311.86
Chr1	10018346	10018571	MACS_peak_523	29.8	Chr5	24217614	24218238	MACS_peak_13079	16.22	Chr12	19391772	19392307	MACS_peak_3710	1110.43	Chr11	7201262	7201481	MACS_peak_2011	123.46	Chr11	10556718	10557101	MACS_peak_2074	296.45	Chr4	1983447	1983523	MACS_peak_11336	0.27
Chr1	10020382	10020705	MACS_peak_524	257.76	Chr5	24248741	24249406	MACS_peak_13080	965.18	Chr12	19396287	19396908	MACS_peak_3711	43.54	Chr11	7204455	7204771	MACS_peak_2012	13.9	Chr11	10558869	10559322	MACS_peak_2075	91.34	Chr4	1983623	1984816	MACS_peak_11337	1811.23
Chr1	10021990	10022228	MACS_peak_525	38.58	Chr5	24262617	24262827	MACS_peak_13081	55.24	Chr12	19521220	19522479	MACS_peak_3712	3100	Chr11	7206763	7206913	MACS_peak_2013	100.95	Chr11	10623197	10623338	MACS_peak_2076	19.82	Chr4	2032183	2032885	MACS_peak_11338	157.61
Chr1	10047487	10047680	MACS_peak_526	1.48	Chr5	24287105	24287702	MACS_peak_13082	7.96	Chr12	19530432	19531273	MACS_peak_3713	0.23	Chr11	7305671	7306258	MACS_peak_2014	63.09	Chr11	10625222	10625353	MACS_peak_2077	2.44	Chr4	2051558	2051795	MACS_peak_11339	1241.93
Chr1	10054093	10054272	MACS_peak_527	3100	Chr5	24312194	24312507	MACS_peak_13084	284.91	Chr12	19641345	19642816	MACS_peak_3714	230.37	Chr11	7307626	7307938	MACS_peak_2015	0.25	Chr11	10630262	10630729	MACS_peak_2078	6.65	Chr4	2055078	2055396	MACS_peak_11340	633.84
Chr1	10066013	10066557	MACS_peak_528	28.8	Chr5	24314431	24314883	MACS_peak_13085	2058.08	Chr12	19687070	19687368	MACS_peak_3715	0.18	Chr11	7342179	7342470	MACS_peak_2016	49.38	Chr11	10637414	10637657	MACS_peak_2079	3029.59	Chr4	2197860	2198373	MACS_peak_11341	3100
Chr1	10095250	10095634	MACS_peak_530	279.69	Chr5	24339922	24340489	MACS_peak_13086	157.2	Chr12	19690184	19690484	MACS_peak_3716	647.03	Chr11	7344423	7344570	MACS_peak_2017	2.17	Chr11	10787559	10788495	MACS_peak_2085	3100	Chr4	2201436	2201598	MACS_peak_11342	3100
Chr1	10106073	10106293	MACS_peak_531	3100	Chr5	24342437	24342939	MACS_peak_13087	5.85	Chr12	19691171	19692505	MACS_peak_3717	3100	Chr11	7346634	7346718	MACS_peak_2018	464.54	Chr11	10805659	10805831	MACS_peak_2086	1780.91	Chr4	2215046	2215170	MACS_peak_11345	3100
Chr1	10111653	10112234	MACS_peak_532	1397.52	Chr5	24345869	24346833	MACS_peak_13088	422.26	Chr12	19698925	19699062	MACS_peak_3718	5.5	Chr11	7398534	7398723	MACS_peak_2019	92.51	Chr11	10829651	10830341	MACS_peak_2087	13.41	Chr4	2233717	2234399	MACS_peak_11348	1919.58
Chr1	10132892	10133719	MACS_peak_533	240.56	Chr5	24364643	24364991	MACS_peak_13089	486.74	Chr12	19701594	19702028	MACS_peak_3719	2.63	Chr11	7429687	7430890	MACS_peak_2023	901.39	Chr11	10840272	10840457	MACS_peak_2088	0.34	Chr4	2236196	2236663	MACS_peak_11349	0.22
Chr1	10136711	10136879	MACS_peak_534	0.52	Chr5	24366234	24366557	MACS_peak_13090	2.2	Chr12	19718203	19718407	MACS_peak_3720	68.79	Chr11	7437863	7439012	MACS_peak_2024	158.95	Chr11	10899645	10900060	MACS_peak_2089	2481.32	Chr4	2250241	2251023	MACS_peak_11350	140.83
Chr1	10144634	10144748	MACS_peak_535	38.04	Chr5	24368353	24368633	MACS_peak_13091	3100	Chr12	19759176	19759320	MACS_peak_3721	756.71	Chr11	7457952	7458102	MACS_peak_2025	1587.33	Chr11	10905595	10905949	MACS_peak_2090	3100	Chr4	2251828	2252127	MACS_peak_11351	297.1
Chr1	10147436	10147721	MACS_peak_536	1299.68	Chr5	24373652	24374012	MACS_peak_13092	438.34	Chr12	19762454	19762802	MACS_peak_3722	583.24	Chr11	7646480	7647429	MACS_peak_2026	0.06	Chr11	10911099	10911342	MACS_peak_2091	124.4	Chr4	2260143	2260509	MACS_peak_11352	124.26
Chr1	10149511	10149762	MACS_peak_537	7.16	Chr5	24375180	24375839	MACS_peak_13093	829.42	Chr12	19793391	19793558	MACS_peak_3723	71.74	Chr11	7666380	7666598	MACS_peak_2028	0.25	Chr11	10964546	10964654	MACS_peak_2093	1861.36	Chr4	2262029	2263230	MACS_peak_11353	0.26
Chr1	10153120	10153216	MACS_peak_538	183.11	Chr5	24381960	24382106	MACS_peak_13094	18.73	Chr12	19803689	19805025	MACS_peak_3724	521.08	Chr11	7668475	7668694	MACS_peak_2029	749.45	Chr11	10974578	10975039	MACS_peak_2094	95.58	Chr4	2285652	2286435	MACS_peak_11354	2991.98
Chr1	10170571	10170698	MACS_peak_539	177.49	Chr5	24384416	24384727	MACS_peak_13095	541.06	Chr12	19825418	19825932	MACS_peak_3725	22.68	Chr11	7674640	7674775	MACS_peak_2030	67.27	Chr11	10976233	10976788	MACS_peak_2095	866.95	Chr4	2298769	2299890	MACS_peak_11356	270.96
Chr1	10173222	10173957	MACS_peak_540	0.33	Chr5	24433424	24433768	MACS_peak_13096	648.66	Chr12	19833923	19834643	MACS_peak_3726	3100	Chr11	7678761	7678812	MACS_peak_2031	0.05	Chr11	11208777	11209383	MACS_peak_2105	172.5	Chr4	2302451	2302996	MACS_peak_11357	322.51
Chr1	10186130	10186266	MACS_peak_541	1799.58	Chr5	24434842	24435097	MACS_peak_13097	2517.94	Chr12	19852419	19852800	MACS_peak_3727	7.19	Chr11	7728291	7728550	MACS_peak_2032	8.72	Chr11	11249057	11249704	MACS_peak_2106	3.12	Chr4	2304130	2304239	MACS_peak_11358	2033.93
Chr1	10188246	10188462	MACS_peak_542	24.44	Chr5	24437056	24437809	MACS_peak_13098	2.01	Chr12	19854138	19855849	MACS_peak_3728	12.1	Chr11	7757189	7757262	MACS_peak_2033	38.31	Chr11	11251234	11251620	MACS_peak_2107	6.02	Chr4	2310831	2310918	MACS_peak_11359	0.43
Chr1	10203422	10203802	MACS_peak_543	426.06	Chr5	24440181	24440361	MACS_peak_13099	3100	Chr12	19856527	19857277	MACS_peak_3729	40.02	Chr11	7757860	7758194	MACS_peak_2034	3100	Chr11	11836126	11836370	MACS_peak_2116	3.79	Chr4	2361753	2362781	MACS_peak_11360	21.68
Chr1	10206023	10206771	MACS_peak_544	312.54	Chr5	24442033	24442536	MACS_peak_13101	51.97	Chr12	19889485	19890087	MACS_peak_3730	927.53	Chr11	7774700	7775302	MACS_peak_2035	35.93	Chr11	11875448	11875636	MACS_peak_2118	97.14	Chr4	2380471	2380564	MACS_peak_11361	95.99
Chr1	10233937	10234470	MACS_peak_545	192.86	Chr5	24477733	24478401	MACS_peak_13102	66.8	Chr12	19908318	19908432	MACS_peak_3732	143.51	Chr11	7794248	7794682	MACS_peak_2036	3100	Chr11	11975836	11976341	MACS_peak_2119	0.7	Chr4	2412432	2412548	MACS_peak_11362	24.56
Chr1	10249174	10249429	MACS_peak_546	0.44	Chr5	24487983	24488522	MACS_peak_13103	177.28	Chr12	19937476	19937879	MACS_peak_3733	37.79	Chr11	7929319	7930065	MACS_peak_2037	0.11	Chr11	12004176	12004287	MACS_peak_2120	0.49	Chr4	2439971	2440241	MACS_peak_11363	159.18
Chr1	10260101	10260520	MACS_peak_547	46	Chr5	24507474	24507730	MACS_peak_13104	208.44	Chr12	19938264	19938747	MACS_peak_3734	2152.95	Chr11	8016365	8016905	MACS_peak_2038	17.04	Chr11	12008885	12009268	MACS_peak_2121	53.79	Chr4	2445706	2445933	MACS_peak_11364	0.67
Chr1	10273152	10273503	MACS_peak_548	841.55	Chr5	24508182	24508406	MACS_peak_13105	24.49	Chr12	19942002	19942316	MACS_peak_3735	0.25	Chr11	8137453	8138161	MACS_peak_2041	80.44	Chr11	12051300	12051822	MACS_peak_2122	585.82	Chr4	2467249	2467510	MACS_peak_11365	265.23
Chr1	10274563	10275708	MACS_peak_549	0.16	Chr5	24521236	24521456	MACS_peak_13106	14.24	Chr12	19954281	19954415	MACS_peak_3736	1.15	Chr11	8161933	8164719	MACS_peak_2043	993.99	Chr11	12111387	12111778	MACS_peak_2123	1029.42	Chr4	2475013	2475242	MACS_peak_11366	0.15
Chr1	10287097	10287600	MACS_peak_550	158.94	Chr5	24540390	24540574	MACS_peak_13107	1187.26	Chr12	19955072	19955157	MACS_peak_3737	1.67	Chr11	8165637	8166286	MACS_peak_2044	1353.41	Chr11	12153056	12153851	MACS_peak_2124	0.1	Chr4	2478185	2478748	MACS_peak_11367	338.35
Chr1	10293032	10293419	MACS_peak_551	27.14	Chr5	24541168	24541290	MACS_peak_13108	0.17	Chr12	19957410	19957805	MACS_peak_3738	3100	Chr11	8245361	8245528	MACS_peak_2045	561.77	Chr11	12173102	12173560	MACS_peak_2125	335.18	Chr4	2505467	2505874	MACS_peak_11368	823.28
Chr1	10319523	10320145	MACS_peak_552	1254.74	Chr5	24543899	24544220	MACS_peak_13109	1.15	Chr12	19987569	19987753	MACS_peak_3739	730.94	Chr11	8246822	8247209	MACS_peak_2046	3100	Chr11	12277135	12277955	MACS_peak_2127	10.49	Chr4	2590645	2591596	MACS_peak_11369	9.92
Chr1	10328045	10328543	MACS_peak_553	132.96	Chr5	24566883	24567219	MACS_peak_13110	1722.48	Chr12	20036145	20036355	MACS_peak_3740	1.98	Chr11	8250934	8251708	MACS_peak_2047	1946.45	Chr11	12677242	12677416	MACS_peak_2129	3.89	Chr4	2591890	2594864	MACS_peak_11370	957.11
Chr1	10356900	10357137	MACS_peak_554	0.14	Chr5	24569797	24570174	MACS_peak_13111	63.09	Chr12	20041209	20042141	MACS_peak_3741	347.29	Chr11	8292476	8292755	MACS_peak_2048	100.69	Chr11	12681332	12681479	MACS_peak_2130	692.29	Chr4	2599087	2600371	MACS_peak_11371	1627.6
Chr1	10364780	10365218	MACS_peak_555	120.53	Chr5	24630890	24631125	MACS_peak_13114	84.71	Chr12	20045370	20045546	MACS_peak_3742	176.41	Chr11	8326585	8327449	MACS_peak_2049	3100	Chr11	12683222	12683850	MACS_peak_2131	1755.36	Chr4	2605293	2605925	MACS_peak_11372	1928.61
Chr1	10376196	10376402	MACS_peak_556	743.67	Chr5	24646813	24647386	MACS_peak_13115	14.52	Chr12	20047693	20047830	MACS_peak_3743	980.06	Chr11	8329227	8329307	MACS_peak_2050	0.05	Chr11	12685758	12686563	MACS_peak_2132	2279.26	Chr4	2670497	2670737	MACS_peak_11373	3100
Chr1	10386755	10387059	MACS_peak_557	712.07	Chr5	24648800	24649253	MACS_peak_13116	0.06	Chr12	20052008	20052629	MACS_peak_3744	126.27	Chr11	8331055	8331521	MACS_peak_2051	3100	Chr11	12697034	12697846	MACS_peak_2133	1.5	Chr4	2680516	2680795	MACS_peak_11374	24.91
Chr1	10398283	10398566	MACS_peak_558	4.27	Chr5	24675194	24675681	MACS_peak_13117	1.82	Chr12	20054976	20055492	MACS_peak_3745	105.79	Chr11	8332734	8332901	MACS_peak_2052	926.85	Chr11	12699859	12700020	MACS_peak_2134	305.87	Chr4	2786883	2787241	MACS_peak_11375	1.72
Chr1	10418614	10418787	MACS_peak_559	2.69	Chr5	24683734	24684317	MACS_peak_13118	575.49	Chr12	20062179	20062309	MACS_peak_3746	369.12	Chr11	8413962	8416152	MACS_peak_2053	326.16	Chr11	12705367	12706297	MACS_peak_2135	0.62	Chr4	2788021	2788605	MACS_peak_11376	172.89
Chr1	10425175	10425361	MACS_peak_560	1605.6	Chr5	24745360	24747646	MACS_peak_13119	0.17	Chr12	20064493	20064596	MACS_peak_3747	3100	Chr11	8465395	8465483	MACS_peak_2054	103.71	Chr11	12710694	12711207	MACS_peak_2136	3100	Chr4	3012706	3013124	MACS_peak_11381	9.45
Chr1	10444261	10444547	MACS_peak_561	649.04	Chr5	24765792	24765883	MACS_peak_13120	375.17	Chr12	20066048	20066380	MACS_peak_3748	3100	Chr11	8599896	8600847	MACS_peak_2055	1.71	Chr11	12725547	12726113	MACS_peak_2137	3100	Chr4	3017171	3017465	MACS_peak_11382	2255.55
Chr1	10448719	10448960	MACS_peak_562	0.31	Chr5	24786456	24786903	MACS_peak_13121	383.74	Chr12	20081126	20081853	MACS_peak_3749	5.06	Chr11	9479571	9479741	MACS_peak_2068	65.67	Chr11	12750185	12750865	MACS_peak_2138	548.35	Chr4	3019954	3020320	MACS_peak_11383	78.16
Chr1	10499702	10500212	MACS_peak_563	21.89	Chr5	24795479	24796150	MACS_peak_13122	6.04	Chr12	20117864	20118017	MACS_peak_3750	21.3	Chr11	9528837	9529007	MACS_peak_2069	58.49	Chr11	12755643	12755707	MACS_peak_2139	0.38	Chr4	3027529	3028285	MACS_peak_11384	34.41
Chr1	10504890	10505082	MACS_peak_564	7.5	Chr5	24800655	24801299	MACS_peak_13123	3100	Chr12	20254068	20254161	MACS_peak_3752	279.86	Chr11	9620137	9620813	MACS_peak_2071	131.88	Chr11	12764353	12765383	MACS_peak_2140	0.82	Chr4	3029556	3030050	MACS_peak_11385	3100
Chr1	10509582	10509707	MACS_peak_565	535.54	Chr5	24837819	24838849	MACS_peak_13124	3100	Chr12	20259368	20259670	MACS_peak_3753	1501.62	Chr11	9698634	9698976	MACS_peak_2072	585.48	Chr11	12765433	12766285	MACS_peak_2141	21.43	Chr4	3063362	3063979	MACS_peak_11387	1257.99
Chr1	10562006	10562274	MACS_peak_566	43.75	Chr5	24858781	24860080	MACS_peak_13125	152.37	Chr12	20277981	20278204	MACS_peak_3754	2211.5	Chr11	9710137	9710720	MACS_peak_2073	257.61	Chr11	12768740	12769002	MACS_peak_2142	0.76	Chr4	3112989	3113619	MACS_peak_11389	309.41
Chr1	10572659	10572956	MACS_peak_568	486.08	Chr5	24862802	24863217	MACS_peak_13126	3100	Chr12	20292204	20292348	MACS_peak_3755	703.54	Chr11	9754471	9755087	MACS_peak_2074	401.68	Chr11	12770533	12770689	MACS_peak_2143	1134.82	Chr4	3159298	3159532	MACS_peak_11391	987.65
Chr1	10574003	10574165	MACS_peak_569	631.13	Chr5	24873947	24874268	MACS_peak_13127	0.05	Chr12	20314793	20315269	MACS_peak_3759	178.78	Chr11	9790615	9790821	MACS_peak_2076	25.38	Chr11	12774524	12775091	MACS_peak_2144	30.57	Chr4	3163920	3164154	MACS_peak_11392	919.78
Chr1	10615114	10615231	MACS_peak_570	12.71	Chr5	24927969	24928406	MACS_peak_13128	4.21	Chr12	20323014	20323134	MACS_peak_3760	785.61	Chr11	9801941	9802665	MACS_peak_2077	3100	Chr11	12777706	12778093	MACS_peak_2145	40.73	Chr4	3195816	3196230	MACS_peak_11393	3100
Chr1	10617198	10617700	MACS_peak_571	3100	Chr5	24932550	24934009	MACS_peak_13129	275.81	Chr12	20331064	20331164	MACS_peak_3761	23.53	Chr11	9819966	9820845	MACS_peak_2078	3100	Chr11	12827754	12828178	MACS_peak_2146	0.19	Chr4	3197828	3198153	MACS_peak_11394	69.82
Chr1	10626072	10627206	MACS_peak_572	2.63	Chr5	24943703	24945354	MACS_peak_13130	1195.43	Chr12	20375445	20375978	MACS_peak_3762	1313.33	Chr11	9898010	9898457	MACS_peak_2079	3100	Chr11	12839712	12840511	MACS_peak_2147	1264.75	Chr4	3220426	3221088	MACS_peak_11395	3100
Chr1	10634287	10634714	MACS_peak_573	197.28	Chr5	25006267	25008154	MACS_peak_13131	145.14	Chr12	20377710	20377973	MACS_peak_3763	86.74	Chr11	10035297	10036150	MACS_peak_2080	18.72	Chr11	12850852	12851483	MACS_peak_2148	186.43	Chr4	3227755	3228126	MACS_peak_11396	1357.53
Chr1	10645303	10645741	MACS_peak_574	0.09	Chr5	25024221	25024746	MACS_peak_13132	3100	Chr12	20379218	20379490	MACS_peak_3764	12.84	Chr11	10062391	10062531	MACS_peak_2081	1246.8	Chr11	12906049	12906313	MACS_peak_2150	0.27	Chr4	3261520	3261884	MACS_peak_11397	3100
Chr1	10646380	10646845	MACS_peak_575	1904.26	Chr5	25032315	25033666	MACS_peak_13133	771.76	Chr12	20417435	20417485	MACS_peak_3765	202.16	Chr11	10107108	10107326	MACS_peak_2082	3100	Chr11	12907231	12907945	MACS_peak_2151	70.82	Chr4	3283204	3283369	MACS_peak_11398	78.46
Chr1	10648184	10648892	MACS_peak_576	0.16	Chr5	25082472	25085695	MACS_peak_13136	1335.57	Chr12	20473245	20474709	MACS_peak_3766	16.03	Chr11	10117975	10118372	MACS_peak_2083	1513.16	Chr11	12935081	12935431	MACS_peak_2152	16.79	Chr4	3302880	3303113	MACS_peak_11399	268.9
Chr1	10657313	10657791	MACS_peak_577	0.33	Chr5	25102500	25102649	MACS_peak_13137	597.68	Chr12	20490224	20490884	MACS_peak_3767	0.07	Chr11	10122545	10122698	MACS_peak_2084	26.16	Chr11	12940508	12941377	MACS_peak_2153	84.98	Chr4	3306298	3307090	MACS_peak_11400	0.32
Chr1	10663420	10663610	MACS_peak_578	2313.19	Chr5	25103745	25104052	MACS_peak_13138	2583.31	Chr12	20492082	20492688	MACS_peak_3768	90.8	Chr11	10215461	10216316	MACS_peak_2085	3100	Chr11	12961291	12961695	MACS_peak_2154	74.96	Chr4	3339550	3339754	MACS_peak_11401	3175.24
Chr1	10681891	10683398	MACS_peak_579	8.81	Chr5	25106530	25106654	MACS_peak_13139	96.11	Chr12	20585610	20586159	MACS_peak_3769	587.02	Chr11	10512792	10513436	MACS_peak_2089	0.13	Chr11	12995060	12995204	MACS_peak_2155	3100	Chr4	3477796	3478227	MACS_peak_11403	263.2
Chr10	138278	138576	MACS_peak_582	46.48	Chr5	25113596	25114009	MACS_peak_13140	26.35	Chr12	20602902	20602996	MACS_peak_3770	18.37	Chr11	10556718	10557101	MACS_peak_2090	263.43	Chr11	12999132	12999451	MACS_peak_2156	51.69	Chr4	3515084	3515300	MACS_peak_11404	3100
Chr10	140844	140932	MACS_peak_583	665.75	Chr5	25174347	25174604	MACS_peak_13141	2261.5	Chr12	20603887	20604126	MACS_peak_3771	3100	Chr11	10558869	10559322	MACS_peak_2091	57.77	Chr11	13003706	13003969	MACS_peak_2157	3100	Chr4	3517389	3517854	MACS_peak_11405	3100
Chr10	163110	163755	MACS_peak_584	37.55	Chr5	25185939	25186569	MACS_peak_13142	0.46	Chr12	20606968	20607462	MACS_peak_3772	2507.14	Chr11	10622946	10623059	MACS_peak_2092	45.27	Chr11	13014225	13014446	MACS_peak_2158	3100	Chr4	3529588	3529670	MACS_peak_11406	98.5
Chr10	311141	311795	MACS_peak_586	1.06	Chr5	25188116	25188481	MACS_peak_13143	0.62	Chr12	20642815	20642958	MACS_peak_3774	15.8	Chr11	10625222	10625353	MACS_peak_2093	0.08	Chr11	13024190	13024774	MACS_peak_2159	150.89	Chr4	3560156	3560335	MACS_peak_11407	308.27
Chr10	329159	330282	MACS_peak_587	0.13	Chr5	25190769	25192094	MACS_peak_13144	390.75	Chr12	20644956	20645144	MACS_peak_3775	333.17	Chr11	10630333	10630729	MACS_peak_2094	6.35	Chr11	13027413	13027985	MACS_peak_2160	14.68	Chr4	3562743	3562896	MACS_peak_11408	70
Chr10	347801	348797	MACS_peak_589	28.48	Chr5	25262339	25262504	MACS_peak_13145	1045.14	Chr12	20675580	20675686	MACS_peak_3776	0.21	Chr11	10637414	10637657	MACS_peak_2095	3100	Chr11	13030577	13030934	MACS_peak_2162	0.61	Chr4	3563372	3563483	MACS_peak_11409	427.03
Chr10	373516	374656	MACS_peak_590	166.05	Chr5	25316131	25317286	MACS_peak_13146	265.43	Chr12	20683442	20684078	MACS_peak_3777	3100	Chr11	10709154	10709493	MACS_peak_2097	0.11	Chr11	13054361	13054802	MACS_peak_2165	889.69	Chr4	3569337	3569450	MACS_peak_11410	4.53
Chr10	395445	395715	MACS_peak_591	2.63	Chr5	25369943	25370182	MACS_peak_13147	1648.5	Chr12	20698683	20701566	MACS_peak_3778	2.05	Chr11	10787559	10788495	MACS_peak_2101	3100	Chr11	13056159	13056645	MACS_peak_2166	106.22	Chr4	3635963	3636091	MACS_peak_11417	693.26
Chr10	404664	404805	MACS_peak_592	34.57	Chr5	25443307	25443487	MACS_peak_13148	1508.97	Chr12	20717981	20718394	MACS_peak_3779	39.81	Chr11	10803124	10803909	MACS_peak_2102	9.73	Chr11	13071685	13071964	MACS_peak_2167	42.43	Chr4	3742226	3742430	MACS_peak_11419	3100
Chr10	459026	459289	MACS_peak_593	538.13	Chr5	25468317	25468559	MACS_peak_13149	3.78	Chr12	20776376	20777663	MACS_peak_3781	0.38	Chr11	10805659	10805831	MACS_peak_2103	1886.59	Chr11	13128550	13128738	MACS_peak_2170	4.15	Chr4	3745537	3745661	MACS_peak_11420	0.06
Chr10	462368	462463	MACS_peak_594	27.1	Chr5	25471658	25472212	MACS_peak_13150	631.32	Chr12	20789072	20789567	MACS_peak_3782	737.8	Chr11	10829659	10830341	MACS_peak_2104	20.02	Chr11	13154648	13154985	MACS_peak_2171	905.38	Chr4	3757493	3757935	MACS_peak_11421	3100
Chr10	570841	570977	MACS_peak_596	3100	Chr5	25478861	25479334	MACS_peak_13151	18.32	Chr12	20793442	20794114	MACS_peak_3783	975.86	Chr11	10832835	10832985	MACS_peak_2105	6.02	Chr11	13165497	13165744	MACS_peak_2173	2395.32	Chr4	3862875	3863459	MACS_peak_11422	3100
Chr10	572797	573490	MACS_peak_597	355.06	Chr5	25480866	25481478	MACS_peak_13152	367.41	Chr12	20796614	20796750	MACS_peak_3784	3100	Chr11	10899645	10900060	MACS_peak_2107	3100	Chr11	13166697	13166787	MACS_peak_2174	19.76	Chr4	3874922	3875174	MACS_peak_11423	3100
Chr10	574407	574605	MACS_peak_598	9.57	Chr5	25540938	25542507	MACS_peak_13153	2264.29	Chr12	20801692	20802463	MACS_peak_3785	39.78	Chr11	10905595	10905949	MACS_peak_2108	3100	Chr11	13183615	13183705	MACS_peak_2175	606.34	Chr4	3884515	3884860	MACS_peak_11424	438.96
Chr10	580252	580525	MACS_peak_599	416.42	Chr5	25544069	25544891	MACS_peak_13154	105.55	Chr12	20839377	20839741	MACS_peak_3787	1508.31	Chr11	10909381	10909618	MACS_peak_2109	3.04	Chr11	13197361	13197967	MACS_peak_2176	1291.38	Chr4	3902341	3903634	MACS_peak_11425	22.53
Chr10	581662	582005	MACS_peak_600	907.42	Chr5	25550611	25551617	MACS_peak_13155	0.2	Chr12	20840803	20842453	MACS_peak_3788	3100	Chr11	10911099	10911342	MACS_peak_2110	92.69	Chr11	13227178	13227254	MACS_peak_2177	34.14	Chr4	3930397	3930901	MACS_peak_11427	2.08
Chr10	627642	627833	MACS_peak_602	0.73	Chr5	25557897	25559473	MACS_peak_13157	300.37	Chr12	20860910	20861019	MACS_peak_3789	0.12	Chr11	10922562	10922976	MACS_peak_2111	3.35	Chr11	13437068	13437102	MACS_peak_2180	0.16	Chr4	3933104	3933336	MACS_peak_11428	590.87
Chr10	643284	643903	MACS_peak_603	1434.72	Chr5	25590284	25590692	MACS_peak_13158	894.18	Chr12	20867749	20868274	MACS_peak_3790	79.84	Chr11	10964546	10964654	MACS_peak_2113	1104.9	Chr11	13439040	13439153	MACS_peak_2181	150.45	Chr4	3943996	3944188	MACS_peak_11429	256.92
Chr10	650507	650942	MACS_peak_604	3100	Chr5	25594768	25595323	MACS_peak_13159	0.27	Chr12	20870418	20870641	MACS_peak_3791	0.1	Chr11	10968660	10970062	MACS_peak_2114	0.7	Chr11	13628820	13629297	MACS_peak_2182	0.41	Chr4	3945016	3945178	MACS_peak_11430	301.87
Chr10	690253	691542	MACS_peak_605	14.48	Chr5	25597248	25598004	MACS_peak_13160	1595.4	Chr12	20917694	20918369	MACS_peak_3792	0.86	Chr11	10974578	10975039	MACS_peak_2115	95.6	Chr11	13636165	13637058	MACS_peak_2183	65.9	Chr4	3980925	3981346	MACS_peak_11431	3.23
Chr10	706529	706700	MACS_peak_606	24.12	Chr5	25599318	25599811	MACS_peak_13161	99.3	Chr12	20924881	20925559	MACS_peak_3793	0.66	Chr11	10976233	10976788	MACS_peak_2116	1181	Chr11	14689884	14690574	MACS_peak_2192	137.22	Chr4	4030403	4030509	MACS_peak_11432	5.32
Chr10	708265	708607	MACS_peak_607	2163.16	Chr5	25607144	25608611	MACS_peak_13162	3100	Chr12	21065894	21065975	MACS_peak_3794	4.61	Chr11	11208777	11209383	MACS_peak_2121	136.66	Chr11	14943402	14943735	MACS_peak_2193	1685.18	Chr4	4034585	4035132	MACS_peak_11433	0.05
Chr10	746386	746599	MACS_peak_608	320.43	Chr5	25622785	25623115	MACS_peak_13163	148.96	Chr12	21067632	21067741	MACS_peak_3795	0.94	Chr11	11249057	11249704	MACS_peak_2122	15.97	Chr11	14945028	14945142	MACS_peak_2194	3100	Chr4	4093182	4093432	MACS_peak_11434	984.24
Chr10	757673	758779	MACS_peak_609	0.06	Chr5	25626416	25626972	MACS_peak_13164	15.18	Chr12	21143075	21143992	MACS_peak_3798	1.36	Chr11	11251234	11251620	MACS_peak_2123	7.84	Chr11	14946553	14946627	MACS_peak_2195	568.16	Chr4	4184706	4184935	MACS_peak_11435	3100
Chr10	766895	767326	MACS_peak_610	241.86	Chr5	25639394	25640757	MACS_peak_13165	1361.54	Chr12	21169143	21169218	MACS_peak_3799	1456.39	Chr11	11836126	11836370	MACS_peak_2132	1.54	Chr11	14947660	14947738	MACS_peak_2196	663.79	Chr4	4207146	4207755	MACS_peak_11436	973.61
Chr10	769520	770048	MACS_peak_611	724.07	Chr5	25648024	25648300	MACS_peak_13166	7.58	Chr12	21311874	21312022	MACS_peak_3806	2.75	Chr11	11875448	11875636	MACS_peak_2134	101.38	Chr11	14948555	14948646	MACS_peak_2197	421.8	Chr4	4227153	4227573	MACS_peak_11437	1422.59
Chr10	816930	817002	MACS_peak_612	2.56	Chr5	25666596	25667023	MACS_peak_13167	757.86	Chr12	21320333	21320640	MACS_peak_3807	13.85	Chr11	12004176	12004287	MACS_peak_2136	0.94	Chr11	14953079	14953219	MACS_peak_2198	1222.83	Chr4	4246982	4247933	MACS_peak_11438	0.24
Chr10	819297	819599	MACS_peak_613	6.8	Chr5	25675629	25675853	MACS_peak_13168	7.81	Chr12	21322502	21322682	MACS_peak_3808	12.86	Chr11	12008885	12009268	MACS_peak_2137	28.48	Chr11	15077017	15077572	MACS_peak_2201	6.42	Chr4	4268091	4269045	MACS_peak_11439	463.55
Chr10	872910	873221	MACS_peak_614	292.7	Chr5	25717356	25719131	MACS_peak_13170	211.94	Chr12	21323738	21324258	MACS_peak_3809	7.3	Chr11	12051300	12051867	MACS_peak_2138	599.42	Chr11	15122950	15123307	MACS_peak_2202	91.74	Chr4	4334302	4335256	MACS_peak_11440	545.31
Chr10	877335	877706	MACS_peak_615	69.59	Chr5	25750585	25751818	MACS_peak_13171	6.14	Chr12	21349878	21350253	MACS_peak_3812	704.91	Chr11	12111387	12111778	MACS_peak_2139	791.64	Chr11	15189282	15189437	MACS_peak_2203	3100	Chr4	4355372	4356323	MACS_peak_11441	2.33
Chr10	881812	881994	MACS_peak_616	44.91	Chr5	25753238	25754042	MACS_peak_13172	21.56	Chr12	21351824	21352725	MACS_peak_3813	1043.86	Chr11	12173102	12173560	MACS_peak_2140	373.34	Chr11	15207551	15208173	MACS_peak_2204	224.26	Chr4	4375755	4376175	MACS_peak_11442	1387.53
Chr10	922951	923180	MACS_peak_617	0.16	Chr5	25757226	25757707	MACS_peak_13173	3100	Chr12	21356024	21356404	MACS_peak_3814	529.86	Chr11	12277150	12277955	MACS_peak_2142	12.19	Chr11	15210658	15211374	MACS_peak_2205	768.79	Chr4	4395685	4396294	MACS_peak_11443	1057.17
Chr10	954518	954728	MACS_peak_618	2387.75	Chr5	25770609	25772653	MACS_peak_13174	1042.13	Chr12	21480543	21480764	MACS_peak_3816	122.4	Chr11	12608951	12610031	MACS_peak_2145	27.05	Chr11	15214327	15214468	MACS_peak_2206	120.37	Chr4	4418088	4418317	MACS_peak_11444	3100
Chr10	957035	957274	MACS_peak_619	951.11	Chr5	25784916	25785972	MACS_peak_13175	262.02	Chr12	21481877	21482047	MACS_peak_3817	11.14	Chr11	12677242	12677416	MACS_peak_2146	44.35	Chr11	15375828	15376606	MACS_peak_2209	822.77	Chr4	4456162	4457307	MACS_peak_11446	106.02
Chr10	958046	958320	MACS_peak_620	701.08	Chr5	25801809	25803750	MACS_peak_13176	3100	Chr12	21509603	21510271	MACS_peak_3818	224.66	Chr11	12681332	12681479	MACS_peak_2147	857.67	Chr11	15381014	15381632	MACS_peak_2210	0.31	Chr4	4462945	4463341	MACS_peak_11447	625.56
Chr10	979018	979161	MACS_peak_621	119.95	Chr5	25821594	25821961	MACS_peak_13177	1100.29	Chr12	21522803	21523454	MACS_peak_3819	39.35	Chr11	12683222	12683850	MACS_peak_2148	1176.95	Chr11	15495771	15495947	MACS_peak_2211	145.32	Chr4	4478834	4479392	MACS_peak_11448	0.12
Chr10	998902	999548	MACS_peak_622	1.48	Chr5	25822957	25823918	MACS_peak_13178	86.4	Chr12	21527952	21528227	MACS_peak_3820	8.87	Chr11	12685758	12686563	MACS_peak_2149	2125.21	Chr11	15496835	15497081	MACS_peak_2212	1736.4	Chr4	4484952	4486259	MACS_peak_11449	3100
Chr10	1014201	1015589	MACS_peak_623	2.96	Chr5	25829829	25830411	MACS_peak_13179	23.27	Chr12	21533021	21533703	MACS_peak_3821	0.4	Chr11	12689391	12690066	MACS_peak_2150	0.06	Chr11	15503036	15503228	MACS_peak_2213	698.52	Chr4	4506096	4507827	MACS_peak_11450	2084.5
Chr10	1019479	1019635	MACS_peak_624	0.08	Chr5	25834935	25835262	MACS_peak_13180	255.19	Chr12	21537109	21537517	MACS_peak_3822	0.04	Chr11	12699859	12700020	MACS_peak_2151	130.08	Chr11	15506373	15506564	MACS_peak_2214	902.23	Chr4	4516639	4516775	MACS_peak_11452	79.45
Chr10	1022119	1022299	MACS_peak_625	138.24	Chr5	25859033	25859625	MACS_peak_13181	14.6	Chr12	21540105	21540400	MACS_peak_3824	35.23	Chr11	12705367	12706297	MACS_peak_2152	0.8	Chr11	15562504	15562722	MACS_peak_2215	1919.12	Chr4	4520068	4520231	MACS_peak_11453	0.17
Chr10	1028076	1028166	MACS_peak_626	0.05	Chr5	25863280	25863870	MACS_peak_13182	68.44	Chr12	21544226	21545192	MACS_peak_3825	0.11	Chr11	12710694	12711207	MACS_peak_2153	3100	Chr11	15563569	15563668	MACS_peak_2216	0.24	Chr4	4522701	4522848	MACS_peak_11454	2969.72
Chr10	1032777	1033244	MACS_peak_627	49.25	Chr5	25878643	25878787	MACS_peak_13183	580.76	Chr12	21547829	21547946	MACS_peak_3826	3100	Chr11	12725547	12726113	MACS_peak_2154	3100	Chr11	15564530	15565496	MACS_peak_2217	44.81	Chr4	4525182	4525322	MACS_peak_11455	6.13
Chr10	1035068	1035902	MACS_peak_628	88.17	Chr5	25887499	25888033	MACS_peak_13184	5.73	Chr12	21550829	21550935	MACS_peak_3827	597.84	Chr11	12738819	12739693	MACS_peak_2155	1082.92	Chr11	15572132	15572295	MACS_peak_2218	7.42	Chr4	4526478	4527056	MACS_peak_11456	0.07
Chr10	1077951	1078130	MACS_peak_629	2591.79	Chr5	25904436	25904748	MACS_peak_13185	55.88	Chr12	21633104	21633932	MACS_peak_3828	2.7	Chr11	12750185	12750716	MACS_peak_2156	520.06	Chr11	15764180	15764599	MACS_peak_2220	1219.36	Chr4	4529737	4530052	MACS_peak_11457	686.37
Chr10	1123190	1123373	MACS_peak_633	3029.68	Chr5	25918778	25919201	MACS_peak_13186	1295.05	Chr12	21667475	21667739	MACS_peak_3829	213.38	Chr11	12755643	12755707	MACS_peak_2157	0.06	Chr11	15895152	15895305	MACS_peak_2222	206.94	Chr4	4531709	4532379	MACS_peak_11458	74.42
Chr10	1165470	1166340	MACS_peak_634	0.06	Chr5	25955366	25955629	MACS_peak_13187	1.98	Chr12	21670329	21670513	MACS_peak_3830	5.86	Chr11	12764353	12765415	MACS_peak_2158	207.46	Chr11	16000323	16001986	MACS_peak_2224	745.86	Chr4	4535001	4535171	MACS_peak_11459	4.19
Chr10	1167720	1168429	MACS_peak_635	75.99	Chr5	25975867	25976502	MACS_peak_13188	0.11	Chr12	21673951	21674960	MACS_peak_3831	3100	Chr11	12765578	12766285	MACS_peak_2159	30.61	Chr11	16003078	16003201	MACS_peak_2225	726.6	Chr4	4539025	4539478	MACS_peak_11460	62.44
Chr10	1173628	1173749	MACS_peak_636	11.74	Chr5	25990458	25991798	MACS_peak_13189	2.03	Chr12	21680132	21680456	MACS_peak_3832	70.72	Chr11	12770533	12770689	MACS_peak_2160	1406.28	Chr11	16093290	16093413	MACS_peak_2226	459.32	Chr4	4578168	4578612	MACS_peak_11461	353.89
Chr10	1179920	1180105	MACS_peak_637	310.14	Chr5	25998443	25998631	MACS_peak_13190	844.44	Chr12	21681141	21681211	MACS_peak_3833	250.16	Chr11	12774524	12775091	MACS_peak_2161	25.35	Chr11	16094505	16096168	MACS_peak_2227	558.27	Chr4	4602734	4603266	MACS_peak_11462	7.38
Chr10	1181420	1181576	MACS_peak_638	0.1	Chr5	26003275	26003752	MACS_peak_13191	64.15	Chr12	21691258	21691955	MACS_peak_3834	9.18	Chr11	12777706	12778093	MACS_peak_2162	68.99	Chr11	16119080	16120080	MACS_peak_2228	0.33	Chr4	4621544	4622322	MACS_peak_11463	4.08
Chr10	1185409	1186797	MACS_peak_639	1528.08	Chr5	26035681	26036059	MACS_peak_13192	189.3	Chr12	21703842	21704334	MACS_peak_3836	1937.05	Chr11	12817142	12817423	MACS_peak_2163	0.73	Chr11	16284467	16285713	MACS_peak_2231	3100	Chr4	4625295	4625797	MACS_peak_11464	961.13
Chr10	1190731	1190813	MACS_peak_640	6.46	Chr5	26036689	26037207	MACS_peak_13193	1.85	Chr12	21724203	21724507	MACS_peak_3837	3.45	Chr11	12839712	12840511	MACS_peak_2164	1002.13	Chr11	16372978	16373378	MACS_peak_2233	31.27	Chr4	4656916	4657158	MACS_peak_11465	148.36
Chr10	1384036	1384181	MACS_peak_641	856.45	Chr5	26054311	26054966	MACS_peak_13194	0.16	Chr12	21740868	21741309	MACS_peak_3838	38.76	Chr11	12850852	12851483	MACS_peak_2165	272.36	Chr11	16376840	16377029	MACS_peak_2234	0.1	Chr4	4659921	4660363	MACS_peak_11466	3.32
Chr10	1384855	1385145	MACS_peak_642	6.75	Chr5	26056073	26056520	MACS_peak_13195	3100	Chr12	21749514	21749877	MACS_peak_3839	117.52	Chr11	12891498	12891836	MACS_peak_2167	8.67	Chr11	16393177	16393420	MACS_peak_2235	421.17	Chr4	4782686	4783123	MACS_peak_11467	377.12
Chr10	1387885	1387973	MACS_peak_643	1723.13	Chr5	26057573	26057992	MACS_peak_13196	715.6	Chr12	21762644	21762914	MACS_peak_3840	2.22	Chr11	12907231	12907945	MACS_peak_2168	338.55	Chr11	16414320	16414377	MACS_peak_2236	229.54	Chr4	4836299	4836913	MACS_peak_11468	432.54
Chr10	1454697	1454822	MACS_peak_644	161.89	Chr5	26063332	26063917	MACS_peak_13198	216.26	Chr12	21785640	21786476	MACS_peak_3841	0.29	Chr11	12940508	12941377	MACS_peak_2169	51.45	Chr11	16414765	16415236	MACS_peak_2237	136.26	Chr4	4883196	4883400	MACS_peak_11469	3100
Chr10	1457259	1458526	MACS_peak_645	20.47	Chr5	26071641	26072079	MACS_peak_13199	21.24	Chr12	21817727	21817781	MACS_peak_3844	0.14	Chr11	12961240	12961695	MACS_peak_2170	23.39	Chr11	16419658	16419873	MACS_peak_2238	93.59	Chr4	4897008	4897656	MACS_peak_11470	0.14
Chr10	1491464	1491809	MACS_peak_646	271.08	Chr5	26123999	26124568	MACS_peak_13201	12.36	Chr12	21819408	21819722	MACS_peak_3845	218.37	Chr11	12995060	12995204	MACS_peak_2171	3100	Chr11	16420722	16420868	MACS_peak_2239	0.31	Chr4	4937345	4939210	MACS_peak_11471	3100
Chr10	1498815	1499247	MACS_peak_647	0.05	Chr5	26126493	26127007	MACS_peak_13202	53.31	Chr12	21916534	21916638	MACS_peak_3846	472.83	Chr11	12997349	12997408	MACS_peak_2172	0.18	Chr11	16457469	16457809	MACS_peak_2241	2939.69	Chr4	4939931	4940222	MACS_peak_11472	153.3
Chr10	1670135	1671248	MACS_peak_651	10.16	Chr5	26128236	26128518	MACS_peak_13203	905.35	Chr12	21924703	21924978	MACS_peak_3848	680.16	Chr11	12999132	12999451	MACS_peak_2173	204.85	Chr11	16458471	16458580	MACS_peak_2242	452.28	Chr4	4974890	4975230	MACS_peak_11474	1.49
Chr10	1682723	1682922	MACS_peak_652	126.24	Chr5	26133190	26133504	MACS_peak_13204	3100	Chr12	21942068	21942740	MACS_peak_3849	125.99	Chr11	13003706	13003969	MACS_peak_2174	3100	Chr11	16498982	16499673	MACS_peak_2243	2692.33	Chr4	4976138	4977051	MACS_peak_11475	8.73
Chr10	1695674	1695948	MACS_peak_653	50.89	Chr5	26148272	26148710	MACS_peak_13205	141.75	Chr12	21943432	21943795	MACS_peak_3850	318.31	Chr11	13014225	13014446	MACS_peak_2175	3100	Chr11	16562759	16563450	MACS_peak_2246	415.19	Chr4	5050652	5050992	MACS_peak_11476	11.08
Chr10	1708931	1709051	MACS_peak_654	1892.45	Chr5	26171081	26172127	MACS_peak_13207	290.81	Chr12	21968534	21969026	MACS_peak_3851	116.7	Chr11	13024190	13024774	MACS_peak_2176	0.06	Chr11	16846825	16847277	MACS_peak_2248	7.4	Chr4	5051900	5052813	MACS_peak_11477	0.11
Chr10	1711279	1711699	MACS_peak_655	7.92	Chr5	26200733	26201779	MACS_peak_13208	6.8	Chr12	21988408	21989533	MACS_peak_3852	899.59	Chr11	13026182	13026664	MACS_peak_2177	908.52	Chr11	16849660	16849993	MACS_peak_2249	0.25	Chr4	5069819	5070244	MACS_peak_11478	258.42
Chr10	1723152	1723386	MACS_peak_656	22.61	Chr5	26218365	26219436	MACS_peak_13209	16.15	Chr12	21990639	21991358	MACS_peak_3853	6.61	Chr11	13027413	13027985	MACS_peak_2178	0.08	Chr11	16854360	16854802	MACS_peak_2250	3.33	Chr4	5072704	5073545	MACS_peak_11479	97.93
Chr10	1755365	1756226	MACS_peak_657	1875.32	Chr5	26266370	26267730	MACS_peak_13211	7.09	Chr12	21996890	21997106	MACS_peak_3854	12.7	Chr11	13030577	13030934	MACS_peak_2180	4.65	Chr11	16858262	16858484	MACS_peak_2251	610.56	Chr4	5084890	5085340	MACS_peak_11480	261.74
Chr10	1780892	1781040	MACS_peak_658	3100	Chr5	26270837	26272596	MACS_peak_13212	3100	Chr12	21999996	22000287	MACS_peak_3855	642.3	Chr11	13054361	13054802	MACS_peak_2182	906.91	Chr11	16970689	16971132	MACS_peak_2252	1546.49	Chr4	5095036	5095430	MACS_peak_11481	11.22
Chr10	1782700	1783077	MACS_peak_659	0.17	Chr5	26316511	26317080	MACS_peak_13213	523.96	Chr12	22001469	22001543	MACS_peak_3856	440.59	Chr11	13056159	13056645	MACS_peak_2183	271.87	Chr11	16975301	16975572	MACS_peak_2253	3100	Chr4	5100441	5101266	MACS_peak_11482	8.42
Chr10	1783989	1784090	MACS_peak_660	109.86	Chr5	26320932	26321827	MACS_peak_13214	76.71	Chr12	22007774	22008271	MACS_peak_3857	1025.94	Chr11	13071685	13071964	MACS_peak_2184	0.86	Chr11	16985005	16985847	MACS_peak_2254	3.09	Chr4	5168678	5168827	MACS_peak_11483	6.36
Chr10	1785130	1785570	MACS_peak_661	3100	Chr5	26329139	26329299	MACS_peak_13215	215.05	Chr12	22014819	22015123	MACS_peak_3858	1551.28	Chr11	13128550	13128738	MACS_peak_2187	14.45	Chr11	17012773	17012896	MACS_peak_2257	631.07	Chr4	5173502	5174212	MACS_peak_11484	579.38
Chr10	1811862	1812027	MACS_peak_662	4.46	Chr5	26330599	26330756	MACS_peak_13216	133.32	Chr12	22024387	22024460	MACS_peak_3859	68.3	Chr11	13154648	13154985	MACS_peak_2188	1114.3	Chr11	17014711	17014944	MACS_peak_2258	5.61	Chr4	5268882	5270058	MACS_peak_11485	1376.01
Chr10	1840708	1840935	MACS_peak_663	117.66	Chr5	26331327	26331449	MACS_peak_13217	155.45	Chr12	22032215	22032476	MACS_peak_3860	28.23	Chr11	13162183	13162390	MACS_peak_2190	117.97	Chr11	17059848	17060083	MACS_peak_2259	0.36	Chr4	5315843	5315963	MACS_peak_11486	1614.68
Chr10	1856141	1856618	MACS_peak_664	276.35	Chr5	26371061	26371526	MACS_peak_13218	83.64	Chr12	22038210	22038589	MACS_peak_3861	1006.3	Chr11	13165497	13165744	MACS_peak_2191	1441.25	Chr11	17060981	17062220	MACS_peak_2260	516.99	Chr4	5324015	5324264	MACS_peak_11487	53.13
Chr10	1869289	1869536	MACS_peak_665	6.48	Chr5	26374118	26374268	MACS_peak_13219	4.96	Chr12	22040978	22041779	MACS_peak_3862	423.38	Chr11	13166697	13166787	MACS_peak_2192	0.29	Chr11	17093671	17093994	MACS_peak_2261	1166.76	Chr4	5364585	5364733	MACS_peak_11488	33.57
Chr10	1898402	1898516	MACS_peak_666	1213.37	Chr5	26400069	26400216	MACS_peak_13220	196.21	Chr12	22059012	22059219	MACS_peak_3864	39.19	Chr11	13173576	13173681	MACS_peak_2193	0.25	Chr11	17102111	17103450	MACS_peak_2262	2.16	Chr4	5438286	5438986	MACS_peak_11489	10.62
Chr10	1902435	1902643	MACS_peak_667	66.45	Chr5	26403492	26403609	MACS_peak_13221	0.39	Chr12	22060941	22061130	MACS_peak_3865	3100	Chr11	13183615	13183705	MACS_peak_2194	408.84	Chr11	17111554	17112092	MACS_peak_2263	2002.18	Chr4	5454927	5455617	MACS_peak_11490	2.69
Chr10	1919003	1920001	MACS_peak_668	566.57	Chr5	26406037	26406342	MACS_peak_13222	1010.77	Chr12	22063385	22063604	MACS_peak_3866	84.03	Chr11	13197366	13197967	MACS_peak_2195	1976.48	Chr11	17118939	17119477	MACS_peak_2264	1658.52	Chr4	5469573	5470086	MACS_peak_11491	4.15
Chr10	1934734	1935514	MACS_peak_669	1.87	Chr5	26416553	26417291	MACS_peak_13224	1542.04	Chr12	22065570	22065984	MACS_peak_3867	119.36	Chr11	13227178	13227254	MACS_peak_2196	43.68	Chr11	17119942	17120652	MACS_peak_2265	3.47	Chr4	5474876	5475070	MACS_peak_11492	138.13
Chr10	1936179	1937215	MACS_peak_670	18.68	Chr5	26449200	26449322	MACS_peak_13225	0.22	Chr12	22069605	22070276	MACS_peak_3868	135.39	Chr11	13439040	13439153	MACS_peak_2198	127.22	Chr11	17130647	17131011	MACS_peak_2266	2098.01	Chr4	5476656	5477196	MACS_peak_11493	45.81
Chr10	1938074	1938884	MACS_peak_671	34.85	Chr5	26455021	26455218	MACS_peak_13226	212.32	Chr12	22097890	22097982	MACS_peak_3869	3.09	Chr11	13580574	13581162	MACS_peak_2199	178.79	Chr11	17143848	17144386	MACS_peak_2267	0.33	Chr4	5581155	5581695	MACS_peak_11494	60.99
Chr10	1952964	1953155	MACS_peak_672	1189.23	Chr5	26462945	26463366	MACS_peak_13227	128.61	Chr12	22100070	22100212	MACS_peak_3870	2510.65	Chr11	13628820	13629297	MACS_peak_2200	16.73	Chr11	17144789	17145697	MACS_peak_2268	674.65	Chr4	5583281	5583475	MACS_peak_11495	142.5
Chr10	1964164	1964416	MACS_peak_675	106.95	Chr5	26474274	26474678	MACS_peak_13228	13.24	Chr12	22106052	22106802	MACS_peak_3871	1298.07	Chr11	13636165	13637058	MACS_peak_2201	24.27	Chr11	17148191	17148560	MACS_peak_2269	0.59	Chr4	5602717	5603407	MACS_peak_11497	3.93
Chr10	1989598	1990710	MACS_peak_676	159.56	Chr5	26475993	26476449	MACS_peak_13229	100.96	Chr12	22256004	22256703	MACS_peak_3873	3100	Chr11	14689884	14690574	MACS_peak_2204	57.46	Chr11	17149479	17150138	MACS_peak_2270	31.01	Chr4	5693800	5693948	MACS_peak_11498	1.91
Chr10	2022824	2023502	MACS_peak_677	11.46	Chr5	26478914	26480587	MACS_peak_13230	0.51	Chr12	22280123	22280871	MACS_peak_3874	125.55	Chr11	14696537	14697197	MACS_peak_2205	1.04	Chr11	17151806	17152724	MACS_peak_2271	44.57	Chr4	5736545	5736754	MACS_peak_11499	3100
Chr10	2044110	2044604	MACS_peak_678	823.31	Chr5	26480985	26483220	MACS_peak_13231	50.46	Chr12	22305900	22306465	MACS_peak_3875	0.8	Chr11	14943402	14943735	MACS_peak_2206	1296.01	Chr11	17188995	17192802	MACS_peak_2273	3100	Chr4	5774321	5774874	MACS_peak_11500	2289.82
Chr10	2063857	2064273	MACS_peak_679	10.48	Chr5	26486864	26487673	MACS_peak_13232	199.46	Chr12	22308630	22309692	MACS_peak_3876	13.9	Chr11	14945028	14945142	MACS_peak_2207	3100	Chr11	17194116	17194440	MACS_peak_2274	2.37	Chr4	5781022	5781141	MACS_peak_11502	1103.37
Chr10	2067390	2067974	MACS_peak_680	25.56	Chr5	26491519	26491865	MACS_peak_13233	4.96	Chr12	22385619	22385734	MACS_peak_3878	570.17	Chr11	14946553	14946627	MACS_peak_2208	594.77	Chr11	17235307	17236742	MACS_peak_2275	60.31	Chr4	5782367	5782718	MACS_peak_11503	35.33
Chr10	2072405	2072491	MACS_peak_682	645.87	Chr5	26498884	26499453	MACS_peak_13234	1067.99	Chr12	22415560	22415844	MACS_peak_3879	1251.23	Chr11	14947660	14947738	MACS_peak_2209	456.9	Chr11	17279583	17279839	MACS_peak_2276	1.4	Chr4	5891771	5892010	MACS_peak_11505	38.7
Chr10	2078749	2079229	MACS_peak_683	340.56	Chr5	26509870	26510364	MACS_peak_13235	0.05	Chr12	22416701	22416926	MACS_peak_3880	1.43	Chr11	14948555	14948646	MACS_peak_2210	349.73	Chr11	17322094	17322350	MACS_peak_2277	1.05	Chr4	5921030	5921382	MACS_peak_11506	1.14
Chr10	2111901	2112154	MACS_peak_684	314.54	Chr5	26541996	26543884	MACS_peak_13236	56.03	Chr12	22422442	22422645	MACS_peak_3881	712.64	Chr11	14953079	14953219	MACS_peak_2211	1288.88	Chr11	17364704	17366516	MACS_peak_2278	125	Chr4	5931737	5932294	MACS_peak_11507	2532.38
Chr10	2144207	2144781	MACS_peak_685	3078.08	Chr5	26564427	26564901	MACS_peak_13237	0.1	Chr12	22454466	22454753	MACS_peak_3882	0.08	Chr11	15077017	15077572	MACS_peak_2214	19.05	Chr11	17800065	17800318	MACS_peak_2284	791.08	Chr4	5940666	5940722	MACS_peak_11508	965.91
Chr10	2164979	2165266	MACS_peak_686	0.31	Chr5	26569915	26570358	MACS_peak_13238	0.05	Chr12	22474969	22475466	MACS_peak_3883	3100	Chr11	15103064	15103487	MACS_peak_2215	1471.73	Chr11	17823843	17823869	MACS_peak_2286	3100	Chr4	6023100	6023241	MACS_peak_11511	898.88
Chr10	2173858	2174152	MACS_peak_687	461.29	Chr5	26572333	26572591	MACS_peak_13239	13.52	Chr12	22485559	22485770	MACS_peak_3885	70.99	Chr11	15122950	15123307	MACS_peak_2216	57.16	Chr11	17838541	17838567	MACS_peak_2290	3100	Chr4	6033642	6033788	MACS_peak_11512	0.71
Chr10	2184606	2184808	MACS_peak_688	3.68	Chr5	26601357	26601441	MACS_peak_13240	13.5	Chr12	22494809	22495072	MACS_peak_3886	2286.34	Chr11	15189282	15189437	MACS_peak_2217	3100	Chr11	17954518	17954746	MACS_peak_2294	0.78	Chr4	6043262	6043679	MACS_peak_11514	442.3
Chr10	2186010	2186160	MACS_peak_689	3100	Chr5	26605827	26606502	MACS_peak_13241	214.92	Chr12	22497339	22497597	MACS_peak_3887	69.52	Chr11	15207551	15208173	MACS_peak_2218	221.62	Chr11	18091637	18091922	MACS_peak_2295	282.73	Chr4	6127357	6127458	MACS_peak_11520	0.24
Chr10	2227012	2227352	MACS_peak_690	1.65	Chr5	26622984	26624074	MACS_peak_13242	0.8	Chr12	22498094	22498418	MACS_peak_3888	61.04	Chr11	15210658	15211374	MACS_peak_2219	739.35	Chr11	18116778	18117348	MACS_peak_2297	0.58	Chr4	6129318	6129416	MACS_peak_11521	3100
Chr10	2346373	2346683	MACS_peak_691	14.32	Chr5	26667879	26668178	MACS_peak_13243	0.24	Chr12	22503477	22504486	MACS_peak_3889	2853.79	Chr11	15214327	15214468	MACS_peak_2220	16.93	Chr11	18215153	18215370	MACS_peak_2299	96.75	Chr4	6204922	6205468	MACS_peak_11523	2.8
Chr10	2348789	2349869	MACS_peak_692	1.01	Chr5	26671891	26672835	MACS_peak_13244	621.77	Chr12	22507946	22508130	MACS_peak_3890	5.2	Chr11	15375828	15376606	MACS_peak_2223	899.08	Chr11	18458092	18458911	MACS_peak_2301	994.25	Chr4	6238204	6239802	MACS_peak_11524	464.5
Chr10	2382669	2382840	MACS_peak_693	1406.24	Chr5	26674155	26674552	MACS_peak_13245	82.95	Chr12	22510726	22510990	MACS_peak_3891	248.58	Chr11	15495771	15495947	MACS_peak_2224	36.7	Chr11	18463186	18464310	MACS_peak_2302	6.14	Chr4	6341534	6342436	MACS_peak_11525	1018.81
Chr10	2408177	2408440	MACS_peak_694	17.68	Chr5	26675578	26676310	MACS_peak_13246	200.44	Chr12	22544284	22544964	MACS_peak_3892	8.8	Chr11	15496835	15497081	MACS_peak_2225	1645.31	Chr11	18470766	18471184	MACS_peak_2303	2008.98	Chr4	6347072	6347282	MACS_peak_11526	125.61
Chr10	2429604	2429748	MACS_peak_695	236.98	Chr5	26700003	26700324	MACS_peak_13248	768.16	Chr12	22588849	22589130	MACS_peak_3893	0.21	Chr11	15503036	15503228	MACS_peak_2226	286.5	Chr11	18520560	18521262	MACS_peak_2304	1726.45	Chr4	6349454	6350054	MACS_peak_11527	149.04
Chr10	2451711	2451864	MACS_peak_696	17.03	Chr5	26709815	26710118	MACS_peak_13249	0.05	Chr12	22665927	22666382	MACS_peak_3894	10.72	Chr11	15506373	15506564	MACS_peak_2227	596.18	Chr11	18524630	18524960	MACS_peak_2305	6.91	Chr4	6464609	6465150	MACS_peak_11530	1706.09
Chr10	2456763	2457737	MACS_peak_697	50.03	Chr5	26740231	26740851	MACS_peak_13250	76.13	Chr12	22668208	22669701	MACS_peak_3895	7.12	Chr11	15562504	15562722	MACS_peak_2228	3100	Chr11	18568254	18569355	MACS_peak_2306	3100	Chr4	6599625	6600883	MACS_peak_11532	188.61
Chr10	2516066	2516294	MACS_peak_698	1.18	Chr5	26790803	26791453	MACS_peak_13253	13.33	Chr12	22675147	22675352	MACS_peak_3896	250.83	Chr11	15564530	15565496	MACS_peak_2229	540.29	Chr11	18857792	18858218	MACS_peak_2308	0.58	Chr4	6604849	6605354	MACS_peak_11533	5.91
Chr10	2525587	2526354	MACS_peak_699	33.59	Chr5	26831790	26832099	MACS_peak_13255	5.06	Chr12	22677683	22677824	MACS_peak_3897	9.19	Chr11	15568869	15569983	MACS_peak_2230	5.21	Chr11	18863183	18863919	MACS_peak_2309	41.1	Chr4	6622027	6622890	MACS_peak_11534	2178.98
Chr10	2551649	2551752	MACS_peak_700	0.11	Chr5	26907371	26907559	MACS_peak_13256	37.68	Chr12	22679782	22680756	MACS_peak_3898	489.08	Chr11	15764180	15764599	MACS_peak_2232	1078.04	Chr11	19064278	19064987	MACS_peak_2310	60.71	Chr4	6671683	6672461	MACS_peak_11535	143.15
Chr10	2563276	2563839	MACS_peak_701	1.61	Chr5	26909268	26909577	MACS_peak_13257	1112.88	Chr13	16126	16364	MACS_peak_3899	156.02	Chr11	15886420	15887115	MACS_peak_2234	284.11	Chr11	19069724	19070150	MACS_peak_2311	1	Chr4	6672930	6673382	MACS_peak_11536	947.82
Chr10	2592239	2592366	MACS_peak_702	2281.85	Chr5	26930792	26931101	MACS_peak_13259	112.5	Chr13	31787	33228	MACS_peak_3900	529.83	Chr11	15895152	15895305	MACS_peak_2235	1514.79	Chr11	19197263	19197763	MACS_peak_2312	811.1	Chr4	6713292	6713455	MACS_peak_11538	258.46
Chr10	2594713	2594905	MACS_peak_703	162.36	Chr5	26978014	26979395	MACS_peak_13260	169.14	Chr13	37249	38336	MACS_peak_3901	207.43	Chr11	16000323	16001991	MACS_peak_2237	258.58	Chr11	19200033	19200427	MACS_peak_2313	518.86	Chr4	6864514	6865219	MACS_peak_11546	940.41
Chr10	2614812	2615047	MACS_peak_704	0.52	Chr5	26987625	26987888	MACS_peak_13261	274.74	Chr13	39953	40531	MACS_peak_3902	13.91	Chr11	16003078	16003201	MACS_peak_2238	273.32	Chr11	19216296	19216490	MACS_peak_2314	338.84	Chr4	6874856	6874974	MACS_peak_11547	0.05
Chr10	2631281	2631891	MACS_peak_705	29.41	Chr5	26993506	26993710	MACS_peak_13262	1.66	Chr13	63345	64428	MACS_peak_3903	349.87	Chr11	16093290	16093413	MACS_peak_2239	152.59	Chr11	19365296	19365670	MACS_peak_2315	823.86	Chr4	6877397	6877486	MACS_peak_11548	337.08
Chr10	2645492	2645605	MACS_peak_706	3100	Chr5	26999993	27000627	MACS_peak_13263	9.67	Chr13	64750	65277	MACS_peak_3904	3.25	Chr11	16094500	16096168	MACS_peak_2240	110.36	Chr11	19367566	19369083	MACS_peak_2316	71.7	Chr4	7021518	7021635	MACS_peak_11550	51.91
Chr10	2652845	2653090	MACS_peak_707	1885.53	Chr5	27011934	27013526	MACS_peak_13264	267.37	Chr13	76558	77201	MACS_peak_3905	14.36	Chr11	16284467	16285713	MACS_peak_2243	3100	Chr11	19371063	19371196	MACS_peak_2317	3100	Chr4	7023670	7024212	MACS_peak_11551	513.06
Chr10	2670031	2670471	MACS_peak_708	984.24	Chr5	27031687	27034171	MACS_peak_13265	2.39	Chr13	99738	99819	MACS_peak_3906	51.97	Chr11	16372978	16373378	MACS_peak_2245	31.76	Chr11	19397345	19398147	MACS_peak_2318	0.19	Chr4	7068936	7069438	MACS_peak_11552	3100
Chr10	2674351	2674691	MACS_peak_709	3100	Chr5	27058043	27058210	MACS_peak_13266	100.31	Chr13	101992	102634	MACS_peak_3907	1020.26	Chr11	16393177	16393420	MACS_peak_2246	212.21	Chr11	19458063	19458999	MACS_peak_2319	666.05	Chr4	7070260	7070466	MACS_peak_11553	16.25
Chr10	2694133	2694823	MACS_peak_710	30.43	Chr5	27062896	27063026	MACS_peak_13267	199.51	Chr13	116261	116542	MACS_peak_3908	78.26	Chr11	16414320	16414377	MACS_peak_2247	140.05	Chr11	19462125	19462548	MACS_peak_2320	0.47	Chr4	7511903	7512096	MACS_peak_11558	201.2
Chr10	2700362	2700568	MACS_peak_711	5.97	Chr5	27067985	27068195	MACS_peak_13268	1170.19	Chr13	123790	124982	MACS_peak_3909	549.53	Chr11	16414765	16415236	MACS_peak_2248	61.77	Chr11	19464902	19465105	MACS_peak_2321	40.3	Chr4	7514337	7514615	MACS_peak_11559	0.09
Chr10	2704877	2705020	MACS_peak_712	698.9	Chr5	27070277	27071813	MACS_peak_13269	1359.67	Chr13	126170	126521	MACS_peak_3910	0.12	Chr11	16419658	16419873	MACS_peak_2249	125.71	Chr11	19744517	19744917	MACS_peak_2323	467.58	Chr4	7565608	7565863	MACS_peak_11560	297.18
Chr10	2724850	2725086	MACS_peak_713	9.3	Chr5	27084208	27084540	MACS_peak_13270	3100	Chr13	137258	137957	MACS_peak_3911	284.46	Chr11	16457469	16457809	MACS_peak_2251	2386.09	Chr11	19749873	19750290	MACS_peak_2324	804.94	Chr4	7574645	7574761	MACS_peak_11561	221.46
Chr10	2740281	2740946	MACS_peak_714	324.66	Chr5	27147722	27147933	MACS_peak_13271	2.38	Chr13	150957	151116	MACS_peak_3912	1.98	Chr11	16458471	16458580	MACS_peak_2252	440.77	Chr11	20073752	20074415	MACS_peak_2327	469.69	Chr4	7999307	7999507	MACS_peak_11563	39.8
Chr10	2742358	2742999	MACS_peak_715	3100	Chr5	27148685	27149400	MACS_peak_13272	0.1	Chr13	187801	188146	MACS_peak_3913	365.87	Chr11	16486223	16486526	MACS_peak_2253	0.58	Chr11	20137929	20138115	MACS_peak_2328	48.09	Chr4	8367253	8367833	MACS_peak_11566	71.56
Chr10	2744886	2745261	MACS_peak_716	48.92	Chr5	27239312	27239529	MACS_peak_13273	27.97	Chr13	202475	202739	MACS_peak_3914	846.1	Chr11	16498982	16499673	MACS_peak_2254	3100	Chr11	20139395	20139702	MACS_peak_2329	1986.32	Chr4	8488483	8488557	MACS_peak_11571	0.38
Chr10	2836616	2836871	MACS_peak_717	1.25	Chr5	27274821	27275044	MACS_peak_13274	301.64	Chr13	203657	204371	MACS_peak_3915	387.05	Chr11	16562759	16563450	MACS_peak_2256	3179.33	Chr11	20171403	20171649	MACS_peak_2330	0.08	Chr4	8499989	8500484	MACS_peak_11572	615.56
Chr10	2845588	2845764	MACS_peak_718	563.03	Chr5	27279691	27281314	MACS_peak_13275	2358.61	Chr13	257519	257840	MACS_peak_3916	10.33	Chr11	16846825	16847277	MACS_peak_2258	110.01	Chr11	20208576	20208966	MACS_peak_2332	3100	Chr4	8550191	8550440	MACS_peak_11573	104.27
Chr10	2847219	2847837	MACS_peak_719	0.08	Chr5	27286356	27286474	MACS_peak_13276	409.26	Chr13	289003	289147	MACS_peak_3917	3100	Chr11	16849660	16849993	MACS_peak_2259	1.51	Chr11	20212712	20213002	MACS_peak_2333	0.06	Chr4	8562336	8562807	MACS_peak_11574	389.91
Chr10	2859746	2860399	MACS_peak_720	69.54	Chr5	27295711	27296800	MACS_peak_13277	17.49	Chr13	291214	291284	MACS_peak_3918	0.07	Chr11	16854360	16854802	MACS_peak_2260	0.59	Chr11	20219486	20219957	MACS_peak_2334	0.19	Chr4	8597751	8597942	MACS_peak_11575	3200.44
Chr10	2877170	2878328	MACS_peak_722	0.31	Chr5	27311503	27311984	MACS_peak_13278	3100	Chr13	294793	295458	MACS_peak_3919	102.99	Chr11	16858276	16858484	MACS_peak_2261	657.92	Chr11	20361656	20362563	MACS_peak_2335	1779.96	Chr4	8602001	8602193	MACS_peak_11576	110.63
Chr10	2906055	2906254	MACS_peak_723	730.02	Chr5	27322263	27322505	MACS_peak_13279	166.79	Chr13	346720	347023	MACS_peak_3923	129.83	Chr11	16970689	16971132	MACS_peak_2262	1847.85	Chr11	20424456	20425004	MACS_peak_2336	51.51	Chr4	8605309	8605368	MACS_peak_11577	0.29
Chr10	2908128	2908730	MACS_peak_724	278.11	Chr5	27331541	27332090	MACS_peak_13280	33.8	Chr13	378493	379412	MACS_peak_3924	26.52	Chr11	16975301	16975572	MACS_peak_2263	1770.54	Chr11	20428039	20428213	MACS_peak_2337	3100	Chr4	8606279	8606402	MACS_peak_11578	53.9
Chr10	2922389	2922845	MACS_peak_725	3100	Chr5	27334003	27334720	MACS_peak_13281	57.97	Chr13	416109	416678	MACS_peak_3926	560.8	Chr11	16984824	16985847	MACS_peak_2264	0.73	Chr11	20450597	20450702	MACS_peak_2338	3100	Chr4	8648658	8648951	MACS_peak_11580	910.58
Chr10	2927187	2927311	MACS_peak_726	116.79	Chr5	27336528	27336888	MACS_peak_13282	1292.31	Chr13	442978	443896	MACS_peak_3927	69.66	Chr11	17012773	17012896	MACS_peak_2267	777.81	Chr11	20467703	20467939	MACS_peak_2339	296.99	Chr4	8651613	8652112	MACS_peak_11581	3100
Chr10	2930577	2930967	MACS_peak_727	3100	Chr5	27384682	27385132	MACS_peak_13284	0.22	Chr13	466293	466524	MACS_peak_3928	3100	Chr11	17014711	17014944	MACS_peak_2268	18.32	Chr11	20480999	20481545	MACS_peak_2340	0.5	Chr4	8664207	8665577	MACS_peak_11582	325.13
Chr10	2934011	2934103	MACS_peak_728	1427.71	Chr5	27397365	27397767	MACS_peak_13285	513.89	Chr13	474586	474924	MACS_peak_3929	762	Chr11	17060981	17062301	MACS_peak_2269	876.9	Chr11	20484632	20484725	MACS_peak_2341	620.61	Chr4	8685179	8685705	MACS_peak_11583	0.55
Chr10	3019194	3019624	MACS_peak_729	1138.11	Chr5	27409111	27409630	MACS_peak_13286	380.97	Chr13	475857	476351	MACS_peak_3930	200.52	Chr11	17093671	17093994	MACS_peak_2270	1803.08	Chr11	20485197	20485693	MACS_peak_2342	0.49	Chr4	8708111	8709091	MACS_peak_11584	18.41
Chr10	3037169	3037630	MACS_peak_731	1468.36	Chr5	27428418	27429258	MACS_peak_13287	7.17	Chr13	484228	484826	MACS_peak_3931	168.56	Chr11	17102111	17103063	MACS_peak_2271	1.75	Chr11	20513010	20513171	MACS_peak_2343	2159.58	Chr4	8710455	8710887	MACS_peak_11585	50.97
Chr10	3039749	3039922	MACS_peak_732	595.62	Chr5	27511219	27512217	MACS_peak_13288	21.32	Chr13	486571	487163	MACS_peak_3932	56.44	Chr11	17111554	17112092	MACS_peak_2272	1408.27	Chr11	20517979	20518216	MACS_peak_2344	0.39	Chr4	8789836	8790543	MACS_peak_11586	87.75
Chr10	3047978	3049069	MACS_peak_733	118.94	Chr5	27515527	27516524	MACS_peak_13289	2.75	Chr13	493355	494192	MACS_peak_3933	3100	Chr11	17118939	17119477	MACS_peak_2273	1825.74	Chr11	20575464	20575588	MACS_peak_2346	1803.13	Chr4	8868748	8868846	MACS_peak_11587	3100
Chr10	3072413	3072596	MACS_peak_734	152.95	Chr5	27528333	27528746	MACS_peak_13290	3100	Chr13	498836	499590	MACS_peak_3934	69.66	Chr11	17119932	17120652	MACS_peak_2274	6.96	Chr11	20578916	20579580	MACS_peak_2347	13.81	Chr4	8870339	8870672	MACS_peak_11588	847.44
Chr10	3073536	3073682	MACS_peak_735	404.94	Chr5	27566625	27567843	MACS_peak_13291	115.55	Chr13	520080	520588	MACS_peak_3935	2542.14	Chr11	17130647	17131011	MACS_peak_2275	1780.4	Chr11	20599691	20600135	MACS_peak_2348	1622.57	Chr4	8880503	8880637	MACS_peak_11589	3100
Chr10	3074060	3074071	MACS_peak_736	657.6	Chr5	27572586	27572719	MACS_peak_13292	682.26	Chr13	534822	536373	MACS_peak_3936	3100	Chr11	17144789	17145697	MACS_peak_2276	570	Chr11	20621307	20622211	MACS_peak_2349	712.52	Chr4	8902599	8902750	MACS_peak_11590	253.13
Chr10	3077173	3077516	MACS_peak_737	73.33	Chr5	27586505	27586978	MACS_peak_13293	1.63	Chr13	548358	548872	MACS_peak_3937	3100	Chr11	17149445	17150138	MACS_peak_2277	13.06	Chr11	20622681	20623058	MACS_peak_2350	822.67	Chr4	8904851	8904914	MACS_peak_11591	680.4
Chr10	3078048	3078476	MACS_peak_738	3.71	Chr5	27589196	27589477	MACS_peak_13294	3100	Chr13	550766	551005	MACS_peak_3938	22.15	Chr11	17151838	17152724	MACS_peak_2278	0.96	Chr11	20652675	20653164	MACS_peak_2351	3100	Chr4	8954843	8955777	MACS_peak_11592	58.08
Chr10	3079478	3080399	MACS_peak_739	90.37	Chr5	27605290	27605530	MACS_peak_13295	3100	Chr13	557399	558311	MACS_peak_3939	206.19	Chr11	17188995	17192802	MACS_peak_2280	3100	Chr11	20658843	20659100	MACS_peak_2352	412.87	Chr4	8968500	8968789	MACS_peak_11593	3100
Chr10	3087366	3087967	MACS_peak_740	19.41	Chr5	27611256	27612331	MACS_peak_13296	338.21	Chr13	561327	562830	MACS_peak_3940	3100	Chr11	17235307	17236510	MACS_peak_2281	14.25	Chr11	20730752	20731112	MACS_peak_2355	0.27	Chr4	8969611	8970514	MACS_peak_11594	3100
Chr10	3099719	3100917	MACS_peak_741	707.87	Chr5	27616406	27617720	MACS_peak_13297	26.82	Chr13	598031	600262	MACS_peak_3942	2787.3	Chr11	17279583	17279839	MACS_peak_2282	0.39	Chr11	20806425	20806881	MACS_peak_2356	700.86	Chr4	8993449	8993533	MACS_peak_11595	616.57
Chr10	3102797	3103194	MACS_peak_742	462.44	Chr5	27637216	27637776	MACS_peak_13298	3100	Chr13	615771	616918	MACS_peak_3944	0.24	Chr11	17322094	17322350	MACS_peak_2283	0.14	Chr11	20817473	20818056	MACS_peak_2357	18.1	Chr4	9077165	9077249	MACS_peak_11599	583.54
Chr10	3120682	3120891	MACS_peak_743	15.77	Chr5	27658710	27658934	MACS_peak_13299	1889.75	Chr13	616953	618359	MACS_peak_3945	252.32	Chr11	17364704	17366516	MACS_peak_2284	70.63	Chr11	20940207	20940922	MACS_peak_2358	0.2	Chr4	9099769	9101604	MACS_peak_11600	3100
Chr10	3133496	3134365	MACS_peak_744	16.32	Chr5	27680065	27680734	MACS_peak_13300	2392.37	Chr13	664808	665459	MACS_peak_3946	36.08	Chr11	17800065	17800321	MACS_peak_2288	3100	Chr11	20954251	20954494	MACS_peak_2359	3100	Chr4	9363849	9364030	MACS_peak_11601	815.81
Chr10	3167897	3168286	MACS_peak_745	0.13	Chr5	27714672	27714806	MACS_peak_13301	9.27	Chr13	667365	668503	MACS_peak_3947	156.86	Chr11	17823843	17823869	MACS_peak_2291	3124.08	Chr11	21024509	21025385	MACS_peak_2360	3100	Chr4	9395450	9395647	MACS_peak_11602	0.78
Chr10	3169190	3169952	MACS_peak_746	0.09	Chr5	27716908	27717202	MACS_peak_13302	34.46	Chr13	690630	693515	MACS_peak_3949	2378.43	Chr11	17838541	17838567	MACS_peak_2296	1763.94	Chr11	21125224	21126211	MACS_peak_2361	3100	Chr4	9511916	9512295	MACS_peak_11603	495.96
Chr10	3198683	3199064	MACS_peak_747	785.77	Chr5	27722879	27723155	MACS_peak_13303	246.24	Chr13	695197	695653	MACS_peak_3950	59.48	Chr11	17954518	17954746	MACS_peak_2300	4.28	Chr11	21141645	21142032	MACS_peak_2362	3100	Chr4	9513862	9514124	MACS_peak_11604	4.36
Chr10	3261185	3261587	MACS_peak_748	367.45	Chr5	27727107	27727511	MACS_peak_13304	2.93	Chr13	695963	696496	MACS_peak_3951	11.58	Chr11	18091637	18091922	MACS_peak_2301	363.98	Chr11	21148751	21149017	MACS_peak_2363	940.74	Chr4	9596526	9596760	MACS_peak_11606	125.46
Chr10	3265190	3265553	MACS_peak_749	0.16	Chr5	27741143	27741484	MACS_peak_13305	3100	Chr13	706145	706998	MACS_peak_3952	88.43	Chr11	18116778	18117348	MACS_peak_2303	94.25	Chr11	21269677	21269977	MACS_peak_2365	935.02	Chr4	9620058	9620181	MACS_peak_11607	10.18
Chr10	3360860	3361181	MACS_peak_750	0.95	Chr5	27756295	27756404	MACS_peak_13306	0.09	Chr13	724908	725358	MACS_peak_3953	50.27	Chr11	18215153	18215370	MACS_peak_2305	43.44	Chr11	21275819	21276043	MACS_peak_2366	108.37	Chr4	9689396	9689938	MACS_peak_11609	13.62
Chr10	3366445	3367175	MACS_peak_751	864.23	Chr5	27783090	27783433	MACS_peak_13307	1.27	Chr13	740858	741227	MACS_peak_3954	1805.17	Chr11	18458092	18458911	MACS_peak_2307	570.8	Chr11	21276759	21277203	MACS_peak_2367	382.18	Chr4	9692481	9692751	MACS_peak_11610	0.21
Chr10	3372203	3372818	MACS_peak_752	1770.15	Chr5	27785485	27785680	MACS_peak_13308	0.06	Chr13	756449	757400	MACS_peak_3955	921.18	Chr11	18463186	18463875	MACS_peak_2308	16.98	Chr11	21283631	21283775	MACS_peak_2368	2405.97	Chr4	9737754	9738230	MACS_peak_11611	22.99
Chr10	3400833	3400979	MACS_peak_753	4.42	Chr5	27807495	27807876	MACS_peak_13309	291.15	Chr13	759928	760399	MACS_peak_3956	26.86	Chr11	18470766	18471184	MACS_peak_2309	1964.16	Chr11	21309399	21309751	MACS_peak_2369	63.23	Chr4	9879594	9879746	MACS_peak_11614	0.18
Chr10	3402654	3402774	MACS_peak_754	63.74	Chr5	27816343	27817142	MACS_peak_13310	2351.63	Chr13	777268	777661	MACS_peak_3957	224.21	Chr11	18520560	18521262	MACS_peak_2310	34.15	Chr11	21322360	21322494	MACS_peak_2370	311.06	Chr4	9895221	9896026	MACS_peak_11615	214.14
Chr10	3446441	3446804	MACS_peak_755	3100	Chr5	27830081	27830252	MACS_peak_13311	1803.68	Chr13	797522	797615	MACS_peak_3958	0.34	Chr11	18521804	18521987	MACS_peak_2311	1209	Chr11	21330029	21330465	MACS_peak_2371	22.36	Chr4	9896487	9897138	MACS_peak_11616	28.48
Chr10	3496096	3496465	MACS_peak_756	261.98	Chr5	27918079	27918446	MACS_peak_13312	231.54	Chr13	808514	810076	MACS_peak_3959	240.52	Chr11	18524630	18524960	MACS_peak_2312	1.02	Chr11	21332734	21333445	MACS_peak_2372	8.46	Chr4	9921990	9922860	MACS_peak_11618	858.36
Chr10	3499137	3499509	MACS_peak_757	2349.94	Chr5	27923791	27924404	MACS_peak_13313	254.46	Chr13	815263	815672	MACS_peak_3960	3100	Chr11	18568254	18569355	MACS_peak_2313	3100	Chr11	21349416	21350137	MACS_peak_2373	36.68	Chr4	9923951	9924126	MACS_peak_11619	111.84
Chr10	3503173	3503912	MACS_peak_758	10.72	Chr5	27944832	27945333	MACS_peak_13314	1067.54	Chr13	822057	822169	MACS_peak_3961	6.46	Chr11	18857792	18858218	MACS_peak_2314	5.21	Chr11	21351270	21352342	MACS_peak_2374	13.92	Chr4	9975509	9975696	MACS_peak_11621	19.23
Chr10	3504702	3506075	MACS_peak_759	0.45	Chr5	27947265	27947654	MACS_peak_13315	0.68	Chr13	831551	831785	MACS_peak_3962	17.19	Chr11	18862727	18863919	MACS_peak_2315	6.11	Chr11	21415615	21415826	MACS_peak_2375	1401.03	Chr4	9986537	9987636	MACS_peak_11622	728.82
Chr10	3521729	3522547	MACS_peak_760	231.86	Chr5	27949718	27949817	MACS_peak_13316	0.05	Chr13	835668	835785	MACS_peak_3963	326.59	Chr11	19064278	19065427	MACS_peak_2316	37.53	Chr11	21495130	21495370	MACS_peak_2376	754.23	Chr4	9988583	9988829	MACS_peak_11623	1454.62
Chr10	3528603	3529995	MACS_peak_761	336.86	Chr5	27951414	27951862	MACS_peak_13317	937.35	Chr13	851875	852146	MACS_peak_3964	1.84	Chr11	19069724	19070150	MACS_peak_2317	5.63	Chr11	21506637	21506855	MACS_peak_2377	1273.87	Chr4	9992549	9993323	MACS_peak_11624	1189.42
Chr10	3539647	3539902	MACS_peak_762	5.09	Chr5	27953820	27954327	MACS_peak_13318	329.59	Chr13	861750	861941	MACS_peak_3965	5.51	Chr11	19197253	19197763	MACS_peak_2318	1197.84	Chr11	21544669	21545678	MACS_peak_2379	368.24	Chr4	9995843	9996143	MACS_peak_11625	0.05
Chr10	3570695	3571515	MACS_peak_763	22.67	Chr5	27961917	27963145	MACS_peak_13319	3.4	Chr13	866983	867795	MACS_peak_3966	2360.83	Chr11	19200033	19200427	MACS_peak_2319	2632.25	Chr11	21549011	21549339	MACS_peak_2380	0.16	Chr4	10022351	10022684	MACS_peak_11626	3100
Chr10	3600136	3600949	MACS_peak_764	9.38	Chr5	27963714	27964424	MACS_peak_13320	1.83	Chr13	1001147	1001324	MACS_peak_3969	187.36	Chr11	19216296	19216490	MACS_peak_2320	185.33	Chr11	21552302	21552591	MACS_peak_2381	601.91	Chr4	10025246	10025636	MACS_peak_11627	340.53
Chr10	3607176	3607723	MACS_peak_765	124.23	Chr5	27982345	27982645	MACS_peak_13322	2.33	Chr13	1034575	1034866	MACS_peak_3970	753.18	Chr11	19234448	19235383	MACS_peak_2321	6.8	Chr11	21554661	21554959	MACS_peak_2382	0.05	Chr4	10087547	10087937	MACS_peak_11628	276.76
Chr10	3640793	3642184	MACS_peak_766	0.08	Chr5	27997195	27997511	MACS_peak_13324	4.48	Chr13	1107997	1110414	MACS_peak_3971	29.53	Chr11	19365296	19365670	MACS_peak_2322	697.24	Chr11	21573730	21574386	MACS_peak_2384	1222.43	Chr4	10090499	10090832	MACS_peak_11629	3100
Chr10	3649431	3649531	MACS_peak_767	35.96	Chr5	28009092	28009458	MACS_peak_13325	287.98	Chr13	1112801	1113242	MACS_peak_3972	46.68	Chr11	19367566	19369083	MACS_peak_2323	107.93	Chr11	21576362	21576425	MACS_peak_2385	159.11	Chr4	10117019	10117319	MACS_peak_11630	0.26
Chr10	3658158	3658307	MACS_peak_768	20.92	Chr5	28014210	28014830	MACS_peak_13326	500.29	Chr13	1119012	1119913	MACS_peak_3973	33.84	Chr11	19371063	19371196	MACS_peak_2324	3100	Chr11	21580708	21580948	MACS_peak_2386	489.47	Chr4	10119839	10120652	MACS_peak_11631	3100
Chr10	3659257	3659564	MACS_peak_769	39.28	Chr5	28016907	28017494	MACS_peak_13327	0.58	Chr13	1130179	1131436	MACS_peak_3974	44.98	Chr11	19372924	19373161	MACS_peak_2325	0.86	Chr11	21582012	21582157	MACS_peak_2387	0.07	Chr4	10124368	10124614	MACS_peak_11632	1364.27
Chr10	3690533	3690880	MACS_peak_771	0.33	Chr5	28018473	28018768	MACS_peak_13328	8.81	Chr13	1148667	1149159	MACS_peak_3975	57.35	Chr11	19458063	19458999	MACS_peak_2326	456.36	Chr11	21583543	21583932	MACS_peak_2388	450.56	Chr4	10137531	10137718	MACS_peak_11634	19.23
Chr10	3698445	3699378	MACS_peak_772	12.49	Chr5	28021251	28021521	MACS_peak_13329	190.99	Chr13	1167217	1167304	MACS_peak_3976	1136.8	Chr11	19462125	19462548	MACS_peak_2327	0.47	Chr11	21595961	21596048	MACS_peak_2389	3100	Chr4	10189658	10189833	MACS_peak_11637	94.09
Chr10	3713422	3713913	MACS_peak_773	0.14	Chr5	28026392	28026875	MACS_peak_13330	640.68	Chr13	1183903	1184721	MACS_peak_3977	0.05	Chr11	19464902	19465105	MACS_peak_2328	74.94	Chr11	21606901	21607114	MACS_peak_2390	258.04	Chr4	10190924	10191794	MACS_peak_11638	916.73
Chr10	3774888	3775511	MACS_peak_777	37.29	Chr5	28029991	28030243	MACS_peak_13331	124.94	Chr13	1187641	1188217	MACS_peak_3978	2645.03	Chr11	19489809	19491399	MACS_peak_2329	1607.16	Chr11	21614029	21614620	MACS_peak_2392	1345.87	Chr4	10203728	10204175	MACS_peak_11640	40.19
Chr10	3785146	3785403	MACS_peak_778	607.71	Chr5	28041367	28042561	MACS_peak_13332	417.66	Chr13	1189917	1190107	MACS_peak_3979	3149.79	Chr11	19744517	19744917	MACS_peak_2331	208.47	Chr11	21632411	21632654	MACS_peak_2393	3100	Chr4	10211974	10212268	MACS_peak_11641	1134.43
Chr10	3796458	3796820	MACS_peak_779	48.06	Chr5	28051386	28051897	MACS_peak_13333	415.06	Chr13	1203206	1203330	MACS_peak_3981	2563.94	Chr11	19749873	19750290	MACS_peak_2332	1186.49	Chr11	21643803	21643910	MACS_peak_2394	320.14	Chr4	10260650	10260771	MACS_peak_11642	1644.57
Chr10	3799140	3799412	MACS_peak_780	0.1	Chr5	28060500	28061265	MACS_peak_13334	2.51	Chr13	1206040	1206402	MACS_peak_3982	107.28	Chr11	20073752	20074369	MACS_peak_2335	147.05	Chr11	21645035	21645978	MACS_peak_2395	1178.81	Chr4	10266841	10267031	MACS_peak_11643	21.68
Chr10	3800869	3801004	MACS_peak_781	0.23	Chr5	28063680	28064099	MACS_peak_13335	3100	Chr13	1209879	1210585	MACS_peak_3983	104.5	Chr11	20137929	20138115	MACS_peak_2336	4.25	Chr11	21649973	21650147	MACS_peak_2396	198.87	Chr4	10287617	10287807	MACS_peak_11644	0.07
Chr10	3803021	3804152	MACS_peak_782	67.2	Chr5	28069627	28069731	MACS_peak_13336	51.29	Chr13	1212434	1212591	MACS_peak_3984	160.92	Chr11	20139395	20139702	MACS_peak_2337	3100	Chr11	21655092	21655365	MACS_peak_2397	41.58	Chr4	10293877	10293998	MACS_peak_11645	1522.62
Chr10	3831768	3832045	MACS_peak_783	116.84	Chr5	28071739	28072203	MACS_peak_13337	0.2	Chr13	1215133	1215242	MACS_peak_3985	408.78	Chr11	20208576	20208966	MACS_peak_2339	2895.34	Chr11	21670668	21670914	MACS_peak_2398	1109.82	Chr4	10306481	10306640	MACS_peak_11646	3100
Chr10	3835499	3835724	MACS_peak_785	27.19	Chr5	28135870	28136031	MACS_peak_13338	0.19	Chr13	1232607	1232821	MACS_peak_3986	981.29	Chr11	20212712	20213002	MACS_peak_2340	1.1	Chr11	21690643	21690793	MACS_peak_2399	36.58	Chr4	10342336	10342630	MACS_peak_11647	1330.32
Chr10	3845071	3845797	MACS_peak_786	758.79	Chr5	28143008	28143271	MACS_peak_13339	0.53	Chr13	1236924	1237140	MACS_peak_3987	1492.84	Chr11	20219486	20219957	MACS_peak_2341	1.22	Chr11	21727771	21728155	MACS_peak_2400	3100	Chr4	10453135	10453431	MACS_peak_11651	420.11
Chr10	3878365	3879586	MACS_peak_787	3100	Chr5	28158779	28159230	MACS_peak_13340	493.65	Chr13	1278968	1279390	MACS_peak_3988	0.66	Chr11	20361656	20362563	MACS_peak_2342	2139.43	Chr11	21811142	21811398	MACS_peak_2401	467.5	Chr4	10517723	10517834	MACS_peak_11653	10.98
Chr10	3886199	3886474	MACS_peak_788	0.98	Chr5	28167820	28168450	MACS_peak_13341	3100	Chr13	1281525	1282311	MACS_peak_3989	106.58	Chr11	20424456	20425004	MACS_peak_2343	1.33	Chr11	21844751	21844974	MACS_peak_2402	3100	Chr4	10678060	10678399	MACS_peak_11656	236.08
Chr10	3927287	3927820	MACS_peak_790	1189.43	Chr5	28203827	28205513	MACS_peak_13343	56.06	Chr13	1284299	1284708	MACS_peak_3990	201.44	Chr11	20428039	20428213	MACS_peak_2344	3054.72	Chr11	21873549	21875519	MACS_peak_2403	3.69	Chr4	10763613	10764222	MACS_peak_11660	1.37
Chr10	4025589	4026121	MACS_peak_791	0.18	Chr5	28216646	28216849	MACS_peak_13344	3100	Chr13	1286591	1287265	MACS_peak_3991	36.99	Chr11	20451007	20451167	MACS_peak_2345	3100	Chr11	21886310	21887078	MACS_peak_2404	8.77	Chr4	10764737	10764812	MACS_peak_11661	0.12
Chr10	4029810	4030347	MACS_peak_792	8.31	Chr5	28219521	28220013	MACS_peak_13345	1191.5	Chr13	1295421	1296945	MACS_peak_3992	5.91	Chr11	20467703	20467939	MACS_peak_2346	362.42	Chr11	21905080	21905188	MACS_peak_2405	670.05	Chr4	10777339	10777687	MACS_peak_11662	1466.15
Chr10	4034742	4035153	MACS_peak_793	423.69	Chr5	28229173	28229843	MACS_peak_13346	2239.85	Chr13	1305852	1306317	MACS_peak_3993	121.42	Chr11	20480999	20481545	MACS_peak_2347	0.44	Chr11	21909311	21909398	MACS_peak_2406	17.01	Chr4	10789179	10789307	MACS_peak_11663	0.16
Chr10	4091019	4091160	MACS_peak_794	6.61	Chr5	28232537	28233240	MACS_peak_13347	6.58	Chr13	1311694	1311758	MACS_peak_3994	3100	Chr11	20485197	20485693	MACS_peak_2348	312.22	Chr11	21922282	21923553	MACS_peak_2407	122.26	Chr4	10800808	10801421	MACS_peak_11664	0.41
Chr10	4094213	4095818	MACS_peak_795	2188.03	Chr5	28245111	28246078	MACS_peak_13348	1760.89	Chr13	1330236	1330980	MACS_peak_3995	13.69	Chr11	20486363	20486860	MACS_peak_2349	162.47	Chr11	21928388	21928735	MACS_peak_2408	0.12	Chr4	10842558	10842691	MACS_peak_11665	1.21
Chr10	4109231	4109919	MACS_peak_796	1.72	Chr5	28249976	28250184	MACS_peak_13350	111.59	Chr13	1355198	1355591	MACS_peak_3996	91.95	Chr11	20513010	20513171	MACS_peak_2350	1364.17	Chr11	21937195	21937741	MACS_peak_2410	1153.18	Chr4	10856226	10856403	MACS_peak_11666	193.18
Chr10	4134264	4134518	MACS_peak_797	852.67	Chr5	28258927	28259020	MACS_peak_13351	19.9	Chr13	1372495	1372966	MACS_peak_3997	23.79	Chr11	20517979	20518216	MACS_peak_2351	0.17	Chr11	21954743	21958205	MACS_peak_2411	55.22	Chr4	10867546	10868402	MACS_peak_11667	7.85
Chr10	4142562	4142964	MACS_peak_798	1524.92	Chr5	28260139	28260343	MACS_peak_13352	0.56	Chr13	1375493	1376444	MACS_peak_3998	905.24	Chr11	20575464	20575588	MACS_peak_2353	1352.69	Chr11	21977114	21980423	MACS_peak_2412	161.66	Chr4	10879239	10879387	MACS_peak_11668	0.28
Chr10	4149334	4150120	MACS_peak_799	3100	Chr5	28266758	28266958	MACS_peak_13353	0.66	Chr13	1391449	1391833	MACS_peak_3999	1143.07	Chr11	20578916	20579580	MACS_peak_2354	10.13	Chr11	22190569	22191313	MACS_peak_2414	3156.74	Chr4	10903644	10904710	MACS_peak_11671	3100
Chr10	4151635	4152066	MACS_peak_800	94.78	Chr5	28270489	28270959	MACS_peak_13354	3100	Chr13	1435962	1436217	MACS_peak_4000	51.23	Chr11	20599691	20600135	MACS_peak_2355	3100	Chr11	22195741	22195967	MACS_peak_2415	3100	Chr4	10991591	10992943	MACS_peak_11672	1234.26
Chr10	4162048	4162207	MACS_peak_801	473.89	Chr5	28310601	28310919	MACS_peak_13355	24.31	Chr13	1447899	1448419	MACS_peak_4001	1892.67	Chr11	20603318	20603558	MACS_peak_2356	0.45	Chr11	22218277	22218842	MACS_peak_2416	107.73	Chr4	11102580	11102787	MACS_peak_11673	4.12
Chr10	4165326	4165809	MACS_peak_802	0.05	Chr5	28318412	28318929	MACS_peak_13356	285.96	Chr13	1488218	1489264	MACS_peak_4002	622.14	Chr11	20621307	20622211	MACS_peak_2357	585.1	Chr11	22241716	22242037	MACS_peak_2417	1345.11	Chr4	11134881	11135519	MACS_peak_11675	502.91
Chr10	4166197	4167105	MACS_peak_803	192.45	Chr5	28319935	28320296	MACS_peak_13357	1596.85	Chr13	1514657	1514956	MACS_peak_4003	1054.64	Chr11	20622681	20623058	MACS_peak_2358	678.87	Chr11	22256269	22257116	MACS_peak_2418	109.49	Chr4	11135653	11136247	MACS_peak_11676	2416.06
Chr10	4170996	4172262	MACS_peak_804	3100	Chr5	28333396	28333525	MACS_peak_13358	3100	Chr13	1521633	1521945	MACS_peak_4004	2391.07	Chr11	20646775	20647394	MACS_peak_2359	0.16	Chr11	22258108	22258567	MACS_peak_2419	33	Chr4	11139686	11140427	MACS_peak_11677	4.11
Chr10	4184088	4184228	MACS_peak_805	2.83	Chr5	28336418	28337342	MACS_peak_13359	30.75	Chr13	1565997	1566463	MACS_peak_4005	607.07	Chr11	20652675	20653164	MACS_peak_2360	3100	Chr11	22292643	22292826	MACS_peak_2420	673.35	Chr4	11144388	11144550	MACS_peak_11678	5.21
Chr10	4185284	4185565	MACS_peak_806	82.39	Chr5	28400750	28401751	MACS_peak_13361	405.48	Chr13	1573821	1573903	MACS_peak_4006	627.39	Chr11	20658843	20659100	MACS_peak_2361	797.76	Chr11	22299357	22300635	MACS_peak_2421	1026.12	Chr4	11158557	11159505	MACS_peak_11679	0.32
Chr10	4192288	4192975	MACS_peak_807	126.29	Chr5	28402640	28403432	MACS_peak_13362	106.38	Chr13	1588903	1589470	MACS_peak_4007	3100	Chr11	20805832	20806325	MACS_peak_2364	360.42	Chr11	22321044	22321170	MACS_peak_2422	271.48	Chr4	11162745	11163071	MACS_peak_11680	3100
Chr10	4232427	4232609	MACS_peak_809	608.2	Chr5	28423550	28424027	MACS_peak_13363	0.07	Chr13	1592419	1593370	MACS_peak_4008	10.02	Chr11	20817439	20818056	MACS_peak_2365	37.85	Chr11	22322515	22322679	MACS_peak_2423	26.32	Chr4	11165859	11165977	MACS_peak_11682	418.24
Chr10	4262126	4262325	MACS_peak_810	3100	Chr5	28428526	28428893	MACS_peak_13364	5.46	Chr13	1593819	1594494	MACS_peak_4009	427.38	Chr11	20882335	20882894	MACS_peak_2366	0.07	Chr11	22361990	22362997	MACS_peak_2424	967.11	Chr4	11204577	11204777	MACS_peak_11684	13.35
Chr10	4263111	4263151	MACS_peak_811	51.32	Chr6	22100	22560	MACS_peak_13365	31.7	Chr13	1595929	1597427	MACS_peak_4010	3100	Chr11	20940207	20940922	MACS_peak_2367	32.11	Chr11	22376892	22377197	MACS_peak_2425	415.51	Chr4	11206300	11206400	MACS_peak_11685	751.46
Chr10	4268691	4268785	MACS_peak_812	36.24	Chr6	25197	25752	MACS_peak_13366	649.88	Chr13	1600581	1601027	MACS_peak_4011	3100	Chr11	20954251	20954494	MACS_peak_2368	3100	Chr11	22387745	22388661	MACS_peak_2426	892.69	Chr4	11209277	11209392	MACS_peak_11686	1.66
Chr10	4277842	4278108	MACS_peak_813	414.51	Chr6	51726	52266	MACS_peak_13367	874.95	Chr13	1641639	1642204	MACS_peak_4012	937.1	Chr11	20957782	20958285	MACS_peak_2369	0.07	Chr11	22404066	22404221	MACS_peak_2427	273.74	Chr4	11210096	11210179	MACS_peak_11687	54.65
Chr10	4300628	4302266	MACS_peak_814	2.07	Chr6	93661	93905	MACS_peak_13368	583.82	Chr13	1669685	1670153	MACS_peak_4014	781.12	Chr11	20967073	20967301	MACS_peak_2370	7.89	Chr11	22541113	22541563	MACS_peak_2428	17.12	Chr4	11211723	11211832	MACS_peak_11688	239.34
Chr10	4343969	4344323	MACS_peak_815	311.33	Chr6	94936	95406	MACS_peak_13369	209.41	Chr13	1677671	1677950	MACS_peak_4015	236.42	Chr11	21024509	21025385	MACS_peak_2371	3100	Chr11	22595482	22595827	MACS_peak_2430	1.03	Chr4	11234471	11234603	MACS_peak_11689	12.48
Chr10	4348944	4350007	MACS_peak_816	124.33	Chr6	128687	128889	MACS_peak_13370	2463.35	Chr13	1685236	1685363	MACS_peak_4016	70.32	Chr11	21125224	21126211	MACS_peak_2372	3100	Chr11	22659485	22660394	MACS_peak_2431	2849.5	Chr4	11253309	11253312	MACS_peak_11690	0.33
Chr10	4383556	4384682	MACS_peak_817	1176.9	Chr6	129805	129808	MACS_peak_13371	5.41	Chr13	1694329	1695859	MACS_peak_4017	0.32	Chr11	21141645	21142032	MACS_peak_2373	2609.86	Chr11	22712045	22712578	MACS_peak_2437	0.14	Chr4	11256309	11256402	MACS_peak_11691	1208.86
Chr10	4393992	4394557	MACS_peak_818	189.43	Chr6	131700	132180	MACS_peak_13372	3100	Chr13	1759328	1759532	MACS_peak_4019	299.01	Chr11	21148751	21149017	MACS_peak_2374	813.43	Chr11	22790030	22792051	MACS_peak_2438	1037.89	Chr4	11257975	11258082	MACS_peak_11692	40.85
Chr10	4400102	4400481	MACS_peak_819	2.35	Chr6	134350	134861	MACS_peak_13373	2993.02	Chr13	1765248	1765528	MACS_peak_4020	42.28	Chr11	21267480	21267552	MACS_peak_2375	3100	Chr11	22844957	22845426	MACS_peak_2439	684.89	Chr4	11292249	11292417	MACS_peak_11693	1339.3
Chr10	4401444	4402827	MACS_peak_820	492.9	Chr6	202868	204109	MACS_peak_13374	301.34	Chr13	1780486	1781700	MACS_peak_4021	3100	Chr11	21269677	21269977	MACS_peak_2376	438.29	Chr11	22923476	22923890	MACS_peak_2440	846.09	Chr4	11293859	11293952	MACS_peak_11694	3100
Chr10	4423545	4424070	MACS_peak_821	565.26	Chr6	215966	216088	MACS_peak_13375	9.8	Chr13	1785213	1785850	MACS_peak_4022	2.6	Chr11	21276759	21277203	MACS_peak_2377	475.19	Chr11	23117784	23118253	MACS_peak_2443	449.51	Chr4	11295887	11296146	MACS_peak_11695	3100
Chr10	4425691	4425965	MACS_peak_822	2607.51	Chr6	321818	322329	MACS_peak_13376	3100	Chr13	1804920	1805372	MACS_peak_4023	0.14	Chr11	21283631	21283775	MACS_peak_2378	3100	Chr11	23170110	23170459	MACS_peak_2444	0.08	Chr4	11297231	11297424	MACS_peak_11696	0.47
Chr10	4458224	4458780	MACS_peak_823	107.8	Chr6	324499	324979	MACS_peak_13377	3100	Chr13	1809048	1809273	MACS_peak_4024	1205.21	Chr11	21309399	21309751	MACS_peak_2379	59.2	Chr11	23171019	23172751	MACS_peak_2445	424.77	Chr4	11312430	11312636	MACS_peak_11697	0.82
Chr10	4466748	4466892	MACS_peak_824	288.93	Chr6	329221	329426	MACS_peak_13378	1148.83	Chr13	1830265	1830955	MACS_peak_4025	0.61	Chr11	21322360	21322494	MACS_peak_2380	324.03	Chr11	23192692	23192742	MACS_peak_2446	3.48	Chr4	11314507	11314783	MACS_peak_11698	28.63
Chr10	4470881	4471036	MACS_peak_825	5.17	Chr6	362165	362557	MACS_peak_13379	1488.29	Chr13	1833424	1833869	MACS_peak_4026	671.07	Chr11	21328921	21329278	MACS_peak_2381	0.09	Chr11	23250180	23250454	MACS_peak_2447	1862.96	Chr4	11335169	11335276	MACS_peak_11699	0.67
Chr10	4521342	4521893	MACS_peak_826	0.15	Chr6	406111	406655	MACS_peak_13380	55.02	Chr13	1843248	1843505	MACS_peak_4027	2.85	Chr11	21330029	21330465	MACS_peak_2382	138.29	Chr11	23284205	23284410	MACS_peak_2448	0.28	Chr4	11336389	11336621	MACS_peak_11700	1345.03
Chr10	4541420	4541696	MACS_peak_827	0.19	Chr6	428776	429203	MACS_peak_13381	9.8	Chr13	1920528	1920768	MACS_peak_4028	288.34	Chr11	21334447	21335352	MACS_peak_2383	3100	Chr11	23306179	23306932	MACS_peak_2452	3100	Chr4	11341929	11342153	MACS_peak_11701	112.99
Chr10	4545151	4545307	MACS_peak_828	0.19	Chr6	432890	433292	MACS_peak_13382	3121.99	Chr13	1944870	1945224	MACS_peak_4029	3100	Chr11	21349416	21350153	MACS_peak_2384	56.72	Chr11	23358642	23360125	MACS_peak_2453	0.27	Chr4	11346325	11346717	MACS_peak_11702	3100
Chr10	4547306	4547729	MACS_peak_829	3.04	Chr6	459234	459405	MACS_peak_13383	6.8	Chr13	1966351	1966495	MACS_peak_4030	269.56	Chr11	21351270	21352373	MACS_peak_2385	4.7	Chr11	23470486	23471241	MACS_peak_2454	3100	Chr4	11350300	11350690	MACS_peak_11703	1091.45
Chr10	4550928	4551319	MACS_peak_830	16.01	Chr6	462062	462248	MACS_peak_13384	792.85	Chr13	1969939	1970143	MACS_peak_4031	95.99	Chr11	21415615	21415828	MACS_peak_2386	963.31	Chr11	23493027	23493200	MACS_peak_2457	22.8	Chr4	11362221	11362790	MACS_peak_11704	3100
Chr10	4566059	4566788	MACS_peak_831	238.34	Chr6	468898	469200	MACS_peak_13385	147.86	Chr13	1970753	1970890	MACS_peak_4032	2079.17	Chr11	21495130	21495370	MACS_peak_2387	772.64	Chr11	23572327	23572583	MACS_peak_2459	46.25	Chr4	11404788	11405040	MACS_peak_11705	939.98
Chr10	4581307	4582540	MACS_peak_832	961.13	Chr6	472265	472558	MACS_peak_13386	1196.95	Chr13	1986526	1986788	MACS_peak_4033	0.89	Chr11	21506637	21506855	MACS_peak_2388	1148.78	Chr11	23574337	23574563	MACS_peak_2460	673.53	Chr4	11435812	11436110	MACS_peak_11707	0.08
Chr10	4597476	4597938	MACS_peak_834	74.81	Chr6	495327	496095	MACS_peak_13388	3100	Chr13	1990068	1990432	MACS_peak_4034	1248.63	Chr11	21544669	21545678	MACS_peak_2390	363.06	Chr11	23629446	23629965	MACS_peak_2461	675.62	Chr4	11451502	11452114	MACS_peak_11708	25.84
Chr10	4685641	4685876	MACS_peak_835	0.15	Chr6	509148	510103	MACS_peak_13389	2041.79	Chr13	1991359	1991639	MACS_peak_4035	500.33	Chr11	21550653	21552058	MACS_peak_2391	15.42	Chr11	23652656	23653281	MACS_peak_2462	14.53	Chr4	11464930	11465070	MACS_peak_11709	12.82
Chr10	4708857	4709569	MACS_peak_836	195.49	Chr6	535828	536433	MACS_peak_13390	242.38	Chr13	2003614	2004255	MACS_peak_4036	0.25	Chr11	21552302	21552591	MACS_peak_2392	710.87	Chr11	23695404	23695812	MACS_peak_2463	166.7	Chr4	11498569	11498896	MACS_peak_11710	241.63
Chr10	4714160	4715138	MACS_peak_837	74.47	Chr6	576563	576869	MACS_peak_13391	8.65	Chr13	2031238	2031586	MACS_peak_4037	100.94	Chr11	21554661	21554959	MACS_peak_2393	0.15	Chr11	23697019	23697327	MACS_peak_2464	101.41	Chr4	11505443	11506019	MACS_peak_11711	1822.16
Chr10	4892084	4892616	MACS_peak_838	5.7	Chr6	585691	585982	MACS_peak_13392	1.41	Chr13	2069623	2069969	MACS_peak_4038	2129.84	Chr11	21573730	21574381	MACS_peak_2394	1679.29	Chr11	23698601	23699528	MACS_peak_2465	1418.86	Chr4	11513807	11514248	MACS_peak_11712	484.8
Chr10	4962503	4962708	MACS_peak_839	47.46	Chr6	586300	586932	MACS_peak_13393	1.21	Chr13	2079581	2080037	MACS_peak_4039	0.08	Chr11	21576362	21576425	MACS_peak_2395	72.81	Chr11	23803404	23804796	MACS_peak_2466	2.78	Chr4	11523502	11523921	MACS_peak_11713	3100
Chr10	4996442	4996546	MACS_peak_841	23.39	Chr6	597218	597345	MACS_peak_13394	1.16	Chr13	2086044	2087090	MACS_peak_4040	14.73	Chr11	21580708	21580948	MACS_peak_2396	443.78	Chr11	23819222	23821164	MACS_peak_2467	3100	Chr4	11541733	11541829	MACS_peak_11714	944.55
Chr10	5060619	5061520	MACS_peak_843	9.19	Chr6	605125	605585	MACS_peak_13395	16.22	Chr13	2106982	2108184	MACS_peak_4041	3.7	Chr11	21582012	21582157	MACS_peak_2397	0.35	Chr11	23855604	23858659	MACS_peak_2470	34.98	Chr4	11543654	11544169	MACS_peak_11715	14.33
Chr10	5064679	5065033	MACS_peak_844	196.08	Chr6	626320	627444	MACS_peak_13396	12.26	Chr13	2117875	2120046	MACS_peak_4042	3100	Chr11	21583543	21583932	MACS_peak_2398	1106.2	Chr11	23884132	23885629	MACS_peak_2472	17.3	Chr4	11554293	11554653	MACS_peak_11716	150.16
Chr10	5174805	5175560	MACS_peak_847	37.14	Chr6	637125	637366	MACS_peak_13397	684.39	Chr13	2126506	2126940	MACS_peak_4043	7.17	Chr11	21596314	21596410	MACS_peak_2400	3100	Chr11	23901997	23904134	MACS_peak_2473	3100	Chr4	11561711	11561845	MACS_peak_11718	2160.98
Chr10	5181720	5182170	MACS_peak_848	78.44	Chr6	643879	643993	MACS_peak_13398	3100	Chr13	2180153	2181630	MACS_peak_4047	1454.15	Chr11	21606901	21607114	MACS_peak_2401	74.11	Chr11	23922366	23923158	MACS_peak_2474	170.56	Chr4	11591674	11594306	MACS_peak_11719	3100
Chr10	5195603	5196005	MACS_peak_849	3.05	Chr6	657289	657792	MACS_peak_13399	3100	Chr13	2190844	2191533	MACS_peak_4048	1990.47	Chr11	21614029	21614620	MACS_peak_2403	1480.88	Chr11	23923748	23924716	MACS_peak_2475	358.28	Chr4	11676170	11676896	MACS_peak_11721	3100
Chr10	5198668	5199499	MACS_peak_850	0.46	Chr6	662544	662767	MACS_peak_13400	243.81	Chr13	2217454	2218421	MACS_peak_4049	27.47	Chr11	21632411	21632654	MACS_peak_2404	3100	Chr11	24010867	24011021	MACS_peak_2477	3100	Chr4	11682465	11682708	MACS_peak_11722	3100
Chr10	5209922	5210015	MACS_peak_851	1784.64	Chr6	700322	701446	MACS_peak_13401	59.68	Chr13	2225761	2225878	MACS_peak_4050	196.61	Chr11	21642762	21643298	MACS_peak_2405	0.45	Chr11	24063265	24063415	MACS_peak_2478	2.2	Chr4	11684243	11684868	MACS_peak_11723	29.17
Chr10	5212570	5212796	MACS_peak_852	212.73	Chr6	711040	711281	MACS_peak_13402	649.41	Chr13	2228984	2229666	MACS_peak_4051	588.87	Chr11	21643803	21643910	MACS_peak_2406	56.16	Chr11	24164585	24164714	MACS_peak_2479	30.14	Chr4	11687293	11687854	MACS_peak_11724	160.22
Chr10	5228578	5228973	MACS_peak_853	7.93	Chr6	717738	717852	MACS_peak_13403	3100	Chr13	2260059	2261454	MACS_peak_4053	14.18	Chr11	21645035	21645997	MACS_peak_2407	355.85	Chr11	24169063	24169129	MACS_peak_2480	8.79	Chr4	11689820	11690295	MACS_peak_11725	3100
Chr10	5236864	5236995	MACS_peak_854	2864.12	Chr6	731241	731744	MACS_peak_13404	2940.55	Chr13	2263729	2264320	MACS_peak_4054	715.21	Chr11	21649973	21650147	MACS_peak_2408	49.56	Chr11	24178277	24179105	MACS_peak_2481	2288.71	Chr4	11693211	11693333	MACS_peak_11726	3100
Chr10	5238958	5239165	MACS_peak_855	241.55	Chr6	736496	736719	MACS_peak_13405	136.67	Chr13	2287617	2288261	MACS_peak_4055	37.36	Chr11	21670668	21670914	MACS_peak_2410	1805.96	Chr11	24181350	24182949	MACS_peak_2482	155.84	Chr4	11710107	11710582	MACS_peak_11727	217.72
Chr10	5269605	5269679	MACS_peak_857	6.81	Chr6	755388	755729	MACS_peak_13406	2378.53	Chr13	2296102	2296242	MACS_peak_4056	1780.85	Chr11	21690632	21690793	MACS_peak_2411	42.9	Chr11	24185275	24185576	MACS_peak_2483	406.02	Chr4	11713602	11713724	MACS_peak_11728	1108.34
Chr10	5273022	5273068	MACS_peak_858	0.4	Chr6	757100	757265	MACS_peak_13407	4.65	Chr13	2323613	2323773	MACS_peak_4057	14.73	Chr11	21727771	21728155	MACS_peak_2412	3100	Chr11	24187054	24187797	MACS_peak_2484	6.19	Chr4	11734321	11734563	MACS_peak_11729	1259.28
Chr10	5306483	5307240	MACS_peak_859	198.94	Chr6	759496	759598	MACS_peak_13408	6.95	Chr13	2332441	2332847	MACS_peak_4058	2873.31	Chr11	21730684	21730963	MACS_peak_2413	7.01	Chr11	24447971	24449062	MACS_peak_2487	1.67	Chr4	11737795	11738101	MACS_peak_11730	0.05
Chr10	5308782	5308950	MACS_peak_860	503.25	Chr6	760757	761284	MACS_peak_13409	7.61	Chr13	2354082	2354853	MACS_peak_4059	523.18	Chr11	21749879	21750738	MACS_peak_2414	321.44	Chr11	24469620	24470370	MACS_peak_2490	395.96	Chr4	11748084	11748309	MACS_peak_11731	86
Chr10	5326431	5327063	MACS_peak_861	51.54	Chr6	831628	832012	MACS_peak_13412	1072.53	Chr13	2377137	2378536	MACS_peak_4061	3100	Chr11	21782463	21783362	MACS_peak_2415	297.33	Chr11	24475139	24475565	MACS_peak_2491	86.29	Chr4	11763280	11763609	MACS_peak_11732	34.69
Chr10	5347640	5347773	MACS_peak_862	440.11	Chr6	849227	849510	MACS_peak_13413	572.54	Chr13	2395128	2396079	MACS_peak_4063	596.3	Chr11	21811142	21811398	MACS_peak_2416	1024.23	Chr11	24506333	24506679	MACS_peak_2492	219.1	Chr4	11791613	11791947	MACS_peak_11733	2.5
Chr10	5368956	5368993	MACS_peak_863	96.49	Chr6	952856	953285	MACS_peak_13415	3100	Chr13	2407091	2407686	MACS_peak_4064	2957.88	Chr11	21814149	21814671	MACS_peak_2417	1522.37	Chr11	24512763	24512957	MACS_peak_2493	3116.32	Chr4	11792430	11792600	MACS_peak_11734	231.18
Chr10	5371330	5371582	MACS_peak_864	3100	Chr6	1026238	1026888	MACS_peak_13416	18.03	Chr13	2418961	2419438	MACS_peak_4065	0.35	Chr11	21817363	21817551	MACS_peak_2418	0.12	Chr11	24516278	24516513	MACS_peak_2494	3100	Chr4	11826716	11827103	MACS_peak_11736	17.99
Chr10	5390703	5390974	MACS_peak_865	486.42	Chr6	1036304	1036625	MACS_peak_13417	0.99	Chr13	2419754	2420251	MACS_peak_4066	1019.56	Chr11	21818326	21818848	MACS_peak_2419	110.96	Chr11	24542163	24543066	MACS_peak_2495	389.12	Chr4	11830131	11830326	MACS_peak_11737	315.12
Chr10	5493751	5493837	MACS_peak_868	138.82	Chr6	1038149	1038248	MACS_peak_13418	24.97	Chr13	2428440	2429831	MACS_peak_4067	251.4	Chr11	21838128	21838280	MACS_peak_2420	0.04	Chr11	24553935	24554372	MACS_peak_2496	1.67	Chr4	11831502	11831947	MACS_peak_11738	79.15
Chr10	5500517	5500900	MACS_peak_869	14.14	Chr6	1040664	1040892	MACS_peak_13419	0.16	Chr13	2444198	2444532	MACS_peak_4068	5.21	Chr11	21844751	21844974	MACS_peak_2421	3100	Chr11	24555562	24555755	MACS_peak_2497	1463.67	Chr4	11847783	11848425	MACS_peak_11740	127.96
Chr10	5561799	5562486	MACS_peak_870	2466.08	Chr6	1100360	1100610	MACS_peak_13420	105.72	Chr13	2447606	2447865	MACS_peak_4069	4.19	Chr11	21886304	21887078	MACS_peak_2422	55.59	Chr11	24562666	24562870	MACS_peak_2498	71.46	Chr4	11854084	11855198	MACS_peak_11741	40.77
Chr10	5568759	5569157	MACS_peak_871	597.04	Chr6	1101535	1102352	MACS_peak_13421	477.78	Chr13	2462334	2463318	MACS_peak_4070	260.51	Chr11	21905080	21905188	MACS_peak_2423	761.17	Chr11	24567305	24567926	MACS_peak_2499	19.16	Chr4	11860926	11862897	MACS_peak_11742	509.71
Chr10	5574038	5574167	MACS_peak_873	127.87	Chr6	1103561	1103909	MACS_peak_13422	102.68	Chr13	2484534	2484888	MACS_peak_4071	3100	Chr11	21909311	21909398	MACS_peak_2424	39.23	Chr11	24585010	24585137	MACS_peak_2501	2648.42	Chr4	11910709	11912644	MACS_peak_11744	2110.12
Chr10	5595425	5595704	MACS_peak_874	49.43	Chr6	1106922	1107058	MACS_peak_13423	332.25	Chr13	2516537	2517920	MACS_peak_4072	3100	Chr11	21922282	21923553	MACS_peak_2425	73.76	Chr11	24586032	24586345	MACS_peak_2502	30.6	Chr4	11935949	11936366	MACS_peak_11745	0.06
Chr10	5597383	5597487	MACS_peak_875	57.45	Chr6	1187454	1188093	MACS_peak_13424	3044.23	Chr13	2522232	2522293	MACS_peak_4073	0.28	Chr11	21932124	21933263	MACS_peak_2426	4.92	Chr11	24587920	24588653	MACS_peak_2503	1204.63	Chr4	11971979	11972343	MACS_peak_11746	2842.87
Chr10	5609603	5610092	MACS_peak_876	17.13	Chr6	1199755	1199878	MACS_peak_13425	195.63	Chr13	2539268	2540225	MACS_peak_4074	3100	Chr11	21937195	21937741	MACS_peak_2428	499.75	Chr11	24631495	24631639	MACS_peak_2505	904.66	Chr4	12070272	12071195	MACS_peak_11747	87.68
Chr10	5621557	5621947	MACS_peak_877	83.46	Chr6	1209894	1210086	MACS_peak_13426	1315.46	Chr13	2540808	2540909	MACS_peak_4075	0.22	Chr11	21954820	21956574	MACS_peak_2429	3.75	Chr11	24654829	24655166	MACS_peak_2506	4.69	Chr4	12073108	12073795	MACS_peak_11748	990.4
Chr10	5623694	5623851	MACS_peak_878	47.93	Chr6	1212166	1212419	MACS_peak_13427	62.62	Chr13	2541797	2541945	MACS_peak_4076	195.73	Chr11	21956604	21958205	MACS_peak_2430	65.47	Chr11	24661964	24662222	MACS_peak_2507	0.15	Chr4	12100874	12101244	MACS_peak_11749	93.43
Chr10	5648215	5648766	MACS_peak_879	198.68	Chr6	1216575	1216716	MACS_peak_13428	3.91	Chr13	2545017	2547125	MACS_peak_4077	2994.78	Chr11	21977801	21980279	MACS_peak_2431	137.98	Chr11	24672952	24673033	MACS_peak_2508	0.37	Chr4	12115197	12115346	MACS_peak_11750	7.26
Chr10	5653584	5653900	MACS_peak_880	13.18	Chr6	1218173	1218373	MACS_peak_13429	25.73	Chr13	2548460	2548769	MACS_peak_4078	720.59	Chr11	22001717	22002522	MACS_peak_2432	21.63	Chr11	24675335	24675544	MACS_peak_2509	3100	Chr4	12138724	12139410	MACS_peak_11751	3100
Chr10	5666161	5667262	MACS_peak_881	233.32	Chr6	1219873	1220612	MACS_peak_13430	4.48	Chr13	2596830	2597655	MACS_peak_4079	5.48	Chr11	22190569	22191313	MACS_peak_2434	3116.23	Chr11	24677700	24678048	MACS_peak_2510	2005.78	Chr4	12183037	12183651	MACS_peak_11752	738.58
Chr10	5702791	5703103	MACS_peak_883	869.91	Chr6	1225713	1226262	MACS_peak_13431	699.21	Chr13	2620349	2620532	MACS_peak_4080	3100	Chr11	22195741	22195967	MACS_peak_2435	2934.51	Chr11	24683917	24684068	MACS_peak_2511	971.74	Chr4	12213361	12213583	MACS_peak_11753	154.62
Chr10	5705275	5705715	MACS_peak_884	67.15	Chr6	1237099	1237306	MACS_peak_13432	21.97	Chr13	2623941	2624225	MACS_peak_4081	1006.53	Chr11	22218277	22219019	MACS_peak_2436	103.62	Chr11	24697259	24697490	MACS_peak_2512	16.73	Chr4	12214582	12215812	MACS_peak_11754	690.54
Chr10	5735265	5735436	MACS_peak_885	1214.07	Chr6	1244628	1244832	MACS_peak_13433	2.89	Chr13	2627054	2627713	MACS_peak_4082	17.42	Chr11	22241716	22242037	MACS_peak_2437	2003.74	Chr11	24705895	24706610	MACS_peak_2514	1.26	Chr4	12242431	12242756	MACS_peak_11755	34.56
Chr10	5737806	5738133	MACS_peak_886	2394.6	Chr6	1253031	1253520	MACS_peak_13434	38.41	Chr13	2675605	2675752	MACS_peak_4083	3100	Chr11	22256269	22257164	MACS_peak_2438	93.46	Chr11	24725607	24725751	MACS_peak_2516	3100	Chr4	12244401	12244607	MACS_peak_11756	41.93
Chr10	5740882	5741097	MACS_peak_887	974.34	Chr6	1295623	1296296	MACS_peak_13435	937.31	Chr13	2683136	2684021	MACS_peak_4084	63.99	Chr11	22258108	22258567	MACS_peak_2439	0.9	Chr11	24730514	24731570	MACS_peak_2517	134.11	Chr4	12247437	12247649	MACS_peak_11757	18.33
Chr10	5764850	5765000	MACS_peak_888	1003.17	Chr6	1300786	1301194	MACS_peak_13436	1150.05	Chr13	2731511	2733261	MACS_peak_4085	362.15	Chr11	22292643	22292826	MACS_peak_2440	241.88	Chr11	24740099	24740147	MACS_peak_2518	368.37	Chr4	12313669	12314423	MACS_peak_11759	44.78
Chr10	5769511	5770490	MACS_peak_889	4.74	Chr6	1302530	1303027	MACS_peak_13437	0.37	Chr13	2745903	2746677	MACS_peak_4086	4.17	Chr11	22299357	22300635	MACS_peak_2441	1018.57	Chr11	24741629	24741775	MACS_peak_2519	1327.7	Chr4	12317294	12318831	MACS_peak_11760	826.01
Chr10	5788229	5789328	MACS_peak_891	0.04	Chr6	1325510	1326044	MACS_peak_13438	3100	Chr13	2752996	2753905	MACS_peak_4087	79.59	Chr11	22321044	22321170	MACS_peak_2442	410.77	Chr11	24757097	24758950	MACS_peak_2520	1300.94	Chr4	12329563	12330849	MACS_peak_11761	2341.02
Chr10	5796799	5797180	MACS_peak_892	9.79	Chr6	1328574	1328848	MACS_peak_13439	295.65	Chr13	2801932	2802158	MACS_peak_4088	470.39	Chr11	22321827	22321924	MACS_peak_2443	0.05	Chr11	24761192	24761437	MACS_peak_2521	2430.31	Chr4	12344847	12344951	MACS_peak_11762	11.54
Chr10	5809249	5809968	MACS_peak_893	3.73	Chr6	1354162	1354267	MACS_peak_13440	22.02	Chr13	2807256	2807391	MACS_peak_4089	142.91	Chr11	22322515	22322679	MACS_peak_2444	35.62	Chr11	24762404	24762703	MACS_peak_2522	603.44	Chr4	12346582	12346767	MACS_peak_11763	6.18
Chr10	5859680	5860063	MACS_peak_895	1541.28	Chr6	1360889	1362173	MACS_peak_13441	83.25	Chr13	2839320	2840322	MACS_peak_4090	655.14	Chr11	22361990	22362997	MACS_peak_2445	938.69	Chr11	24766903	24767328	MACS_peak_2523	16.04	Chr4	12348064	12349244	MACS_peak_11764	328.78
Chr10	5865637	5865906	MACS_peak_896	356.43	Chr6	1365909	1367322	MACS_peak_13442	22.67	Chr13	2845339	2845593	MACS_peak_4091	3100	Chr11	22376892	22377197	MACS_peak_2446	125.98	Chr11	24779849	24779983	MACS_peak_2524	0.79	Chr4	12358288	12358402	MACS_peak_11765	3100
Chr10	5866793	5867668	MACS_peak_897	1.14	Chr6	1381167	1381937	MACS_peak_13443	0.82	Chr13	2855485	2855592	MACS_peak_4092	5.17	Chr11	22387745	22388661	MACS_peak_2447	1341.61	Chr11	24834114	24834383	MACS_peak_2525	28.36	Chr4	12365245	12365454	MACS_peak_11766	1125.71
Chr10	5872542	5872956	MACS_peak_898	1.02	Chr6	1411122	1412226	MACS_peak_13444	3100	Chr13	2857691	2857970	MACS_peak_4093	156.18	Chr11	22404066	22404221	MACS_peak_2448	53.05	Chr11	24840111	24841215	MACS_peak_2526	81.2	Chr4	12370909	12371118	MACS_peak_11767	77.11
Chr10	5898058	5898157	MACS_peak_899	24.67	Chr6	1448430	1448686	MACS_peak_13445	19.64	Chr13	2864191	2865028	MACS_peak_4094	925.61	Chr11	22541113	22541563	MACS_peak_2449	3.51	Chr11	24843209	24843552	MACS_peak_2527	1299.29	Chr4	12377020	12378510	MACS_peak_11768	498.97
Chr10	5960127	5960281	MACS_peak_901	6.46	Chr6	1457310	1457891	MACS_peak_13446	919.41	Chr13	2867821	2868407	MACS_peak_4095	464.87	Chr11	22595482	22595827	MACS_peak_2451	1.18	Chr11	24851416	24851660	MACS_peak_2528	1833.95	Chr4	12387247	12387528	MACS_peak_11769	38.72
Chr10	6009570	6010476	MACS_peak_903	11.84	Chr6	1475475	1475919	MACS_peak_13447	1687.36	Chr13	2878735	2879287	MACS_peak_4096	831.73	Chr11	22659216	22660394	MACS_peak_2454	2162.82	Chr11	24860109	24860465	MACS_peak_2529	19.72	Chr4	12390158	12390392	MACS_peak_11770	0.75
Chr10	6015171	6015395	MACS_peak_904	74.78	Chr6	1487624	1488367	MACS_peak_13448	122.89	Chr13	2905401	2907231	MACS_peak_4097	3100	Chr11	22789994	22792051	MACS_peak_2460	1488.11	Chr11	24876402	24876547	MACS_peak_2530	3100	Chr4	12394511	12394786	MACS_peak_11771	288.99
Chr10	6104880	6105735	MACS_peak_905	0.67	Chr6	1500004	1500097	MACS_peak_13449	626.15	Chr13	2925413	2925619	MACS_peak_4098	7.82	Chr11	22844957	22845426	MACS_peak_2461	159.29	Chr11	24878065	24878440	MACS_peak_2531	3100	Chr4	12401944	12402307	MACS_peak_11772	26.39
Chr10	6142622	6143303	MACS_peak_906	288.6	Chr6	1505478	1505801	MACS_peak_13450	3.31	Chr13	2926762	2927298	MACS_peak_4099	2932.56	Chr11	22849417	22849719	MACS_peak_2462	0.46	Chr11	24896025	24896085	MACS_peak_2532	1.65	Chr4	12423343	12423675	MACS_peak_11773	0.34
Chr10	6144247	6144480	MACS_peak_907	41.98	Chr6	1511066	1512276	MACS_peak_13451	7.66	Chr13	2933331	2934382	MACS_peak_4100	123.03	Chr11	22850574	22851334	MACS_peak_2463	101.09	Chr11	24899905	24900327	MACS_peak_2533	569.63	Chr4	12442105	12442356	MACS_peak_11774	482.97
Chr10	6146279	6146381	MACS_peak_908	0.89	Chr6	1518758	1518897	MACS_peak_13452	37.33	Chr13	2950499	2953248	MACS_peak_4101	3100	Chr11	22923476	22923890	MACS_peak_2464	903.3	Chr11	24953413	24953854	MACS_peak_2534	290.55	Chr4	12458186	12458688	MACS_peak_11775	2801.61
Chr10	6160874	6161533	MACS_peak_909	0.46	Chr6	1535650	1536645	MACS_peak_13453	0.15	Chr13	2969288	2969450	MACS_peak_4102	767.36	Chr11	23111941	23112701	MACS_peak_2467	19.75	Chr11	24958110	24958242	MACS_peak_2535	2524.69	Chr4	12461186	12461987	MACS_peak_11776	9.25
Chr10	6167063	6167388	MACS_peak_910	775.16	Chr6	1539204	1539591	MACS_peak_13454	116.27	Chr13	2980323	2980722	MACS_peak_4103	3100	Chr11	23117784	23118253	MACS_peak_2468	72.35	Chr11	25161153	25161722	MACS_peak_2538	3100	Chr4	12468405	12468677	MACS_peak_11777	299.28
Chr10	6172205	6172853	MACS_peak_911	3100	Chr6	1550836	1551920	MACS_peak_13455	388.75	Chr13	3003569	3004037	MACS_peak_4104	276.12	Chr11	23171019	23173040	MACS_peak_2469	702.22	Chr11	25224705	25225274	MACS_peak_2541	3100	Chr4	12470427	12470571	MACS_peak_11778	3100
Chr10	6189034	6189555	MACS_peak_912	0.06	Chr6	1566273	1566826	MACS_peak_13456	215.05	Chr13	3009482	3010334	MACS_peak_4105	1045.64	Chr11	23192692	23192742	MACS_peak_2470	1	Chr11	25280366	25280645	MACS_peak_2543	649.6	Chr4	12481187	12481322	MACS_peak_11779	6.1
Chr10	6216352	6218114	MACS_peak_914	38.74	Chr6	1640962	1641903	MACS_peak_13457	1065.15	Chr13	3024817	3024997	MACS_peak_4106	0.26	Chr11	23250180	23250454	MACS_peak_2472	1328.53	Chr11	25281727	25282369	MACS_peak_2544	2.31	Chr4	12497726	12498291	MACS_peak_11780	3100
Chr10	6223213	6223390	MACS_peak_915	3.74	Chr6	1649236	1649570	MACS_peak_13458	1833.4	Chr13	3044333	3044680	MACS_peak_4107	0.1	Chr11	23253777	23254203	MACS_peak_2473	71.12	Chr11	25298025	25298266	MACS_peak_2546	45.73	Chr4	12501393	12502169	MACS_peak_11781	1.07
Chr10	6233689	6234169	MACS_peak_916	31.26	Chr6	1652350	1652776	MACS_peak_13459	697.57	Chr13	3046363	3046815	MACS_peak_4108	2701.6	Chr11	23284205	23284410	MACS_peak_2474	21.06	Chr11	25342338	25343310	MACS_peak_2547	3100	Chr4	12512867	12512972	MACS_peak_11782	1.85
Chr10	6259431	6260189	MACS_peak_917	0.07	Chr6	1657012	1657326	MACS_peak_13460	130.55	Chr13	3083093	3084823	MACS_peak_4109	293.28	Chr11	23306179	23306932	MACS_peak_2478	3100	Chr11	25367092	25367416	MACS_peak_2548	22.27	Chr4	12541808	12542081	MACS_peak_11783	3100
Chr10	6263205	6264094	MACS_peak_918	162.7	Chr6	1666940	1668281	MACS_peak_13461	542.21	Chr13	3111217	3112135	MACS_peak_4110	554.29	Chr11	23470486	23471241	MACS_peak_2479	3100	Chr11	25404077	25405889	MACS_peak_2549	1132.72	Chr4	12569257	12569876	MACS_peak_11784	89.68
Chr10	6291574	6292183	MACS_peak_919	106.56	Chr6	1680466	1680589	MACS_peak_13462	2278.31	Chr13	3131922	3132045	MACS_peak_4111	3100	Chr11	23493744	23493966	MACS_peak_2484	45.93	Chr11	25495374	25496276	MACS_peak_2551	2743.43	Chr4	12576460	12576576	MACS_peak_11785	1260.09
Chr10	6313691	6313925	MACS_peak_920	85.83	Chr6	1681943	1682072	MACS_peak_13463	3100	Chr13	3144096	3144346	MACS_peak_4112	1528.85	Chr11	23572327	23572583	MACS_peak_2486	192.06	Chr11	25497077	25497461	MACS_peak_2552	3036.42	Chr4	12578301	12578562	MACS_peak_11786	376.86
Chr10	6317039	6317191	MACS_peak_921	9.86	Chr6	1713463	1713717	MACS_peak_13464	1321.35	Chr13	3150877	3151388	MACS_peak_4113	3003.6	Chr11	23574337	23574563	MACS_peak_2487	934.75	Chr11	25504771	25505423	MACS_peak_2553	3.61	Chr4	12580255	12580540	MACS_peak_11787	18.32
Chr10	6321568	6321777	MACS_peak_922	419.08	Chr6	1715294	1715565	MACS_peak_13465	131.86	Chr13	3156394	3156750	MACS_peak_4114	154.87	Chr11	23602372	23602464	MACS_peak_2488	0.08	Chr11	25533226	25534387	MACS_peak_2554	3100	Chr4	12595678	12595929	MACS_peak_11788	10.72
Chr10	6349102	6349288	MACS_peak_923	0.31	Chr6	1737409	1738520	MACS_peak_13466	1790.22	Chr13	3166294	3167009	MACS_peak_4116	282.17	Chr11	23629446	23629965	MACS_peak_2489	1788.19	Chr11	25547742	25550129	MACS_peak_2555	537.49	Chr4	12615155	12615251	MACS_peak_11790	199.69
Chr10	6356120	6356351	MACS_peak_924	75.6	Chr6	1771209	1771332	MACS_peak_13467	3100	Chr13	3176338	3176947	MACS_peak_4117	0.06	Chr11	23652656	23653281	MACS_peak_2490	14.79	Chr11	25573515	25573702	MACS_peak_2556	3100	Chr4	12627725	12627977	MACS_peak_11791	46.32
Chr10	6379213	6379714	MACS_peak_925	12.94	Chr6	1777239	1777605	MACS_peak_13468	340.61	Chr13	3185364	3185517	MACS_peak_4118	1280.87	Chr11	23695404	23695812	MACS_peak_2491	496.89	Chr11	25599135	25599326	MACS_peak_2558	2947	Chr4	12629270	12629377	MACS_peak_11792	9.88
Chr10	6434483	6435560	MACS_peak_927	1.21	Chr6	1789214	1789478	MACS_peak_13469	26.84	Chr13	3190646	3191633	MACS_peak_4119	2017.43	Chr11	23697019	23697327	MACS_peak_2492	67.35	Chr11	25611981	25612285	MACS_peak_2559	2052.18	Chr4	12643745	12643973	MACS_peak_11794	0.07
Chr10	6449619	6449757	MACS_peak_928	2100.3	Chr6	1796740	1796871	MACS_peak_13470	338.15	Chr13	3213871	3214379	MACS_peak_4120	17.34	Chr11	23698601	23699528	MACS_peak_2493	1563.24	Chr11	25631684	25632057	MACS_peak_2560	51.47	Chr4	12681025	12681720	MACS_peak_11797	0.35
Chr10	6455770	6456125	MACS_peak_929	1497.18	Chr6	1809118	1809549	MACS_peak_13471	1912.1	Chr13	3230679	3230909	MACS_peak_4122	1022.43	Chr11	23747503	23748422	MACS_peak_2494	18.3	Chr11	25648970	25649267	MACS_peak_2561	60.09	Chr4	12786715	12786811	MACS_peak_11800	3100
Chr10	6579676	6580361	MACS_peak_930	2.6	Chr6	1810173	1811805	MACS_peak_13472	965.43	Chr13	3241356	3242227	MACS_peak_4123	152.13	Chr11	23765306	23765651	MACS_peak_2495	16.03	Chr11	25670967	25672649	MACS_peak_2562	533.58	Chr4	12791098	12791176	MACS_peak_11801	1216.32
Chr10	6600902	6601176	MACS_peak_931	21.16	Chr6	1815232	1815498	MACS_peak_13473	0.58	Chr13	3264558	3265459	MACS_peak_4125	24.8	Chr11	23785479	23785634	MACS_peak_2496	0.06	Chr11	25695826	25696136	MACS_peak_2563	0.8	Chr4	12792569	12792746	MACS_peak_11802	1023.12
Chr10	6612206	6612423	MACS_peak_932	2199.2	Chr6	1817302	1817771	MACS_peak_13474	274.58	Chr13	3267972	3268923	MACS_peak_4126	53.93	Chr11	23803582	23804796	MACS_peak_2497	7.62	Chr11	25752335	25754530	MACS_peak_2564	16.02	Chr4	12811295	12811469	MACS_peak_11803	1608.1
Chr10	6615526	6615670	MACS_peak_933	3100	Chr6	1857678	1858137	MACS_peak_13476	167.21	Chr13	3289246	3289695	MACS_peak_4127	9.39	Chr11	23819222	23821164	MACS_peak_2498	3100	Chr11	25761392	25761878	MACS_peak_2565	52.73	Chr4	12814367	12814547	MACS_peak_11804	3.16
Chr10	6640220	6640304	MACS_peak_934	134.91	Chr6	1924457	1924790	MACS_peak_13478	1066.33	Chr13	3295453	3295626	MACS_peak_4128	6.44	Chr11	23855563	23858659	MACS_peak_2501	477.65	Chr11	25824977	25825069	MACS_peak_2566	287.44	Chr4	12815854	12816082	MACS_peak_11805	107.42
Chr10	6641983	6642304	MACS_peak_935	1.62	Chr6	1933501	1933962	MACS_peak_13479	0.11	Chr13	3308186	3309718	MACS_peak_4129	23.68	Chr11	23864839	23864946	MACS_peak_2502	17.96	Chr11	25827895	25827987	MACS_peak_2567	0.21	Chr4	12817303	12818131	MACS_peak_11806	259.2
Chr10	6643055	6643218	MACS_peak_936	0.05	Chr6	1935147	1935792	MACS_peak_13480	118.26	Chr13	3316448	3316826	MACS_peak_4130	142.6	Chr11	23868660	23870552	MACS_peak_2503	1.59	Chr11	25832886	25833075	MACS_peak_2568	3100	Chr4	12827660	12827991	MACS_peak_11807	3.89
Chr10	6646464	6646782	MACS_peak_937	1.43	Chr6	1943249	1943839	MACS_peak_13482	1.35	Chr13	3318074	3318392	MACS_peak_4131	30.65	Chr11	23884206	23885629	MACS_peak_2505	54.46	Chr11	25866537	25866787	MACS_peak_2569	102.49	Chr4	12876700	12876862	MACS_peak_11808	1185.68
Chr10	6653758	6653860	MACS_peak_938	4.94	Chr6	1977000	1977460	MACS_peak_13483	8.8	Chr13	3351232	3351427	MACS_peak_4132	104.15	Chr11	23885835	23887092	MACS_peak_2506	4.98	Chr11	25872090	25872340	MACS_peak_2571	2.52	Chr4	12899397	12899765	MACS_peak_11811	213.66
Chr10	6725051	6726150	MACS_peak_939	77.48	Chr6	2010563	2011140	MACS_peak_13484	0.27	Chr13	3353059	3353524	MACS_peak_4133	0.07	Chr11	23901997	23904134	MACS_peak_2507	3100	Chr11	25882566	25882718	MACS_peak_2572	623.82	Chr4	12953252	12953795	MACS_peak_11818	3.69
Chr10	6782476	6782568	MACS_peak_941	2415.53	Chr6	2170091	2170739	MACS_peak_13486	4.93	Chr13	3371475	3371811	MACS_peak_4134	491.56	Chr11	23922366	23923170	MACS_peak_2508	255.57	Chr11	25962529	25964187	MACS_peak_2573	0.16	Chr4	12955174	12955842	MACS_peak_11819	3100
Chr10	6785317	6786619	MACS_peak_942	2916.78	Chr6	2179302	2180052	MACS_peak_13487	3100	Chr13	3373617	3373746	MACS_peak_4135	94.84	Chr11	23923748	23924716	MACS_peak_2509	185.37	Chr11	25979107	25979492	MACS_peak_2574	325.95	Chr4	12974377	12974717	MACS_peak_11820	3097.98
Chr10	6789292	6789416	MACS_peak_943	134.49	Chr6	2183174	2183339	MACS_peak_13488	3172.03	Chr13	3390711	3391009	MACS_peak_4136	36.8	Chr11	24004344	24004561	MACS_peak_2512	4.41	Chr11	26025465	26025563	MACS_peak_2575	0.18	Chr4	12980473	12980810	MACS_peak_11821	3100
Chr10	6793768	6794194	MACS_peak_944	3100	Chr6	2202867	2203241	MACS_peak_13489	3100	Chr13	3404363	3404616	MACS_peak_4137	24.48	Chr11	24010867	24011021	MACS_peak_2513	3100	Chr11	26123650	26123793	MACS_peak_2576	202.81	Chr4	13020786	13021610	MACS_peak_11822	4.78
Chr10	6808315	6808917	MACS_peak_945	311.39	Chr6	2211527	2212637	MACS_peak_13490	477.36	Chr13	3406361	3406553	MACS_peak_4138	682.97	Chr11	24063265	24063415	MACS_peak_2514	13.28	Chr11	26135758	26138450	MACS_peak_2577	23.14	Chr4	13023481	13023661	MACS_peak_11823	719.94
Chr10	6810749	6810948	MACS_peak_946	387.46	Chr6	2252906	2253531	MACS_peak_13491	240.21	Chr13	3417709	3418195	MACS_peak_4139	49.39	Chr11	24164585	24164714	MACS_peak_2515	22.34	Chr11	26160590	26161121	MACS_peak_2578	1109.58	Chr4	13096121	13096555	MACS_peak_11824	15.38
Chr10	6838741	6839899	MACS_peak_947	41.42	Chr6	2255194	2256118	MACS_peak_13492	4.61	Chr13	3460065	3460700	MACS_peak_4141	2496.67	Chr11	24168506	24168634	MACS_peak_2516	60.11	Chr11	26169808	26170213	MACS_peak_2580	624.72	Chr4	13102274	13102608	MACS_peak_11825	518.39
Chr10	6856814	6857467	MACS_peak_949	44.67	Chr6	2288732	2289023	MACS_peak_13493	3100	Chr13	3461691	3462345	MACS_peak_4142	142.48	Chr11	24178277	24179105	MACS_peak_2518	3100	Chr11	26174501	26175381	MACS_peak_2581	0.13	Chr4	13110729	13111435	MACS_peak_11826	1498.59
Chr10	6874690	6874902	MACS_peak_950	3100	Chr6	2307306	2307467	MACS_peak_13494	54.74	Chr13	3463278	3463442	MACS_peak_4143	10.8	Chr11	24181350	24182949	MACS_peak_2519	918.5	Chr11	26185526	26185731	MACS_peak_2582	154.4	Chr4	13113817	13115185	MACS_peak_11827	775.64
Chr10	6894483	6895175	MACS_peak_952	227.11	Chr6	2310847	2311352	MACS_peak_13495	0.89	Chr13	3488284	3488923	MACS_peak_4145	176.44	Chr11	24185275	24185576	MACS_peak_2520	743.06	Chr11	26189908	26190402	MACS_peak_2583	1304.11	Chr4	13130345	13130523	MACS_peak_11828	3.01
Chr10	6976375	6976541	MACS_peak_953	2447.47	Chr6	2313476	2314175	MACS_peak_13496	187.38	Chr13	3490919	3491180	MACS_peak_4146	168.53	Chr11	24187054	24187797	MACS_peak_2521	2.17	Chr11	26255809	26256270	MACS_peak_2584	0.26	Chr4	13181550	13181728	MACS_peak_11829	30.24
Chr10	6977555	6977896	MACS_peak_954	174.94	Chr6	2322610	2322832	MACS_peak_13497	1459.02	Chr13	3527880	3528725	MACS_peak_4147	0.08	Chr11	24447568	24449128	MACS_peak_2523	0.54	Chr11	26263166	26263310	MACS_peak_2585	8.2	Chr4	13189025	13189391	MACS_peak_11830	1574
Chr10	6979467	6979710	MACS_peak_955	2647.94	Chr6	2325259	2325817	MACS_peak_13498	241.48	Chr13	3543659	3544219	MACS_peak_4148	74.23	Chr11	24469620	24470370	MACS_peak_2526	374.46	Chr11	26292632	26292992	MACS_peak_2586	0.35	Chr4	13195373	13195474	MACS_peak_11831	0.08
Chr10	6985329	6985509	MACS_peak_956	3100	Chr6	2329362	2330090	MACS_peak_13499	213.87	Chr13	3545916	3546039	MACS_peak_4149	1.83	Chr11	24475139	24475565	MACS_peak_2527	27.46	Chr11	26298894	26299041	MACS_peak_2587	0.49	Chr4	13196248	13196594	MACS_peak_11832	2303.98
Chr10	6992112	6992236	MACS_peak_957	1.45	Chr6	2340139	2340604	MACS_peak_13501	545.78	Chr13	3557331	3557771	MACS_peak_4150	0.96	Chr11	24506333	24506679	MACS_peak_2528	16.96	Chr11	26305299	26305518	MACS_peak_2588	48.95	Chr4	13198226	13198799	MACS_peak_11833	825.42
Chr10	7124715	7124857	MACS_peak_958	103.33	Chr6	2347062	2347236	MACS_peak_13502	3100	Chr13	3560735	3561124	MACS_peak_4151	0.16	Chr11	24510167	24510419	MACS_peak_2529	1.08	Chr11	26359660	26359752	MACS_peak_2589	46.25	Chr4	13203207	13203366	MACS_peak_11834	10.86
Chr10	7129270	7129680	MACS_peak_959	411.3	Chr6	2352659	2353805	MACS_peak_13503	1.21	Chr13	3570654	3570922	MACS_peak_4152	15.22	Chr11	24512763	24512957	MACS_peak_2530	1770.3	Chr11	26410401	26410861	MACS_peak_2592	3100	Chr4	13206915	13207946	MACS_peak_11835	216.16
Chr10	7144301	7144815	MACS_peak_960	14.49	Chr6	2368497	2368832	MACS_peak_13504	205.67	Chr13	3582556	3582980	MACS_peak_4153	337.59	Chr11	24516278	24516513	MACS_peak_2531	3100	Chr11	26413199	26413422	MACS_peak_2593	204.82	Chr4	13211138	13211327	MACS_peak_11836	19.33
Chr10	7152523	7153071	MACS_peak_961	0.46	Chr6	2389710	2389794	MACS_peak_13505	449.33	Chr13	3586449	3586779	MACS_peak_4154	0.13	Chr11	24542163	24543066	MACS_peak_2532	143.88	Chr11	26465304	26466358	MACS_peak_2594	9.19	Chr4	13214790	13214914	MACS_peak_11837	1481.18
Chr10	7251645	7252551	MACS_peak_963	10.95	Chr6	2408331	2408511	MACS_peak_13506	3100	Chr13	3624470	3624847	MACS_peak_4155	3.12	Chr11	24555562	24555755	MACS_peak_2533	367.04	Chr11	26566958	26567337	MACS_peak_2597	0.35	Chr4	13254222	13255490	MACS_peak_11838	3100
Chr10	7280733	7280959	MACS_peak_964	2.11	Chr6	2424170	2424799	MACS_peak_13507	41.37	Chr13	3633716	3633897	MACS_peak_4156	0.05	Chr11	24562666	24562870	MACS_peak_2534	130.22	Chr11	26568265	26568536	MACS_peak_2598	166.83	Chr4	13271231	13271416	MACS_peak_11839	16.95
Chr10	7344195	7344259	MACS_peak_966	23.58	Chr6	2432009	2432927	MACS_peak_13508	11.9	Chr13	3645093	3645333	MACS_peak_4158	0.25	Chr11	24567305	24567926	MACS_peak_2535	7.72	Chr11	26597173	26597493	MACS_peak_2600	112.23	Chr4	13272713	13273893	MACS_peak_11840	351.66
Chr10	7374369	7374974	MACS_peak_967	3100	Chr6	2452124	2452281	MACS_peak_13509	1268.57	Chr13	3649132	3649620	MACS_peak_4159	2131.48	Chr11	24585010	24585137	MACS_peak_2537	2463.17	Chr11	26599284	26599476	MACS_peak_2601	203.89	Chr4	13296548	13297297	MACS_peak_11841	13.59
Chr10	7437818	7438123	MACS_peak_969	2.79	Chr6	2454917	2455190	MACS_peak_13510	4.84	Chr13	3660852	3661031	MACS_peak_4160	305.14	Chr11	24586032	24586345	MACS_peak_2538	245.6	Chr11	26622274	26624173	MACS_peak_2602	1955.31	Chr5	1534	3174	MACS_peak_11844	3100
Chr10	7459454	7459897	MACS_peak_970	335.72	Chr6	2463177	2464851	MACS_peak_13511	3100	Chr13	3685930	3686530	MACS_peak_4161	22.91	Chr11	24587920	24588653	MACS_peak_2539	2455.32	Chr11	26726253	26726453	MACS_peak_2603	33.79	Chr5	21867	22931	MACS_peak_11845	1248.73
Chr10	7477405	7478125	MACS_peak_971	2.95	Chr6	2563444	2563816	MACS_peak_13513	0.88	Chr13	3697083	3697290	MACS_peak_4162	20.23	Chr11	24590130	24590161	MACS_peak_2540	1852.02	Chr11	26736847	26737593	MACS_peak_2604	1.46	Chr5	141330	141561	MACS_peak_11846	3100
Chr10	7491499	7491830	MACS_peak_972	0.09	Chr6	2567402	2568713	MACS_peak_13514	3.48	Chr13	3761642	3762086	MACS_peak_4163	31.74	Chr11	24622046	24622329	MACS_peak_2541	1.14	Chr11	26761777	26762341	MACS_peak_2606	4.73	Chr5	142696	142752	MACS_peak_11847	2387.96
Chr10	7492299	7492704	MACS_peak_973	1290.13	Chr6	2584741	2585982	MACS_peak_13515	1460.31	Chr13	3776750	3777810	MACS_peak_4164	286.42	Chr11	24631495	24631639	MACS_peak_2542	428.68	Chr11	26774429	26774648	MACS_peak_2607	120.73	Chr5	143480	144067	MACS_peak_11848	3186.87
Chr10	7494597	7494690	MACS_peak_974	79.89	Chr6	2625220	2625674	MACS_peak_13516	8.68	Chr13	3800923	3803435	MACS_peak_4165	2117.16	Chr11	24652089	24652712	MACS_peak_2543	8.3	Chr11	26800605	26800818	MACS_peak_2608	2350.21	Chr5	144502	144724	MACS_peak_11849	3100
Chr10	7500519	7500671	MACS_peak_975	0.07	Chr6	2642271	2642581	MACS_peak_13517	0.15	Chr13	3892691	3894314	MACS_peak_4166	1396.49	Chr11	24654829	24655166	MACS_peak_2544	12.94	Chr11	26817382	26817580	MACS_peak_2609	409.7	Chr5	160530	160911	MACS_peak_11850	3100
Chr10	7506014	7506463	MACS_peak_976	3100	Chr6	2648291	2648481	MACS_peak_13518	1686.52	Chr13	3918316	3919376	MACS_peak_4167	331.09	Chr11	24658632	24659134	MACS_peak_2545	1.67	Chr11	26821149	26821304	MACS_peak_2610	0.27	Chr5	162052	162276	MACS_peak_11851	165.81
Chr10	7521051	7521737	MACS_peak_977	254.71	Chr6	2691539	2691630	MACS_peak_13519	38.9	Chr13	3934047	3934491	MACS_peak_4168	44.84	Chr11	24675335	24675544	MACS_peak_2546	3100	Chr11	26894699	26897267	MACS_peak_2611	3100	Chr5	163109	163240	MACS_peak_11852	0.14
Chr10	7533994	7534282	MACS_peak_978	17.55	Chr6	2695703	2695923	MACS_peak_13520	166.24	Chr13	3961116	3961963	MACS_peak_4169	8.1	Chr11	24680185	24680685	MACS_peak_2547	615.44	Chr11	26904698	26905375	MACS_peak_2612	73.84	Chr5	319574	319766	MACS_peak_11856	188.34
Chr10	7544827	7545776	MACS_peak_979	112.9	Chr6	2704501	2705871	MACS_peak_13522	553.81	Chr13	3975081	3975429	MACS_peak_4170	7.72	Chr11	24683917	24684068	MACS_peak_2548	640.85	Chr11	26915515	26916923	MACS_peak_2613	19.43	Chr5	549127	549542	MACS_peak_11859	1.92
Chr10	7546788	7548138	MACS_peak_980	0.05	Chr6	2708651	2708840	MACS_peak_13523	2.44	Chr13	3983096	3983634	MACS_peak_4171	5.64	Chr11	24693412	24694219	MACS_peak_2549	113.5	Chr11	26939727	26939789	MACS_peak_2614	103.67	Chr5	758883	759020	MACS_peak_11860	1384.55
Chr10	7556105	7556209	MACS_peak_981	899.21	Chr6	2801497	2802622	MACS_peak_13524	202.83	Chr13	4014299	4014831	MACS_peak_4172	0.2	Chr11	24697259	24697490	MACS_peak_2550	54.5	Chr11	27036180	27036508	MACS_peak_2615	2569.45	Chr5	792825	793104	MACS_peak_11861	3134.05
Chr10	7564398	7564723	MACS_peak_982	354.89	Chr6	2803751	2803936	MACS_peak_13525	0.97	Chr13	4027992	4029064	MACS_peak_4173	11.96	Chr11	24705895	24706504	MACS_peak_2552	2.39	Chr11	27042530	27042697	MACS_peak_2616	169.57	Chr5	856898	857156	MACS_peak_11862	13.59
Chr10	7567973	7569085	MACS_peak_983	355.2	Chr6	2826572	2827388	MACS_peak_13527	3100	Chr13	4029451	4030025	MACS_peak_4174	22.19	Chr11	24723952	24724080	MACS_peak_2554	47.54	Chr11	27078877	27079492	MACS_peak_2617	0.1	Chr5	875232	876880	MACS_peak_11863	1779.99
Chr10	7590240	7590352	MACS_peak_984	42.22	Chr6	2831610	2831873	MACS_peak_13528	2540.88	Chr13	4042127	4042224	MACS_peak_4175	1420.5	Chr11	24725607	24725751	MACS_peak_2555	3100	Chr11	27124956	27125794	MACS_peak_2618	161.69	Chr5	880720	881379	MACS_peak_11864	236.95
Chr10	7594904	7595546	MACS_peak_986	0.1	Chr6	2842123	2842344	MACS_peak_13529	3100	Chr13	4044760	4045186	MACS_peak_4176	207.14	Chr11	24730514	24731570	MACS_peak_2556	353.75	Chr11	27128168	27128336	MACS_peak_2619	616.27	Chr5	896698	897325	MACS_peak_11865	237.51
Chr10	7596869	7597351	MACS_peak_987	0.08	Chr6	2854198	2854680	MACS_peak_13530	1034.06	Chr13	4048498	4048746	MACS_peak_4177	1.14	Chr11	24740099	24740147	MACS_peak_2557	233.8	Chr11	27157117	27159211	MACS_peak_2620	6.38	Chr5	1028455	1028705	MACS_peak_11866	1682.26
Chr10	7611622	7611957	MACS_peak_988	214.87	Chr6	2895919	2896405	MACS_peak_13531	851.83	Chr13	4057063	4057801	MACS_peak_4178	1.34	Chr11	24741629	24741775	MACS_peak_2558	722.01	Chr11	27159306	27159982	MACS_peak_2621	75.03	Chr5	1039649	1040030	MACS_peak_11867	0.22
Chr10	7616915	7617200	MACS_peak_989	0.42	Chr6	2900868	2901006	MACS_peak_13532	116.91	Chr13	4093796	4094932	MACS_peak_4179	21.74	Chr11	24743116	24743194	MACS_peak_2559	295.4	Chr11	27189888	27191864	MACS_peak_2622	52.77	Chr5	1069791	1069970	MACS_peak_11868	681.92
Chr10	7619129	7619334	MACS_peak_990	1094.38	Chr6	2906096	2906375	MACS_peak_13533	50.9	Chr13	4111410	4111792	MACS_peak_4180	446.34	Chr11	24757097	24758950	MACS_peak_2560	2249.65	Chr11	27202358	27202695	MACS_peak_2623	922.19	Chr5	1127759	1127867	MACS_peak_11869	597.55
Chr10	7629843	7630419	MACS_peak_991	3100	Chr6	2940892	2941534	MACS_peak_13534	14.45	Chr13	4127936	4128050	MACS_peak_4181	0.23	Chr11	24761192	24761437	MACS_peak_2561	2883.84	Chr11	27217082	27217404	MACS_peak_2624	58.04	Chr5	1141260	1141678	MACS_peak_11870	5.47
Chr10	7644563	7645193	MACS_peak_992	2640.57	Chr6	2948767	2949223	MACS_peak_13536	32.4	Chr13	4176221	4178595	MACS_peak_4182	525.44	Chr11	24762404	24762703	MACS_peak_2562	191.48	Chr11	27231139	27231619	MACS_peak_2625	2846.03	Chr5	1181636	1181945	MACS_peak_11871	219.27
Chr10	7652679	7653225	MACS_peak_993	379.62	Chr6	2974784	2975264	MACS_peak_13537	225.72	Chr13	4199816	4199913	MACS_peak_4183	20.64	Chr11	24766903	24767328	MACS_peak_2563	19.88	Chr11	27294538	27295083	MACS_peak_2626	46.98	Chr5	1186248	1186510	MACS_peak_11872	27.83
Chr10	7675792	7676075	MACS_peak_994	9.28	Chr6	2982636	2983087	MACS_peak_13538	10.63	Chr13	4225339	4225693	MACS_peak_4184	515.71	Chr11	24778382	24779167	MACS_peak_2564	131.74	Chr11	27337903	27339137	MACS_peak_2627	184.49	Chr5	1195337	1195872	MACS_peak_11873	141.63
Chr10	7684786	7684884	MACS_peak_995	51.28	Chr6	2987441	2988303	MACS_peak_13539	16.01	Chr13	4233243	4233667	MACS_peak_4185	8.35	Chr11	24779849	24779983	MACS_peak_2565	90.57	Chr11	27344889	27346543	MACS_peak_2628	540.23	Chr5	1284323	1284712	MACS_peak_11874	0.59
Chr10	7741066	7741597	MACS_peak_996	23.72	Chr6	2989029	2989216	MACS_peak_13540	3100	Chr13	4250066	4250372	MACS_peak_4186	10.03	Chr11	24781868	24782464	MACS_peak_2566	0.78	Chr11	27347424	27347972	MACS_peak_2629	652.29	Chr5	1369009	1369098	MACS_peak_11875	1.31
Chr10	7744578	7745207	MACS_peak_997	58.03	Chr6	3000512	3000703	MACS_peak_13541	0.23	Chr13	4252206	4252404	MACS_peak_4187	0.08	Chr11	24834114	24834383	MACS_peak_2567	30.01	Chr11	27363621	27364850	MACS_peak_2630	252.49	Chr5	1448612	1448873	MACS_peak_11876	401.02
Chr10	7761483	7762023	MACS_peak_998	51.8	Chr6	3001618	3002072	MACS_peak_13542	916.13	Chr13	4283614	4284499	MACS_peak_4189	900.04	Chr11	24840111	24841355	MACS_peak_2568	174.3	Chr11	27380658	27380865	MACS_peak_2631	0.22	Chr5	1478846	1479923	MACS_peak_11877	0.78
Chr10	7772740	7773000	MACS_peak_999	397.68	Chr6	3002630	3002840	MACS_peak_13543	47.55	Chr13	4367150	4367278	MACS_peak_4190	4.1	Chr11	24843209	24843552	MACS_peak_2569	980.94	Chr11	27387794	27387955	MACS_peak_2632	3100	Chr5	1481162	1481675	MACS_peak_11878	3100
Chr10	7801886	7802003	MACS_peak_1000	31.48	Chr6	3004731	3005093	MACS_peak_13544	31.41	Chr13	4401193	4402680	MACS_peak_4191	303.09	Chr11	24851416	24851660	MACS_peak_2570	2214.43	Chr11	27388976	27389111	MACS_peak_2633	2.92	Chr5	1519825	1520460	MACS_peak_11879	0.25
Chr10	7803352	7803776	MACS_peak_1001	57.93	Chr6	3007786	3007965	MACS_peak_13545	3100	Chr13	4432526	4432872	MACS_peak_4192	1149.8	Chr11	24860109	24860465	MACS_peak_2571	9.89	Chr11	27396291	27396459	MACS_peak_2634	606.01	Chr5	1539436	1539614	MACS_peak_11880	7.38
Chr10	7809848	7809929	MACS_peak_1002	38.73	Chr6	3025482	3025677	MACS_peak_13547	164.76	Chr13	4442479	4442783	MACS_peak_4194	899.45	Chr11	24876402	24876547	MACS_peak_2572	3100	Chr11	27397603	27398431	MACS_peak_2635	3100	Chr5	1541889	1542516	MACS_peak_11881	2242.47
Chr10	7819314	7819452	MACS_peak_1003	322.52	Chr6	3027370	3028078	MACS_peak_13548	624.6	Chr13	4447270	4447500	MACS_peak_4195	718.14	Chr11	24878065	24878440	MACS_peak_2573	3100	Chr11	27402639	27403283	MACS_peak_2636	95.16	Chr5	1615299	1616311	MACS_peak_11882	8.02
Chr10	7820243	7821062	MACS_peak_1004	479.28	Chr6	3041396	3041513	MACS_peak_13549	69.52	Chr13	4461503	4461686	MACS_peak_4196	211.23	Chr11	24896025	24896085	MACS_peak_2574	49.04	Chr11	27437928	27438136	MACS_peak_2637	12.74	Chr5	1621578	1622040	MACS_peak_11883	2619.62
Chr10	7821961	7822745	MACS_peak_1005	174.64	Chr6	3046574	3046786	MACS_peak_13550	228.18	Chr13	4467171	4467763	MACS_peak_4197	21.21	Chr11	24899905	24900327	MACS_peak_2575	249.51	Chr11	27439388	27439613	MACS_peak_2638	24.03	Chr5	1624726	1625191	MACS_peak_11884	162.28
Chr10	7823860	7825471	MACS_peak_1006	72.61	Chr6	3051042	3051300	MACS_peak_13551	1.35	Chr13	4483441	4484669	MACS_peak_4198	1918.28	Chr11	24953413	24953854	MACS_peak_2576	111.9	Chr11	27487818	27488007	MACS_peak_2640	170.03	Chr5	1668886	1669441	MACS_peak_11885	310.72
Chr10	7825954	7826924	MACS_peak_1007	157.35	Chr6	3075678	3075769	MACS_peak_13552	3100	Chr13	4503277	4504004	MACS_peak_4199	5.51	Chr11	24958110	24958242	MACS_peak_2577	2803.22	Chr11	27490660	27490876	MACS_peak_2641	3100	Chr5	1671038	1671359	MACS_peak_11886	3100
Chr10	7832668	7832923	MACS_peak_1008	98.76	Chr6	3115213	3115348	MACS_peak_13554	0.12	Chr13	4521595	4521784	MACS_peak_4200	138.53	Chr11	25161153	25161722	MACS_peak_2579	3100	Chr11	27498247	27498436	MACS_peak_2642	227.18	Chr5	1673242	1673520	MACS_peak_11887	0.85
Chr10	7883592	7883700	MACS_peak_1009	3100	Chr6	3116754	3116885	MACS_peak_13555	255.77	Chr13	4547432	4547850	MACS_peak_4201	24.36	Chr11	25224705	25225274	MACS_peak_2581	3100	Chr11	27566300	27566830	MACS_peak_2643	31.11	Chr5	1674316	1674891	MACS_peak_11888	1864.55
Chr10	7896065	7896229	MACS_peak_1010	1.55	Chr6	3184163	3184355	MACS_peak_13556	239.54	Chr13	4552945	4553122	MACS_peak_4202	12.86	Chr11	25280366	25280645	MACS_peak_2582	257.45	Chr11	27567786	27568138	MACS_peak_2644	112.64	Chr5	1733334	1733961	MACS_peak_11889	368.57
Chr10	7897300	7897748	MACS_peak_1011	1658.34	Chr6	3194365	3194892	MACS_peak_13557	1.78	Chr13	4555647	4555803	MACS_peak_4203	119.67	Chr11	25281727	25282369	MACS_peak_2583	499.47	Chr11	27621373	27621517	MACS_peak_2646	1228.46	Chr5	1736613	1737277	MACS_peak_11890	3100
Chr10	7902373	7903120	MACS_peak_1012	0.22	Chr6	3243734	3244157	MACS_peak_13558	0.06	Chr13	4557201	4557891	MACS_peak_4204	796.43	Chr11	25298025	25298266	MACS_peak_2585	9.73	Chr11	27623101	27623257	MACS_peak_2647	2.57	Chr5	1750302	1750776	MACS_peak_11892	0.11
Chr10	7914356	7914633	MACS_peak_1013	498.34	Chr6	3245364	3246005	MACS_peak_13559	3.25	Chr13	4558671	4558914	MACS_peak_4205	99.69	Chr11	25299976	25300164	MACS_peak_2586	0.46	Chr11	27694013	27694108	MACS_peak_2648	3100	Chr5	1753005	1753155	MACS_peak_11893	50.42
Chr10	7941450	7942376	MACS_peak_1015	1.61	Chr6	3257701	3257979	MACS_peak_13560	427.09	Chr13	4564111	4564808	MACS_peak_4206	1003.7	Chr11	25342338	25343310	MACS_peak_2587	3100	Chr11	27836819	27836914	MACS_peak_2649	3100	Chr5	1943028	1943629	MACS_peak_11896	3
Chr10	7995919	7996884	MACS_peak_1016	1203.99	Chr6	3260361	3260824	MACS_peak_13561	62.03	Chr13	4566966	4567593	MACS_peak_4207	0.12	Chr11	25367092	25367416	MACS_peak_2588	87.01	Chr11	28171539	28171779	MACS_peak_2654	1763.35	Chr5	1986549	1987122	MACS_peak_11897	12.37
Chr10	8009719	8010753	MACS_peak_1017	1522.32	Chr6	3268516	3268766	MACS_peak_13562	362.76	Chr13	4573951	4574275	MACS_peak_4208	1.82	Chr11	25404077	25405889	MACS_peak_2589	1152.62	Chr11	28394733	28394938	MACS_peak_2655	3100	Chr5	2022516	2022754	MACS_peak_11898	2.59
Chr10	8170359	8170736	MACS_peak_1018	39.46	Chr6	3269719	3270156	MACS_peak_13563	910.39	Chr13	4628438	4628880	MACS_peak_4209	0.14	Chr11	25407295	25408587	MACS_peak_2590	186.07	Chr11	28482952	28483385	MACS_peak_2657	176.75	Chr5	2037962	2038783	MACS_peak_11899	3100
Chr10	8173294	8173528	MACS_peak_1019	45.31	Chr6	3271459	3271623	MACS_peak_13564	31.98	Chr13	4631305	4632078	MACS_peak_4210	17.28	Chr11	25410492	25411230	MACS_peak_2591	559.9	Chr11	28486861	28486963	MACS_peak_2658	80.86	Chr5	2066404	2066930	MACS_peak_11900	73.45
Chr10	8175105	8175471	MACS_peak_1020	179.8	Chr6	3296120	3296393	MACS_peak_13565	177.62	Chr13	4663992	4664462	MACS_peak_4211	137.39	Chr11	25533226	25534387	MACS_peak_2593	3100	Chr11	28501691	28502117	MACS_peak_2659	72.56	Chr5	2069536	2070050	MACS_peak_11901	1962.21
Chr10	8180548	8180899	MACS_peak_1021	0.34	Chr6	3303061	3303224	MACS_peak_13566	667.72	Chr13	4671451	4673384	MACS_peak_4212	3100	Chr11	25547742	25550129	MACS_peak_2594	79.11	Chr11	28681897	28682125	MACS_peak_2662	2.07	Chr5	2080358	2080608	MACS_peak_11902	21.72
Chr10	8185922	8186356	MACS_peak_1022	2.56	Chr6	3307436	3307509	MACS_peak_13567	3100	Chr13	4678655	4678937	MACS_peak_4213	912.89	Chr11	25573515	25573702	MACS_peak_2595	3100	Chr11	28770047	28771211	MACS_peak_2663	621.88	Chr5	2097517	2097997	MACS_peak_11903	2560.52
Chr10	8194405	8195182	MACS_peak_1023	0.05	Chr6	3347902	3348358	MACS_peak_13568	58.4	Chr13	4684234	4684486	MACS_peak_4214	40.28	Chr11	25583002	25583250	MACS_peak_2596	0.06	Chr11	28782316	28782457	MACS_peak_2664	84.28	Chr5	2099290	2099517	MACS_peak_11904	567.41
Chr10	8200814	8200883	MACS_peak_1024	0.29	Chr6	3358929	3359287	MACS_peak_13569	1.74	Chr13	4685786	4685878	MACS_peak_4215	23.2	Chr11	25599135	25599326	MACS_peak_2598	3100	Chr11	28786640	28786920	MACS_peak_2665	153.64	Chr5	2124949	2125870	MACS_peak_11905	215.16
Chr10	8220099	8220959	MACS_peak_1025	5.57	Chr6	3382089	3382584	MACS_peak_13571	606.6	Chr13	4749957	4750539	MACS_peak_4216	146.13	Chr11	25607705	25608313	MACS_peak_2599	2.62	Chr11	28788818	28789001	MACS_peak_2666	7.72	Chr5	2127203	2127650	MACS_peak_11906	0.28
Chr10	8230011	8230674	MACS_peak_1026	1971.65	Chr6	3388790	3389177	MACS_peak_13572	280.19	Chr13	4769565	4770419	MACS_peak_4217	1422.1	Chr11	25611981	25612285	MACS_peak_2600	2613.81	Chr11	28790434	28790849	MACS_peak_2667	3100	Chr5	2161400	2161960	MACS_peak_11907	1034.11
Chr10	8234568	8234711	MACS_peak_1027	69.74	Chr6	3458307	3459009	MACS_peak_13576	130.59	Chr13	4787802	4788521	MACS_peak_4218	205.17	Chr11	25631686	25632057	MACS_peak_2601	13.26	Chr11	28820077	28820713	MACS_peak_2669	2.81	Chr5	2164284	2164630	MACS_peak_11908	151.41
Chr10	8270642	8270698	MACS_peak_1029	0.25	Chr6	3468108	3468395	MACS_peak_13577	922.47	Chr13	4792304	4793285	MACS_peak_4219	1064.3	Chr11	25648970	25649267	MACS_peak_2602	77.13	Chr11	28966891	28967158	MACS_peak_2670	923.22	Chr5	2165941	2166177	MACS_peak_11909	11.73
Chr10	8338350	8338406	MACS_peak_1032	5.96	Chr6	3470056	3470774	MACS_peak_13578	3100	Chr13	4794494	4795612	MACS_peak_4220	5.43	Chr11	25670967	25672649	MACS_peak_2603	378.4	Chr11	29003178	29003523	MACS_peak_2671	1984.01	Chr5	2213821	2214768	MACS_peak_11911	60.51
Chr10	8467770	8468018	MACS_peak_1034	1349.16	Chr6	3480651	3481058	MACS_peak_13579	25.22	Chr13	4814172	4814807	MACS_peak_4222	334.31	Chr11	25679129	25680162	MACS_peak_2604	3.45	Chr11	29006643	29007159	MACS_peak_2672	1153.99	Chr5	2221110	2221722	MACS_peak_11912	3100
Chr10	8547612	8548656	MACS_peak_1035	814.06	Chr6	3482693	3482983	MACS_peak_13580	133.04	Chr13	4828621	4829890	MACS_peak_4224	336.06	Chr11	25752441	25754530	MACS_peak_2605	4.84	Chr11	29066727	29066799	MACS_peak_2673	51.68	Chr5	2244158	2244835	MACS_peak_11913	2.89
Chr10	8785101	8785274	MACS_peak_1052	3100	Chr6	3504047	3504408	MACS_peak_13582	53.25	Chr13	4831892	4832058	MACS_peak_4225	36.6	Chr11	25761392	25761878	MACS_peak_2606	30.51	Chr11	29074563	29074707	MACS_peak_2674	489.6	Chr5	2246325	2247096	MACS_peak_11914	62.66
Chr10	8960079	8960205	MACS_peak_1053	0.45	Chr6	3566126	3566772	MACS_peak_13583	2.22	Chr13	4835585	4835820	MACS_peak_4226	8.11	Chr11	25824977	25825069	MACS_peak_2607	463.77	Chr11	29083991	29084189	MACS_peak_2675	22.86	Chr5	2249900	2250081	MACS_peak_11915	123.42
Chr10	9008125	9009147	MACS_peak_1054	59.11	Chr6	3640727	3641580	MACS_peak_13584	97.72	Chr13	4836787	4837087	MACS_peak_4227	181.72	Chr11	25832886	25833075	MACS_peak_2608	2690.17	Chr11	29136294	29136626	MACS_peak_2676	2447.2	Chr5	2281008	2282754	MACS_peak_11916	289.93
Chr10	9038447	9038626	MACS_peak_1055	3100	Chr6	3664152	3664517	MACS_peak_13585	205.85	Chr13	4839021	4839143	MACS_peak_4228	61.68	Chr11	25866537	25866787	MACS_peak_2609	180.19	Chr11	29186183	29186255	MACS_peak_2677	3.5	Chr5	2296057	2296798	MACS_peak_11917	1769.62
Chr10	9040254	9040629	MACS_peak_1056	0.14	Chr6	3665581	3666766	MACS_peak_13586	3100	Chr13	4840079	4840449	MACS_peak_4229	2014.87	Chr11	25882566	25882718	MACS_peak_2611	743.78	Chr11	29311561	29311999	MACS_peak_2678	153.58	Chr5	2373292	2373407	MACS_peak_11920	3.12
Chr10	9112572	9113910	MACS_peak_1057	30.79	Chr6	3679491	3679877	MACS_peak_13587	3100	Chr13	4848049	4849195	MACS_peak_4230	0.06	Chr11	25962529	25964415	MACS_peak_2613	13.31	Chr11	29321464	29321725	MACS_peak_2679	700.41	Chr5	2374017	2374475	MACS_peak_11921	23.53
Chr10	9128592	9128774	MACS_peak_1058	1143.95	Chr6	3699203	3699386	MACS_peak_13588	3100	Chr13	4887105	4887509	MACS_peak_4231	1597.98	Chr11	25979107	25979492	MACS_peak_2614	320.14	Chr11	29342149	29342710	MACS_peak_2680	0.39	Chr5	2391115	2391591	MACS_peak_11923	227.29
Chr10	9130083	9130370	MACS_peak_1059	3.09	Chr6	3722374	3722738	MACS_peak_13589	88.76	Chr13	4973201	4973357	MACS_peak_4232	28.99	Chr11	26025465	26025563	MACS_peak_2615	0.06	Chr11	29347163	29347352	MACS_peak_2681	725.15	Chr5	2392890	2392971	MACS_peak_11924	1.66
Chr10	9135063	9135163	MACS_peak_1060	6.92	Chr6	3733103	3733229	MACS_peak_13590	0.16	Chr13	4997114	4997474	MACS_peak_4234	1684.21	Chr11	26123650	26123793	MACS_peak_2616	195.18	Chr11	29411052	29411140	MACS_peak_2684	3.21	Chr5	2394102	2394627	MACS_peak_11925	77.51
Chr10	9163084	9163520	MACS_peak_1061	1565.38	Chr6	3735754	3736057	MACS_peak_13591	1230.3	Chr13	5003960	5004530	MACS_peak_4235	137.12	Chr11	26135757	26138472	MACS_peak_2617	112.96	Chr11	29411917	29412269	MACS_peak_2685	0.23	Chr5	2408988	2409288	MACS_peak_11926	3100
Chr10	9168820	9168952	MACS_peak_1062	0.11	Chr6	3780348	3780647	MACS_peak_13592	2957.54	Chr13	5007821	5008123	MACS_peak_4236	0.64	Chr11	26160590	26161121	MACS_peak_2618	1028.25	Chr11	29413517	29413749	MACS_peak_2686	3100	Chr5	2419583	2419650	MACS_peak_11927	59.5
Chr10	9192475	9192855	MACS_peak_1064	3100	Chr6	3789839	3790874	MACS_peak_13594	3100	Chr13	5035043	5035048	MACS_peak_4237	0.22	Chr11	26169808	26170213	MACS_peak_2619	504.73	Chr11	29425969	29426201	MACS_peak_2687	3100	Chr5	2443391	2443687	MACS_peak_11929	3100
Chr10	9195423	9195565	MACS_peak_1065	387.49	Chr6	3793479	3793825	MACS_peak_13595	234.06	Chr13	5035937	5036494	MACS_peak_4238	314.06	Chr11	26185526	26185731	MACS_peak_2620	84.36	Chr11	29435496	29436163	MACS_peak_2688	1.13	Chr5	2447998	2448386	MACS_peak_11930	483.64
Chr10	9196636	9196907	MACS_peak_1066	3100	Chr6	3795391	3796177	MACS_peak_13596	201.09	Chr13	5088816	5089072	MACS_peak_4239	44.26	Chr11	26189948	26190402	MACS_peak_2621	1069.36	Chr11	29484846	29485602	MACS_peak_2689	243.1	Chr5	2484314	2484415	MACS_peak_11931	439.86
Chr10	9209706	9210219	MACS_peak_1067	538.05	Chr6	3797207	3797669	MACS_peak_13597	164.51	Chr13	5113928	5114253	MACS_peak_4240	730.08	Chr11	26263166	26263310	MACS_peak_2622	2.66	Chr11	29491044	29491185	MACS_peak_2690	588.71	Chr5	2486544	2486779	MACS_peak_11932	1.26
Chr10	9211925	9212837	MACS_peak_1068	766.59	Chr6	3834479	3835808	MACS_peak_13598	4.8	Chr13	5132148	5133025	MACS_peak_4241	3.92	Chr11	26292632	26292992	MACS_peak_2623	0.08	Chr11	29495672	29496047	MACS_peak_2691	852.2	Chr5	2492195	2492393	MACS_peak_11933	47.13
Chr10	9328677	9329272	MACS_peak_1069	3132.61	Chr6	3846352	3846909	MACS_peak_13599	3100	Chr13	5143539	5143875	MACS_peak_4242	262.14	Chr11	26305299	26305518	MACS_peak_2624	33.62	Chr11	29500686	29500914	MACS_peak_2692	165.54	Chr5	2572629	2572876	MACS_peak_11934	0.09
Chr10	9344199	9344304	MACS_peak_1070	1461.3	Chr6	3859914	3861046	MACS_peak_13600	218.78	Chr13	5160822	5161974	MACS_peak_4243	145.58	Chr11	26359660	26359752	MACS_peak_2625	73.21	Chr11	29512227	29512538	MACS_peak_2693	3155.13	Chr5	2629218	2629691	MACS_peak_11935	97.65
Chr10	9386152	9387098	MACS_peak_1071	1127.79	Chr6	3865329	3865469	MACS_peak_13601	70.78	Chr13	5179880	5180018	MACS_peak_4244	89.22	Chr11	26365909	26366113	MACS_peak_2626	0.45	Chr11	29513759	29514459	MACS_peak_2694	2276.91	Chr5	2769294	2770292	MACS_peak_11936	280.4
Chr10	9395772	9396139	MACS_peak_1072	2634.14	Chr6	3886382	3887058	MACS_peak_13602	64.58	Chr13	5182433	5182787	MACS_peak_4245	128.76	Chr11	26410401	26410861	MACS_peak_2629	3100	Chr11	29546106	29546347	MACS_peak_2695	6.4	Chr5	2784150	2784614	MACS_peak_11937	27.11
Chr10	9458027	9459380	MACS_peak_1073	471.81	Chr6	3915484	3915694	MACS_peak_13603	0.26	Chr13	5198030	5198448	MACS_peak_4247	5.07	Chr11	26413199	26413422	MACS_peak_2630	349.13	Chr11	29547992	29548090	MACS_peak_2696	12.9	Chr5	2805517	2807053	MACS_peak_11938	1458.12
Chr10	9467275	9468775	MACS_peak_1074	338.18	Chr6	3923431	3923840	MACS_peak_13604	11.15	Chr13	5260803	5261305	MACS_peak_4248	3100	Chr11	26555706	26556039	MACS_peak_2632	0.07	Chr11	29548722	29549007	MACS_peak_2697	519.46	Chr5	2834912	2835013	MACS_peak_11939	2891.96
Chr10	9476966	9477866	MACS_peak_1075	206.51	Chr6	3928515	3930480	MACS_peak_13605	3100	Chr13	5263401	5263846	MACS_peak_4249	402.82	Chr11	26566958	26567337	MACS_peak_2633	4.24	Chr11	29558266	29559339	MACS_peak_2698	3.41	Chr5	2845148	2846554	MACS_peak_11940	3100
Chr10	9483012	9483980	MACS_peak_1076	1776.49	Chr6	3936700	3937048	MACS_peak_13606	1.99	Chr13	5315483	5316088	MACS_peak_4250	8.73	Chr11	26568265	26568536	MACS_peak_2634	855.24	Chr11	29644704	29645442	MACS_peak_2699	15.55	Chr5	2871949	2872720	MACS_peak_11941	3100
Chr10	9494061	9494859	MACS_peak_1077	0.78	Chr6	3937824	3937972	MACS_peak_13607	0.35	Chr13	5378540	5378648	MACS_peak_4251	26.74	Chr11	26597173	26597493	MACS_peak_2636	71.05	Chr11	29791935	29792265	MACS_peak_2700	125.85	Chr5	2882943	2883711	MACS_peak_11942	294.87
Chr10	9528304	9528589	MACS_peak_1081	51.71	Chr6	3939424	3940035	MACS_peak_13608	9.58	Chr13	5389148	5389523	MACS_peak_4252	0.58	Chr11	26599284	26599476	MACS_peak_2637	17.58	Chr11	29794778	29795115	MACS_peak_2701	2975.16	Chr5	2911395	2912238	MACS_peak_11943	6.62
Chr10	9533624	9534476	MACS_peak_1082	108.59	Chr6	3944608	3944814	MACS_peak_13609	32.73	Chr13	5412420	5412933	MACS_peak_4253	0.45	Chr11	26622274	26624173	MACS_peak_2638	97.35	Chr11	29839278	29839936	MACS_peak_2702	244.2	Chr5	2957829	2958062	MACS_peak_11944	3100
Chr10	9638287	9638818	MACS_peak_1084	2.93	Chr6	3975893	3976088	MACS_peak_13610	12.22	Chr13	5536051	5536472	MACS_peak_4254	0.16	Chr11	26726253	26726453	MACS_peak_2639	37.76	Chr11	29840036	29840486	MACS_peak_2703	0.06	Chr5	2961050	2961646	MACS_peak_11945	3100
Chr10	9707494	9707633	MACS_peak_1085	218.55	Chr6	3981731	3982637	MACS_peak_13611	3100	Chr13	5545497	5545872	MACS_peak_4255	10.67	Chr11	26736847	26737609	MACS_peak_2640	15.09	Chr11	29861550	29861935	MACS_peak_2705	2175.76	Chr5	2998129	2999084	MACS_peak_11946	1.54
Chr10	9710331	9710558	MACS_peak_1086	6.35	Chr6	3985969	3986795	MACS_peak_13612	55.35	Chr13	5549286	5549442	MACS_peak_4256	81.84	Chr11	26761777	26762341	MACS_peak_2641	0.09	Chr11	29938924	29939420	MACS_peak_2706	3100	Chr5	3062749	3063038	MACS_peak_11947	90.99
Chr10	9719557	9719805	MACS_peak_1087	329.48	Chr6	4011812	4011975	MACS_peak_13613	1347.43	Chr13	5555461	5555647	MACS_peak_4258	13.28	Chr11	26774429	26774648	MACS_peak_2642	114.64	Chr11	29957746	29958944	MACS_peak_2707	1397.54	Chr5	3130585	3130705	MACS_peak_11948	1211.47
Chr10	9741059	9741103	MACS_peak_1088	2.66	Chr6	4048152	4049047	MACS_peak_13614	3100	Chr13	5609831	5610125	MACS_peak_4259	0.67	Chr11	26800605	26800818	MACS_peak_2643	3020.42	Chr11	29974373	29974625	MACS_peak_2708	521.04	Chr5	3135577	3137478	MACS_peak_11949	3100
Chr10	9947219	9947398	MACS_peak_1091	3100	Chr6	4059549	4059892	MACS_peak_13615	25.11	Chr13	5613684	5613798	MACS_peak_4260	115.87	Chr11	26817382	26817580	MACS_peak_2644	352.7	Chr11	29998970	29999330	MACS_peak_2709	2458.68	Chr5	3140272	3140389	MACS_peak_11950	428.06
Chr10	9954394	9955254	MACS_peak_1092	0.07	Chr6	4065478	4065715	MACS_peak_13616	404.29	Chr13	5617892	5618160	MACS_peak_4262	3100	Chr11	26820688	26820863	MACS_peak_2645	0.63	Chr11	30000437	30001042	MACS_peak_2710	3100	Chr5	3144410	3145637	MACS_peak_11951	207.18
Chr10	9972533	9973560	MACS_peak_1093	3100	Chr6	4082744	4083654	MACS_peak_13617	7.54	Chr13	5643093	5643417	MACS_peak_4263	2.05	Chr11	26894699	26897353	MACS_peak_2646	2946.8	Chr11	30017972	30018109	MACS_peak_2711	2.73	Chr5	3173050	3174331	MACS_peak_11952	1497.79
Chr10	9998603	9998697	MACS_peak_1094	1466.95	Chr6	4084249	4084899	MACS_peak_13618	0.5	Chr13	5696710	5697296	MACS_peak_4265	3100	Chr11	26904698	26905375	MACS_peak_2647	514.85	Chr11	30045660	30045987	MACS_peak_2713	49.96	Chr5	3187657	3187768	MACS_peak_11953	3100
Chr10	10009312	10009818	MACS_peak_1095	70.04	Chr6	4086716	4087334	MACS_peak_13619	299.31	Chr13	5716505	5716807	MACS_peak_4266	1.94	Chr11	26915515	26917234	MACS_peak_2648	3.38	Chr11	30106951	30107946	MACS_peak_2714	465.14	Chr5	3192299	3193962	MACS_peak_11955	88.65
Chr10	10010455	10010898	MACS_peak_1096	2	Chr6	4111134	4111646	MACS_peak_13620	35.72	Chr13	5718337	5718524	MACS_peak_4267	326.26	Chr11	26939727	26939789	MACS_peak_2649	22.67	Chr11	30140927	30141379	MACS_peak_2715	3100	Chr5	3211192	3213423	MACS_peak_11956	3100
Chr10	10012735	10013316	MACS_peak_1097	2.1	Chr6	4115061	4115597	MACS_peak_13621	3100	Chr13	5719579	5719751	MACS_peak_4268	414.09	Chr11	26965060	26965675	MACS_peak_2650	1.85	Chr11	30156109	30156266	MACS_peak_2716	11.66	Chr5	3233084	3234504	MACS_peak_11957	1964.63
Chr10	10051633	10051987	MACS_peak_1099	2482.98	Chr6	4122916	4123078	MACS_peak_13622	3100	Chr13	5736693	5737182	MACS_peak_4269	1.19	Chr11	26995417	26996048	MACS_peak_2651	1.1	Chr11	30276977	30277590	MACS_peak_2718	5.53	Chr5	3383735	3383962	MACS_peak_11958	1.16
Chr10	10052724	10053784	MACS_peak_1100	65.11	Chr6	4137808	4138604	MACS_peak_13623	560.07	Chr13	5748371	5748550	MACS_peak_4271	37.33	Chr11	27036180	27036508	MACS_peak_2652	1341.62	Chr11	30280128	30280841	MACS_peak_2719	3.72	Chr5	3391215	3391504	MACS_peak_11959	546.36
Chr10	10060797	10061204	MACS_peak_1101	107.68	Chr6	4146161	4146791	MACS_peak_13624	83.72	Chr13	5751061	5751616	MACS_peak_4272	1946.05	Chr11	27042530	27042697	MACS_peak_2653	39.99	Chr12	4523	4795	MACS_peak_2720	810.63	Chr5	3394400	3397093	MACS_peak_11960	352.27
Chr10	10079965	10080034	MACS_peak_1102	1643.4	Chr6	4168898	4169213	MACS_peak_13625	579.01	Chr13	5753546	5753816	MACS_peak_4273	529.92	Chr11	27111017	27111921	MACS_peak_2654	7.06	Chr12	18577	18787	MACS_peak_2721	2635.53	Chr5	3473846	3474787	MACS_peak_11961	887.74
Chr10	10081191	10081433	MACS_peak_1103	177.77	Chr6	4171202	4171486	MACS_peak_13626	22.88	Chr13	5755806	5757954	MACS_peak_4274	206.54	Chr11	27124956	27125794	MACS_peak_2655	446.92	Chr12	20761	20923	MACS_peak_2722	138.83	Chr5	3488037	3488802	MACS_peak_11962	883.15
Chr10	10082648	10083143	MACS_peak_1104	890.49	Chr6	4186116	4186224	MACS_peak_13627	0.22	Chr13	5770664	5771117	MACS_peak_4275	0.19	Chr11	27128168	27128336	MACS_peak_2656	1077.7	Chr12	21756	21889	MACS_peak_2723	442.14	Chr5	3522742	3523576	MACS_peak_11963	70.08
Chr10	10092911	10093495	MACS_peak_1105	1602.77	Chr6	4192202	4192716	MACS_peak_13628	70.7	Chr13	5775236	5775485	MACS_peak_4276	190.75	Chr11	27137454	27138074	MACS_peak_2657	0.37	Chr12	28037	28150	MACS_peak_2724	1283.83	Chr5	3525292	3525438	MACS_peak_11964	374.24
Chr10	10096107	10096246	MACS_peak_1106	488.52	Chr6	4216853	4216976	MACS_peak_13629	189.18	Chr13	5779190	5779494	MACS_peak_4277	44.64	Chr11	27157204	27159982	MACS_peak_2658	128.77	Chr12	94884	95241	MACS_peak_2726	790.02	Chr5	3526625	3526739	MACS_peak_11965	1553.39
Chr10	10114884	10115004	MACS_peak_1107	6.29	Chr6	4221973	4222333	MACS_peak_13630	186.56	Chr13	5783164	5783738	MACS_peak_4278	127.08	Chr11	27189825	27191867	MACS_peak_2659	108.51	Chr12	102903	103711	MACS_peak_2727	520.56	Chr5	3528407	3528647	MACS_peak_11966	23.54
Chr10	10129539	10130049	MACS_peak_1108	269.19	Chr6	4232138	4232369	MACS_peak_13631	3.65	Chr13	5854638	5855079	MACS_peak_4281	309.77	Chr11	27202358	27202695	MACS_peak_2660	1123.5	Chr12	137105	137486	MACS_peak_2730	52.12	Chr5	3547748	3548765	MACS_peak_11967	2634.39
Chr10	10134196	10134778	MACS_peak_1109	11.84	Chr6	4234257	4234424	MACS_peak_13632	5.51	Chr13	5856182	5856590	MACS_peak_4282	7.1	Chr11	27217082	27217404	MACS_peak_2661	121.07	Chr12	151640	152035	MACS_peak_2733	699.12	Chr5	3653320	3653528	MACS_peak_11968	0.35
Chr10	10139551	10139779	MACS_peak_1110	0.13	Chr6	4235230	4235401	MACS_peak_13633	44.9	Chr13	5875723	5876579	MACS_peak_4283	25.51	Chr11	27231139	27231619	MACS_peak_2662	2202.46	Chr12	160692	161800	MACS_peak_2734	0.07	Chr5	3694990	3695101	MACS_peak_11969	3.62
Chr10	10161367	10161830	MACS_peak_1111	2624.63	Chr6	4236085	4236493	MACS_peak_13634	92.29	Chr13	5885013	5886317	MACS_peak_4284	113.98	Chr11	27294538	27295083	MACS_peak_2663	59.4	Chr12	163448	164027	MACS_peak_2735	3143.87	Chr5	3699559	3700028	MACS_peak_11970	18.94
Chr10	10303959	10304569	MACS_peak_1113	5.71	Chr6	4252746	4253435	MACS_peak_13636	0.27	Chr13	5943122	5943701	MACS_peak_4286	2.02	Chr11	27337814	27339137	MACS_peak_2664	166.36	Chr12	174377	175531	MACS_peak_2736	0.15	Chr5	3710933	3711179	MACS_peak_11971	3100
Chr10	10309589	10309688	MACS_peak_1114	47.87	Chr6	4271968	4273054	MACS_peak_13637	10.9	Chr13	5959269	5959633	MACS_peak_4287	41.77	Chr11	27347424	27347972	MACS_peak_2665	2051.86	Chr12	175918	176978	MACS_peak_2737	613.83	Chr5	3734167	3734347	MACS_peak_11972	54.77
Chr10	10341922	10342114	MACS_peak_1115	0.04	Chr6	4290426	4290896	MACS_peak_13638	40.41	Chr13	5967558	5968407	MACS_peak_4288	3100	Chr11	27360982	27361450	MACS_peak_2666	3100	Chr12	195303	195789	MACS_peak_2738	1290.65	Chr5	3739064	3739367	MACS_peak_11973	906.21
Chr10	10345055	10345622	MACS_peak_1116	438.03	Chr6	4297264	4298028	MACS_peak_13639	362.89	Chr13	5998785	5999733	MACS_peak_4289	88.9	Chr11	27370838	27371333	MACS_peak_2667	3100	Chr12	197102	197604	MACS_peak_2739	0.55	Chr5	3743310	3744700	MACS_peak_11974	25.74
Chr10	10352590	10353555	MACS_peak_1117	1413.39	Chr6	4354696	4355224	MACS_peak_13640	97	Chr13	6012028	6012316	MACS_peak_4290	1.05	Chr11	27374218	27374485	MACS_peak_2668	12.44	Chr12	200307	200974	MACS_peak_2740	4.51	Chr5	3746674	3746863	MACS_peak_11975	108.53
Chr10	10453081	10453300	MACS_peak_1118	2189.82	Chr6	4358411	4358637	MACS_peak_13641	0.14	Chr13	6015711	6016770	MACS_peak_4291	295.96	Chr11	27377572	27377710	MACS_peak_2669	3.32	Chr12	260715	261239	MACS_peak_2742	109.91	Chr5	3749068	3749797	MACS_peak_11976	586.23
Chr10	10485077	10485204	MACS_peak_1119	111.44	Chr6	4359196	4359682	MACS_peak_13642	122.19	Chr13	6020591	6020993	MACS_peak_4292	0.5	Chr11	27380658	27380865	MACS_peak_2670	2.1	Chr12	262938	263280	MACS_peak_2743	194.44	Chr5	3771615	3773409	MACS_peak_11977	172.67
Chr10	10488114	10488387	MACS_peak_1120	0.75	Chr6	4364626	4365279	MACS_peak_13643	0.19	Chr13	6040081	6040094	MACS_peak_4294	0.05	Chr11	27387794	27387955	MACS_peak_2671	3100	Chr12	273287	273494	MACS_peak_2744	8.08	Chr5	3775637	3776132	MACS_peak_11978	401.03
Chr10	10490944	10491106	MACS_peak_1121	0.34	Chr6	4472556	4473113	MACS_peak_13644	0.05	Chr13	6073603	6073726	MACS_peak_4297	1.16	Chr11	27388976	27389111	MACS_peak_2672	1.04	Chr12	279509	279814	MACS_peak_2745	1845.86	Chr5	3784434	3785365	MACS_peak_11979	227.72
Chr10	10505298	10505531	MACS_peak_1123	2.62	Chr6	4514284	4514487	MACS_peak_13645	6.86	Chr13	6096217	6096341	MACS_peak_4298	0.15	Chr11	27391500	27391674	MACS_peak_2673	6.16	Chr12	280749	280949	MACS_peak_2746	738.99	Chr5	3814238	3814419	MACS_peak_11980	57.06
Chr10	10517481	10517727	MACS_peak_1124	1034.1	Chr6	4519347	4521543	MACS_peak_13646	416.43	Chr13	6098877	6099345	MACS_peak_4299	18.78	Chr11	27396291	27396459	MACS_peak_2674	614.27	Chr12	298518	298657	MACS_peak_2747	722.49	Chr5	3888808	3889059	MACS_peak_11981	2508.36
Chr10	10523307	10523665	MACS_peak_1125	181.62	Chr6	4522893	4523378	MACS_peak_13647	1085.98	Chr13	6145362	6145500	MACS_peak_4300	0.2	Chr11	27397603	27398431	MACS_peak_2675	3100	Chr12	306114	308136	MACS_peak_2748	14.27	Chr5	3890764	3890922	MACS_peak_11982	1.17
Chr10	10526583	10526932	MACS_peak_1126	3100	Chr6	4552091	4552649	MACS_peak_13649	0.3	Chr13	6167031	6167156	MACS_peak_4301	3100	Chr11	27404565	27405199	MACS_peak_2676	3227.04	Chr12	309346	309535	MACS_peak_2749	1677.42	Chr5	3892370	3892447	MACS_peak_11983	69.46
Chr10	10559297	10559684	MACS_peak_1127	708.67	Chr6	4553213	4553588	MACS_peak_13650	1.44	Chr13	6175614	6176596	MACS_peak_4302	40.56	Chr11	27437928	27438136	MACS_peak_2677	8.61	Chr12	310701	310926	MACS_peak_2750	2.21	Chr5	3893203	3893348	MACS_peak_11984	296.14
Chr10	10603770	10604893	MACS_peak_1128	32.36	Chr6	4554332	4554636	MACS_peak_13651	32.63	Chr13	6190168	6190437	MACS_peak_4303	243.56	Chr11	27461502	27461719	MACS_peak_2680	733.47	Chr12	328151	329058	MACS_peak_2751	71.28	Chr5	3948992	3949161	MACS_peak_11985	3.45
Chr10	10613910	10614509	MACS_peak_1129	3100	Chr6	4556890	4557515	MACS_peak_13652	379.14	Chr13	6218388	6218582	MACS_peak_4304	749.91	Chr11	27487818	27488007	MACS_peak_2681	28.24	Chr12	332322	332872	MACS_peak_2752	12.37	Chr5	3952155	3952317	MACS_peak_11986	96.57
Chr10	10625877	10626264	MACS_peak_1130	0.16	Chr6	4578776	4579007	MACS_peak_13653	290.97	Chr13	6290569	6290674	MACS_peak_4305	45.17	Chr11	27490660	27490876	MACS_peak_2682	3100	Chr12	342686	343490	MACS_peak_2753	6.13	Chr5	3967564	3968171	MACS_peak_11987	2.58
Chr10	10773740	10773767	MACS_peak_1136	3100	Chr6	4592905	4593473	MACS_peak_13654	24.2	Chr13	6324450	6324827	MACS_peak_4306	372.75	Chr11	27498247	27498436	MACS_peak_2683	138.85	Chr12	360302	360553	MACS_peak_2754	72.44	Chr5	3975869	3975992	MACS_peak_11988	62.52
Chr10	10868765	10868936	MACS_peak_1138	151.62	Chr6	4629532	4629818	MACS_peak_13656	67.6	Chr13	6327153	6327507	MACS_peak_4307	719.09	Chr11	27566300	27566830	MACS_peak_2684	35.14	Chr12	376013	376438	MACS_peak_2755	2274.74	Chr5	4148579	4149187	MACS_peak_11990	3100
Chr10	10887767	10887894	MACS_peak_1139	24.75	Chr6	4651561	4651593	MACS_peak_13657	1.15	Chr13	6337816	6338226	MACS_peak_4308	0.1	Chr11	27567786	27568138	MACS_peak_2685	155.94	Chr12	382458	382924	MACS_peak_2756	21.8	Chr5	4268685	4269175	MACS_peak_11991	400.13
Chr10	10977645	10978861	MACS_peak_1140	97.93	Chr6	4662568	4662880	MACS_peak_13658	3100	Chr13	6438676	6439172	MACS_peak_4309	80.08	Chr11	27621373	27621517	MACS_peak_2686	1051.91	Chr12	396515	396955	MACS_peak_2757	3100	Chr5	4271026	4271256	MACS_peak_11992	3100
Chr10	11016292	11016430	MACS_peak_1141	61.08	Chr6	4666327	4667060	MACS_peak_13659	707.13	Chr13	6490831	6491296	MACS_peak_4310	1.88	Chr11	27623101	27623257	MACS_peak_2687	102.67	Chr12	402496	403016	MACS_peak_2758	5.99	Chr5	4284379	4285309	MACS_peak_11993	3100
Chr10	11035709	11036574	MACS_peak_1142	107.93	Chr6	4738275	4738527	MACS_peak_13660	558.34	Chr13	6518222	6518744	MACS_peak_4311	706.98	Chr11	27694013	27694108	MACS_peak_2688	2382.82	Chr12	420061	420449	MACS_peak_2759	2492.23	Chr5	4291920	4292085	MACS_peak_11994	638.98
Chr10	11038116	11038437	MACS_peak_1143	53.05	Chr6	4742864	4743378	MACS_peak_13661	248.91	Chr13	6538237	6540464	MACS_peak_4312	2127.18	Chr11	27836819	27836914	MACS_peak_2689	2122.97	Chr12	425298	425458	MACS_peak_2760	490.14	Chr5	4304339	4304636	MACS_peak_11995	1844.15
Chr10	11126526	11127382	MACS_peak_1144	3100	Chr6	4762017	4763202	MACS_peak_13662	107.73	Chr13	6541665	6541743	MACS_peak_4313	0.91	Chr11	28171539	28171779	MACS_peak_2691	1038.96	Chr12	428199	428274	MACS_peak_2761	1601.12	Chr5	4312161	4312463	MACS_peak_11996	3100
Chr10	11128747	11128859	MACS_peak_1145	1985.46	Chr6	4769250	4770294	MACS_peak_13663	3100	Chr13	6566426	6567034	MACS_peak_4314	3100	Chr11	28191491	28193286	MACS_peak_2692	0.85	Chr12	447664	448410	MACS_peak_2762	23.56	Chr5	4312959	4313103	MACS_peak_11997	1.8
Chr10	11142889	11143186	MACS_peak_1146	16.72	Chr6	4798667	4798739	MACS_peak_13664	0.68	Chr13	6610264	6610937	MACS_peak_4315	1306.79	Chr11	28193446	28193909	MACS_peak_2693	73.96	Chr12	456410	456923	MACS_peak_2763	33.79	Chr5	4388444	4388807	MACS_peak_11999	2029.28
Chr10	11156433	11157729	MACS_peak_1147	3100	Chr6	4802363	4802886	MACS_peak_13665	682.86	Chr13	6674316	6675119	MACS_peak_4316	4.78	Chr11	28394733	28394938	MACS_peak_2694	3100	Chr12	467549	468414	MACS_peak_2764	0.48	Chr5	4390710	4390891	MACS_peak_12000	333.84
Chr10	11164542	11164788	MACS_peak_1148	26.41	Chr6	4803253	4805144	MACS_peak_13666	2859.57	Chr13	6712113	6712298	MACS_peak_4317	2239.8	Chr11	28413525	28415655	MACS_peak_2696	1388.27	Chr12	468639	469156	MACS_peak_2765	18.23	Chr5	4432962	4433092	MACS_peak_12001	22.81
Chr10	11188918	11189289	MACS_peak_1149	1823.09	Chr6	4901174	4901567	MACS_peak_13668	121.82	Chr13	6741460	6741716	MACS_peak_4318	178.99	Chr11	28457414	28457709	MACS_peak_2697	0.05	Chr12	479799	480114	MACS_peak_2766	488.68	Chr5	4452422	4452568	MACS_peak_12002	28.28
Chr10	11194789	11195184	MACS_peak_1150	12.55	Chr6	4903239	4903501	MACS_peak_13669	10.53	Chr13	6744469	6744725	MACS_peak_4319	2.04	Chr11	28473782	28474784	MACS_peak_2698	2331.6	Chr12	581258	581606	MACS_peak_2767	858.19	Chr5	4494321	4494621	MACS_peak_12003	0.16
Chr10	11196396	11197518	MACS_peak_1151	2513.7	Chr6	4930438	4930636	MACS_peak_13670	0.85	Chr13	6750630	6750940	MACS_peak_4320	42.82	Chr11	28482952	28483385	MACS_peak_2699	208.92	Chr12	622480	622922	MACS_peak_2769	0.07	Chr5	4496118	4496170	MACS_peak_12004	47.49
Chr10	11275355	11276157	MACS_peak_1154	3100	Chr6	4937409	4937533	MACS_peak_13671	152.83	Chr13	6755395	6755976	MACS_peak_4321	96.52	Chr11	28486861	28486963	MACS_peak_2700	13.54	Chr12	649260	649634	MACS_peak_2770	174.89	Chr5	4505563	4505806	MACS_peak_12006	1.84
Chr10	11301247	11301926	MACS_peak_1155	3173.35	Chr6	4954212	4954433	MACS_peak_13672	1942.5	Chr13	6793205	6793347	MACS_peak_4322	22.09	Chr11	28501691	28502117	MACS_peak_2701	289.77	Chr12	651737	652003	MACS_peak_2771	14.99	Chr5	4527982	4528834	MACS_peak_12007	3100
Chr10	11302554	11302701	MACS_peak_1156	1.13	Chr6	4985156	4987625	MACS_peak_13674	36.54	Chr13	6793737	6794253	MACS_peak_4323	10.49	Chr11	28504968	28505350	MACS_peak_2702	3.15	Chr12	693899	694614	MACS_peak_2772	199.59	Chr5	4639615	4640022	MACS_peak_12009	2914.17
Chr10	11304953	11305202	MACS_peak_1157	128.15	Chr6	4996253	4996364	MACS_peak_13675	844.39	Chr13	6795169	6795422	MACS_peak_4324	13.67	Chr11	28770172	28771211	MACS_peak_2704	416	Chr12	731743	732283	MACS_peak_2773	800.42	Chr5	4675903	4677581	MACS_peak_12010	137.12
Chr10	11351519	11351643	MACS_peak_1158	242.71	Chr6	4997061	4997378	MACS_peak_13676	2780.08	Chr13	6806315	6806350	MACS_peak_4326	236.77	Chr11	28782316	28782457	MACS_peak_2705	29.02	Chr12	752880	752956	MACS_peak_2774	448.36	Chr5	4725556	4726079	MACS_peak_12011	2624.13
Chr10	11352874	11352986	MACS_peak_1159	1254.84	Chr6	5000605	5000833	MACS_peak_13677	380.08	Chr13	6811950	6812835	MACS_peak_4327	228.19	Chr11	28786640	28786920	MACS_peak_2706	143.04	Chr12	765451	765808	MACS_peak_2775	0.15	Chr5	4929024	4929398	MACS_peak_12014	239.82
Chr10	11463419	11463513	MACS_peak_1160	2.89	Chr6	5133125	5133644	MACS_peak_13678	386.13	Chr13	6854552	6854679	MACS_peak_4328	412.97	Chr11	28788818	28789001	MACS_peak_2707	0.14	Chr12	779953	780172	MACS_peak_2776	384.39	Chr5	4938717	4939074	MACS_peak_12015	14.71
Chr10	11475479	11475588	MACS_peak_1161	472.44	Chr6	5204425	5204944	MACS_peak_13679	279.39	Chr13	7035880	7036009	MACS_peak_4334	72.24	Chr11	28790434	28790849	MACS_peak_2708	2476.57	Chr12	894101	894392	MACS_peak_2777	12.42	Chr5	4945998	4946285	MACS_peak_12016	756.54
Chr10	11503055	11503188	MACS_peak_1163	4.16	Chr6	5273002	5273974	MACS_peak_13680	84.55	Chr13	7226099	7226417	MACS_peak_4340	186.48	Chr11	28966891	28967158	MACS_peak_2710	509.21	Chr12	909527	911192	MACS_peak_2778	2935.89	Chr5	4962608	4963149	MACS_peak_12017	68.03
Chr10	11505983	11506189	MACS_peak_1164	624.13	Chr6	5323464	5324343	MACS_peak_13681	53.22	Chr13	7240656	7241011	MACS_peak_4341	534.7	Chr11	29002179	29002620	MACS_peak_2711	669.1	Chr12	932103	932757	MACS_peak_2779	0.1	Chr5	5043919	5044423	MACS_peak_12019	2399.35
Chr10	11508870	11509619	MACS_peak_1165	7.4	Chr6	5336030	5336172	MACS_peak_13682	274.46	Chr13	7250643	7251388	MACS_peak_4342	14.46	Chr11	29006643	29007159	MACS_peak_2712	189.92	Chr12	935606	936143	MACS_peak_2780	26.57	Chr5	5059877	5060108	MACS_peak_12020	1108.78
Chr10	11595788	11596537	MACS_peak_1166	1.94	Chr6	5338468	5338785	MACS_peak_13683	0.09	Chr13	7372211	7372295	MACS_peak_4343	727.71	Chr11	29034832	29034975	MACS_peak_2713	44.23	Chr12	983867	984797	MACS_peak_2781	258.46	Chr5	5418270	5418509	MACS_peak_12025	1645.78
Chr10	11599218	11599424	MACS_peak_1167	491.62	Chr6	5339489	5340096	MACS_peak_13684	1276.74	Chr13	7520335	7520519	MACS_peak_4346	3.13	Chr11	29066746	29066799	MACS_peak_2714	175.37	Chr12	1015200	1015519	MACS_peak_2782	47.25	Chr5	5420300	5420449	MACS_peak_12026	280.83
Chr10	11602219	11602352	MACS_peak_1168	33.67	Chr6	5360102	5360482	MACS_peak_13686	2977.12	Chr13	7544573	7546214	MACS_peak_4347	547.32	Chr11	29074563	29074707	MACS_peak_2715	1036.13	Chr12	1038296	1039220	MACS_peak_2783	164.07	Chr5	5454332	5454538	MACS_peak_12027	3100
Chr10	11604139	11604216	MACS_peak_1169	1.64	Chr6	5365271	5366253	MACS_peak_13687	579.38	Chr13	7547799	7548593	MACS_peak_4348	1046.97	Chr11	29083991	29084189	MACS_peak_2716	32.93	Chr12	1041395	1043331	MACS_peak_2784	3035.46	Chr5	5518735	5519147	MACS_peak_12028	1059.48
Chr10	11644341	11644681	MACS_peak_1172	57.21	Chr6	5371188	5371344	MACS_peak_13688	192.99	Chr13	7624781	7625031	MACS_peak_4350	1392.98	Chr11	29136294	29136610	MACS_peak_2717	1717.74	Chr12	1075649	1077155	MACS_peak_2786	0.16	Chr5	5538146	5538368	MACS_peak_12029	151.36
Chr10	11702669	11702814	MACS_peak_1173	11.17	Chr6	5372869	5373013	MACS_peak_13689	33.18	Chr13	7628199	7628315	MACS_peak_4351	235.79	Chr11	29186183	29186255	MACS_peak_2718	18.29	Chr12	1087966	1088239	MACS_peak_2787	414.99	Chr5	5552776	5553426	MACS_peak_12030	6.31
Chr10	11728873	11729071	MACS_peak_1174	38.4	Chr6	5392698	5393013	MACS_peak_13690	1224.2	Chr13	7629814	7630044	MACS_peak_4352	9.39	Chr11	29311561	29311999	MACS_peak_2719	162.37	Chr12	1101663	1101852	MACS_peak_2788	40.2	Chr5	5554542	5554754	MACS_peak_12031	15.2
Chr10	11755903	11756445	MACS_peak_1175	633	Chr6	5406033	5406399	MACS_peak_13691	85.54	Chr13	7633837	7633937	MACS_peak_4353	1.47	Chr11	29313479	29313599	MACS_peak_2720	0.41	Chr12	1118173	1121338	MACS_peak_2789	527.33	Chr5	5624547	5625105	MACS_peak_12032	1397.61
Chr10	11757580	11757797	MACS_peak_1176	82.42	Chr6	5432008	5433526	MACS_peak_13692	3037.35	Chr13	7684621	7684831	MACS_peak_4354	945.39	Chr11	29321464	29321725	MACS_peak_2721	276.77	Chr12	1145888	1146439	MACS_peak_2790	3123.05	Chr5	5698574	5699289	MACS_peak_12033	0.06
Chr10	11777174	11777431	MACS_peak_1177	21.64	Chr6	5454200	5454985	MACS_peak_13694	389.8	Chr13	7692582	7693337	MACS_peak_4355	198.88	Chr11	29347163	29347352	MACS_peak_2722	683.43	Chr12	1152114	1152254	MACS_peak_2791	0.06	Chr5	5755866	5756004	MACS_peak_12034	1000.06
Chr10	11804112	11806291	MACS_peak_1178	7.66	Chr6	5457559	5458581	MACS_peak_13695	2.62	Chr13	7693807	7694303	MACS_peak_4356	25.43	Chr11	29411917	29412269	MACS_peak_2725	1.7	Chr12	1172683	1173060	MACS_peak_2792	220.17	Chr5	5758078	5758199	MACS_peak_12035	1610.23
Chr10	11830670	11832449	MACS_peak_1179	65.61	Chr6	5489593	5490255	MACS_peak_13696	421.41	Chr13	7698245	7698627	MACS_peak_4357	83.21	Chr11	29413517	29413749	MACS_peak_2726	1141.4	Chr12	1189583	1189726	MACS_peak_2793	0.52	Chr5	5839779	5840380	MACS_peak_12037	3.35
Chr10	11836688	11837197	MACS_peak_1180	0.08	Chr6	5491103	5491715	MACS_peak_13697	27.19	Chr13	7699283	7700368	MACS_peak_4358	0.05	Chr11	29425969	29426201	MACS_peak_2727	1963.99	Chr12	1198562	1198905	MACS_peak_2794	0.2	Chr5	5968691	5969032	MACS_peak_12038	41.45
Chr10	11856700	11857283	MACS_peak_1182	5.3	Chr6	5510534	5511455	MACS_peak_13698	920.09	Chr13	7751969	7752645	MACS_peak_4360	3100	Chr11	29435496	29435993	MACS_peak_2728	11.58	Chr12	1211490	1211680	MACS_peak_2795	76.08	Chr5	6140408	6141083	MACS_peak_12040	0.44
Chr10	11868245	11868412	MACS_peak_1183	21.78	Chr6	5511683	5512364	MACS_peak_13699	79.72	Chr13	7754679	7754772	MACS_peak_4361	138.6	Chr11	29484846	29485602	MACS_peak_2729	214.98	Chr12	1250944	1251383	MACS_peak_2796	111.87	Chr5	6230974	6231169	MACS_peak_12042	2595.87
Chr10	11872015	11872572	MACS_peak_1184	0.05	Chr6	5517203	5517365	MACS_peak_13700	0.12	Chr13	7755725	7755913	MACS_peak_4362	0.06	Chr11	29491044	29491185	MACS_peak_2730	433.97	Chr12	1259566	1260630	MACS_peak_2798	18.21	Chr5	6243623	6243974	MACS_peak_12043	3100
Chr10	11958897	11959160	MACS_peak_1185	57.62	Chr6	5544768	5545239	MACS_peak_13701	46.15	Chr13	7757223	7757508	MACS_peak_4363	142.07	Chr11	29495672	29496047	MACS_peak_2731	762.59	Chr12	1278990	1279492	MACS_peak_2799	6.32	Chr5	6300371	6301064	MACS_peak_12045	7.81
Chr10	11970355	11970475	MACS_peak_1186	2.35	Chr6	5561737	5562166	MACS_peak_13702	1280.46	Chr13	7758001	7758220	MACS_peak_4364	1167.75	Chr11	29500686	29500914	MACS_peak_2732	283.54	Chr12	1379036	1379625	MACS_peak_2801	32.76	Chr5	6325928	6326137	MACS_peak_12046	1.08
Chr10	12036973	12037081	MACS_peak_1187	1.54	Chr6	5581360	5583250	MACS_peak_13703	2440.8	Chr13	7777784	7777937	MACS_peak_4365	159.45	Chr11	29512227	29512538	MACS_peak_2733	2162.08	Chr12	1380762	1381044	MACS_peak_2802	415.1	Chr5	6329786	6330067	MACS_peak_12047	376.55
Chr10	12039088	12039713	MACS_peak_1188	0.06	Chr6	5595586	5596333	MACS_peak_13704	166.55	Chr13	7788639	7788822	MACS_peak_4366	4.13	Chr11	29513771	29514459	MACS_peak_2734	2322.15	Chr12	1392382	1392625	MACS_peak_2803	3100	Chr5	6388065	6388737	MACS_peak_12048	2828.87
Chr10	12041089	12041301	MACS_peak_1189	579.06	Chr6	5608732	5609036	MACS_peak_13705	46.13	Chr13	7831918	7832018	MACS_peak_4367	4.05	Chr11	29546106	29546347	MACS_peak_2735	1.04	Chr12	1412571	1412778	MACS_peak_2804	14.52	Chr5	6392408	6392565	MACS_peak_12049	2003.83
Chr10	12047852	12048144	MACS_peak_1190	87.27	Chr6	5610707	5611024	MACS_peak_13706	0.56	Chr13	7849813	7851454	MACS_peak_4368	118.93	Chr11	29547711	29547757	MACS_peak_2736	0.28	Chr12	1477296	1477476	MACS_peak_2805	3100	Chr5	6393304	6393848	MACS_peak_12050	94.75
Chr10	12124634	12125057	MACS_peak_1193	590.51	Chr6	5628285	5629217	MACS_peak_13708	3100	Chr13	7861536	7861584	MACS_peak_4369	3100	Chr11	29548722	29549007	MACS_peak_2737	281.58	Chr12	1499037	1499352	MACS_peak_2806	509.82	Chr5	6469492	6469621	MACS_peak_12051	1.36
Chr10	12126195	12126692	MACS_peak_1194	610.33	Chr6	5634788	5635193	MACS_peak_13710	560.64	Chr13	7888761	7888953	MACS_peak_4371	2210.28	Chr11	29644704	29645442	MACS_peak_2738	11.57	Chr12	1531394	1531802	MACS_peak_2808	583.9	Chr5	6497341	6497989	MACS_peak_12054	344.35
Chr10	12132062	12132734	MACS_peak_1195	348.87	Chr6	5642849	5643239	MACS_peak_13711	76.82	Chr13	7901113	7902029	MACS_peak_4372	84.84	Chr11	29791935	29792265	MACS_peak_2739	107.34	Chr12	1547341	1547658	MACS_peak_2809	23.08	Chr5	6542082	6543252	MACS_peak_12056	3100
Chr10	12138448	12138619	MACS_peak_1196	0.67	Chr6	5654678	5655273	MACS_peak_13712	4.21	Chr13	7904874	7905116	MACS_peak_4373	11.38	Chr11	29792977	29793080	MACS_peak_2740	0.25	Chr12	1549063	1551025	MACS_peak_2810	932.11	Chr5	6596543	6597713	MACS_peak_12057	3100
Chr10	12141851	12142049	MACS_peak_1197	715.42	Chr6	5658782	5658871	MACS_peak_13714	1705.58	Chr13	7908538	7908772	MACS_peak_4374	3100	Chr11	29794778	29795115	MACS_peak_2741	2849.38	Chr12	1577583	1577958	MACS_peak_2811	3100	Chr5	6603898	6605783	MACS_peak_12058	1028.16
Chr10	12145763	12146534	MACS_peak_1198	206.41	Chr6	5703456	5705676	MACS_peak_13715	5.25	Chr13	7913902	7914137	MACS_peak_4375	131.15	Chr11	29839278	29839936	MACS_peak_2742	70.46	Chr12	1590643	1591027	MACS_peak_2812	371.13	Chr5	6678109	6678277	MACS_peak_12059	0.25
Chr10	12164083	12164195	MACS_peak_1199	52.31	Chr6	5707272	5707923	MACS_peak_13716	3100	Chr13	7915104	7915570	MACS_peak_4376	0.27	Chr11	29840079	29840486	MACS_peak_2743	2.05	Chr12	1591410	1592547	MACS_peak_2813	46.06	Chr5	6682320	6684143	MACS_peak_12060	130.88
Chr10	12166898	12167024	MACS_peak_1200	18.4	Chr6	5710912	5711185	MACS_peak_13717	1377.57	Chr13	7917333	7917539	MACS_peak_4377	70.74	Chr11	29861550	29861935	MACS_peak_2745	2923.95	Chr12	1658233	1658404	MACS_peak_2815	179.01	Chr5	6793361	6793885	MACS_peak_12061	916.61
Chr10	12187427	12187584	MACS_peak_1201	2949.07	Chr6	5713495	5713501	MACS_peak_13718	898.88	Chr13	7919090	7919285	MACS_peak_4378	255.78	Chr11	29938924	29939420	MACS_peak_2746	3100	Chr12	1660834	1661206	MACS_peak_2816	13.68	Chr5	6795454	6796305	MACS_peak_12062	404.85
Chr10	12210396	12211566	MACS_peak_1203	273.8	Chr6	5738757	5739249	MACS_peak_13722	130.76	Chr13	7926260	7928370	MACS_peak_4379	3100	Chr11	29957746	29958944	MACS_peak_2747	3100	Chr12	1669868	1671213	MACS_peak_2817	24.14	Chr5	6797080	6797276	MACS_peak_12063	129.77
Chr10	12213763	12214056	MACS_peak_1204	0.07	Chr6	5746399	5747132	MACS_peak_13723	3100	Chr13	7930222	7931661	MACS_peak_4380	0.06	Chr11	29974373	29974625	MACS_peak_2748	453.46	Chr12	1671867	1672200	MACS_peak_2818	327.41	Chr5	6806256	6806502	MACS_peak_12064	9.8
Chr10	12235523	12235790	MACS_peak_1205	3100	Chr6	5748570	5749078	MACS_peak_13724	400.26	Chr13	7951844	7952259	MACS_peak_4381	2695.5	Chr11	29996801	29997568	MACS_peak_2749	260.32	Chr12	1692852	1693186	MACS_peak_2819	123.35	Chr5	6842232	6842283	MACS_peak_12067	38.45
Chr10	12237421	12237798	MACS_peak_1206	18.32	Chr6	5781334	5782009	MACS_peak_13726	279.84	Chr13	7990955	7991521	MACS_peak_4382	199.06	Chr11	29998970	29999330	MACS_peak_2750	2636.97	Chr12	1698423	1698729	MACS_peak_2820	0.12	Chr5	6843360	6843439	MACS_peak_12068	2.29
Chr10	12239846	12240279	MACS_peak_1207	22.18	Chr6	5815009	5815231	MACS_peak_13727	3100	Chr13	8004471	8005647	MACS_peak_4383	69.33	Chr11	30000437	30001042	MACS_peak_2751	3100	Chr12	1704194	1704527	MACS_peak_2821	158.34	Chr5	6846338	6846525	MACS_peak_12069	23.37
Chr10	12240709	12241183	MACS_peak_1208	69.98	Chr6	5819230	5819426	MACS_peak_13728	20.42	Chr13	8018531	8019661	MACS_peak_4384	3100	Chr11	30017972	30018102	MACS_peak_2752	0.13	Chr12	1723462	1724059	MACS_peak_2822	40.66	Chr5	6854726	6854906	MACS_peak_12070	181.43
Chr10	12270106	12270271	MACS_peak_1209	144.24	Chr6	5833370	5833590	MACS_peak_13729	74.11	Chr13	8026255	8026434	MACS_peak_4385	0.12	Chr11	30045660	30045987	MACS_peak_2754	2.24	Chr12	1734375	1734508	MACS_peak_2823	1428.78	Chr5	6928315	6928495	MACS_peak_12073	29.3
Chr10	12316314	12316791	MACS_peak_1210	759.84	Chr6	5840259	5841132	MACS_peak_13730	832.67	Chr13	8046597	8046874	MACS_peak_4386	42.72	Chr11	30106951	30107946	MACS_peak_2755	534.33	Chr12	1741649	1742926	MACS_peak_2824	2116.56	Chr5	6936665	6936852	MACS_peak_12074	20.74
Chr10	12329913	12330160	MACS_peak_1211	190.29	Chr6	5870769	5870949	MACS_peak_13731	1186.09	Chr13	8136279	8136636	MACS_peak_4387	23.93	Chr11	30110639	30110917	MACS_peak_2756	0.05	Chr12	1743671	1743953	MACS_peak_2825	205.25	Chr5	6938323	6938473	MACS_peak_12075	4.56
Chr10	12359284	12359398	MACS_peak_1212	1838.48	Chr6	5889027	5889216	MACS_peak_13732	2123.54	Chr13	8178571	8179789	MACS_peak_4389	181.95	Chr11	30140927	30141379	MACS_peak_2757	3100	Chr12	1744532	1746308	MACS_peak_2826	3100	Chr5	6939749	6939828	MACS_peak_12076	4.37
Chr10	12363423	12363631	MACS_peak_1213	82.84	Chr6	6002542	6002750	MACS_peak_13734	6.05	Chr13	8182308	8182978	MACS_peak_4390	99.63	Chr11	30276977	30277488	MACS_peak_2759	0.1	Chr12	1770657	1770832	MACS_peak_2829	10.61	Chr5	6940905	6940956	MACS_peak_12077	53.93
Chr10	12370468	12370806	MACS_peak_1214	0.25	Chr6	6003569	6003822	MACS_peak_13735	16.28	Chr13	8189310	8189882	MACS_peak_4391	0.53	Chr11	30280128	30280841	MACS_peak_2760	21.25	Chr12	1788787	1790710	MACS_peak_2830	236.4	Chr5	6973275	6973327	MACS_peak_12080	13.28
Chr10	12375368	12375525	MACS_peak_1215	100.94	Chr6	6006575	6006860	MACS_peak_13736	15.7	Chr13	8207880	8208350	MACS_peak_4392	1189.44	Chr12	4523	4795	MACS_peak_2761	558.51	Chr12	1797036	1798157	MACS_peak_2831	73.21	Chr5	7066836	7067082	MACS_peak_12082	10.83
Chr10	12380319	12381192	MACS_peak_1216	354.27	Chr6	6020424	6020886	MACS_peak_13737	0.49	Chr13	8234592	8234739	MACS_peak_4393	0.06	Chr12	18577	18787	MACS_peak_2762	2485.82	Chr12	1802594	1802956	MACS_peak_2832	2414.03	Chr5	7069637	7069850	MACS_peak_12083	346.53
Chr10	12395845	12398716	MACS_peak_1217	0.05	Chr6	6022932	6023573	MACS_peak_13738	1558.79	Chr13	8240517	8240923	MACS_peak_4394	2195.93	Chr12	20761	20923	MACS_peak_2763	92.22	Chr12	1825908	1826308	MACS_peak_2833	48.73	Chr5	7324012	7324391	MACS_peak_12084	174.64
Chr10	12399185	12399995	MACS_peak_1218	0.29	Chr6	6029833	6030275	MACS_peak_13739	218.15	Chr13	8245402	8245513	MACS_peak_4395	1161.65	Chr12	21756	21889	MACS_peak_2764	350.81	Chr12	1832511	1832976	MACS_peak_2834	1850.57	Chr5	7369156	7369765	MACS_peak_12086	1.05
Chr10	12414007	12414210	MACS_peak_1219	394.56	Chr6	6030864	6031472	MACS_peak_13740	23.01	Chr13	8246314	8246678	MACS_peak_4396	13.13	Chr12	28037	28150	MACS_peak_2765	1122.14	Chr12	1835799	1836252	MACS_peak_2835	0.96	Chr5	7373004	7373216	MACS_peak_12087	22.3
Chr10	12480387	12481022	MACS_peak_1222	0.54	Chr6	6035727	6036125	MACS_peak_13741	12.98	Chr13	8251637	8252245	MACS_peak_4397	3100	Chr12	41842	42271	MACS_peak_2766	0.28	Chr12	1861948	1862242	MACS_peak_2837	58.36	Chr5	7376823	7377145	MACS_peak_12088	3100
Chr10	12482167	12482460	MACS_peak_1223	2109.28	Chr6	6037985	6038123	MACS_peak_13742	12.1	Chr13	8292166	8292430	MACS_peak_4398	369.15	Chr12	45295	45806	MACS_peak_2767	18.08	Chr12	1889479	1889892	MACS_peak_2839	497.29	Chr5	7401725	7401909	MACS_peak_12089	192.99
Chr10	12521916	12522194	MACS_peak_1224	263.98	Chr6	6045039	6045435	MACS_peak_13743	15.53	Chr13	8300935	8301008	MACS_peak_4399	264.62	Chr12	94884	95241	MACS_peak_2768	956.71	Chr12	1896623	1898029	MACS_peak_2840	3100	Chr5	7625121	7625528	MACS_peak_12091	33.76
Chr10	12556353	12556760	MACS_peak_1225	13.51	Chr6	6346548	6347249	MACS_peak_13748	105.39	Chr13	8310472	8310671	MACS_peak_4400	2.82	Chr12	96071	96423	MACS_peak_2769	1.21	Chr12	1906480	1907392	MACS_peak_2841	23.49	Chr5	7640676	7641378	MACS_peak_12092	3100
Chr10	12607273	12608235	MACS_peak_1226	385.94	Chr6	6421492	6421821	MACS_peak_13749	3100	Chr13	8323321	8323497	MACS_peak_4401	31.75	Chr12	102903	103711	MACS_peak_2770	1146.76	Chr12	1923690	1923975	MACS_peak_2842	3100	Chr5	7643572	7644493	MACS_peak_12093	2.1
Chr10	12617022	12617152	MACS_peak_1227	17.12	Chr6	6424611	6424868	MACS_peak_13750	18.27	Chr13	8332230	8332810	MACS_peak_4402	24.36	Chr12	137105	137486	MACS_peak_2776	0.22	Chr12	1926558	1926687	MACS_peak_2843	3100	Chr5	7689418	7690143	MACS_peak_12095	617.95
Chr10	12632682	12633372	MACS_peak_1228	262.67	Chr6	6440058	6441138	MACS_peak_13752	124.65	Chr13	8347439	8348864	MACS_peak_4403	1390.13	Chr12	151640	151645	MACS_peak_2779	757.29	Chr12	1943877	1944195	MACS_peak_2844	3100	Chr5	7690776	7691167	MACS_peak_12096	38.01
Chr10	12741869	12741974	MACS_peak_1229	906.2	Chr6	6453015	6454160	MACS_peak_13753	83.58	Chr13	8352535	8353220	MACS_peak_4404	69.48	Chr12	163448	164027	MACS_peak_2780	3100	Chr12	1945488	1946193	MACS_peak_2845	296.47	Chr5	7717875	7718189	MACS_peak_12099	954.38
Chr10	12749035	12749296	MACS_peak_1230	2612.43	Chr6	6458237	6458604	MACS_peak_13754	308.65	Chr13	8376597	8377008	MACS_peak_4405	80.43	Chr12	175918	176978	MACS_peak_2781	512.74	Chr12	1950822	1950971	MACS_peak_2846	4.38	Chr5	8247540	8249169	MACS_peak_12105	0.93
Chr10	12835548	12836171	MACS_peak_1232	0.88	Chr6	6490506	6490764	MACS_peak_13755	40.62	Chr13	8496293	8497544	MACS_peak_4406	1425.91	Chr12	195303	195789	MACS_peak_2782	332.69	Chr12	1951919	1952392	MACS_peak_2847	3100	Chr5	8250955	8251889	MACS_peak_12106	79.37
Chr10	12847359	12847464	MACS_peak_1233	19.16	Chr6	6499905	6500763	MACS_peak_13756	3100	Chr13	8503449	8503639	MACS_peak_4407	41.4	Chr12	200307	200974	MACS_peak_2783	1.53	Chr12	1976888	1977901	MACS_peak_2848	155.45	Chr5	8412061	8412659	MACS_peak_12107	256
Chr10	12849832	12849964	MACS_peak_1234	0.17	Chr6	6548601	6548978	MACS_peak_13757	3100	Chr13	8520065	8521061	MACS_peak_4408	3100	Chr12	260715	261239	MACS_peak_2784	236.13	Chr12	1978994	1979255	MACS_peak_2849	949.9	Chr5	8559877	8560712	MACS_peak_12108	510.73
Chr10	12872053	12872470	MACS_peak_1236	3100	Chr6	6587415	6589671	MACS_peak_13759	2352.39	Chr13	8523713	8524245	MACS_peak_4409	541.35	Chr12	262938	263280	MACS_peak_2785	150.1	Chr12	1990070	1990333	MACS_peak_2850	3.37	Chr5	8561068	8561742	MACS_peak_12109	2720.2
Chr10	12873575	12873857	MACS_peak_1237	12.71	Chr6	6603859	6604075	MACS_peak_13760	106.92	Chr13	8527059	8527149	MACS_peak_4410	3100	Chr12	273287	273494	MACS_peak_2786	0.44	Chr12	1991645	1992139	MACS_peak_2851	419.2	Chr5	8729879	8730020	MACS_peak_12112	3100
Chr10	12902854	12903581	MACS_peak_1238	322.41	Chr6	6636355	6636796	MACS_peak_13762	2156.48	Chr13	8528538	8528709	MACS_peak_4411	6.85	Chr12	279509	279814	MACS_peak_2787	1987.59	Chr12	1994693	1995347	MACS_peak_2852	52.91	Chr5	8762531	8762672	MACS_peak_12113	669.08
Chr10	12972887	12973199	MACS_peak_1240	7.5	Chr6	6645491	6645722	MACS_peak_13763	1593.6	Chr13	8531393	8531537	MACS_peak_4412	1.51	Chr12	280735	280949	MACS_peak_2788	668.6	Chr12	2013549	2013776	MACS_peak_2853	518.05	Chr5	8766756	8767205	MACS_peak_12114	3100
Chr10	12982843	12982901	MACS_peak_1241	0.36	Chr6	6646898	6647063	MACS_peak_13764	66.38	Chr13	8558560	8559278	MACS_peak_4413	91.1	Chr12	298518	298657	MACS_peak_2789	572.25	Chr12	2014663	2015329	MACS_peak_2854	2637.09	Chr5	8930513	8930741	MACS_peak_12115	95.38
Chr10	13099689	13100641	MACS_peak_1242	0.13	Chr6	6709628	6710323	MACS_peak_13767	551.8	Chr13	8575271	8576035	MACS_peak_4414	8.54	Chr12	307077	308136	MACS_peak_2790	40.81	Chr12	2025544	2026221	MACS_peak_2855	3100	Chr5	8937955	8938866	MACS_peak_12116	1809.68
Chr10	13105961	13106230	MACS_peak_1243	385.2	Chr6	6766146	6767048	MACS_peak_13768	521.56	Chr13	8618876	8619722	MACS_peak_4415	160.32	Chr12	309346	309535	MACS_peak_2791	3100	Chr12	2030678	2030894	MACS_peak_2856	5.94	Chr5	9226531	9227236	MACS_peak_12123	118.99
Chr10	13107787	13107932	MACS_peak_1244	349.14	Chr6	6775625	6775976	MACS_peak_13769	4.99	Chr13	8622443	8622764	MACS_peak_4416	1028.67	Chr12	310701	310926	MACS_peak_2792	1294.19	Chr12	2045003	2045624	MACS_peak_2857	0.2	Chr5	9273971	9274597	MACS_peak_12124	2.11
Chr10	13111715	13111820	MACS_peak_1245	11.55	Chr6	6784425	6784949	MACS_peak_13770	206.55	Chr13	8627563	8627958	MACS_peak_4417	75.31	Chr12	328151	329058	MACS_peak_2793	722.58	Chr12	2050870	2051483	MACS_peak_2858	3100	Chr5	9358849	9359257	MACS_peak_12125	3100
Chr10	13136283	13136633	MACS_peak_1246	3100	Chr6	6794519	6795218	MACS_peak_13771	34.86	Chr13	8647030	8647252	MACS_peak_4418	82.88	Chr12	332322	332872	MACS_peak_2794	1.28	Chr12	2053623	2054165	MACS_peak_2859	3100	Chr5	9625665	9625756	MACS_peak_12126	104.81
Chr10	13137712	13137992	MACS_peak_1247	8.23	Chr6	6813847	6815450	MACS_peak_13772	3100	Chr13	8653104	8653807	MACS_peak_4419	3100	Chr12	342686	343490	MACS_peak_2795	20.42	Chr12	2057107	2057623	MACS_peak_2860	479.95	Chr5	9626197	9626384	MACS_peak_12127	0.44
Chr10	13166693	13167317	MACS_peak_1248	83.91	Chr6	6816386	6817486	MACS_peak_13773	2858.59	Chr13	8707510	8707721	MACS_peak_4421	0.18	Chr12	360302	360553	MACS_peak_2796	46.08	Chr12	2059902	2060551	MACS_peak_2861	3100	Chr5	9884489	9885182	MACS_peak_12129	23.41
Chr10	13168386	13168677	MACS_peak_1249	44.4	Chr6	6886347	6887072	MACS_peak_13774	1.72	Chr13	8737008	8737525	MACS_peak_4422	27.33	Chr12	378227	378798	MACS_peak_2797	3100	Chr12	2064282	2064559	MACS_peak_2862	248.86	Chr5	9942459	9943846	MACS_peak_12131	563.84
Chr10	13233635	13233808	MACS_peak_1250	540.76	Chr6	6889481	6889763	MACS_peak_13775	0.15	Chr13	8738256	8738756	MACS_peak_4423	805.61	Chr12	382458	382924	MACS_peak_2798	2.19	Chr12	2064864	2065228	MACS_peak_2863	143.2	Chr5	10019958	10021068	MACS_peak_12132	75.12
Chr10	13244851	13244983	MACS_peak_1251	8.68	Chr6	6891372	6891696	MACS_peak_13776	278.67	Chr13	8755287	8755629	MACS_peak_4424	285.82	Chr12	396515	396955	MACS_peak_2799	2810.1	Chr12	2070073	2070281	MACS_peak_2864	101.27	Chr5	10046889	10047346	MACS_peak_12133	3100
Chr10	13334903	13335415	MACS_peak_1252	2122.77	Chr6	6935620	6935986	MACS_peak_13777	403.84	Chr13	8769724	8771072	MACS_peak_4425	2489.36	Chr12	402496	403016	MACS_peak_2800	33.49	Chr12	2072645	2073034	MACS_peak_2865	1178.74	Chr5	10052924	10053185	MACS_peak_12134	1920.86
Chr10	13347320	13347598	MACS_peak_1253	305.57	Chr6	6937603	6937981	MACS_peak_13778	3100	Chr13	8791061	8791414	MACS_peak_4426	22.82	Chr12	420061	420449	MACS_peak_2801	1135.92	Chr12	2103241	2103445	MACS_peak_2867	3100	Chr5	10082223	10082863	MACS_peak_12135	163.82
Chr10	13379289	13379858	MACS_peak_1254	45.48	Chr6	6943628	6944758	MACS_peak_13779	3100	Chr13	8792887	8793137	MACS_peak_4427	15.99	Chr12	425298	425458	MACS_peak_2802	1013.89	Chr12	2108732	2108936	MACS_peak_2868	1775.72	Chr5	10095344	10095945	MACS_peak_12136	189.48
Chr10	13423143	13425612	MACS_peak_1255	3100	Chr6	6945808	6945898	MACS_peak_13780	31.16	Chr13	8801264	8801354	MACS_peak_4428	3100	Chr12	428199	428274	MACS_peak_2803	1849.8	Chr12	2116369	2116573	MACS_peak_2869	2491.34	Chr5	10097915	10098902	MACS_peak_12137	110.18
Chr10	13435188	13436024	MACS_peak_1256	15.05	Chr6	6960400	6960590	MACS_peak_13781	81.49	Chr13	8809751	8809964	MACS_peak_4430	359.46	Chr12	447664	448410	MACS_peak_2804	0.12	Chr12	2144036	2144470	MACS_peak_2870	3100	Chr5	10115354	10115434	MACS_peak_12138	44.7
Chr10	13503510	13503866	MACS_peak_1258	170.19	Chr6	6962116	6962534	MACS_peak_13782	15.86	Chr13	8846184	8846366	MACS_peak_4431	754.6	Chr12	456410	456923	MACS_peak_2805	1613.19	Chr12	2147002	2147218	MACS_peak_2871	3100	Chr5	10129696	10130071	MACS_peak_12139	2.87
Chr10	13533993	13535632	MACS_peak_1262	1043.45	Chr6	6970858	6971706	MACS_peak_13783	4.91	Chr13	8852465	8852592	MACS_peak_4432	1448.76	Chr12	468591	469156	MACS_peak_2806	197.96	Chr12	2162866	2163001	MACS_peak_2873	547.57	Chr5	10144643	10144791	MACS_peak_12140	708.58
Chr10	13587755	13588314	MACS_peak_1263	1280.26	Chr6	7027415	7028239	MACS_peak_13784	2.77	Chr13	8855682	8856340	MACS_peak_4433	705.04	Chr12	479799	480114	MACS_peak_2807	140.72	Chr12	2164783	2164861	MACS_peak_2874	91.97	Chr5	10165564	10166191	MACS_peak_12142	11.94
Chr10	13659087	13659252	MACS_peak_1264	0.65	Chr6	7036505	7036909	MACS_peak_13785	17.67	Chr13	8857469	8857709	MACS_peak_4434	52.82	Chr12	547340	548097	MACS_peak_2808	7.6	Chr12	2197279	2198362	MACS_peak_2875	1042.39	Chr5	10191772	10192303	MACS_peak_12144	58.79
Chr10	13764062	13766027	MACS_peak_1265	11.3	Chr6	7038449	7038639	MACS_peak_13786	73.71	Chr13	8872186	8872471	MACS_peak_4435	1857.57	Chr12	555136	556186	MACS_peak_2809	984.73	Chr12	2199153	2199656	MACS_peak_2876	112.85	Chr5	10198098	10198272	MACS_peak_12145	170.22
Chr10	13782735	13782797	MACS_peak_1266	3100	Chr6	7054281	7055411	MACS_peak_13787	3100	Chr13	8873397	8873530	MACS_peak_4436	420.24	Chr12	581258	581606	MACS_peak_2810	312.72	Chr12	2205380	2205699	MACS_peak_2877	68.78	Chr5	10202347	10203344	MACS_peak_12146	2206.37
Chr10	13814700	13814909	MACS_peak_1267	1868.95	Chr6	7061058	7061436	MACS_peak_13788	3100	Chr13	8876022	8876023	MACS_peak_4437	1.92	Chr12	649260	649634	MACS_peak_2812	577.59	Chr12	2212391	2212578	MACS_peak_2878	796.18	Chr5	10205693	10206005	MACS_peak_12147	11.53
Chr10	13837874	13837958	MACS_peak_1268	1242.38	Chr6	7107332	7107656	MACS_peak_13789	269.85	Chr13	8916558	8916855	MACS_peak_4441	476.23	Chr12	651737	652003	MACS_peak_2813	12.51	Chr12	2215065	2215224	MACS_peak_2879	514.63	Chr5	10235164	10236416	MACS_peak_12148	3100
Chr10	13874549	13875255	MACS_peak_1269	1.16	Chr6	7111956	7112681	MACS_peak_13790	0.68	Chr13	8918499	8918743	MACS_peak_4442	141.32	Chr12	693899	694614	MACS_peak_2814	3100	Chr12	2252452	2252620	MACS_peak_2880	84.73	Chr5	10287145	10288379	MACS_peak_12149	3100
Chr10	13888741	13889221	MACS_peak_1270	256.02	Chr6	7150188	7150474	MACS_peak_13791	3100	Chr13	8922520	8923391	MACS_peak_4443	1515.4	Chr12	731743	732283	MACS_peak_2815	613.99	Chr12	2253667	2255160	MACS_peak_2881	4.19	Chr5	10416393	10416702	MACS_peak_12151	3100
Chr10	13912154	13912387	MACS_peak_1271	97.11	Chr6	7279974	7280206	MACS_peak_13792	0.08	Chr13	8930748	8931577	MACS_peak_4444	3100	Chr12	752882	752956	MACS_peak_2816	255.04	Chr12	2282075	2282283	MACS_peak_2882	673.45	Chr5	10517546	10518503	MACS_peak_12152	2.25
Chr10	13915050	13915393	MACS_peak_1272	11.97	Chr6	7340308	7341880	MACS_peak_13794	3100	Chr13	8947649	8948531	MACS_peak_4445	3100	Chr12	765451	765808	MACS_peak_2817	0.05	Chr12	2284750	2285543	MACS_peak_2883	426.6	Chr5	10539289	10541388	MACS_peak_12153	1169.25
Chr10	13916297	13917002	MACS_peak_1273	1.27	Chr6	7344562	7345906	MACS_peak_13795	275.12	Chr13	8954598	8955428	MACS_peak_4446	1104.55	Chr12	779953	780172	MACS_peak_2818	473.07	Chr12	2288164	2288384	MACS_peak_2884	3100	Chr5	10603587	10605686	MACS_peak_12156	1087.19
Chr10	13921956	13922317	MACS_peak_1274	4.58	Chr6	7382960	7383500	MACS_peak_13796	335.95	Chr13	8972047	8972527	MACS_peak_4447	366.81	Chr12	871920	872115	MACS_peak_2819	0.88	Chr12	2296317	2298157	MACS_peak_2885	26.21	Chr5	10626472	10627429	MACS_peak_12157	105.53
Chr10	13932638	13932888	MACS_peak_1275	164.47	Chr6	7390806	7390937	MACS_peak_13797	10.68	Chr13	8986929	8987409	MACS_peak_4448	94.41	Chr12	877722	877760	MACS_peak_2820	0.59	Chr12	2302647	2303870	MACS_peak_2886	3100	Chr5	10663574	10664961	MACS_peak_12158	124.2
Chr10	14035801	14036029	MACS_peak_1277	39.76	Chr6	7406651	7406867	MACS_peak_13798	3100	Chr13	9010211	9011223	MACS_peak_4449	3100	Chr12	909527	911055	MACS_peak_2821	962.75	Chr12	2311967	2312243	MACS_peak_2887	99.13	Chr5	10681147	10681439	MACS_peak_12159	5.87
Chr10	14048985	14049243	MACS_peak_1278	987.75	Chr6	7408959	7409594	MACS_peak_13799	2653.33	Chr13	9042271	9042579	MACS_peak_4451	434.37	Chr12	932103	932757	MACS_peak_2822	14.96	Chr12	2361901	2362015	MACS_peak_2888	0.22	Chr5	10683440	10683685	MACS_peak_12160	3100
Chr10	14068523	14068805	MACS_peak_1279	0.07	Chr6	7410570	7410625	MACS_peak_13800	4.89	Chr13	9047621	9048670	MACS_peak_4452	3100	Chr12	935606	936143	MACS_peak_2823	37.07	Chr12	2362744	2363275	MACS_peak_2889	432.75	Chr5	10702825	10703036	MACS_peak_12161	28.89
Chr10	14099471	14100074	MACS_peak_1280	19.71	Chr6	7465347	7465599	MACS_peak_13803	3100	Chr13	9117681	9118464	MACS_peak_4453	1231.47	Chr12	972453	972578	MACS_peak_2824	0.32	Chr12	2372859	2373912	MACS_peak_2890	58.2	Chr5	10735738	10735909	MACS_peak_12162	210.65
Chr10	14100771	14100993	MACS_peak_1281	722.42	Chr6	7479643	7479871	MACS_peak_13804	14.95	Chr13	9145347	9146786	MACS_peak_4454	240.89	Chr12	983867	984797	MACS_peak_2825	293.01	Chr12	2376548	2376975	MACS_peak_2891	427.08	Chr5	10835257	10835457	MACS_peak_12165	93.15
Chr10	14118758	14119430	MACS_peak_1282	592.04	Chr6	7481963	7482598	MACS_peak_13805	641.97	Chr13	9147448	9147688	MACS_peak_4455	0.07	Chr12	1015200	1015504	MACS_peak_2826	34.36	Chr12	2381824	2381987	MACS_peak_2892	1.85	Chr5	10852016	10852187	MACS_peak_12166	160.11
Chr10	14232819	14232887	MACS_peak_1284	1614.15	Chr6	7523076	7523317	MACS_peak_13806	2385.35	Chr13	9171088	9171200	MACS_peak_4456	3.65	Chr12	1038296	1039220	MACS_peak_2827	264.1	Chr12	2400670	2401032	MACS_peak_2893	0.05	Chr5	10884871	10885082	MACS_peak_12167	36.62
Chr10	14233374	14233550	MACS_peak_1285	0.82	Chr6	7563351	7563603	MACS_peak_13807	3100	Chr13	9172259	9172573	MACS_peak_4457	3100	Chr12	1041411	1043331	MACS_peak_2828	2731.48	Chr12	2401625	2401734	MACS_peak_2894	33.58	Chr5	10904324	10904569	MACS_peak_12168	3100
Chr10	14266960	14267632	MACS_peak_1286	769.42	Chr6	7704924	7705189	MACS_peak_13809	84.85	Chr13	9178600	9179128	MACS_peak_4458	59.65	Chr12	1069147	1069320	MACS_peak_2830	16.67	Chr12	2419329	2419630	MACS_peak_2895	21.57	Chr5	10907226	10907342	MACS_peak_12169	187.47
Chr10	14285598	14285820	MACS_peak_1287	689.1	Chr6	7709586	7709745	MACS_peak_13810	3.95	Chr13	9181687	9181937	MACS_peak_4459	33.44	Chr12	1087966	1088239	MACS_peak_2831	257.31	Chr12	2433481	2434668	MACS_peak_2896	211.02	Chr5	10920444	10921831	MACS_peak_12170	74.78
Chr10	14286517	14287120	MACS_peak_1288	26.94	Chr6	7716519	7717077	MACS_peak_13811	532.05	Chr13	9192554	9193289	MACS_peak_4460	1008.28	Chr12	1101663	1101852	MACS_peak_2832	17.03	Chr12	2438519	2439017	MACS_peak_2897	27.69	Chr5	10999175	10999549	MACS_peak_12171	0.42
Chr10	14317828	14318110	MACS_peak_1290	0.23	Chr6	7718586	7719114	MACS_peak_13812	1303.66	Chr13	9195430	9195628	MACS_peak_4461	0.65	Chr12	1118173	1121285	MACS_peak_2833	1642.74	Chr12	2443743	2443844	MACS_peak_2898	0.16	Chr5	11057478	11057929	MACS_peak_12172	0.49
Chr10	14359661	14359973	MACS_peak_1291	619.04	Chr6	7765601	7767258	MACS_peak_13813	1008.07	Chr13	9217285	9217545	MACS_peak_4462	678.4	Chr12	1145888	1146439	MACS_peak_2834	3100	Chr12	2444913	2445252	MACS_peak_2899	99.82	Chr5	11120436	11120682	MACS_peak_12173	56.79
Chr10	14368692	14369232	MACS_peak_1292	0.18	Chr6	7770034	7770284	MACS_peak_13814	57.58	Chr13	9220863	9221151	MACS_peak_4463	1928.06	Chr12	1152114	1152254	MACS_peak_2835	0.15	Chr12	2527816	2528384	MACS_peak_2900	720.13	Chr5	11132945	11133189	MACS_peak_12174	3100
Chr10	14411573	14412397	MACS_peak_1293	36.25	Chr6	7786776	7788197	MACS_peak_13816	212.38	Chr13	9229450	9229745	MACS_peak_4464	0.74	Chr12	1172683	1173060	MACS_peak_2836	44.47	Chr12	2553276	2553430	MACS_peak_2901	3100	Chr5	11147371	11147918	MACS_peak_12175	48.13
Chr10	14480699	14481108	MACS_peak_1296	3.25	Chr6	7794088	7794541	MACS_peak_13817	194.44	Chr13	9252568	9252755	MACS_peak_4465	2564.86	Chr12	1189583	1189750	MACS_peak_2837	1.45	Chr12	2583270	2583588	MACS_peak_2902	0.21	Chr5	11153471	11153646	MACS_peak_12176	15.33
Chr10	14500708	14501186	MACS_peak_1297	12.06	Chr6	7832612	7832891	MACS_peak_13818	253.8	Chr13	9271877	9272648	MACS_peak_4466	2506.08	Chr12	1193904	1194246	MACS_peak_2838	184.18	Chr12	2592921	2593111	MACS_peak_2903	256.55	Chr5	11159551	11159840	MACS_peak_12177	3100
Chr10	14561141	14561377	MACS_peak_1300	9.62	Chr6	7839516	7840202	MACS_peak_13819	0.15	Chr13	9293768	9294435	MACS_peak_4467	3100	Chr12	1211490	1211680	MACS_peak_2839	2300.73	Chr12	2594797	2595083	MACS_peak_2904	0.82	Chr5	11164843	11165132	MACS_peak_12178	3100
Chr10	14570660	14572315	MACS_peak_1301	19.92	Chr6	7941405	7941609	MACS_peak_13821	171.24	Chr13	9343318	9344040	MACS_peak_4469	3100	Chr12	1240505	1241309	MACS_peak_2840	2.06	Chr12	2596586	2596920	MACS_peak_2905	1.15	Chr5	11173255	11173544	MACS_peak_12179	3100
Chr10	14575957	14576576	MACS_peak_1302	0.23	Chr6	8013321	8013496	MACS_peak_13822	120.2	Chr13	9346557	9347315	MACS_peak_4470	501.29	Chr12	1250944	1251383	MACS_peak_2841	19.04	Chr12	2602775	2603456	MACS_peak_2906	26.56	Chr5	11256965	11257954	MACS_peak_12180	147.16
Chr10	14625684	14626047	MACS_peak_1306	3100	Chr6	8030265	8030448	MACS_peak_13823	187.52	Chr13	9349694	9350357	MACS_peak_4471	3100	Chr12	1278990	1279492	MACS_peak_2843	0.05	Chr12	2707532	2707640	MACS_peak_2907	0.13	Chr5	11305970	11307130	MACS_peak_12181	1142.86
Chr10	14861131	14862057	MACS_peak_1309	0.06	Chr6	8043484	8044087	MACS_peak_13824	1028.67	Chr13	9352715	9353195	MACS_peak_4472	1.3	Chr12	1379036	1379625	MACS_peak_2846	18.66	Chr12	2966251	2967160	MACS_peak_2913	204.78	Chr5	11316566	11316689	MACS_peak_12182	541.08
Chr10	14867103	14867426	MACS_peak_1310	37.09	Chr6	8053598	8053799	MACS_peak_13825	239.56	Chr13	9365581	9366399	MACS_peak_4473	2973.17	Chr12	1380762	1381044	MACS_peak_2847	231.68	Chr12	2968792	2969155	MACS_peak_2914	270.01	Chr5	11318636	11318840	MACS_peak_12183	2297.83
Chr10	14912260	14912472	MACS_peak_1313	2063.83	Chr6	8351272	8351342	MACS_peak_13837	330.87	Chr13	9374778	9375204	MACS_peak_4474	71.25	Chr12	1392382	1392625	MACS_peak_2848	3100	Chr12	2978877	2979034	MACS_peak_2915	37.4	Chr5	11321232	11321397	MACS_peak_12184	0.08
Chr10	14946221	14946390	MACS_peak_1314	3100	Chr6	8496441	8496503	MACS_peak_13841	21.95	Chr13	9382162	9382642	MACS_peak_4475	3100	Chr12	1412148	1412343	MACS_peak_2849	1.66	Chr12	2999222	2999480	MACS_peak_2917	1977.4	Chr5	11374136	11374354	MACS_peak_12185	0.88
Chr10	15350171	15350780	MACS_peak_1322	1123.05	Chr6	8498222	8498474	MACS_peak_13842	396.67	Chr13	9383929	9384288	MACS_peak_4476	8.16	Chr12	1477296	1477476	MACS_peak_2850	3100	Chr12	3015327	3015504	MACS_peak_2918	1.2	Chr5	11383591	11383786	MACS_peak_12186	790.93
Chr10	15380155	15380209	MACS_peak_1323	128.99	Chr6	8504062	8504392	MACS_peak_13843	509.69	Chr13	9386957	9387310	MACS_peak_4477	90.65	Chr12	1499061	1499352	MACS_peak_2851	406.92	Chr12	3039403	3040124	MACS_peak_2919	71.26	Chr5	11532946	11533234	MACS_peak_12192	209.4
Chr10	15381309	15381459	MACS_peak_1324	1394.24	Chr6	8521957	8522272	MACS_peak_13844	2.65	Chr13	9412487	9412868	MACS_peak_4478	91.86	Chr12	1531394	1531802	MACS_peak_2853	627.32	Chr12	3073618	3074040	MACS_peak_2920	234.46	Chr5	11687277	11687777	MACS_peak_12195	307.96
Chr10	15452175	15452306	MACS_peak_1326	23.29	Chr6	8529175	8529491	MACS_peak_13845	242.43	Chr13	9458804	9459062	MACS_peak_4479	19.82	Chr12	1547341	1547658	MACS_peak_2854	37.08	Chr12	3077816	3078258	MACS_peak_2921	114.02	Chr5	11692974	11693048	MACS_peak_12196	0.6
Chr10	15508052	15508134	MACS_peak_1327	3100	Chr6	8530068	8530211	MACS_peak_13846	1410.99	Chr13	9466265	9466606	MACS_peak_4480	0.06	Chr12	1549063	1551025	MACS_peak_2855	1382.17	Chr12	3190921	3191258	MACS_peak_2922	19.35	Chr5	11695453	11695809	MACS_peak_12197	1130.98
Chr10	15509345	15509479	MACS_peak_1328	4	Chr6	8632679	8634169	MACS_peak_13848	2.97	Chr13	9471598	9472317	MACS_peak_4481	83.75	Chr12	1577583	1577958	MACS_peak_2856	3100	Chr12	3226012	3226177	MACS_peak_2924	389.79	Chr5	11718311	11718581	MACS_peak_12199	170.25
Chr10	15575488	15575982	MACS_peak_1329	2636.99	Chr6	8636564	8636748	MACS_peak_13849	0.4	Chr13	9520168	9520273	MACS_peak_4483	5.67	Chr12	1590643	1591027	MACS_peak_2857	253.35	Chr12	3276488	3277116	MACS_peak_2925	3100	Chr5	11795818	11795949	MACS_peak_12200	5.13
Chr10	15644135	15644277	MACS_peak_1330	501.59	Chr6	8743133	8743196	MACS_peak_13850	35.46	Chr13	9571429	9571604	MACS_peak_4484	6.36	Chr12	1591410	1592609	MACS_peak_2858	15	Chr12	3280740	3280855	MACS_peak_2926	0.06	Chr5	11796731	11797271	MACS_peak_12201	3100
Chr10	15748981	15749560	MACS_peak_1333	482.72	Chr6	8758129	8758577	MACS_peak_13851	0.34	Chr13	9579916	9579979	MACS_peak_4485	121.11	Chr12	1658233	1658404	MACS_peak_2860	80.49	Chr12	3281894	3282080	MACS_peak_2927	4.26	Chr5	11809792	11810347	MACS_peak_12202	0.14
Chr10	15756615	15756903	MACS_peak_1334	594.82	Chr6	8814345	8814550	MACS_peak_13852	636.71	Chr13	9601055	9601952	MACS_peak_4486	5.42	Chr12	1660834	1661163	MACS_peak_2861	39.62	Chr12	3282961	3283065	MACS_peak_2928	596.62	Chr5	11888160	11888639	MACS_peak_12203	765.28
Chr10	15777335	15777552	MACS_peak_1335	159.4	Chr6	8823666	8823810	MACS_peak_13853	139.75	Chr13	9629957	9630278	MACS_peak_4487	160.72	Chr12	1670516	1671213	MACS_peak_2862	6.42	Chr12	3293687	3293894	MACS_peak_2929	9.1	Chr5	11931078	11931531	MACS_peak_12204	3100
Chr10	15806173	15806756	MACS_peak_1336	1609.71	Chr6	8831155	8831237	MACS_peak_13854	153.39	Chr13	9630922	9631054	MACS_peak_4488	40.64	Chr12	1671867	1672200	MACS_peak_2863	456.1	Chr12	3315951	3316849	MACS_peak_2930	2498.05	Chr5	11933886	11934402	MACS_peak_12205	804.71
Chr10	15953220	15953482	MACS_peak_1339	579.35	Chr6	8915197	8915341	MACS_peak_13856	71.87	Chr13	9632389	9632834	MACS_peak_4489	908.05	Chr12	1692852	1693186	MACS_peak_2864	129.65	Chr12	3327040	3327384	MACS_peak_2931	343.3	Chr5	11949602	11950590	MACS_peak_12206	353.26
Chr10	15969323	15969770	MACS_peak_1341	332.94	Chr6	8924527	8924732	MACS_peak_13857	437.33	Chr13	9637130	9637232	MACS_peak_4490	209.75	Chr12	1704194	1704527	MACS_peak_2865	361.61	Chr12	3348442	3348596	MACS_peak_2932	2.01	Chr5	11964996	11965101	MACS_peak_12207	1667.87
Chr10	16020322	16020754	MACS_peak_1342	294.75	Chr6	8970429	8970556	MACS_peak_13860	740.61	Chr13	9639962	9640076	MACS_peak_4491	1156.6	Chr12	1723462	1724059	MACS_peak_2867	66.46	Chr12	3364402	3364661	MACS_peak_2933	3100	Chr5	12287558	12288041	MACS_peak_12215	1591.74
Chr10	16021630	16021768	MACS_peak_1343	682.26	Chr6	8973872	8974479	MACS_peak_13861	3100	Chr13	9657538	9657638	MACS_peak_4492	0.55	Chr12	1734375	1734508	MACS_peak_2868	1059.98	Chr12	3372782	3372960	MACS_peak_2934	34.62	Chr5	12380955	12381449	MACS_peak_12216	2094.76
Chr10	16025739	16025842	MACS_peak_1344	3.67	Chr6	8990940	8991320	MACS_peak_13862	105.21	Chr13	9664629	9665160	MACS_peak_4493	1716.74	Chr12	1741649	1742926	MACS_peak_2869	2474.68	Chr12	3375915	3376358	MACS_peak_2935	223.93	Chr5	12677994	12678138	MACS_peak_12217	1219.22
Chr10	16029424	16029727	MACS_peak_1345	33.8	Chr6	8992848	8993294	MACS_peak_13863	0.13	Chr13	9671192	9671978	MACS_peak_4494	3100	Chr12	1743671	1743953	MACS_peak_2870	163.25	Chr12	3379529	3380152	MACS_peak_2936	2349.2	Chr5	12690232	12690361	MACS_peak_12218	1.36
Chr10	16182768	16183116	MACS_peak_1348	0.17	Chr6	9032518	9032641	MACS_peak_13864	0.78	Chr13	9675379	9675596	MACS_peak_4495	15.8	Chr12	1744532	1746308	MACS_peak_2871	3100	Chr12	3386958	3387210	MACS_peak_2937	322.16	Chr5	12691431	12691594	MACS_peak_12219	3.62
Chr10	16223269	16223962	MACS_peak_1349	20.72	Chr6	9082834	9083224	MACS_peak_13865	52.44	Chr13	9676858	9678670	MACS_peak_4496	1357.99	Chr12	1770657	1770832	MACS_peak_2874	0.57	Chr12	3432825	3433309	MACS_peak_2938	0.58	Chr5	12693930	12694080	MACS_peak_12220	135.59
Chr10	16227247	16227357	MACS_peak_1350	3100	Chr6	9092998	9093469	MACS_peak_13866	1985.48	Chr13	9714606	9715379	MACS_peak_4497	2495.65	Chr12	1788787	1790710	MACS_peak_2875	3100	Chr12	3439575	3439785	MACS_peak_2939	15.38	Chr5	12695146	12695325	MACS_peak_12221	101.47
Chr10	16267464	16267555	MACS_peak_1351	187.27	Chr6	9125983	9131849	MACS_peak_13867	3100	Chr13	9727589	9727712	MACS_peak_4498	2.16	Chr12	1797036	1798157	MACS_peak_2876	25.02	Chr12	3442535	3442911	MACS_peak_2940	582.68	Chr5	12696281	12696366	MACS_peak_12222	45.85
Chr10	16280704	16280992	MACS_peak_1352	10.03	Chr6	9148290	9148703	MACS_peak_13868	982.79	Chr13	9730638	9730794	MACS_peak_4499	17.21	Chr12	1802594	1802956	MACS_peak_2877	1566.84	Chr12	3449284	3449737	MACS_peak_2941	573.06	Chr5	12738553	12738637	MACS_peak_12223	849.88
Chr10	16284161	16284500	MACS_peak_1353	3100	Chr6	9151173	9152736	MACS_peak_13869	529.74	Chr13	9739951	9740935	MACS_peak_4500	126.27	Chr12	1804207	1804451	MACS_peak_2878	2426.12	Chr12	3453698	3454439	MACS_peak_2942	22.42	Chr5	12739374	12739500	MACS_peak_12224	84.69
Chr10	16285883	16286087	MACS_peak_1354	413.13	Chr6	9215717	9217142	MACS_peak_13870	38.09	Chr13	9790279	9790500	MACS_peak_4501	179.92	Chr12	1825908	1826413	MACS_peak_2879	22.53	Chr12	3454866	3455304	MACS_peak_2943	17.75	Chr5	12743279	12743550	MACS_peak_12225	321.13
Chr10	16287534	16287880	MACS_peak_1355	3100	Chr6	9221128	9221320	MACS_peak_13871	126.62	Chr13	9796092	9796190	MACS_peak_4502	403.25	Chr12	1827800	1828879	MACS_peak_2880	2.28	Chr12	3457110	3457397	MACS_peak_2944	147.82	Chr5	12933601	12934024	MACS_peak_12226	427.6
Chr10	16469886	16470326	MACS_peak_1358	11.73	Chr6	9228394	9229895	MACS_peak_13872	348.86	Chr13	9804216	9804700	MACS_peak_4503	468.23	Chr12	1832511	1832976	MACS_peak_2881	1338.98	Chr12	3473400	3473629	MACS_peak_2945	61.64	Chr5	12998175	12998688	MACS_peak_12227	14.86
Chr10	16490352	16492494	MACS_peak_1359	2877.69	Chr6	9236671	9236818	MACS_peak_13873	1348.08	Chr13	9808528	9808677	MACS_peak_4504	1.96	Chr12	1835799	1836252	MACS_peak_2882	2.64	Chr12	3476804	3477893	MACS_peak_2946	29.56	Chr5	13029927	13030873	MACS_peak_12228	1.22
Chr10	16509213	16509429	MACS_peak_1360	2366.41	Chr6	9243155	9243389	MACS_peak_13874	1177.36	Chr13	9813105	9813384	MACS_peak_4505	1303.33	Chr12	1861948	1862242	MACS_peak_2884	10.36	Chr12	3487488	3487758	MACS_peak_2947	599.76	Chr5	13032441	13032936	MACS_peak_12229	238.95
Chr10	16575529	16575733	MACS_peak_1362	227.69	Chr6	9284321	9284465	MACS_peak_13875	444.38	Chr13	9871227	9872717	MACS_peak_4506	2651.57	Chr12	1889479	1889892	MACS_peak_2886	306.58	Chr12	3563857	3564106	MACS_peak_2948	287.84	Chr5	13039851	13040181	MACS_peak_12230	152.09
Chr10	16579791	16580054	MACS_peak_1363	12.06	Chr6	9286017	9286145	MACS_peak_13876	902.46	Chr13	9874368	9875304	MACS_peak_4507	1802.05	Chr12	1896623	1898029	MACS_peak_2887	3100	Chr12	3574349	3574554	MACS_peak_2949	341.61	Chr5	13054679	13055169	MACS_peak_12231	280.63
Chr10	16670944	16671100	MACS_peak_1364	322.15	Chr6	9287732	9287805	MACS_peak_13877	1249.1	Chr13	9875835	9876235	MACS_peak_4508	190.6	Chr12	1906480	1907392	MACS_peak_2888	4.96	Chr12	3584605	3585099	MACS_peak_2950	0.51	Chr5	13056059	13056366	MACS_peak_12232	3100
Chr10	16672515	16672761	MACS_peak_1365	922.16	Chr6	9338251	9338399	MACS_peak_13879	3100	Chr13	9877198	9877324	MACS_peak_4509	2.23	Chr12	1923690	1923975	MACS_peak_2889	3100	Chr12	3613208	3613628	MACS_peak_2951	3100	Chr5	13104392	13105164	MACS_peak_12234	3100
Chr10	16701977	16702703	MACS_peak_1366	0.17	Chr6	9360546	9361339	MACS_peak_13880	0.77	Chr13	9884457	9884587	MACS_peak_4510	3100	Chr12	1926558	1926687	MACS_peak_2890	3100	Chr12	3647864	3648089	MACS_peak_2952	0.1	Chr5	13106788	13107597	MACS_peak_12235	1501.9
Chr10	16727120	16727681	MACS_peak_1367	1.93	Chr6	9361981	9362416	MACS_peak_13881	214.53	Chr13	9885275	9885377	MACS_peak_4511	59.93	Chr12	1943877	1944195	MACS_peak_2891	3100	Chr12	3683516	3683756	MACS_peak_2953	2315.63	Chr5	13109758	13110086	MACS_peak_12236	53.81
Chr10	16838220	16839719	MACS_peak_1368	27.93	Chr6	9430029	9431733	MACS_peak_13883	135.36	Chr13	9899264	9899382	MACS_peak_4513	807.31	Chr12	1945488	1946193	MACS_peak_2892	1687.56	Chr12	3697414	3697537	MACS_peak_2954	13.37	Chr5	13110389	13110755	MACS_peak_12237	0.18
Chr10	16857895	16858249	MACS_peak_1369	2092.91	Chr6	9595654	9595972	MACS_peak_13885	355.65	Chr13	10053908	10054123	MACS_peak_4514	331.9	Chr12	1950822	1950971	MACS_peak_2893	54.96	Chr12	3699992	3700656	MACS_peak_2955	1.61	Chr5	13132803	13133005	MACS_peak_12238	201.8
Chr10	17004052	17004406	MACS_peak_1372	2197.55	Chr6	9640357	9641042	MACS_peak_13886	943.62	Chr13	10056491	10056761	MACS_peak_4515	5.41	Chr12	1951919	1952392	MACS_peak_2894	3100	Chr12	3701929	3702383	MACS_peak_2956	0.41	Chr5	13133972	13134718	MACS_peak_12239	70.14
Chr10	17022037	17024144	MACS_peak_1373	352.89	Chr6	9643286	9643454	MACS_peak_13887	0.14	Chr13	10073105	10075010	MACS_peak_4516	123.76	Chr12	1976888	1977901	MACS_peak_2895	763.91	Chr12	3722110	3723034	MACS_peak_2957	843.28	Chr5	13136495	13136987	MACS_peak_12240	0.53
Chr10	17043422	17044171	MACS_peak_1374	0.09	Chr6	9643981	9644109	MACS_peak_13888	1.74	Chr13	10149194	10149464	MACS_peak_4517	5.41	Chr12	1978994	1979255	MACS_peak_2896	1063.31	Chr12	3732980	3735716	MACS_peak_2958	619.43	Chr5	13145427	13146122	MACS_peak_12242	2602.96
Chr10	17056468	17057179	MACS_peak_1375	62.62	Chr6	9645181	9645265	MACS_peak_13889	594.68	Chr13	10151832	10152047	MACS_peak_4518	757	Chr12	1990070	1990333	MACS_peak_2897	0.88	Chr12	3736333	3738620	MACS_peak_2959	0.59	Chr5	13159340	13159894	MACS_peak_12243	678.41
Chr10	17058141	17059507	MACS_peak_1376	3100	Chr6	9654549	9655186	MACS_peak_13890	22.51	Chr13	10230888	10231025	MACS_peak_4519	1.76	Chr12	1991645	1992139	MACS_peak_2898	921.14	Chr12	3777391	3777945	MACS_peak_2960	2353.01	Chr5	13162869	13163566	MACS_peak_12244	4.18
Chr10	17110429	17112039	MACS_peak_1377	407.86	Chr6	9667220	9667786	MACS_peak_13891	240.51	Chr13	10231606	10231742	MACS_peak_4520	14.75	Chr12	1994693	1995347	MACS_peak_2899	238.55	Chr12	3810070	3811206	MACS_peak_2961	99.39	Chr5	13167454	13167698	MACS_peak_12245	556.48
Chr10	17135566	17135753	MACS_peak_1378	3100	Chr6	9775558	9776343	MACS_peak_13892	135.04	Chr13	10244404	10244506	MACS_peak_4522	60.38	Chr12	2013549	2013776	MACS_peak_2900	546.84	Chr12	3811916	3812312	MACS_peak_2962	59.12	Chr5	13170818	13170900	MACS_peak_12246	5.93
Chr10	17144572	17144776	MACS_peak_1379	3100	Chr6	9806295	9806971	MACS_peak_13893	0.35	Chr13	10245195	10245325	MACS_peak_4523	3100	Chr12	2014663	2015329	MACS_peak_2901	3100	Chr12	3813612	3814074	MACS_peak_2963	1084.99	Chr5	13174680	13175020	MACS_peak_12247	3100
Chr10	17147276	17147441	MACS_peak_1380	0.24	Chr6	9809742	9810574	MACS_peak_13894	3.45	Chr13	10475344	10477423	MACS_peak_4525	387.75	Chr12	2025544	2026213	MACS_peak_2902	3100	Chr12	3823316	3824207	MACS_peak_2964	0.43	Chr5	13176587	13177478	MACS_peak_12248	1091.1
Chr10	17199490	17199655	MACS_peak_1381	96.85	Chr6	9824460	9825093	MACS_peak_13895	9.68	Chr13	10532035	10532217	MACS_peak_4526	57.65	Chr12	2030678	2030894	MACS_peak_2903	174.37	Chr12	3851433	3851707	MACS_peak_2965	607.67	Chr5	13198627	13198864	MACS_peak_12249	65.52
Chr10	17202155	17202359	MACS_peak_1382	3100	Chr6	9842594	9843065	MACS_peak_13897	23.2	Chr13	10535401	10535566	MACS_peak_4527	785.05	Chr12	2050870	2051483	MACS_peak_2904	3100	Chr12	3853424	3853620	MACS_peak_2966	34.76	Chr5	13199917	13200187	MACS_peak_12250	10.79
Chr10	17211161	17211365	MACS_peak_1383	3100	Chr6	9907319	9907842	MACS_peak_13898	219.48	Chr13	10616554	10616651	MACS_peak_4530	1.76	Chr12	2053623	2054165	MACS_peak_2905	3100	Chr12	3885070	3885160	MACS_peak_2968	270.29	Chr5	13217378	13217500	MACS_peak_12251	1388.51
Chr10	17234601	17236262	MACS_peak_1384	3124.04	Chr6	10020009	10020367	MACS_peak_13900	50.03	Chr13	10643138	10643227	MACS_peak_4531	84.92	Chr12	2057107	2057623	MACS_peak_2906	44.49	Chr12	3922727	3925469	MACS_peak_2969	3100	Chr5	13218755	13219085	MACS_peak_12252	205.28
Chr10	17328740	17328850	MACS_peak_1385	1687.7	Chr6	10192543	10192815	MACS_peak_13901	243.93	Chr13	10643789	10643916	MACS_peak_4532	0.3	Chr12	2059902	2060551	MACS_peak_2907	3100	Chr12	4146514	4146856	MACS_peak_2972	1007.69	Chr5	13225792	13225978	MACS_peak_12253	83.93
Chr10	17348244	17348373	MACS_peak_1386	2969.73	Chr6	10225578	10225824	MACS_peak_13902	3100	Chr13	10652927	10653341	MACS_peak_4533	1687.55	Chr12	2062991	2063249	MACS_peak_2908	435.44	Chr12	4164637	4165521	MACS_peak_2973	410.72	Chr5	13233223	13233409	MACS_peak_12254	630.86
Chr10	17385604	17386109	MACS_peak_1388	3100	Chr6	10232139	10232765	MACS_peak_13903	0.07	Chr13	10703032	10703122	MACS_peak_4535	110.85	Chr12	2064282	2064559	MACS_peak_2909	0.06	Chr12	4168013	4168740	MACS_peak_2974	15.5	Chr5	13247172	13247844	MACS_peak_12255	3100
Chr10	17414102	17414887	MACS_peak_1389	23.4	Chr6	10291199	10291445	MACS_peak_13904	3100	Chr13	10721241	10721429	MACS_peak_4536	95.16	Chr12	2064859	2065228	MACS_peak_2910	88.72	Chr12	4174079	4174367	MACS_peak_2975	541.59	Chr5	13262225	13262329	MACS_peak_12256	264.4
Chr10	17484327	17485112	MACS_peak_1391	3.62	Chr6	10295847	10296005	MACS_peak_13905	1.68	Chr13	10831663	10832034	MACS_peak_4537	434.17	Chr12	2070073	2070281	MACS_peak_2911	347.46	Chr12	4218624	4219032	MACS_peak_2976	23.53	Chr5	13368526	13368607	MACS_peak_12259	116.68
Chr10	17513103	17513608	MACS_peak_1392	3100	Chr6	10325292	10325564	MACS_peak_13906	1357.06	Chr13	10834873	10835311	MACS_peak_4538	1.01	Chr12	2072645	2073034	MACS_peak_2912	1318.82	Chr12	4234856	4235427	MACS_peak_2977	0.16	Chr5	13369771	13370122	MACS_peak_12260	39.57
Chr10	17550839	17550968	MACS_peak_1394	2404.62	Chr6	10384585	10385197	MACS_peak_13907	0.09	Chr13	10858261	10858363	MACS_peak_4539	10.82	Chr12	2103241	2103445	MACS_peak_2913	3100	Chr12	4235559	4236082	MACS_peak_2978	503.98	Chr5	13374182	13374407	MACS_peak_12261	8.36
Chr10	17570194	17570304	MACS_peak_1395	1237.95	Chr6	10413199	10413946	MACS_peak_13908	3100	Chr13	11007989	11008198	MACS_peak_4540	3100	Chr12	2116369	2116573	MACS_peak_2914	1164.02	Chr12	4263208	4264339	MACS_peak_2979	18.47	Chr5	13421813	13422016	MACS_peak_12262	2697.25
Chr10	17676052	17676744	MACS_peak_1396	105.67	Chr6	10461904	10462072	MACS_peak_13911	3100	Chr13	11098027	11098771	MACS_peak_4541	21.37	Chr12	2144036	2144470	MACS_peak_2915	1839.43	Chr12	4380060	4380469	MACS_peak_2980	148.19	Chr5	13451937	13452239	MACS_peak_12263	639.35
Chr10	17726019	17726817	MACS_peak_1397	146.12	Chr6	10480477	10480614	MACS_peak_13912	148.31	Chr13	11113950	11114074	MACS_peak_4542	888.99	Chr12	2147002	2147218	MACS_peak_2916	3100	Chr12	4381631	4382025	MACS_peak_2981	129.73	Chr5	13484155	13484799	MACS_peak_12264	366.86
Chr10	17784365	17784709	MACS_peak_1400	3.38	Chr6	10483067	10483214	MACS_peak_13913	1614.13	Chr13	11134772	11134929	MACS_peak_4544	466.28	Chr12	2163205	2163297	MACS_peak_2918	390.26	Chr12	4397573	4397999	MACS_peak_2982	17.69	Chr5	13523644	13524432	MACS_peak_12266	603.6
Chr10	17785963	17786141	MACS_peak_1401	0.39	Chr6	10487088	10487508	MACS_peak_13914	263.56	Chr13	11152832	11154283	MACS_peak_4545	377.01	Chr12	2164783	2164861	MACS_peak_2919	85.64	Chr12	4400086	4400840	MACS_peak_2983	151.92	Chr5	13525330	13525597	MACS_peak_12267	1122.14
Chr10	17958478	17958632	MACS_peak_1403	0.44	Chr6	10501156	10501692	MACS_peak_13915	15.9	Chr13	11186038	11186288	MACS_peak_4546	1975.45	Chr12	2197279	2198362	MACS_peak_2920	719.77	Chr12	4407575	4407713	MACS_peak_2984	1168.11	Chr5	13561547	13562208	MACS_peak_12268	2116.03
Chr10	17959952	17960457	MACS_peak_1404	85.2	Chr6	10506061	10506444	MACS_peak_13916	0.17	Chr13	11193336	11193774	MACS_peak_4547	2429.11	Chr12	2199153	2199656	MACS_peak_2921	105.89	Chr12	4421157	4422075	MACS_peak_2985	1306.73	Chr5	13565201	13566056	MACS_peak_12269	698.38
Chr10	17983087	17983506	MACS_peak_1405	1292.1	Chr6	10511146	10511522	MACS_peak_13917	2260.84	Chr13	11205459	11206547	MACS_peak_4548	1.58	Chr12	2205380	2205699	MACS_peak_2922	10.6	Chr12	4480786	4480970	MACS_peak_2986	7.02	Chr5	13569730	13569824	MACS_peak_12270	4.12
Chr10	17984761	17984947	MACS_peak_1406	1131.28	Chr6	10517497	10518164	MACS_peak_13918	0.16	Chr13	11208220	11209285	MACS_peak_4549	3100	Chr12	2212391	2212578	MACS_peak_2923	2593.9	Chr12	4487757	4488045	MACS_peak_2987	1976.79	Chr5	13571789	13572190	MACS_peak_12271	25.03
Chr10	18016649	18016771	MACS_peak_1407	337.19	Chr6	10580723	10581319	MACS_peak_13919	11.58	Chr13	11213232	11213589	MACS_peak_4550	794.83	Chr12	2252452	2252620	MACS_peak_2924	38.9	Chr12	4546340	4546457	MACS_peak_2988	1377.71	Chr5	13625534	13625765	MACS_peak_12272	3100
Chr10	18053397	18053803	MACS_peak_1409	1542.45	Chr6	10585559	10585809	MACS_peak_13920	811.35	Chr13	11216364	11216757	MACS_peak_4551	602.78	Chr12	2253667	2255102	MACS_peak_2925	575.14	Chr12	4653998	4655435	MACS_peak_2989	769.39	Chr5	13627578	13627700	MACS_peak_12273	32.6
Chr10	18105314	18106906	MACS_peak_1410	1.05	Chr6	10631871	10633758	MACS_peak_13921	3100	Chr13	11218009	11218075	MACS_peak_4552	6.45	Chr12	2282075	2282283	MACS_peak_2926	592.86	Chr12	4657703	4657830	MACS_peak_2990	286.13	Chr5	13711441	13712154	MACS_peak_12274	70.49
Chr10	18111472	18111799	MACS_peak_1411	1313.81	Chr6	10637373	10637568	MACS_peak_13922	1606.08	Chr13	11221180	11221384	MACS_peak_4553	7.24	Chr12	2284702	2285543	MACS_peak_2927	2423.23	Chr12	4660283	4661735	MACS_peak_2991	1233.73	Chr5	13720267	13720383	MACS_peak_12275	10.15
Chr10	18115212	18115463	MACS_peak_1412	267.45	Chr6	10638435	10639520	MACS_peak_13923	3100	Chr13	11239711	11240779	MACS_peak_4554	1544.8	Chr12	2286330	2286506	MACS_peak_2928	5.78	Chr12	4668120	4668414	MACS_peak_2992	3100	Chr5	13733071	13733458	MACS_peak_12276	8.31
Chr10	18260609	18260946	MACS_peak_1415	2339.11	Chr6	10700244	10700484	MACS_peak_13924	3100	Chr13	11270785	11271440	MACS_peak_4555	2.16	Chr12	2288164	2288384	MACS_peak_2929	3100	Chr12	4668788	4669214	MACS_peak_2993	1.01	Chr5	13734458	13734823	MACS_peak_12277	95.52
Chr10	18262401	18263376	MACS_peak_1416	0.38	Chr6	10701882	10702248	MACS_peak_13925	748.38	Chr13	11278089	11278263	MACS_peak_4556	578.17	Chr12	2296317	2298157	MACS_peak_2930	155.39	Chr12	4766185	4766524	MACS_peak_2994	0.28	Chr5	13750753	13751304	MACS_peak_12278	2152.04
Chr10	18265611	18265815	MACS_peak_1417	1.16	Chr6	10704412	10704676	MACS_peak_13926	2517.92	Chr13	11280340	11280453	MACS_peak_4557	3100	Chr12	2302647	2303870	MACS_peak_2931	3100	Chr12	4783518	4783632	MACS_peak_2995	2.61	Chr5	13752425	13752808	MACS_peak_12279	547.63
Chr10	18435549	18435727	MACS_peak_1419	2695.55	Chr6	10721736	10723449	MACS_peak_13927	261.98	Chr13	11307239	11307597	MACS_peak_4558	1827.39	Chr12	2307153	2307249	MACS_peak_2932	0.59	Chr12	4852173	4853080	MACS_peak_2996	3100	Chr5	13849676	13849933	MACS_peak_12280	90.72
Chr10	18437082	18437228	MACS_peak_1420	77.46	Chr6	10735162	10735403	MACS_peak_13928	1270.8	Chr13	11309875	11310178	MACS_peak_4559	317.51	Chr12	2310820	2311012	MACS_peak_2933	4.6	Chr12	4856324	4856458	MACS_peak_2997	3100	Chr5	13870843	13871265	MACS_peak_12281	1.5
Chr10	18467765	18467914	MACS_peak_1421	3100	Chr6	10735932	10736840	MACS_peak_13929	28.77	Chr13	11319357	11319787	MACS_peak_4560	192.78	Chr12	2311967	2312243	MACS_peak_2934	105.3	Chr12	4869654	4869879	MACS_peak_2998	353.61	Chr5	14011097	14011624	MACS_peak_12283	1971.14
Chr10	18485285	18485640	MACS_peak_1422	344.34	Chr6	10753736	10754539	MACS_peak_13930	24.31	Chr13	11323682	11323970	MACS_peak_4561	6.31	Chr12	2362744	2363288	MACS_peak_2935	343.07	Chr12	4914222	4914593	MACS_peak_3002	1413.58	Chr5	14033229	14033756	MACS_peak_12284	796.73
Chr10	18489047	18489251	MACS_peak_1423	0.14	Chr6	10756245	10757045	MACS_peak_13931	0.09	Chr13	11328317	11328648	MACS_peak_4562	9.05	Chr12	2372859	2373827	MACS_peak_2936	24.66	Chr12	4934925	4935573	MACS_peak_3003	28.36	Chr5	14167360	14167672	MACS_peak_12285	3.87
Chr10	18495195	18496901	MACS_peak_1424	0.37	Chr6	10781085	10781143	MACS_peak_13932	5.01	Chr13	11338504	11339296	MACS_peak_4563	0.76	Chr12	2376548	2376975	MACS_peak_2937	405.88	Chr12	4937359	4938276	MACS_peak_3004	254.1	Chr5	14261986	14262428	MACS_peak_12287	59.75
Chr10	18636322	18636722	MACS_peak_1427	1.98	Chr6	10784096	10784598	MACS_peak_13933	3100	Chr13	11340230	11341733	MACS_peak_4564	432	Chr12	2381824	2381987	MACS_peak_2938	1.45	Chr12	4968495	4968859	MACS_peak_3005	3230.05	Chr5	14434218	14434609	MACS_peak_12288	3100
Chr10	18650191	18650495	MACS_peak_1428	64.92	Chr6	10795937	10796153	MACS_peak_13934	1199.73	Chr13	11440434	11440736	MACS_peak_4565	0.3	Chr12	2400670	2401032	MACS_peak_2939	0.61	Chr12	4973007	4973604	MACS_peak_3006	3100	Chr5	14443893	14444062	MACS_peak_12289	100.95
Chr10	18654969	18655373	MACS_peak_1429	62.44	Chr6	10798068	10798215	MACS_peak_13935	4.44	Chr13	11443338	11443596	MACS_peak_4566	3100	Chr12	2401940	2402039	MACS_peak_2940	36.34	Chr12	4998023	4998326	MACS_peak_3007	91.75	Chr5	14605209	14605719	MACS_peak_12290	3045.06
Chr10	18676774	18677025	MACS_peak_1430	3100	Chr6	10801077	10801200	MACS_peak_13936	202.42	Chr13	11463837	11464264	MACS_peak_4568	1007.01	Chr12	2419329	2419630	MACS_peak_2941	1.18	Chr12	5134802	5136678	MACS_peak_3008	814.2	Chr5	14619658	14620363	MACS_peak_12291	129.82
Chr10	18723780	18724179	MACS_peak_1431	207.63	Chr6	10802622	10802847	MACS_peak_13937	227.41	Chr13	11480676	11481451	MACS_peak_4570	498.2	Chr12	2433481	2434668	MACS_peak_2942	101.24	Chr12	5470688	5471029	MACS_peak_3009	327.94	Chr5	14622658	14622773	MACS_peak_12292	562.01
Chr10	18853339	18853441	MACS_peak_1433	80.97	Chr6	10832495	10832903	MACS_peak_13939	2.01	Chr13	11490190	11490896	MACS_peak_4571	506.16	Chr12	2438519	2439017	MACS_peak_2943	0.15	Chr12	5572675	5572747	MACS_peak_3011	1518.28	Chr5	14625203	14625436	MACS_peak_12293	0.72
Chr10	18922268	18923922	MACS_peak_1434	1233.08	Chr6	10865523	10866669	MACS_peak_13940	2119.37	Chr13	11498135	11498607	MACS_peak_4572	674.45	Chr12	2441279	2441648	MACS_peak_2944	0.1	Chr12	5669247	5669407	MACS_peak_3015	61.08	Chr5	14643184	14643391	MACS_peak_12294	34.1
Chr10	18951380	18952731	MACS_peak_1435	2119.13	Chr6	10872133	10872310	MACS_peak_13941	1.42	Chr13	11522125	11522893	MACS_peak_4573	430.2	Chr12	2443053	2443281	MACS_peak_2945	1	Chr12	5719120	5719696	MACS_peak_3016	6.02	Chr5	14647298	14647769	MACS_peak_12295	1083.99
Chr10	18996115	18997726	MACS_peak_1436	3100	Chr6	10876239	10877179	MACS_peak_13942	0.05	Chr13	11522922	11523653	MACS_peak_4574	3100	Chr12	2443743	2443844	MACS_peak_2946	1.44	Chr12	5730664	5731584	MACS_peak_3017	2239.21	Chr5	14651300	14652326	MACS_peak_12296	43.91
Chr10	19004244	19004940	MACS_peak_1437	3100	Chr6	10922975	10923418	MACS_peak_13943	2016.52	Chr13	11564812	11566156	MACS_peak_4577	64.72	Chr12	2444913	2445252	MACS_peak_2947	63.09	Chr12	5831361	5831586	MACS_peak_3018	51.89	Chr5	14656911	14657276	MACS_peak_12297	749.43
Chr10	19028975	19029685	MACS_peak_1438	2.74	Chr6	10943302	10943630	MACS_peak_13944	0.08	Chr13	11572838	11573105	MACS_peak_4578	113.52	Chr12	2527816	2528384	MACS_peak_2948	526.15	Chr12	5916319	5916625	MACS_peak_3019	1067.07	Chr5	14658806	14659261	MACS_peak_12298	231.06
Chr10	19091540	19091954	MACS_peak_1439	280.18	Chr6	10995251	10996676	MACS_peak_13945	0.12	Chr13	11636278	11636521	MACS_peak_4579	1.43	Chr12	2553276	2553430	MACS_peak_2949	3100	Chr12	5917542	5917713	MACS_peak_3020	18.19	Chr5	14664398	14664733	MACS_peak_12299	1.04
Chr10	19094722	19095601	MACS_peak_1440	198.75	Chr6	10999898	11000145	MACS_peak_13946	788.53	Chr13	11637603	11637916	MACS_peak_4580	1144.85	Chr12	2592921	2593111	MACS_peak_2950	200.26	Chr12	5919517	5919759	MACS_peak_3021	195.86	Chr5	14665084	14665775	MACS_peak_12300	677.52
Chr10	19104068	19104775	MACS_peak_1441	1167.92	Chr6	11005920	11006084	MACS_peak_13947	233.88	Chr13	11638386	11639004	MACS_peak_4581	101.28	Chr12	2594797	2595089	MACS_peak_2951	5.04	Chr12	5942697	5942822	MACS_peak_3022	0.29	Chr5	14697300	14697453	MACS_peak_12301	1.46
Chr10	19124600	19124798	MACS_peak_1442	289.33	Chr6	11010681	11012114	MACS_peak_13948	236.11	Chr13	11649723	11649877	MACS_peak_4582	0.08	Chr12	2596586	2596920	MACS_peak_2952	12.52	Chr12	5945653	5946151	MACS_peak_3023	22.77	Chr5	14734394	14735052	MACS_peak_12303	196.26
Chr10	19130526	19131900	MACS_peak_1443	3100	Chr6	11012644	11012872	MACS_peak_13949	1.79	Chr13	11708105	11708393	MACS_peak_4583	3.15	Chr12	2602775	2603457	MACS_peak_2953	1.5	Chr12	5998154	5998702	MACS_peak_3024	1.88	Chr5	14739259	14740039	MACS_peak_12304	3100
Chr10	19133392	19133482	MACS_peak_1444	1.34	Chr6	11016786	11017431	MACS_peak_13950	3100	Chr13	11749483	11750614	MACS_peak_4584	3100	Chr12	2694184	2694799	MACS_peak_2954	22.21	Chr12	6071719	6072034	MACS_peak_3025	25.4	Chr5	14786675	14788513	MACS_peak_12305	0.06
Chr10	19146723	19147412	MACS_peak_1445	9.47	Chr6	11019032	11019368	MACS_peak_13951	17.41	Chr13	11755148	11755386	MACS_peak_4585	785.12	Chr12	2707532	2707640	MACS_peak_2955	4.24	Chr12	6078783	6078930	MACS_peak_3026	1885.86	Chr5	14789526	14790054	MACS_peak_12306	227.78
Chr10	19153479	19153665	MACS_peak_1446	3100	Chr6	11022092	11022260	MACS_peak_13952	92.11	Chr13	11757695	11758801	MACS_peak_4586	59.22	Chr12	2965923	2967160	MACS_peak_2960	257.92	Chr12	6081052	6081190	MACS_peak_3027	11.22	Chr5	14792419	14792694	MACS_peak_12307	1104.37
Chr10	19181707	19183637	MACS_peak_1447	3100	Chr6	11033921	11034840	MACS_peak_13953	23.46	Chr13	11781010	11781289	MACS_peak_4588	3100	Chr12	2968792	2969081	MACS_peak_2961	355.29	Chr12	6085441	6085577	MACS_peak_3028	49.14	Chr5	14903257	14903379	MACS_peak_12308	122.87
Chr10	19196815	19198343	MACS_peak_1448	76.52	Chr6	11042674	11043501	MACS_peak_13954	13.01	Chr13	11788406	11788591	MACS_peak_4589	11.54	Chr12	2978877	2979034	MACS_peak_2962	10.72	Chr12	6086285	6086411	MACS_peak_3029	5.92	Chr5	14912929	14913740	MACS_peak_12309	15.07
Chr10	19216052	19217044	MACS_peak_1449	0.21	Chr6	11051894	11052349	MACS_peak_13955	1223.11	Chr13	11790507	11790612	MACS_peak_4590	220.42	Chr12	2999222	2999480	MACS_peak_2964	3100	Chr12	6094175	6096435	MACS_peak_3030	1490.41	Chr5	15108723	15109050	MACS_peak_12314	0.26
Chr10	19315100	19315809	MACS_peak_1450	6.88	Chr6	11054060	11055315	MACS_peak_13956	1371.02	Chr13	11792216	11792512	MACS_peak_4591	3.29	Chr12	3015327	3015504	MACS_peak_2965	0.84	Chr12	6103531	6103669	MACS_peak_3031	6.41	Chr5	15130500	15130744	MACS_peak_12315	0.36
Chr10	19339633	19339774	MACS_peak_1451	1028	Chr6	11057626	11057856	MACS_peak_13957	298.05	Chr13	11796935	11797424	MACS_peak_4592	835.69	Chr12	3039403	3040124	MACS_peak_2966	48.39	Chr12	6107634	6108531	MACS_peak_3032	1585.77	Chr5	15140303	15141247	MACS_peak_12316	3100
Chr10	19372497	19373501	MACS_peak_1453	3100	Chr6	11078295	11078508	MACS_peak_13958	8.54	Chr13	11831547	11831695	MACS_peak_4593	8.2	Chr12	3073618	3074040	MACS_peak_2967	234.12	Chr12	6114713	6115923	MACS_peak_3033	433.98	Chr5	15250945	15251483	MACS_peak_12317	0.12
Chr10	19394019	19394120	MACS_peak_1454	239.2	Chr6	11093848	11094130	MACS_peak_13960	551.75	Chr13	11846720	11847044	MACS_peak_4594	990.23	Chr12	3077816	3078258	MACS_peak_2968	107.04	Chr12	6128757	6129325	MACS_peak_3034	2270.84	Chr5	15284484	15284622	MACS_peak_12318	278.04
Chr10	19398315	19398514	MACS_peak_1455	0.06	Chr6	11103962	11104984	MACS_peak_13961	22.07	Chr13	11850119	11850343	MACS_peak_4595	0.15	Chr12	3190921	3191258	MACS_peak_2969	14.42	Chr12	6132361	6132693	MACS_peak_3035	0.82	Chr5	15502971	15503142	MACS_peak_12319	69.67
Chr10	19416843	19417448	MACS_peak_1456	52.14	Chr6	11144320	11144666	MACS_peak_13962	37.98	Chr13	11865754	11866391	MACS_peak_4597	18.84	Chr12	3226012	3226177	MACS_peak_2971	64.08	Chr12	6133649	6134258	MACS_peak_3036	381.76	Chr5	15646906	15647210	MACS_peak_12322	0.2
Chr10	20022285	20022773	MACS_peak_1463	9.09	Chr6	11246264	11246339	MACS_peak_13963	24.26	Chr13	11872901	11873117	MACS_peak_4598	2.37	Chr12	3276488	3277116	MACS_peak_2972	3100	Chr12	6144702	6145179	MACS_peak_3037	29.45	Chr5	15663226	15663492	MACS_peak_12323	1329.83
Chr10	20105221	20105359	MACS_peak_1465	3100	Chr6	11250503	11251314	MACS_peak_13964	1860.86	Chr13	11913059	11915001	MACS_peak_4599	676.72	Chr12	3281894	3282080	MACS_peak_2973	22.36	Chr12	6146178	6147146	MACS_peak_3038	2.17	Chr5	15666131	15666846	MACS_peak_12324	15.35
Chr10	20108641	20109599	MACS_peak_1466	1140.99	Chr6	11420879	11421276	MACS_peak_13965	7.13	Chr13	11932328	11932542	MACS_peak_4600	181.43	Chr12	3282961	3283065	MACS_peak_2974	320.88	Chr12	6152490	6153524	MACS_peak_3039	3100	Chr5	15707745	15708736	MACS_peak_12325	0.68
Chr10	20147979	20148458	MACS_peak_1467	68.18	Chr6	11463207	11463534	MACS_peak_13966	1407.17	Chr13	11933631	11933858	MACS_peak_4601	513.54	Chr12	3293687	3293894	MACS_peak_2975	5.86	Chr12	6161122	6161380	MACS_peak_3040	21.67	Chr5	15716669	15717433	MACS_peak_12326	3100
Chr10	20236056	20236284	MACS_peak_1468	19.5	Chr6	11524836	11525117	MACS_peak_13968	183.34	Chr13	11936668	11937277	MACS_peak_4602	460.01	Chr12	3315951	3316849	MACS_peak_2976	2347.74	Chr12	6170136	6170339	MACS_peak_3041	14.6	Chr5	15836693	15836798	MACS_peak_12327	308.55
Chr10	20241249	20241693	MACS_peak_1469	912.11	Chr6	11527919	11528264	MACS_peak_13969	0.09	Chr13	11938981	11939803	MACS_peak_4603	43.86	Chr12	3326958	3327384	MACS_peak_2977	194	Chr12	6171286	6171706	MACS_peak_3042	675.97	Chr5	15839825	15841453	MACS_peak_12328	764.28
Chr10	20487371	20487858	MACS_peak_1471	188.86	Chr6	11642640	11642951	MACS_peak_13970	146.62	Chr13	12031360	12031467	MACS_peak_4604	55.28	Chr12	3348442	3348596	MACS_peak_2978	1.35	Chr12	6175068	6175575	MACS_peak_3043	41.35	Chr5	15862263	15862416	MACS_peak_12329	0.06
Chr10	20489365	20489666	MACS_peak_1472	449.97	Chr6	11643810	11644111	MACS_peak_13971	36.61	Chr13	12070009	12070557	MACS_peak_4605	306.32	Chr12	3364402	3364661	MACS_peak_2979	3100	Chr12	6282705	6282833	MACS_peak_3045	637.59	Chr5	15885212	15885353	MACS_peak_12330	967.92
Chr10	20492870	20493378	MACS_peak_1473	150.83	Chr6	11653508	11654172	MACS_peak_13972	4.11	Chr13	12105706	12105832	MACS_peak_4606	1213.75	Chr12	3372782	3372960	MACS_peak_2980	94.75	Chr12	6321902	6322163	MACS_peak_3046	584.24	Chr5	15890905	15891012	MACS_peak_12331	0.09
Chr10	20521890	20522384	MACS_peak_1474	145.57	Chr6	11666949	11667119	MACS_peak_13973	8.8	Chr13	12115789	12116246	MACS_peak_4607	171.26	Chr12	3375915	3376358	MACS_peak_2981	265	Chr12	6415423	6415676	MACS_peak_3048	0.44	Chr5	15892374	15892663	MACS_peak_12332	51.85
Chr10	20539832	20540129	MACS_peak_1475	518.09	Chr6	11775529	11776806	MACS_peak_13975	28.73	Chr13	12122982	12123225	MACS_peak_4608	1821.86	Chr12	3379529	3380152	MACS_peak_2982	2419.47	Chr12	6488676	6489851	MACS_peak_3049	3.25	Chr5	15893895	15894458	MACS_peak_12333	82.12
Chr10	20552113	20552171	MACS_peak_1476	1603.42	Chr6	11784896	11785136	MACS_peak_13976	1264.29	Chr13	12130431	12131331	MACS_peak_4609	3100	Chr12	3383668	3383872	MACS_peak_2983	0.08	Chr12	6576298	6576538	MACS_peak_3050	298.37	Chr5	15924340	15924696	MACS_peak_12334	9.61
Chr10	20614341	20614865	MACS_peak_1478	6.31	Chr6	11787830	11788172	MACS_peak_13977	3100	Chr13	12161947	12162547	MACS_peak_4610	334.88	Chr12	3386958	3387210	MACS_peak_2984	2948.33	Chr12	6577753	6578112	MACS_peak_3051	2.02	Chr5	15925832	15925903	MACS_peak_12335	557.29
Chr10	20756589	20756706	MACS_peak_1482	1934.17	Chr6	11790487	11790599	MACS_peak_13978	0.07	Chr13	12188546	12188787	MACS_peak_4611	58.6	Chr12	3432825	3433309	MACS_peak_2985	0.65	Chr12	6588065	6588169	MACS_peak_3052	3100	Chr5	15927809	15928168	MACS_peak_12336	2572.81
Chr10	20758668	20758805	MACS_peak_1483	49.97	Chr6	11967973	11968048	MACS_peak_13979	281.37	Chr13	12236701	12237207	MACS_peak_4612	0.06	Chr12	3435822	3436137	MACS_peak_2986	0.05	Chr12	6595734	6595946	MACS_peak_3053	515.46	Chr5	15930866	15931127	MACS_peak_12337	38.3
Chr10	20826457	20826703	MACS_peak_1485	134.56	Chr6	11972175	11972986	MACS_peak_13980	543.41	Chr13	12245901	12246075	MACS_peak_4613	0.09	Chr12	3439575	3439785	MACS_peak_2987	0.19	Chr12	6605219	6605497	MACS_peak_3054	0.2	Chr5	15937803	15938298	MACS_peak_12338	174.82
Chr10	20831215	20831573	MACS_peak_1486	204.38	Chr6	12020892	12021100	MACS_peak_13982	339.14	Chr13	12250963	12251055	MACS_peak_4614	163.33	Chr12	3442535	3442911	MACS_peak_2988	745.35	Chr12	6608724	6608803	MACS_peak_3055	2.15	Chr5	15975436	15975473	MACS_peak_12339	4.92
Chr10	20834414	20834760	MACS_peak_1487	2046.48	Chr6	12117799	12118310	MACS_peak_13983	49.1	Chr13	12304373	12304592	MACS_peak_4615	3100	Chr12	3449284	3449737	MACS_peak_2989	586.62	Chr12	6614566	6614766	MACS_peak_3056	0.08	Chr5	15988621	15988735	MACS_peak_12341	49
Chr10	20839402	20839846	MACS_peak_1488	474.56	Chr6	12121747	12122262	MACS_peak_13984	651.14	Chr13	12368170	12368431	MACS_peak_4616	13.79	Chr12	3457082	3457397	MACS_peak_2990	177.73	Chr12	6622219	6622516	MACS_peak_3057	8.19	Chr5	15995053	15995343	MACS_peak_12342	270.5
Chr10	20904617	20905963	MACS_peak_1489	113.54	Chr6	12414061	12414670	MACS_peak_13987	2787.53	Chr13	12370106	12370248	MACS_peak_4617	138.68	Chr12	3472921	3473629	MACS_peak_2991	204.22	Chr12	6644854	6645656	MACS_peak_3058	200.47	Chr5	15996675	15997351	MACS_peak_12343	164.11
Chr10	20907369	20907689	MACS_peak_1490	3100	Chr6	12429010	12429358	MACS_peak_13988	3100	Chr13	12371732	12372037	MACS_peak_4618	0.91	Chr12	3476804	3477906	MACS_peak_2992	7.73	Chr12	6757800	6758453	MACS_peak_3059	292	Chr5	16038477	16038950	MACS_peak_12344	2004.98
Chr10	20943298	20945035	MACS_peak_1491	234.46	Chr6	12452390	12452953	MACS_peak_13989	1.44	Chr13	12388216	12388435	MACS_peak_4619	437.15	Chr12	3487488	3487758	MACS_peak_2993	774.69	Chr12	6771301	6771639	MACS_peak_3060	0.23	Chr5	16040269	16040677	MACS_peak_12345	22.77
Chr10	21079436	21079610	MACS_peak_1494	2075.91	Chr6	12541731	12542685	MACS_peak_13992	3100	Chr13	12405687	12405815	MACS_peak_4620	0.16	Chr12	3563857	3564106	MACS_peak_2994	579.46	Chr12	6772006	6772223	MACS_peak_3061	0.18	Chr5	16087495	16088960	MACS_peak_12346	0.33
Chr10	21104439	21104740	MACS_peak_1497	848.52	Chr6	12579539	12579725	MACS_peak_13995	1525.9	Chr13	12420709	12420859	MACS_peak_4621	46.28	Chr12	3574349	3574554	MACS_peak_2995	452.65	Chr12	6914335	6915075	MACS_peak_3063	1030.96	Chr5	16106500	16107750	MACS_peak_12347	3100
Chr10	21108600	21109044	MACS_peak_1498	200.13	Chr6	12591997	12592559	MACS_peak_13996	9.88	Chr13	12425368	12425742	MACS_peak_4622	983.61	Chr12	3613208	3613628	MACS_peak_2996	3100	Chr12	6948522	6948629	MACS_peak_3064	72.06	Chr5	16157254	16158085	MACS_peak_12348	3019.1
Chr10	21117812	21118179	MACS_peak_1499	7.27	Chr6	12611439	12612393	MACS_peak_13997	3100	Chr13	12426596	12426988	MACS_peak_4623	2556.33	Chr12	3683516	3683756	MACS_peak_2997	1160.31	Chr12	6964514	6965421	MACS_peak_3065	12.49	Chr5	16193370	16194569	MACS_peak_12350	3100
Chr10	21119625	21119991	MACS_peak_1500	19.02	Chr6	12614092	12614743	MACS_peak_13998	1977.48	Chr13	12428991	12429843	MACS_peak_4624	2366.23	Chr12	3692037	3693119	MACS_peak_2998	0.78	Chr12	6967536	6968285	MACS_peak_3066	26.79	Chr5	16338670	16341277	MACS_peak_12352	2434.6
Chr10	21132144	21132705	MACS_peak_1501	0.41	Chr6	12640999	12641542	MACS_peak_14000	1.05	Chr13	12431407	12431593	MACS_peak_4625	8.61	Chr12	3697052	3697174	MACS_peak_2999	3.72	Chr12	7065664	7067175	MACS_peak_3067	920.21	Chr5	16347880	16348087	MACS_peak_12353	3100
Chr10	21187052	21188249	MACS_peak_1502	81.42	Chr6	12643325	12644128	MACS_peak_14001	475.1	Chr13	12454201	12455593	MACS_peak_4626	658.51	Chr12	3699087	3699817	MACS_peak_3000	9.77	Chr12	7103160	7103319	MACS_peak_3068	194.06	Chr5	16368611	16369012	MACS_peak_12354	8.14
Chr10	21189479	21189583	MACS_peak_1503	0.58	Chr6	12730292	12730476	MACS_peak_14002	8.77	Chr13	12464832	12465010	MACS_peak_4627	473.22	Chr12	3701929	3702383	MACS_peak_3001	1.73	Chr12	7105802	7105974	MACS_peak_3069	0.67	Chr5	16370656	16370894	MACS_peak_12355	25.03
Chr10	21199481	21199915	MACS_peak_1504	1.56	Chr6	12738487	12738692	MACS_peak_14003	394.35	Chr13	12467699	12467948	MACS_peak_4628	290.89	Chr12	3722110	3723034	MACS_peak_3002	1701.44	Chr12	7130243	7130528	MACS_peak_3070	757.2	Chr5	16379055	16380388	MACS_peak_12356	212.95
Chr10	21201550	21201664	MACS_peak_1505	1022.72	Chr6	12739806	12739955	MACS_peak_14004	24.35	Chr13	12481270	12481855	MACS_peak_4630	38.52	Chr12	3728005	3729418	MACS_peak_3003	88.61	Chr12	7133338	7133455	MACS_peak_3071	3100	Chr5	16532698	16533467	MACS_peak_12357	745.58
Chr10	21204951	21205677	MACS_peak_1506	2760.5	Chr6	12836596	12837449	MACS_peak_14005	90.83	Chr13	12498167	12498625	MACS_peak_4631	140.16	Chr12	3732980	3735716	MACS_peak_3004	515.12	Chr12	7193674	7194724	MACS_peak_3072	5.86	Chr5	16584339	16584670	MACS_peak_12358	60.04
Chr10	21233053	21234070	MACS_peak_1507	3003.34	Chr6	12842950	12843044	MACS_peak_14006	22.36	Chr13	12503176	12503353	MACS_peak_4632	12.61	Chr12	3736333	3737706	MACS_peak_3005	0.21	Chr12	7198391	7198489	MACS_peak_3073	3100	Chr5	16587017	16587334	MACS_peak_12359	23.61
Chr10	21234791	21234981	MACS_peak_1508	3.24	Chr6	12844476	12844704	MACS_peak_14007	9.75	Chr13	12508275	12508395	MACS_peak_4633	37.12	Chr12	3777391	3777945	MACS_peak_3006	1446.92	Chr12	7199846	7199947	MACS_peak_3074	3.98	Chr5	16697161	16698083	MACS_peak_12361	1278.35
Chr10	21237229	21237458	MACS_peak_1509	216.62	Chr6	12917695	12918541	MACS_peak_14008	0.25	Chr13	12510765	12511369	MACS_peak_4634	673.5	Chr12	3813612	3814074	MACS_peak_3007	945.56	Chr12	7214999	7215503	MACS_peak_3075	544.07	Chr5	16700565	16700939	MACS_peak_12362	1024.37
Chr10	21261446	21261744	MACS_peak_1510	534.12	Chr6	13293686	13294473	MACS_peak_14014	53.6	Chr13	12514756	12514942	MACS_peak_4635	0.05	Chr12	3823317	3824242	MACS_peak_3008	11.84	Chr12	7218743	7219137	MACS_peak_3076	1612.8	Chr5	16713840	16714206	MACS_peak_12363	85.51
Chr10	21262671	21262975	MACS_peak_1511	26.41	Chr6	13305270	13305449	MACS_peak_14015	0.51	Chr13	12533345	12534397	MACS_peak_4636	0.11	Chr12	3851433	3851707	MACS_peak_3009	303.81	Chr12	7220550	7221162	MACS_peak_3077	3100	Chr5	16728463	16728521	MACS_peak_12364	139.95
Chr10	21361847	21362076	MACS_peak_1516	69.6	Chr6	13307835	13307978	MACS_peak_14016	420.39	Chr13	12534820	12535185	MACS_peak_4637	1.92	Chr12	3853424	3853620	MACS_peak_3010	0.22	Chr12	7240726	7241143	MACS_peak_3078	1808.95	Chr5	16730791	16730820	MACS_peak_12365	15.6
Chr10	21362793	21362959	MACS_peak_1517	135.89	Chr6	13359393	13360467	MACS_peak_14018	93.94	Chr13	12549696	12550436	MACS_peak_4638	52.05	Chr12	3885070	3885160	MACS_peak_3012	625.39	Chr12	7385671	7386726	MACS_peak_3080	1352.99	Chr5	16747106	16747415	MACS_peak_12366	494.48
Chr10	21449365	21450002	MACS_peak_1519	0.24	Chr6	13399071	13399303	MACS_peak_14021	3100	Chr13	12553487	12553661	MACS_peak_4639	294.7	Chr12	3922727	3925469	MACS_peak_3013	3100	Chr12	7388444	7389176	MACS_peak_3081	2737.69	Chr5	16753471	16753835	MACS_peak_12367	11.66
Chr10	21465354	21465537	MACS_peak_1520	10.77	Chr6	13479228	13480482	MACS_peak_14022	89.6	Chr13	12563065	12563199	MACS_peak_4640	314.5	Chr12	4146514	4146856	MACS_peak_3015	125.43	Chr12	7392018	7392578	MACS_peak_3082	0.87	Chr5	16756921	16757230	MACS_peak_12368	3100
Chr10	21479889	21480643	MACS_peak_1521	6.39	Chr6	13488073	13488301	MACS_peak_14023	2613.24	Chr13	12568364	12568537	MACS_peak_4641	2030.49	Chr12	4164637	4165521	MACS_peak_3016	207.62	Chr12	7406731	7407425	MACS_peak_3083	53.09	Chr5	16763207	16763332	MACS_peak_12369	2.01
Chr10	21484267	21484429	MACS_peak_1522	515.7	Chr6	13523850	13524284	MACS_peak_14024	57.4	Chr13	12579926	12580216	MACS_peak_4642	3100	Chr12	4168032	4168740	MACS_peak_3017	53.21	Chr12	7435917	7437792	MACS_peak_3086	3100	Chr5	16764180	16764273	MACS_peak_12370	24.91
Chr10	21562226	21562490	MACS_peak_1525	3100	Chr6	13526398	13526524	MACS_peak_14025	3.92	Chr13	12585931	12586333	MACS_peak_4643	24.52	Chr12	4174079	4174367	MACS_peak_3018	279.23	Chr12	7442888	7444410	MACS_peak_3087	56.13	Chr5	16765184	16765415	MACS_peak_12371	208.4
Chr10	21564364	21565109	MACS_peak_1526	37.53	Chr6	13539829	13540265	MACS_peak_14026	424.17	Chr13	12598073	12599973	MACS_peak_4644	0.2	Chr12	4234856	4235436	MACS_peak_3019	1.06	Chr12	7473928	7474273	MACS_peak_3088	49.1	Chr5	16839406	16840839	MACS_peak_12372	5.6
Chr10	21635636	21635948	MACS_peak_1529	92.38	Chr6	13575076	13575234	MACS_peak_14027	14.46	Chr13	12620368	12620579	MACS_peak_4647	11.14	Chr12	4235454	4236082	MACS_peak_3020	357.21	Chr12	7479170	7479741	MACS_peak_3089	128.43	Chr5	16841080	16841831	MACS_peak_12373	24.96
Chr10	21680862	21681306	MACS_peak_1531	244.83	Chr6	13579845	13580145	MACS_peak_14028	1229.28	Chr13	12642942	12643245	MACS_peak_4648	0.06	Chr12	4263208	4264339	MACS_peak_3021	200.86	Chr12	7509165	7509789	MACS_peak_3090	47.89	Chr5	16848930	16849070	MACS_peak_12374	859.26
Chr10	21872864	21873050	MACS_peak_1533	257.22	Chr6	13585427	13585625	MACS_peak_14029	139.21	Chr13	12657256	12657427	MACS_peak_4649	2946.4	Chr12	4380060	4380469	MACS_peak_3022	650.68	Chr12	7511498	7511661	MACS_peak_3091	0.05	Chr5	16853464	16853680	MACS_peak_12375	731.3
Chr10	21887739	21888249	MACS_peak_1534	3100	Chr6	13598023	13598166	MACS_peak_14030	3100	Chr13	12780403	12781120	MACS_peak_4653	437.87	Chr12	4381631	4382025	MACS_peak_3023	211.6	Chr12	7818608	7818969	MACS_peak_3097	16.3	Chr5	16856809	16857499	MACS_peak_12376	2.63
Chr10	21890329	21890367	MACS_peak_1535	8.91	Chr6	13659807	13660311	MACS_peak_14031	151.87	Chr13	12926383	12926475	MACS_peak_4655	164.95	Chr12	4382795	4383309	MACS_peak_3024	18.48	Chr12	7820471	7820710	MACS_peak_3098	0.06	Chr5	16893515	16893948	MACS_peak_12377	0.81
Chr10	21972599	21972718	MACS_peak_1536	1.04	Chr6	13700467	13700971	MACS_peak_14032	169.35	Chr13	12934958	12936170	MACS_peak_4656	37.23	Chr12	4397573	4397999	MACS_peak_3025	16.43	Chr12	7822001	7822278	MACS_peak_3099	0.15	Chr5	16898130	16898432	MACS_peak_12378	178.75
Chr10	21978026	21978260	MACS_peak_1537	48.25	Chr6	13762781	13762924	MACS_peak_14033	3100	Chr13	12956752	12957104	MACS_peak_4657	0.12	Chr12	4400086	4400840	MACS_peak_3026	1268.59	Chr12	7850537	7850631	MACS_peak_3101	3100	Chr5	16982805	16982967	MACS_peak_12380	17.84
Chr10	21979317	21979827	MACS_peak_1538	1336.72	Chr6	13780802	13781102	MACS_peak_14034	1172.57	Chr13	13001732	13001945	MACS_peak_4658	719.99	Chr12	4407575	4407713	MACS_peak_3027	514.44	Chr12	7858868	7859224	MACS_peak_3102	1609.51	Chr5	16998090	16998321	MACS_peak_12381	37.99
Chr10	22056570	22057364	MACS_peak_1539	0.87	Chr6	13785637	13785871	MACS_peak_14035	21.81	Chr13	13120071	13120514	MACS_peak_4659	2475.99	Chr12	4415194	4415817	MACS_peak_3028	1.38	Chr12	7863563	7863673	MACS_peak_3103	21.52	Chr5	17069193	17069919	MACS_peak_12383	146.15
Chr10	22241111	22241264	MACS_peak_1540	70.03	Chr6	13807417	13807808	MACS_peak_14036	48.55	Chr13	13124699	13125548	MACS_peak_4660	9.66	Chr12	4418933	4419894	MACS_peak_3029	67.6	Chr12	7917515	7918712	MACS_peak_3104	770.03	Chr5	17090264	17090497	MACS_peak_12384	130.03
Chr10	22259179	22259340	MACS_peak_1541	67.25	Chr6	13809101	13809449	MACS_peak_14037	4.08	Chr13	13183569	13184758	MACS_peak_4661	12.11	Chr12	4421157	4422075	MACS_peak_3030	1960.48	Chr12	7934493	7934952	MACS_peak_3105	60.15	Chr5	17102255	17103254	MACS_peak_12385	971.9
Chr10	22260448	22260630	MACS_peak_1542	901.1	Chr6	13879881	13880208	MACS_peak_14038	1.24	Chr13	13194958	13195484	MACS_peak_4662	2.32	Chr12	4463416	4463758	MACS_peak_3031	4.05	Chr12	8017583	8017696	MACS_peak_3106	188.21	Chr5	17121240	17121627	MACS_peak_12386	0.35
Chr10	22262868	22263248	MACS_peak_1543	3100	Chr6	13898076	13898495	MACS_peak_14039	12.15	Chr13	13216111	13217011	MACS_peak_4663	909.44	Chr12	4479242	4480092	MACS_peak_3032	0.62	Chr12	8033305	8033632	MACS_peak_3107	159.13	Chr5	17135858	17136424	MACS_peak_12387	3100
Chr10	22274782	22275061	MACS_peak_1544	3100	Chr6	13958178	13958919	MACS_peak_14040	524.17	Chr13	13240470	13241434	MACS_peak_4664	39.34	Chr12	4487757	4488045	MACS_peak_3033	3100	Chr12	8035818	8036451	MACS_peak_3108	3100	Chr5	17172566	17173281	MACS_peak_12388	0.28
Chr10	22287202	22287585	MACS_peak_1545	578.6	Chr6	13986981	13987319	MACS_peak_14041	0.11	Chr13	13254170	13254401	MACS_peak_4665	7.67	Chr12	4546340	4546457	MACS_peak_3034	1059.78	Chr12	8042563	8042894	MACS_peak_3109	144.71	Chr5	17175827	17176254	MACS_peak_12389	45.96
Chr10	22289259	22289734	MACS_peak_1546	320.6	Chr6	13991881	13991970	MACS_peak_14042	115.34	Chr13	13255805	13256200	MACS_peak_4666	403.4	Chr12	4653998	4655435	MACS_peak_3035	354.81	Chr12	8055077	8055094	MACS_peak_3111	5.03	Chr5	17223092	17223274	MACS_peak_12390	812.49
Chr10	22298529	22298601	MACS_peak_1547	2.84	Chr6	14297324	14297537	MACS_peak_14045	215.46	Chr13	13306636	13306750	MACS_peak_4668	0.09	Chr12	4657703	4657830	MACS_peak_3036	208.24	Chr12	8162250	8163053	MACS_peak_3112	319.6	Chr5	17227049	17227440	MACS_peak_12391	148.49
Chr10	22346239	22346513	MACS_peak_1548	3100	Chr6	14322514	14322728	MACS_peak_14046	30.37	Chr13	13307531	13307618	MACS_peak_4669	387.38	Chr12	4660283	4661735	MACS_peak_3037	1506.26	Chr12	8230354	8230457	MACS_peak_3113	1.07	Chr5	17244572	17245130	MACS_peak_12392	392.81
Chr10	22347723	22347901	MACS_peak_1549	1.57	Chr6	14569485	14569758	MACS_peak_14047	7.88	Chr13	13326609	13326982	MACS_peak_4670	2695.42	Chr12	4665554	4665838	MACS_peak_3038	3100	Chr12	8246244	8246338	MACS_peak_3115	1730.91	Chr5	17247966	17248362	MACS_peak_12393	67.35
Chr10	22383495	22385128	MACS_peak_1550	3100	Chr6	14633176	14633410	MACS_peak_14048	74.73	Chr13	13329167	13329686	MACS_peak_4671	1051.45	Chr12	4766751	4767045	MACS_peak_3039	0.05	Chr12	8247103	8248910	MACS_peak_3116	107.24	Chr5	17259147	17259364	MACS_peak_12394	3100
Chr10	22388015	22388872	MACS_peak_1551	2.62	Chr6	14781132	14781682	MACS_peak_14049	722.53	Chr13	13333339	13333548	MACS_peak_4672	0.05	Chr12	4783518	4783632	MACS_peak_3040	21.04	Chr12	8253311	8253463	MACS_peak_3117	2324.94	Chr5	17261022	17261287	MACS_peak_12395	292.93
Chr10	22395061	22395589	MACS_peak_1552	0.09	Chr6	14786174	14786384	MACS_peak_14050	2385.24	Chr13	13344288	13346309	MACS_peak_4673	3100	Chr12	4852173	4853080	MACS_peak_3042	3100	Chr12	8256759	8256973	MACS_peak_3118	46.39	Chr5	17329343	17329844	MACS_peak_12396	1205.96
Chr10	22399797	22400477	MACS_peak_1553	1966.21	Chr6	14806010	14806379	MACS_peak_14052	3.49	Chr13	13369612	13370755	MACS_peak_4674	3100	Chr12	4856324	4856458	MACS_peak_3043	1401.7	Chr12	8258520	8258630	MACS_peak_3119	259.66	Chr5	17343573	17344074	MACS_peak_12397	1593.01
Chr10	22410705	22411144	MACS_peak_1554	19.18	Chr6	14816596	14817106	MACS_peak_14054	707.5	Chr13	13392615	13393537	MACS_peak_4675	0.65	Chr12	4869654	4869879	MACS_peak_3044	1076.26	Chr12	8343362	8343916	MACS_peak_3120	3100	Chr5	17457429	17457964	MACS_peak_12400	3.91
Chr10	22469889	22470165	MACS_peak_1555	2994.82	Chr6	14931414	14932498	MACS_peak_14056	2284.84	Chr13	13423733	13425077	MACS_peak_4676	3100	Chr12	4870887	4871157	MACS_peak_3045	271.79	Chr12	8378974	8379298	MACS_peak_3121	3.23	Chr5	17473744	17473950	MACS_peak_12401	91.32
Chr10	22471974	22472126	MACS_peak_1556	218.73	Chr6	14935519	14935640	MACS_peak_14057	3100	Chr13	13437366	13438529	MACS_peak_4678	197.47	Chr12	4887573	4888272	MACS_peak_3046	418.18	Chr12	8419977	8420143	MACS_peak_3122	3100	Chr5	17475299	17475585	MACS_peak_12402	5.98
Chr10	22480025	22480406	MACS_peak_1557	89.83	Chr6	14966675	14966834	MACS_peak_14058	3100	Chr13	13444414	13444866	MACS_peak_4679	1.04	Chr12	4914222	4914593	MACS_peak_3049	606.16	Chr12	8431247	8431847	MACS_peak_3123	7.92	Chr5	17479814	17480009	MACS_peak_12403	133.9
Chr10	22537415	22537833	MACS_peak_1558	1119.12	Chr6	15069824	15070305	MACS_peak_14060	47.51	Chr13	13583024	13583200	MACS_peak_4680	84.35	Chr12	4925500	4925913	MACS_peak_3050	7.78	Chr12	8436602	8437052	MACS_peak_3124	1766.73	Chr5	17577450	17577532	MACS_peak_12405	1912.37
Chr10	22541171	22541606	MACS_peak_1559	58.01	Chr6	15179420	15179659	MACS_peak_14061	411.23	Chr13	13618887	13619021	MACS_peak_4681	63.11	Chr12	4934925	4935573	MACS_peak_3051	22.98	Chr12	8452520	8452712	MACS_peak_3125	3100	Chr5	17578653	17578777	MACS_peak_12406	15.81
Chr10	22544476	22544677	MACS_peak_1560	173.03	Chr6	15283713	15284104	MACS_peak_14062	1422.9	Chr13	13625130	13625476	MACS_peak_4682	577.6	Chr12	4937359	4938276	MACS_peak_3052	1310.6	Chr12	8454315	8454636	MACS_peak_3126	185.65	Chr5	17597536	17598939	MACS_peak_12407	7.96
Chr10	22545670	22545958	MACS_peak_1561	3100	Chr6	15396265	15396456	MACS_peak_14066	876.77	Chr13	13634990	13635063	MACS_peak_4683	26.26	Chr12	4968495	4968859	MACS_peak_3053	3100	Chr12	8544974	8545346	MACS_peak_3127	439.27	Chr5	17601175	17601298	MACS_peak_12408	10.77
Chr10	22547063	22547201	MACS_peak_1562	19.73	Chr6	15968322	15969591	MACS_peak_14072	3146.34	Chr13	14049930	14050647	MACS_peak_4689	3100	Chr12	4973007	4973604	MACS_peak_3054	3100	Chr12	8576790	8577540	MACS_peak_3128	1478.75	Chr5	17604302	17604674	MACS_peak_12409	64.93
Chr10	22558783	22559503	MACS_peak_1564	214.08	Chr6	15970249	15970777	MACS_peak_14073	35.83	Chr13	14058308	14058802	MACS_peak_4690	3100	Chr12	4998023	4998326	MACS_peak_3055	177.66	Chr12	8722457	8723005	MACS_peak_3129	3100	Chr5	17620787	17620931	MACS_peak_12410	3100
Chr10	22599369	22600041	MACS_peak_1566	2471.68	Chr6	15994226	15994574	MACS_peak_14074	85.48	Chr13	14060847	14062843	MACS_peak_4691	65.04	Chr12	5053514	5053801	MACS_peak_3056	0.2	Chr12	8723066	8723725	MACS_peak_3130	3100	Chr5	17623502	17623676	MACS_peak_12411	148.47
Chr10	22620959	22622488	MACS_peak_1567	314.4	Chr6	15998239	15998612	MACS_peak_14075	87.1	Chr13	14070439	14071270	MACS_peak_4692	574.83	Chr12	5134802	5136678	MACS_peak_3057	3100	Chr12	8728295	8728887	MACS_peak_3131	0.07	Chr5	17637803	17638133	MACS_peak_12412	30.15
Chr10	22645170	22645785	MACS_peak_1568	714.91	Chr6	16022716	16022847	MACS_peak_14077	534.86	Chr13	14218663	14218773	MACS_peak_4693	208.13	Chr12	5470688	5471029	MACS_peak_3058	1271.24	Chr12	8775195	8775922	MACS_peak_3132	3100	Chr5	17672683	17673064	MACS_peak_12413	51.77
Chr10	22668953	22669253	MACS_peak_1569	3100	Chr6	16024746	16024873	MACS_peak_14078	54.01	Chr13	14219879	14220097	MACS_peak_4694	62.62	Chr12	5536376	5537279	MACS_peak_3059	0.82	Chr12	8815236	8815368	MACS_peak_3133	1511.22	Chr5	17675509	17675751	MACS_peak_12414	975.22
Chr10	22682132	22682510	MACS_peak_1570	28.41	Chr6	16062828	16063604	MACS_peak_14079	0.1	Chr13	14223171	14223886	MACS_peak_4695	768.32	Chr12	5572675	5572747	MACS_peak_3060	1038.81	Chr12	8870774	8871031	MACS_peak_3134	162.75	Chr5	17711713	17712192	MACS_peak_12415	150.95
Chr10	22711184	22712108	MACS_peak_1571	40.67	Chr6	16088170	16089219	MACS_peak_14080	10.44	Chr13	14225297	14225796	MACS_peak_4696	907.62	Chr12	5575880	5576122	MACS_peak_3061	5.35	Chr12	8873023	8873140	MACS_peak_3135	4.77	Chr5	17819248	17819950	MACS_peak_12417	147.74
Chr10	22800598	22801048	MACS_peak_1572	1.98	Chr6	16094330	16095270	MACS_peak_14081	1.87	Chr13	14234957	14235523	MACS_peak_4697	1.05	Chr12	5669247	5669407	MACS_peak_3063	38.93	Chr12	8900647	8901080	MACS_peak_3136	327.11	Chr5	17823200	17823887	MACS_peak_12418	2.56
Chr10	22804742	22805346	MACS_peak_1573	494.23	Chr6	16119787	16120072	MACS_peak_14082	2758.96	Chr13	14246402	14246623	MACS_peak_4699	64.94	Chr12	5719120	5719690	MACS_peak_3064	4.8	Chr12	8997516	8999224	MACS_peak_3137	3100	Chr5	17826256	17827993	MACS_peak_12419	2384.39
Chr10	22815758	22815901	MACS_peak_1574	23.79	Chr6	16122850	16122979	MACS_peak_14083	3100	Chr13	14247317	14247617	MACS_peak_4700	13.02	Chr12	5730615	5731584	MACS_peak_3065	2731.01	Chr12	9065809	9065932	MACS_peak_3138	17.13	Chr5	17830591	17830735	MACS_peak_12420	3.03
Chr10	22817474	22817645	MACS_peak_1575	0.12	Chr6	16141520	16141835	MACS_peak_14084	550.85	Chr13	14250388	14250598	MACS_peak_4701	229.84	Chr12	5753460	5754052	MACS_peak_3066	1316.9	Chr12	9069694	9070012	MACS_peak_3139	395.59	Chr5	17835104	17836430	MACS_peak_12421	75.93
Chr10	22866442	22866844	MACS_peak_1577	3.66	Chr6	16148038	16148678	MACS_peak_14085	3100	Chr13	14262657	14263137	MACS_peak_4702	592.62	Chr12	5831361	5831586	MACS_peak_3067	434.76	Chr12	9146718	9147166	MACS_peak_3140	3100	Chr5	17852943	17853334	MACS_peak_12422	4.19
Chr10	22867882	22868474	MACS_peak_1578	0.91	Chr6	16154279	16154528	MACS_peak_14086	55.85	Chr13	14276422	14276646	MACS_peak_4703	50.17	Chr12	5916319	5916625	MACS_peak_3068	745.2	Chr12	9148688	9148928	MACS_peak_3141	3093.15	Chr5	17903182	17903445	MACS_peak_12423	77.47
Chr10	22871689	22871950	MACS_peak_1579	2043	Chr6	16330799	16331000	MACS_peak_14088	0.26	Chr13	14312932	14313193	MACS_peak_4704	1263.58	Chr12	5917542	5917713	MACS_peak_3069	27.85	Chr12	9208156	9208594	MACS_peak_3142	3.41	Chr5	17905208	17905383	MACS_peak_12424	199.96
Chr10	22887347	22888347	MACS_peak_1580	15.51	Chr6	16415109	16415310	MACS_peak_14089	0.8	Chr13	14322771	14323867	MACS_peak_4705	0.23	Chr12	5919517	5919759	MACS_peak_3070	197.26	Chr12	9208679	9210217	MACS_peak_3143	46.61	Chr5	17913635	17914143	MACS_peak_12425	0.34
Chr10	22956648	22957169	MACS_peak_1581	162.48	Chr6	16646424	16646830	MACS_peak_14090	95.9	Chr13	14336308	14336536	MACS_peak_4706	1939.02	Chr12	5942697	5942822	MACS_peak_3071	35.43	Chr12	9213809	9214203	MACS_peak_3144	2.61	Chr5	17923828	17924335	MACS_peak_12426	3100
Chr10	23013729	23014027	MACS_peak_1583	349.66	Chr6	16647689	16647943	MACS_peak_14091	372.65	Chr13	14360400	14360634	MACS_peak_4708	630.51	Chr12	5945761	5946151	MACS_peak_3072	98.82	Chr12	9225951	9226160	MACS_peak_3145	100.45	Chr5	17931287	17931542	MACS_peak_12427	264.15
Chr10	23016476	23016778	MACS_peak_1584	307.77	Chr6	16746661	16747518	MACS_peak_14092	672.9	Chr13	14373471	14374170	MACS_peak_4709	2.88	Chr12	6071719	6072034	MACS_peak_3073	31.35	Chr12	9248047	9248746	MACS_peak_3146	2528.65	Chr5	17961561	17961842	MACS_peak_12429	1.41
Chr10	23021675	23022358	MACS_peak_1585	279.29	Chr6	16748838	16749201	MACS_peak_14093	386.24	Chr13	14379930	14380059	MACS_peak_4710	433.34	Chr12	6078783	6078930	MACS_peak_3074	1781.42	Chr12	9251353	9251532	MACS_peak_3147	3100	Chr5	17964412	17964700	MACS_peak_12430	3100
Chr10	23030151	23030442	MACS_peak_1586	189.1	Chr6	16755400	16755880	MACS_peak_14094	79.17	Chr13	14384839	14385013	MACS_peak_4711	3100	Chr12	6081052	6081190	MACS_peak_3075	17.4	Chr12	9252924	9253081	MACS_peak_3148	404.08	Chr5	17980548	17980789	MACS_peak_12431	131.84
Chr10	23045097	23045387	MACS_peak_1589	2.91	Chr6	16757153	16757255	MACS_peak_14095	0.56	Chr13	14386585	14386755	MACS_peak_4712	321.84	Chr12	6085441	6085577	MACS_peak_3076	225.98	Chr12	9311806	9315169	MACS_peak_3149	53.59	Chr5	17981835	17982164	MACS_peak_12432	3172.28
Chr10	23047365	23047477	MACS_peak_1590	508.21	Chr6	16791240	16791732	MACS_peak_14096	84.37	Chr13	14444600	14445042	MACS_peak_4713	110.57	Chr12	6086285	6086411	MACS_peak_3077	2.49	Chr12	9325841	9325970	MACS_peak_3150	0.28	Chr5	17990091	17990514	MACS_peak_12433	1196.36
Chr10	23050156	23050263	MACS_peak_1591	0.27	Chr6	16857263	16857410	MACS_peak_14098	13.24	Chr13	14459658	14459869	MACS_peak_4714	127.17	Chr12	6094175	6096435	MACS_peak_3078	920.12	Chr12	9399624	9401313	MACS_peak_3152	0.1	Chr5	18008086	18008362	MACS_peak_12434	1.06
Chr10	23050761	23050846	MACS_peak_1592	2.77	Chr6	16991731	16991966	MACS_peak_14100	57.87	Chr13	14460956	14461368	MACS_peak_4715	294.24	Chr12	6103531	6103669	MACS_peak_3079	4.85	Chr12	9410241	9410520	MACS_peak_3153	4.81	Chr5	18011588	18011896	MACS_peak_12435	140.79
Chr10	23051266	23051365	MACS_peak_1593	2568.1	Chr6	16993300	16993594	MACS_peak_14101	0.31	Chr13	14463076	14463907	MACS_peak_4716	315.87	Chr12	6107634	6108531	MACS_peak_3080	1960.92	Chr12	9412632	9413055	MACS_peak_3154	173.69	Chr5	18046246	18046524	MACS_peak_12436	0.13
Chr10	23068937	23069532	MACS_peak_1594	566.25	Chr6	17021733	17022315	MACS_peak_14102	3100	Chr13	14475565	14476346	MACS_peak_4717	132.81	Chr12	6114713	6115923	MACS_peak_3081	491.64	Chr12	9420984	9421347	MACS_peak_3155	86.97	Chr5	18048848	18049000	MACS_peak_12437	998.7
Chr10	23100513	23101298	MACS_peak_1595	14.52	Chr6	17045351	17046050	MACS_peak_14103	92.61	Chr13	14478147	14478829	MACS_peak_4718	6.4	Chr12	6128757	6129325	MACS_peak_3082	2641.75	Chr12	9432447	9432767	MACS_peak_3156	183.97	Chr5	18453308	18453802	MACS_peak_12438	11.91
Chr10	23156644	23157145	MACS_peak_1597	1233.47	Chr6	17053015	17053361	MACS_peak_14104	0.33	Chr13	14485614	14485805	MACS_peak_4719	3100	Chr12	6144702	6145179	MACS_peak_3083	26.38	Chr12	9438452	9438641	MACS_peak_3157	3100	Chr5	18457258	18457694	MACS_peak_12439	3100
Chr10	23166398	23166544	MACS_peak_1598	109.3	Chr6	17073258	17073586	MACS_peak_14106	3100	Chr13	14491637	14491833	MACS_peak_4720	3100	Chr12	6146264	6147138	MACS_peak_3084	15.21	Chr12	9454854	9455198	MACS_peak_3158	3100	Chr5	18463802	18464465	MACS_peak_12440	424.07
Chr10	23167073	23167230	MACS_peak_1599	250.5	Chr6	17074404	17074579	MACS_peak_14107	4.21	Chr13	14494113	14494275	MACS_peak_4721	2360.88	Chr12	6152490	6153524	MACS_peak_3085	3087.05	Chr12	9461482	9462397	MACS_peak_3159	1.05	Chr5	18465649	18465973	MACS_peak_12441	1592.11
Chr10	23170904	23170982	MACS_peak_1600	8.22	Chr6	17180647	17180720	MACS_peak_14108	2109.38	Chr13	14494950	14495365	MACS_peak_4722	404.3	Chr12	6161122	6161380	MACS_peak_3086	0.29	Chr12	9478343	9478719	MACS_peak_3160	735.57	Chr5	18482555	18483143	MACS_peak_12442	59.33
Chr10	23176607	23177067	MACS_peak_1601	36.52	Chr6	17183501	17183645	MACS_peak_14109	0.15	Chr13	14496182	14496355	MACS_peak_4723	0.21	Chr12	6170136	6170339	MACS_peak_3087	1.41	Chr12	9491047	9491378	MACS_peak_3161	333.04	Chr5	18486522	18486625	MACS_peak_12443	0.35
Chr10	23257300	23257760	MACS_peak_1602	41.21	Chr6	17185212	17185395	MACS_peak_14110	0.5	Chr13	14498351	14499521	MACS_peak_4724	3080.56	Chr12	6171286	6171706	MACS_peak_3088	511.25	Chr12	9493770	9494578	MACS_peak_3162	3100	Chr5	18526470	18527232	MACS_peak_12444	1908.34
Chr10	23267137	23267294	MACS_peak_1604	247.24	Chr6	17359671	17359761	MACS_peak_14111	0.6	Chr13	14501852	14502650	MACS_peak_4725	427.73	Chr12	6175068	6175575	MACS_peak_3089	10.7	Chr12	9513877	9514605	MACS_peak_3163	833.53	Chr5	18587643	18588618	MACS_peak_12446	1313.59
Chr10	23469077	23469147	MACS_peak_1612	1.14	Chr6	17360555	17360802	MACS_peak_14112	776.65	Chr13	14510832	14511929	MACS_peak_4726	3.48	Chr12	6282705	6282833	MACS_peak_3091	2213.58	Chr12	9516155	9516935	MACS_peak_3164	480.91	Chr5	18637653	18637779	MACS_peak_12447	77.79
Chr10	23492148	23492445	MACS_peak_1614	0.05	Chr6	17363892	17364034	MACS_peak_14113	5.62	Chr13	14513061	14513474	MACS_peak_4727	0.95	Chr12	6321902	6322163	MACS_peak_3092	441.98	Chr12	9548765	9548873	MACS_peak_3166	2360.12	Chr5	18663752	18664012	MACS_peak_12448	1464.2
Chr10	23525301	23525557	MACS_peak_1616	1542.88	Chr6	17459542	17459922	MACS_peak_14116	33.88	Chr13	14516013	14516223	MACS_peak_4728	25.58	Chr12	6415423	6415676	MACS_peak_3094	0.11	Chr12	9567968	9568288	MACS_peak_3167	560.34	Chr5	18742956	18743246	MACS_peak_12449	543.02
Chr10	23595354	23595642	MACS_peak_1617	40.98	Chr6	17557697	17557867	MACS_peak_14117	6.8	Chr13	14519622	14519895	MACS_peak_4729	1101.93	Chr12	6428256	6429702	MACS_peak_3095	3.21	Chr12	9693437	9693788	MACS_peak_3170	403.34	Chr5	18747985	18748104	MACS_peak_12450	9.15
Chr10	23598146	23598690	MACS_peak_1618	447.35	Chr6	17559071	17559251	MACS_peak_14118	376.18	Chr13	14529491	14529659	MACS_peak_4730	89.49	Chr12	6488760	6489851	MACS_peak_3096	0.32	Chr12	9694249	9694495	MACS_peak_3171	243.98	Chr5	18783664	18783956	MACS_peak_12451	940.29
Chr10	23602957	23603094	MACS_peak_1620	2762.08	Chr6	17560444	17560593	MACS_peak_14119	194.44	Chr13	14577309	14577547	MACS_peak_4731	3100	Chr12	6571433	6572625	MACS_peak_3097	0.09	Chr12	9694958	9695273	MACS_peak_3172	86.08	Chr5	18960511	18962093	MACS_peak_12452	81.78
Chr10	23607178	23607570	MACS_peak_1621	96.04	Chr6	17565404	17565506	MACS_peak_14120	2917.42	Chr13	14662265	14662439	MACS_peak_4732	3100	Chr12	6576298	6576538	MACS_peak_3098	344.55	Chr12	9709861	9710273	MACS_peak_3173	3100	Chr5	18974574	18975071	MACS_peak_12453	0.17
Chr10	23609426	23609798	MACS_peak_1622	714.56	Chr6	17567734	17569894	MACS_peak_14121	3151.53	Chr13	14664677	14664808	MACS_peak_4733	0.11	Chr12	6588065	6588169	MACS_peak_3099	3100	Chr12	9715204	9716270	MACS_peak_3174	525.22	Chr5	18983343	18984450	MACS_peak_12454	1512.98
Chr10	23645080	23645689	MACS_peak_1623	34.53	Chr6	17589215	17589371	MACS_peak_14122	233.5	Chr13	14701232	14701668	MACS_peak_4734	3100	Chr12	6595734	6595946	MACS_peak_3100	197.85	Chr12	9782854	9784555	MACS_peak_3175	22.3	Chr5	18995440	18995961	MACS_peak_12455	1.37
Chr10	23655831	23655967	MACS_peak_1624	283.38	Chr6	17648795	17648927	MACS_peak_14125	285.1	Chr13	14703127	14703644	MACS_peak_4735	3100	Chr12	6605219	6605497	MACS_peak_3101	1.28	Chr12	9791196	9792578	MACS_peak_3176	409	Chr5	19002868	19003160	MACS_peak_12456	55.85
Chr10	23657499	23657602	MACS_peak_1625	0.2	Chr6	17657383	17657635	MACS_peak_14126	2.05	Chr13	14754518	14755070	MACS_peak_4736	3100	Chr12	6608724	6608803	MACS_peak_3102	2.59	Chr12	9794034	9794121	MACS_peak_3177	0.22	Chr5	19006493	19007231	MACS_peak_12457	3100
Chr10	23662317	23663038	MACS_peak_1626	0.32	Chr6	17659515	17660046	MACS_peak_14127	497.33	Chr13	14802281	14802661	MACS_peak_4737	21.15	Chr12	6644854	6645324	MACS_peak_3103	326.47	Chr12	9795559	9795883	MACS_peak_3178	33.5	Chr5	19037799	19037893	MACS_peak_12458	248.37
Chr10	23668568	23668992	MACS_peak_1627	2.7	Chr6	17964436	17964582	MACS_peak_14138	28.08	Chr13	14811433	14811614	MACS_peak_4738	0.52	Chr12	6757762	6758453	MACS_peak_3104	260.4	Chr12	9861312	9862301	MACS_peak_3180	38.62	Chr5	19046257	19046694	MACS_peak_12459	2.53
Chr10	23703958	23704929	MACS_peak_1628	0.16	Chr6	17996646	17997315	MACS_peak_14139	14.94	Chr13	14820504	14821170	MACS_peak_4739	125.34	Chr12	6771301	6771639	MACS_peak_3105	2.75	Chr12	9892537	9892672	MACS_peak_3181	293.56	Chr5	19052735	19052855	MACS_peak_12460	5.24
Chr10	23707155	23708075	MACS_peak_1629	10.78	Chr6	17998237	17998396	MACS_peak_14140	436.68	Chr13	14826729	14827217	MACS_peak_4740	2479.19	Chr12	6914335	6915095	MACS_peak_3107	1012.48	Chr12	9895279	9895489	MACS_peak_3182	586.73	Chr5	19074220	19074391	MACS_peak_12461	121.56
Chr10	23739966	23740311	MACS_peak_1631	33.9	Chr6	18000170	18000878	MACS_peak_14141	3100	Chr13	14838451	14838630	MACS_peak_4741	427.86	Chr12	6948522	6948629	MACS_peak_3108	225.39	Chr12	9903899	9904311	MACS_peak_3183	17.67	Chr5	19080600	19081979	MACS_peak_12462	32.03
Chr10	23808255	23809308	MACS_peak_1632	478.49	Chr6	18002136	18002343	MACS_peak_14142	258.99	Chr13	14840508	14840685	MACS_peak_4742	1.25	Chr12	6964510	6965421	MACS_peak_3109	134.91	Chr12	10005259	10006621	MACS_peak_3184	416.71	Chr5	19084538	19085242	MACS_peak_12463	1.58
Chr10	23892057	23892553	MACS_peak_1633	2.82	Chr6	18036058	18036459	MACS_peak_14143	52.71	Chr13	14863958	14864558	MACS_peak_4743	2.22	Chr12	6967536	6968285	MACS_peak_3110	3.17	Chr12	10025691	10025850	MACS_peak_3185	2569	Chr5	19115439	19115526	MACS_peak_12464	2.36
Chr10	23915463	23915662	MACS_peak_1634	0.71	Chr6	18037331	18037672	MACS_peak_14144	166.5	Chr13	14894724	14894844	MACS_peak_4744	2400.01	Chr12	7063284	7063572	MACS_peak_3111	0.41	Chr12	10028330	10028502	MACS_peak_3186	0.15	Chr5	19120156	19120398	MACS_peak_12465	479.65
Chr10	23945099	23945408	MACS_peak_1636	191.04	Chr6	18116711	18117332	MACS_peak_14145	2023.25	Chr13	14908600	14909269	MACS_peak_4745	53.71	Chr12	7065664	7067175	MACS_peak_3112	1464.73	Chr12	10043009	10043294	MACS_peak_3187	606.95	Chr5	19136334	19136589	MACS_peak_12466	118.27
Chr10	23983639	23983788	MACS_peak_1638	0.28	Chr6	18133707	18134076	MACS_peak_14146	44.25	Chr13	14916116	14917643	MACS_peak_4746	2707.28	Chr12	7103160	7103319	MACS_peak_3113	60.85	Chr12	10046141	10046258	MACS_peak_3188	3100	Chr5	19137576	19137715	MACS_peak_12467	17.31
Chr10	23991493	23991985	MACS_peak_1639	369.36	Chr6	18134468	18135543	MACS_peak_14147	4.19	Chr13	14944357	14945397	MACS_peak_4747	299.47	Chr12	7105802	7105974	MACS_peak_3114	2.09	Chr12	10079028	10079604	MACS_peak_3189	73.91	Chr5	19146493	19146761	MACS_peak_12468	11.75
Chr10	24055787	24056360	MACS_peak_1640	0.22	Chr6	18147977	18148479	MACS_peak_14148	1.23	Chr13	14948280	14948550	MACS_peak_4748	10.75	Chr12	7130243	7130528	MACS_peak_3115	1598.48	Chr12	10122406	10122919	MACS_peak_3190	30.75	Chr5	19148517	19148637	MACS_peak_12469	10.9
Chr10	24057880	24058215	MACS_peak_1641	54.15	Chr6	18170926	18171019	MACS_peak_14149	0.42	Chr13	14951069	14951307	MACS_peak_4749	0.98	Chr12	7133338	7133455	MACS_peak_3116	3100	Chr12	10124390	10124900	MACS_peak_3191	153.81	Chr5	19151349	19151724	MACS_peak_12470	2.04
Chr10	24061385	24061488	MACS_peak_1642	0.31	Chr6	18174277	18174427	MACS_peak_14150	36.69	Chr13	14972190	14972422	MACS_peak_4750	409.79	Chr12	7193723	7194724	MACS_peak_3117	0.99	Chr12	10152515	10153431	MACS_peak_3192	3100	Chr5	19154692	19154987	MACS_peak_12471	1161.15
Chr10	24062608	24062691	MACS_peak_1643	255.44	Chr6	18192795	18193050	MACS_peak_14151	2.96	Chr13	14988851	14989449	MACS_peak_4751	3100	Chr12	7198391	7198489	MACS_peak_3118	3100	Chr12	10154667	10154840	MACS_peak_3193	383.73	Chr5	19165206	19165928	MACS_peak_12472	3100
Chr10	24081051	24081239	MACS_peak_1645	221.18	Chr6	18195322	18195876	MACS_peak_14152	57.11	Chr13	15005860	15006028	MACS_peak_4752	1226.12	Chr12	7199846	7199947	MACS_peak_3119	0.49	Chr12	10211273	10211625	MACS_peak_3194	294.54	Chr5	19205077	19205840	MACS_peak_12473	435.76
Chr10	24085535	24085672	MACS_peak_1646	153.19	Chr6	18255063	18256044	MACS_peak_14154	364.5	Chr13	15014937	15015364	MACS_peak_4753	45.84	Chr12	7220550	7221162	MACS_peak_3120	3165.51	Chr12	10217460	10217692	MACS_peak_3195	12.47	Chr5	19245038	19245581	MACS_peak_12474	823.8
Chr10	24089959	24090503	MACS_peak_1648	392.26	Chr6	18311988	18312405	MACS_peak_14155	311	Chr13	15018534	15019209	MACS_peak_4754	3100	Chr12	7240726	7241143	MACS_peak_3121	3100	Chr12	10231376	10231799	MACS_peak_3197	29.8	Chr5	19383777	19384032	MACS_peak_12476	301.37
Chr10	24093011	24093299	MACS_peak_1649	3.3	Chr6	18324589	18325239	MACS_peak_14156	57.33	Chr13	15021731	15022280	MACS_peak_4755	52.25	Chr12	7289878	7290126	MACS_peak_3123	41.53	Chr12	10383045	10383345	MACS_peak_3198	496.55	Chr5	19389504	19389566	MACS_peak_12477	143.16
Chr10	24329471	24330259	MACS_peak_1650	3100	Chr6	18326808	18326963	MACS_peak_14157	178.71	Chr13	15024031	15024382	MACS_peak_4756	3.2	Chr12	7341766	7341940	MACS_peak_3124	0.68	Chr12	10426276	10426417	MACS_peak_3200	239.84	Chr5	19424122	19424850	MACS_peak_12478	944.91
Chr10	24341761	24341876	MACS_peak_1651	758.56	Chr6	18333204	18334033	MACS_peak_14158	2311.72	Chr13	15026274	15026377	MACS_peak_4757	4.05	Chr12	7385671	7386726	MACS_peak_3125	2334.86	Chr12	10491980	10493351	MACS_peak_3201	320.7	Chr5	19427876	19428688	MACS_peak_12479	1559.98
Chr10	24344500	24344717	MACS_peak_1652	49.21	Chr6	18334398	18334962	MACS_peak_14159	0.12	Chr13	15028360	15028501	MACS_peak_4758	12.87	Chr12	7388444	7389176	MACS_peak_3126	2182.39	Chr12	10498940	10499649	MACS_peak_3202	1.95	Chr5	19459892	19460336	MACS_peak_12480	1845.4
Chr10	24353657	24354172	MACS_peak_1653	32.87	Chr6	18351894	18352248	MACS_peak_14160	5.76	Chr13	15031367	15033137	MACS_peak_4760	831.82	Chr12	7395972	7396402	MACS_peak_3127	17.71	Chr12	10501599	10501779	MACS_peak_3203	607.55	Chr5	19462978	19463176	MACS_peak_12481	203.04
Chr10	24356455	24357053	MACS_peak_1654	6.56	Chr6	18355119	18355237	MACS_peak_14161	3100	Chr13	15068762	15068953	MACS_peak_4762	2922.92	Chr12	7406731	7407425	MACS_peak_3128	22.89	Chr12	10606275	10606516	MACS_peak_3204	146.32	Chr5	19475357	19475596	MACS_peak_12482	1691.28
Chr10	24365029	24365359	MACS_peak_1655	0.3	Chr6	18407408	18407973	MACS_peak_14163	34.61	Chr13	15071735	15072196	MACS_peak_4763	3100	Chr12	7435917	7437792	MACS_peak_3130	3100	Chr12	10699656	10700619	MACS_peak_3205	155.28	Chr5	19478042	19478240	MACS_peak_12483	55.78
Chr10	24366450	24366750	MACS_peak_1656	478.76	Chr6	18419895	18420083	MACS_peak_14164	862.87	Chr13	15091668	15092049	MACS_peak_4764	3100	Chr12	7442888	7444410	MACS_peak_3131	0.14	Chr12	10731132	10731798	MACS_peak_3206	5.28	Chr5	19491837	19492236	MACS_peak_12484	36.19
Chr10	24393774	24394053	MACS_peak_1657	0.31	Chr6	18429699	18430000	MACS_peak_14166	2408.14	Chr13	15095112	15095572	MACS_peak_4765	3100	Chr12	7473928	7474273	MACS_peak_3132	67.23	Chr12	10732917	10733883	MACS_peak_3207	98.14	Chr5	19500502	19500694	MACS_peak_12485	301.37
Chr10	24415608	24415887	MACS_peak_1658	30.84	Chr6	18473681	18474154	MACS_peak_14167	142.33	Chr13	15121103	15121358	MACS_peak_4768	15.57	Chr12	7479170	7479741	MACS_peak_3133	15.49	Chr12	10818465	10819183	MACS_peak_3210	5.13	Chr5	19503392	19503529	MACS_peak_12486	1
Chr10	24576517	24576728	MACS_peak_1659	3100	Chr6	18475793	18476469	MACS_peak_14168	3100	Chr13	15124223	15125195	MACS_peak_4769	161.49	Chr12	7509165	7509770	MACS_peak_3134	82.42	Chr12	10930052	10930121	MACS_peak_3211	5.76	Chr5	19539625	19539939	MACS_peak_12489	45.38
Chr10	24743808	24744362	MACS_peak_1661	241.07	Chr6	18506198	18506777	MACS_peak_14169	3100	Chr13	15133961	15134183	MACS_peak_4770	14.03	Chr12	7511498	7511661	MACS_peak_3135	2.02	Chr12	10935026	10935350	MACS_peak_3212	9.11	Chr5	19550995	19551510	MACS_peak_12490	27.04
Chr10	24792320	24792917	MACS_peak_1662	0.37	Chr6	18531838	18532002	MACS_peak_14170	3100	Chr13	15136406	15137258	MACS_peak_4771	86.07	Chr12	7748027	7748794	MACS_peak_3137	106.91	Chr12	10997303	10997640	MACS_peak_3213	62.87	Chr5	19556652	19557132	MACS_peak_12491	39.19
Chr10	24812648	24812802	MACS_peak_1663	0.58	Chr6	18554705	18554813	MACS_peak_14171	995.21	Chr14	38291	38681	MACS_peak_4772	72.68	Chr12	7749281	7749510	MACS_peak_3138	9.69	Chr12	11018093	11018453	MACS_peak_3214	3100	Chr5	19568999	19569344	MACS_peak_12492	49.28
Chr10	24816109	24818214	MACS_peak_1664	353.76	Chr6	18577162	18577290	MACS_peak_14172	199.12	Chr14	42051	42443	MACS_peak_4773	0.44	Chr12	7772523	7773527	MACS_peak_3139	315.17	Chr12	11021653	11022110	MACS_peak_3215	409.71	Chr5	19651697	19651865	MACS_peak_12493	1236.39
Chr10	24822105	24823027	MACS_peak_1665	121.55	Chr6	18681645	18682155	MACS_peak_14176	909.87	Chr14	44462	46067	MACS_peak_4774	0.09	Chr12	7818608	7818969	MACS_peak_3141	22.11	Chr12	11023396	11023592	MACS_peak_3216	102.25	Chr5	19652713	19652989	MACS_peak_12494	5.83
Chr10	24826951	24828186	MACS_peak_1666	3100	Chr6	18694672	18695449	MACS_peak_14177	3.53	Chr14	56839	57059	MACS_peak_4775	284.15	Chr12	7820471	7820710	MACS_peak_3142	26.39	Chr12	11030409	11030798	MACS_peak_3217	0.07	Chr5	19656037	19657582	MACS_peak_12495	691.44
Chr10	24830197	24830964	MACS_peak_1667	3100	Chr6	18711275	18711693	MACS_peak_14180	64.25	Chr14	57832	58749	MACS_peak_4776	261.15	Chr12	7822001	7822278	MACS_peak_3143	1.77	Chr12	11179098	11179540	MACS_peak_3218	957.61	Chr5	19662706	19662940	MACS_peak_12496	6.2
Chr10	24909030	24909859	MACS_peak_1668	29.44	Chr6	18755978	18756456	MACS_peak_14182	952.41	Chr14	61025	61442	MACS_peak_4777	3100	Chr12	7850537	7850631	MACS_peak_3145	3100	Chr12	11188133	11188232	MACS_peak_3219	0.33	Chr5	19664548	19665826	MACS_peak_12497	2.58
Chr10	24910746	24911068	MACS_peak_1669	2253.77	Chr6	18774767	18775182	MACS_peak_14183	9.42	Chr14	130455	130983	MACS_peak_4778	44.71	Chr12	7858868	7859224	MACS_peak_3146	914.76	Chr12	11249688	11250138	MACS_peak_3220	1849.73	Chr5	19708189	19708456	MACS_peak_12498	2397.26
Chr10	24913343	24913475	MACS_peak_1670	1236.09	Chr6	18778858	18779078	MACS_peak_14184	2631.33	Chr14	206185	206350	MACS_peak_4779	45.04	Chr12	7863563	7863673	MACS_peak_3147	10.48	Chr12	11254952	11255552	MACS_peak_3221	9.57	Chr5	19709658	19709772	MACS_peak_12499	11.56
Chr10	24915239	24915356	MACS_peak_1671	36.05	Chr6	18846765	18847016	MACS_peak_14185	0.41	Chr14	215827	216427	MACS_peak_4780	26.06	Chr12	7917515	7918712	MACS_peak_3148	380	Chr12	11266464	11266630	MACS_peak_3222	3100	Chr5	19712134	19712451	MACS_peak_12500	1332.26
Chr10	24920191	24920590	MACS_peak_1673	48.55	Chr6	18848660	18848893	MACS_peak_14186	1.77	Chr14	217528	218068	MACS_peak_4781	228.07	Chr12	7934493	7934952	MACS_peak_3149	24.33	Chr12	11346993	11348240	MACS_peak_3223	113.01	Chr5	19762397	19762574	MACS_peak_12501	11.31
Chr10	24926864	24927004	MACS_peak_1674	500.49	Chr6	18851553	18852405	MACS_peak_14187	5.87	Chr14	233549	234910	MACS_peak_4782	429.39	Chr12	8017819	8017955	MACS_peak_3150	57.85	Chr12	11352667	11353235	MACS_peak_3224	2064.27	Chr5	19772334	19772485	MACS_peak_12502	657.54
Chr10	24933821	24934143	MACS_peak_1675	712.68	Chr6	18859045	18859338	MACS_peak_14188	10.65	Chr14	328460	328554	MACS_peak_4784	0.09	Chr12	8033305	8033632	MACS_peak_3151	140.59	Chr12	11354961	11355131	MACS_peak_3225	320.93	Chr5	19804439	19804590	MACS_peak_12503	674.38
Chr10	25039957	25040816	MACS_peak_1677	64.47	Chr6	18879002	18879145	MACS_peak_14189	38.02	Chr14	329717	329980	MACS_peak_4785	12.35	Chr12	8035818	8036451	MACS_peak_3152	3100	Chr12	11455986	11456140	MACS_peak_3228	3100	Chr5	19814350	19814527	MACS_peak_12504	21.2
Chr10	25044019	25044289	MACS_peak_1678	0.49	Chr6	18880261	18880660	MACS_peak_14190	0.12	Chr14	332303	332597	MACS_peak_4786	64.62	Chr12	8042563	8042894	MACS_peak_3153	156.85	Chr12	11555444	11555857	MACS_peak_3229	53.33	Chr5	19974874	19975462	MACS_peak_12505	172.88
Chr10	25046363	25046620	MACS_peak_1679	13.34	Chr6	18934043	18934250	MACS_peak_14192	211.89	Chr14	384604	385078	MACS_peak_4787	692.82	Chr12	8162250	8163151	MACS_peak_3154	1329.82	Chr12	11559134	11559446	MACS_peak_3230	146.77	Chr5	19985667	19985881	MACS_peak_12506	120.02
Chr10	25069788	25072314	MACS_peak_1680	3100	Chr6	18949103	18949469	MACS_peak_14193	1394.84	Chr14	398118	398373	MACS_peak_4788	256.5	Chr12	8173718	8174292	MACS_peak_3155	0.78	Chr12	11571843	11573495	MACS_peak_3231	0.24	Chr5	19989241	19989389	MACS_peak_12507	635.19
Chr10	25092151	25092373	MACS_peak_1681	307.87	Chr6	18952818	18953123	MACS_peak_14194	171.88	Chr14	399073	399121	MACS_peak_4789	5.06	Chr12	8228869	8229146	MACS_peak_3156	7.37	Chr12	11580781	11580934	MACS_peak_3232	2297.45	Chr5	19995222	19995583	MACS_peak_12508	18.15
Chr10	25094943	25095065	MACS_peak_1682	1238.1	Chr6	18956793	18957927	MACS_peak_14195	31.15	Chr14	399872	400105	MACS_peak_4790	2103.1	Chr12	8230354	8230457	MACS_peak_3157	3.97	Chr12	11804607	11805243	MACS_peak_3234	3050.11	Chr5	19999973	20000907	MACS_peak_12509	11.08
Chr10	25274709	25274831	MACS_peak_1685	115.66	Chr6	18986074	18986420	MACS_peak_14196	64.23	Chr14	403093	403313	MACS_peak_4791	3100	Chr12	8246244	8246338	MACS_peak_3159	1393.26	Chr12	11807302	11808025	MACS_peak_3235	1533.13	Chr5	20008368	20008550	MACS_peak_12510	3100
Chr10	25321985	25322254	MACS_peak_1686	246.64	Chr6	19030381	19030468	MACS_peak_14197	1013.08	Chr14	413043	413994	MACS_peak_4792	962.66	Chr12	8247103	8248910	MACS_peak_3160	109.99	Chr12	12022409	12022704	MACS_peak_3238	3100	Chr5	20009369	20009459	MACS_peak_12511	989.76
Chr10	25329122	25329530	MACS_peak_1688	1493.29	Chr6	19060382	19060736	MACS_peak_14200	915.87	Chr14	451365	451673	MACS_peak_4793	1.51	Chr12	8253311	8253463	MACS_peak_3161	1440.2	Chr12	12049272	12049763	MACS_peak_3239	296.63	Chr5	20065455	20066169	MACS_peak_12513	1776.73
Chr10	25347346	25347754	MACS_peak_1690	1104.45	Chr6	19115019	19115436	MACS_peak_14201	3100	Chr14	454825	454914	MACS_peak_4794	3.96	Chr12	8256759	8256973	MACS_peak_3162	51.98	Chr12	12053780	12054560	MACS_peak_3240	3100	Chr5	20114643	20115491	MACS_peak_12514	38.2
Chr10	25354451	25354891	MACS_peak_1691	232.37	Chr6	19149449	19149615	MACS_peak_14202	3.14	Chr14	485832	486607	MACS_peak_4796	57.37	Chr12	8258520	8258630	MACS_peak_3163	228.82	Chr12	12204866	12205429	MACS_peak_3241	293.21	Chr5	20128969	20129538	MACS_peak_12515	1098.57
Chr10	25427959	25428732	MACS_peak_1693	124.02	Chr6	19164449	19164902	MACS_peak_14203	0.98	Chr14	489894	490329	MACS_peak_4797	3100	Chr12	8343362	8343916	MACS_peak_3164	3100	Chr12	12241315	12241584	MACS_peak_3242	196.99	Chr5	20136743	20136798	MACS_peak_12516	217.02
Chr10	25479425	25480269	MACS_peak_1694	0.56	Chr6	19169281	19169563	MACS_peak_14204	1078.06	Chr14	492488	492778	MACS_peak_4798	425.58	Chr12	8378974	8379298	MACS_peak_3165	10.3	Chr12	12278257	12278975	MACS_peak_3244	166.47	Chr5	20144719	20145036	MACS_peak_12518	551.31
Chr10	25520992	25521718	MACS_peak_1697	3100	Chr6	19172655	19172804	MACS_peak_14205	47.29	Chr14	494106	494927	MACS_peak_4799	191.54	Chr12	8419977	8420143	MACS_peak_3166	3100	Chr12	12283076	12283288	MACS_peak_3245	0.29	Chr5	20145711	20146628	MACS_peak_12519	0.05
Chr10	25553381	25553593	MACS_peak_1699	24.75	Chr6	19176105	19176186	MACS_peak_14206	232.87	Chr14	684499	684763	MACS_peak_4801	223.85	Chr12	8436650	8437052	MACS_peak_3167	1139.41	Chr12	12290289	12290836	MACS_peak_3246	2.39	Chr5	20149968	20150502	MACS_peak_12520	5.06
Chr10	25556837	25557098	MACS_peak_1700	3100	Chr6	19176728	19176854	MACS_peak_14207	86.97	Chr14	685658	685802	MACS_peak_4802	147.5	Chr12	8452520	8452712	MACS_peak_3168	3100	Chr12	12317140	12317507	MACS_peak_3247	66.49	Chr5	20182079	20182262	MACS_peak_12521	1752.4
Chr10	25574295	25574461	MACS_peak_1701	3.65	Chr6	19191441	19191662	MACS_peak_14208	935.33	Chr14	687652	687805	MACS_peak_4803	60.89	Chr12	8454315	8454636	MACS_peak_3169	303.53	Chr12	12317918	12318109	MACS_peak_3248	0.41	Chr5	20190907	20191012	MACS_peak_12522	1156.07
Chr10	25576189	25576494	MACS_peak_1702	12.79	Chr6	19196985	19197612	MACS_peak_14209	292.16	Chr14	698079	698534	MACS_peak_4804	24.14	Chr12	8544974	8545346	MACS_peak_3170	521.24	Chr12	12321134	12321416	MACS_peak_3249	165.77	Chr5	20193679	20193928	MACS_peak_12523	3100
Chr10	25644289	25645832	MACS_peak_1703	26.65	Chr6	19200556	19200799	MACS_peak_14210	15.67	Chr14	702506	702628	MACS_peak_4805	544.77	Chr12	8576790	8577540	MACS_peak_3171	1729.52	Chr12	12364107	12364236	MACS_peak_3250	102.85	Chr5	20208587	20209018	MACS_peak_12524	32.69
Chr10	25663865	25664243	MACS_peak_1704	1760.78	Chr6	19201939	19202213	MACS_peak_14211	3100	Chr14	750426	750539	MACS_peak_4806	3100	Chr12	8722457	8723005	MACS_peak_3172	3100	Chr12	12492546	12492690	MACS_peak_3253	1159.16	Chr5	20222287	20222833	MACS_peak_12525	8.5
Chr10	25698644	25698984	MACS_peak_1705	401.69	Chr6	19214259	19214659	MACS_peak_14214	3.76	Chr14	751892	752100	MACS_peak_4807	3100	Chr12	8723071	8723725	MACS_peak_3173	3100	Chr12	12495842	12495989	MACS_peak_3254	902.98	Chr5	20227379	20228001	MACS_peak_12526	207.73
Chr10	25700989	25701448	MACS_peak_1706	20.37	Chr6	19220679	19221936	MACS_peak_14215	1436.91	Chr14	765783	765920	MACS_peak_4808	1497.61	Chr12	8728295	8728887	MACS_peak_3174	16.88	Chr12	12688529	12689025	MACS_peak_3256	797.59	Chr5	20247693	20247813	MACS_peak_12527	78.59
Chr10	25704486	25704576	MACS_peak_1707	0.54	Chr6	19245266	19245432	MACS_peak_14217	3100	Chr14	767910	768086	MACS_peak_4809	44.8	Chr12	8758031	8758870	MACS_peak_3175	6	Chr12	12787824	12787957	MACS_peak_3258	3100	Chr5	20258435	20258858	MACS_peak_12528	1284.43
Chr10	25715379	25715584	MACS_peak_1708	0.7	Chr6	19247314	19247828	MACS_peak_14218	197.96	Chr14	774354	774564	MACS_peak_4810	2764.62	Chr12	8775195	8775922	MACS_peak_3176	3100	Chr12	12822390	12822633	MACS_peak_3260	349.85	Chr5	20276884	20277225	MACS_peak_12529	1.69
Chr10	25717479	25718187	MACS_peak_1709	1829.6	Chr6	19250447	19250969	MACS_peak_14219	3100	Chr14	778705	778849	MACS_peak_4811	191.26	Chr12	8815236	8815368	MACS_peak_3177	1028.36	Chr12	12870960	12871261	MACS_peak_3264	809.31	Chr5	20279372	20279713	MACS_peak_12530	79.44
Chr10	25720565	25721474	MACS_peak_1710	792.91	Chr6	19267486	19269298	MACS_peak_14220	15.24	Chr14	780162	781131	MACS_peak_4812	266.19	Chr12	8870774	8871031	MACS_peak_3178	136.42	Chr12	12904104	12904686	MACS_peak_3266	80.87	Chr5	20320345	20320567	MACS_peak_12531	4.33
Chr10	25745620	25746362	MACS_peak_1712	1.87	Chr6	19272135	19272759	MACS_peak_14221	948.42	Chr14	821836	822503	MACS_peak_4814	342.42	Chr12	8900647	8901080	MACS_peak_3179	294.83	Chr12	12917301	12917831	MACS_peak_3267	550.47	Chr5	20321860	20322647	MACS_peak_12532	0.25
Chr10	25747872	25748600	MACS_peak_1713	1054.1	Chr6	19296311	19296617	MACS_peak_14223	10.24	Chr14	886570	887119	MACS_peak_4815	11.51	Chr12	8924934	8925917	MACS_peak_3180	0.12	Chr12	13026561	13027305	MACS_peak_3270	0.84	Chr5	20426942	20427088	MACS_peak_12534	7.5
Chr10	25869486	25869788	MACS_peak_1716	114.65	Chr6	19303132	19303683	MACS_peak_14224	3100	Chr14	917707	917884	MACS_peak_4816	0.53	Chr12	8997516	8999224	MACS_peak_3181	3100	Chr12	13039181	13039357	MACS_peak_3271	9.18	Chr5	20432260	20432365	MACS_peak_12535	21.4
Chr10	25872408	25872613	MACS_peak_1717	547.06	Chr6	19358158	19358620	MACS_peak_14225	370.63	Chr14	939467	940310	MACS_peak_4817	3100	Chr12	9015285	9016705	MACS_peak_3182	50.62	Chr12	13127572	13127691	MACS_peak_3273	163.47	Chr5	20578601	20578996	MACS_peak_12537	0.59
Chr10	26000957	26001731	MACS_peak_1718	177.94	Chr6	19360326	19361094	MACS_peak_14226	140.07	Chr14	1291956	1292105	MACS_peak_4822	0.05	Chr12	9021585	9022017	MACS_peak_3183	2.06	Chr12	13153072	13153205	MACS_peak_3275	3100	Chr5	20586070	20586219	MACS_peak_12539	62.91
Chr10	26016661	26016907	MACS_peak_1719	41.53	Chr6	19364744	19364877	MACS_peak_14227	1133.51	Chr14	1294245	1294406	MACS_peak_4823	2098.57	Chr12	9066181	9066459	MACS_peak_3184	1.73	Chr12	13248717	13249083	MACS_peak_3276	147.41	Chr5	20628971	20629496	MACS_peak_12540	0.58
Chr10	26138542	26139130	MACS_peak_1721	153.17	Chr6	19370607	19370736	MACS_peak_14229	0.11	Chr14	1337839	1338253	MACS_peak_4824	1.79	Chr12	9069694	9070012	MACS_peak_3185	376.28	Chr12	13251399	13251510	MACS_peak_3277	0.06	Chr5	20646576	20647086	MACS_peak_12541	554.78
Chr10	26140051	26140327	MACS_peak_1722	369.54	Chr6	19383940	19384469	MACS_peak_14230	175	Chr14	1383759	1384170	MACS_peak_4825	3.33	Chr12	9144359	9144590	MACS_peak_3186	0.18	Chr12	13254157	13254288	MACS_peak_3278	90.18	Chr5	20650163	20650649	MACS_peak_12542	25.63
Chr10	26149830	26150230	MACS_peak_1723	78.84	Chr6	19397088	19397757	MACS_peak_14231	262.04	Chr14	1384893	1385312	MACS_peak_4826	7.75	Chr12	9146718	9147166	MACS_peak_3187	3100	Chr12	13294043	13294312	MACS_peak_3279	3100	Chr5	20753897	20755714	MACS_peak_12543	658.45
Chr11	9281	9652	MACS_peak_1724	679.32	Chr6	19408127	19408276	MACS_peak_14232	368.73	Chr14	1389927	1390227	MACS_peak_4827	88.37	Chr12	9148688	9148928	MACS_peak_3188	3100	Chr12	13399487	13399651	MACS_peak_3281	84.1	Chr5	20761756	20762739	MACS_peak_12544	1066.72
Chr11	15220	15555	MACS_peak_1725	1936.78	Chr6	19423405	19423785	MACS_peak_14233	264.15	Chr14	1431074	1431852	MACS_peak_4829	419.87	Chr12	9208977	9210217	MACS_peak_3189	421.56	Chr12	13500430	13500613	MACS_peak_3282	744.77	Chr5	20771298	20771726	MACS_peak_12545	18.28
Chr11	22117	22942	MACS_peak_1726	8.73	Chr6	19425759	19426232	MACS_peak_14234	2201.47	Chr14	1630686	1631129	MACS_peak_4830	51.82	Chr12	9225951	9226160	MACS_peak_3190	31.03	Chr12	13505148	13505295	MACS_peak_3283	0.06	Chr5	20774513	20774802	MACS_peak_12546	244.39
Chr11	40463	40685	MACS_peak_1728	1108.65	Chr6	19432214	19432526	MACS_peak_14235	269.61	Chr14	1634098	1634334	MACS_peak_4831	822.8	Chr12	9248047	9248746	MACS_peak_3191	1758.72	Chr12	13515821	13515920	MACS_peak_3284	426.73	Chr5	20774821	20775361	MACS_peak_12547	0.75
Chr11	43976	44446	MACS_peak_1729	690.84	Chr6	19482690	19483344	MACS_peak_14236	3100	Chr14	1636543	1637121	MACS_peak_4832	2.76	Chr12	9251353	9251532	MACS_peak_3192	3100	Chr12	13533463	13534034	MACS_peak_3286	80.2	Chr5	20832738	20833328	MACS_peak_12548	5.95
Chr11	65028	65173	MACS_peak_1731	1321.41	Chr6	19623188	19624596	MACS_peak_14237	1.36	Chr14	1639585	1640089	MACS_peak_4833	240.7	Chr12	9252924	9253081	MACS_peak_3193	253.32	Chr12	13661261	13664207	MACS_peak_3290	110.06	Chr5	20983271	20983315	MACS_peak_12549	0.14
Chr11	65841	66074	MACS_peak_1732	761.43	Chr6	19707198	19707774	MACS_peak_14238	3.26	Chr14	1704109	1704492	MACS_peak_4834	469.95	Chr12	9311806	9315169	MACS_peak_3194	49.42	Chr12	13719205	13719364	MACS_peak_3291	8.09	Chr5	21016554	21016794	MACS_peak_12550	84.13
Chr11	92623	93171	MACS_peak_1733	50.42	Chr6	19708418	19709595	MACS_peak_14239	23.23	Chr14	1727664	1727936	MACS_peak_4836	1536.81	Chr12	9325841	9325970	MACS_peak_3195	1.15	Chr12	13891260	13892569	MACS_peak_3293	1.6	Chr5	21024842	21025027	MACS_peak_12551	1194.08
Chr11	168634	168879	MACS_peak_1739	0.2	Chr6	19725078	19725347	MACS_peak_14240	1275.63	Chr14	1730004	1730442	MACS_peak_4837	241.33	Chr12	9410241	9410520	MACS_peak_3197	12.41	Chr12	14008949	14009358	MACS_peak_3295	538.37	Chr5	21034734	21034823	MACS_peak_12552	413.74
Chr11	176689	177001	MACS_peak_1740	61.3	Chr6	19756857	19757036	MACS_peak_14241	144.72	Chr14	1754604	1754957	MACS_peak_4838	3.67	Chr12	9412632	9413055	MACS_peak_3198	33.51	Chr12	14130427	14131222	MACS_peak_3297	0.3	Chr5	21035927	21036136	MACS_peak_12553	82.63
Chr11	179418	179906	MACS_peak_1741	218.69	Chr6	19775967	19776226	MACS_peak_14242	1138.66	Chr14	1756187	1756870	MACS_peak_4839	549.19	Chr12	9420984	9421347	MACS_peak_3199	526.11	Chr12	14148681	14148802	MACS_peak_3299	0.79	Chr5	21038627	21039071	MACS_peak_12554	0.05
Chr11	195747	195846	MACS_peak_1742	898.97	Chr6	19778281	19778352	MACS_peak_14243	20.95	Chr14	1759005	1759411	MACS_peak_4840	7.12	Chr12	9431359	9431624	MACS_peak_3201	0.1	Chr12	14153570	14153662	MACS_peak_3300	3100	Chr5	21079027	21081840	MACS_peak_12555	78.44
Chr11	236314	236442	MACS_peak_1743	126.92	Chr6	19811774	19812141	MACS_peak_14244	619.2	Chr14	1789439	1790000	MACS_peak_4841	0.34	Chr12	9432447	9432767	MACS_peak_3202	225.63	Chr12	14158751	14159147	MACS_peak_3301	238.72	Chr5	21101035	21101224	MACS_peak_12556	1185.41
Chr11	239063	239303	MACS_peak_1744	7.18	Chr6	19832393	19832714	MACS_peak_14245	3100	Chr14	1795247	1795573	MACS_peak_4842	0.05	Chr12	9438452	9438641	MACS_peak_3203	3100	Chr12	14167469	14167955	MACS_peak_3303	332.71	Chr5	21108817	21110098	MACS_peak_12557	13.81
Chr11	242693	243264	MACS_peak_1745	3100	Chr6	19847943	19848540	MACS_peak_14246	422.83	Chr14	1827465	1828631	MACS_peak_4843	24.93	Chr12	9454854	9455198	MACS_peak_3204	2508.07	Chr12	14171577	14172092	MACS_peak_3304	912.68	Chr5	21249040	21249946	MACS_peak_12558	3100
Chr11	254694	254975	MACS_peak_1746	0.24	Chr6	19850121	19850960	MACS_peak_14247	806.53	Chr14	1836909	1837198	MACS_peak_4844	3113.38	Chr12	9461411	9462405	MACS_peak_3205	0.06	Chr12	14180506	14180781	MACS_peak_3305	0.05	Chr5	21316820	21317095	MACS_peak_12559	0.12
Chr11	256420	256917	MACS_peak_1747	0.05	Chr6	19856428	19857013	MACS_peak_14248	1434.1	Chr14	1853329	1853644	MACS_peak_4845	0.09	Chr12	9478343	9478719	MACS_peak_3206	774.87	Chr12	14443670	14443971	MACS_peak_3307	3.77	Chr5	21318075	21318591	MACS_peak_12560	1874.3
Chr11	258544	258736	MACS_peak_1748	563.35	Chr6	19858908	19861256	MACS_peak_14249	2616.67	Chr14	1903123	1903540	MACS_peak_4846	1171.99	Chr12	9491047	9491378	MACS_peak_3207	176.6	Chr12	14460136	14461197	MACS_peak_3308	30.28	Chr5	21328199	21328403	MACS_peak_12561	3100
Chr11	263619	263684	MACS_peak_1749	2331.39	Chr6	19864097	19864400	MACS_peak_14250	113.53	Chr14	1909402	1909678	MACS_peak_4847	0.08	Chr12	9493770	9494578	MACS_peak_3208	3100	Chr12	14483314	14484272	MACS_peak_3309	0.84	Chr5	21344140	21344595	MACS_peak_12562	2738.92
Chr11	382101	383474	MACS_peak_1755	1703.02	Chr6	19868521	19868722	MACS_peak_14251	213.34	Chr14	1911035	1911561	MACS_peak_4848	2.76	Chr12	9513877	9514605	MACS_peak_3209	901.24	Chr12	14501497	14502259	MACS_peak_3310	125.56	Chr5	21351853	21352341	MACS_peak_12563	2.54
Chr11	412129	412615	MACS_peak_1757	580.75	Chr6	19869688	19870886	MACS_peak_14252	3100	Chr14	1914391	1914956	MACS_peak_4849	8.27	Chr12	9516155	9516935	MACS_peak_3210	713.01	Chr12	14523958	14524327	MACS_peak_3311	590.79	Chr5	21355726	21355993	MACS_peak_12564	3100
Chr11	427749	428126	MACS_peak_1758	1254.03	Chr6	19884383	19885878	MACS_peak_14253	112.67	Chr14	1916545	1917177	MACS_peak_4850	59.51	Chr12	9548765	9548873	MACS_peak_3212	2711.92	Chr12	14525082	14525356	MACS_peak_3312	16.1	Chr5	21380566	21380800	MACS_peak_12565	3.52
Chr11	430851	431010	MACS_peak_1759	145.64	Chr6	19897812	19897985	MACS_peak_14255	339.66	Chr14	1922605	1923149	MACS_peak_4851	1292.26	Chr12	9567968	9568288	MACS_peak_3213	1002.39	Chr12	14543009	14543553	MACS_peak_3313	2336.77	Chr5	21385147	21385315	MACS_peak_12566	7.81
Chr11	443781	444188	MACS_peak_1760	0.14	Chr6	19911937	19912545	MACS_peak_14256	160.41	Chr14	1964662	1965985	MACS_peak_4852	370.12	Chr12	9597291	9598086	MACS_peak_3214	0.41	Chr12	14545943	14546359	MACS_peak_3314	3100	Chr5	21444982	21445459	MACS_peak_12567	228.3
Chr11	450338	450787	MACS_peak_1761	5.46	Chr6	19926636	19932333	MACS_peak_14257	3100	Chr14	2107513	2107978	MACS_peak_4853	430.52	Chr12	9693437	9693788	MACS_peak_3216	679.17	Chr12	14550557	14551083	MACS_peak_3315	5.08	Chr5	21452242	21452936	MACS_peak_12568	3100
Chr11	493224	493343	MACS_peak_1762	3100	Chr6	19932600	19933215	MACS_peak_14258	1143.7	Chr14	2121147	2121828	MACS_peak_4854	18.49	Chr12	9694249	9694495	MACS_peak_3217	300.12	Chr12	14553247	14553600	MACS_peak_3316	242.77	Chr5	21478587	21478923	MACS_peak_12569	119.97
Chr11	498200	498482	MACS_peak_1763	124.95	Chr6	19939761	19940713	MACS_peak_14259	3.98	Chr14	2147773	2149088	MACS_peak_4855	136.86	Chr12	9694958	9695273	MACS_peak_3218	0.34	Chr12	14559291	14559581	MACS_peak_3317	36.57	Chr5	21533108	21533413	MACS_peak_12570	3100
Chr11	500207	500454	MACS_peak_1764	0.09	Chr6	19975194	19975636	MACS_peak_14260	1156.75	Chr14	2153310	2154048	MACS_peak_4856	606.17	Chr12	9709861	9710273	MACS_peak_3219	3100	Chr12	14559981	14560395	MACS_peak_3318	288.22	Chr5	21534384	21534485	MACS_peak_12571	237.52
Chr11	507751	508696	MACS_peak_1765	1.05	Chr6	19978301	19978419	MACS_peak_14261	3.45	Chr14	2252386	2253656	MACS_peak_4860	525.73	Chr12	9715204	9716270	MACS_peak_3220	267.57	Chr12	14675976	14676390	MACS_peak_3319	315.9	Chr5	21535349	21535723	MACS_peak_12572	77.27
Chr11	521283	521476	MACS_peak_1766	185.78	Chr6	19980947	19981137	MACS_peak_14262	6.81	Chr14	2258541	2259678	MACS_peak_4861	945.17	Chr12	9717462	9718161	MACS_peak_3221	0.94	Chr12	14676790	14677080	MACS_peak_3320	30.65	Chr5	21537315	21537494	MACS_peak_12573	3100
Chr11	568213	568603	MACS_peak_1767	3100	Chr6	19986523	19986847	MACS_peak_14263	113.68	Chr14	2306845	2307127	MACS_peak_4862	92.74	Chr12	9782854	9784555	MACS_peak_3222	102.63	Chr12	14682771	14683124	MACS_peak_3321	209.62	Chr5	21584529	21585545	MACS_peak_12574	629.55
Chr11	613713	613874	MACS_peak_1768	6.86	Chr6	19990869	19991230	MACS_peak_14264	3100	Chr14	2325509	2327329	MACS_peak_4863	138.26	Chr12	9791190	9792578	MACS_peak_3223	920.11	Chr12	14685288	14685814	MACS_peak_3322	2.5	Chr5	21616119	21616248	MACS_peak_12575	100.37
Chr11	620475	620622	MACS_peak_1769	557.87	Chr6	20059045	20059826	MACS_peak_14265	0.08	Chr14	2349979	2350246	MACS_peak_4864	3100	Chr12	9794034	9794121	MACS_peak_3224	1.49	Chr12	14690012	14690428	MACS_peak_3323	2510.51	Chr5	21617805	21618498	MACS_peak_12576	4.66
Chr11	628282	628548	MACS_peak_1770	3100	Chr6	20062322	20062781	MACS_peak_14266	198.88	Chr14	2352027	2352491	MACS_peak_4865	1470.38	Chr12	9795559	9795883	MACS_peak_3225	191.48	Chr12	14693462	14693579	MACS_peak_3324	3100	Chr5	21623510	21623781	MACS_peak_12577	3100
Chr11	635707	636381	MACS_peak_1771	32.16	Chr6	20149542	20149909	MACS_peak_14267	26.7	Chr14	2353811	2354849	MACS_peak_4866	3060.82	Chr12	9861312	9862300	MACS_peak_3227	22.57	Chr12	14715419	14715887	MACS_peak_3325	564.31	Chr5	21624913	21625187	MACS_peak_12578	3100
Chr11	646623	647026	MACS_peak_1772	547.23	Chr6	20163633	20163790	MACS_peak_14268	8.41	Chr14	2362917	2363811	MACS_peak_4867	9.64	Chr12	9892537	9892854	MACS_peak_3228	122.35	Chr12	14719912	14720158	MACS_peak_3326	1765.83	Chr5	21626230	21626299	MACS_peak_12579	449.09
Chr11	689864	690962	MACS_peak_1773	13.38	Chr6	20165194	20165376	MACS_peak_14269	0.05	Chr14	2425472	2425613	MACS_peak_4869	72.69	Chr12	9895279	9895489	MACS_peak_3229	88.85	Chr12	14794522	14794686	MACS_peak_3327	2943.67	Chr5	21705242	21705380	MACS_peak_12581	18.16
Chr11	751869	752692	MACS_peak_1774	0.13	Chr6	20166309	20166944	MACS_peak_14270	4.23	Chr14	2489426	2489765	MACS_peak_4870	8.86	Chr12	10005359	10006621	MACS_peak_3230	1255.56	Chr12	14799965	14800229	MACS_peak_3329	1544.48	Chr5	21723335	21723931	MACS_peak_12582	3100
Chr11	788661	788729	MACS_peak_1775	29.53	Chr6	20168871	20169096	MACS_peak_14271	2843.78	Chr14	2517298	2517403	MACS_peak_4871	57.01	Chr12	10025691	10025850	MACS_peak_3231	1824.74	Chr12	14943830	14944334	MACS_peak_3330	22.28	Chr5	21730976	21732146	MACS_peak_12583	41.67
Chr11	801430	802066	MACS_peak_1776	63.02	Chr6	20182717	20182893	MACS_peak_14272	55.98	Chr14	2524456	2524762	MACS_peak_4873	57.65	Chr12	10028330	10028502	MACS_peak_3232	1.22	Chr12	14957928	14958122	MACS_peak_3331	594.56	Chr5	21773817	21774167	MACS_peak_12584	3100
Chr11	811025	811282	MACS_peak_1777	839.74	Chr6	20184095	20184360	MACS_peak_14273	249.51	Chr14	2526439	2526859	MACS_peak_4874	3100	Chr12	10043009	10043294	MACS_peak_3233	1652.01	Chr12	15010019	15010382	MACS_peak_3332	266.93	Chr5	21809984	21810518	MACS_peak_12585	784.78
Chr11	824505	824930	MACS_peak_1778	337.34	Chr6	20186684	20187662	MACS_peak_14274	1114.32	Chr14	2548608	2548995	MACS_peak_4875	180.99	Chr12	10046141	10046258	MACS_peak_3234	3100	Chr12	15185130	15185538	MACS_peak_3333	876.36	Chr5	21811501	21811964	MACS_peak_12586	4.65
Chr11	843741	844066	MACS_peak_1779	13.74	Chr6	20230122	20230590	MACS_peak_14275	52.83	Chr14	2608453	2608781	MACS_peak_4876	581.47	Chr12	10122406	10122919	MACS_peak_3235	86.71	Chr12	15203554	15203731	MACS_peak_3334	0.69	Chr5	21889521	21889832	MACS_peak_12587	31.26
Chr11	924378	924660	MACS_peak_1781	421.41	Chr6	20234309	20234875	MACS_peak_14276	471.87	Chr14	2614070	2614464	MACS_peak_4877	18.71	Chr12	10124390	10124900	MACS_peak_3236	148.28	Chr12	15212730	15213274	MACS_peak_3335	3100	Chr5	21918812	21919137	MACS_peak_12589	3100
Chr11	927884	928154	MACS_peak_1782	0.25	Chr6	20252444	20253354	MACS_peak_14277	17.89	Chr14	2641833	2641940	MACS_peak_4878	70.95	Chr12	10152515	10153431	MACS_peak_3237	3100	Chr12	15216801	15216961	MACS_peak_3336	1.35	Chr5	21922979	21923321	MACS_peak_12590	0.94
Chr11	966434	966680	MACS_peak_1784	246.2	Chr6	20258638	20258783	MACS_peak_14278	2632.76	Chr14	2645089	2645572	MACS_peak_4879	122.54	Chr12	10154667	10154840	MACS_peak_3238	260.29	Chr12	15227499	15227870	MACS_peak_3337	26.41	Chr5	21927302	21927710	MACS_peak_12591	0.64
Chr11	967380	967626	MACS_peak_1785	2.67	Chr6	20261541	20261805	MACS_peak_14279	3100	Chr14	2660784	2661171	MACS_peak_4880	17.3	Chr12	10211273	10211625	MACS_peak_3239	175.06	Chr12	15229403	15229644	MACS_peak_3338	0.2	Chr5	21952303	21952859	MACS_peak_12592	25.33
Chr11	972604	972877	MACS_peak_1787	1018.41	Chr6	20265999	20266563	MACS_peak_14280	3100	Chr14	2738662	2739060	MACS_peak_4883	2.9	Chr12	10217460	10217692	MACS_peak_3240	2.09	Chr12	15303462	15303726	MACS_peak_3339	183.92	Chr5	21976883	21978247	MACS_peak_12594	3100
Chr11	1037930	1038031	MACS_peak_1789	0.05	Chr6	20267962	20268077	MACS_peak_14281	3.38	Chr14	2754291	2754774	MACS_peak_4884	194.79	Chr12	10231376	10231799	MACS_peak_3242	41.57	Chr12	15311949	15312763	MACS_peak_3340	203.64	Chr5	21979816	21979972	MACS_peak_12595	234.33
Chr11	1039113	1039264	MACS_peak_1790	0.37	Chr6	20270324	20270611	MACS_peak_14282	106.51	Chr14	2755148	2755205	MACS_peak_4885	5.52	Chr12	10383045	10383345	MACS_peak_3243	278.16	Chr12	15314634	15314762	MACS_peak_3341	173.77	Chr5	21983237	21983422	MACS_peak_12596	43.42
Chr11	1078598	1079577	MACS_peak_1791	16.83	Chr6	20461275	20461446	MACS_peak_14283	40.39	Chr14	2758117	2758261	MACS_peak_4886	0.9	Chr12	10419334	10420063	MACS_peak_3244	1.73	Chr12	15411822	15412486	MACS_peak_3342	938.38	Chr5	21995118	21995424	MACS_peak_12597	643.74
Chr11	1103544	1103631	MACS_peak_1792	61.09	Chr6	20463411	20466304	MACS_peak_14284	3100	Chr14	2785334	2785728	MACS_peak_4887	0.64	Chr12	10426276	10426417	MACS_peak_3245	165.41	Chr12	15416164	15416551	MACS_peak_3343	550.07	Chr5	22015335	22016246	MACS_peak_12598	3100
Chr11	1106626	1106872	MACS_peak_1793	0.29	Chr6	20495692	20498100	MACS_peak_14286	3060.24	Chr14	2791017	2791345	MACS_peak_4888	514.27	Chr12	10491980	10492650	MACS_peak_3246	109.63	Chr12	15454041	15454641	MACS_peak_3344	692.3	Chr5	22029342	22029801	MACS_peak_12599	82.82
Chr11	1107725	1108178	MACS_peak_1794	3100	Chr6	20564751	20565176	MACS_peak_14287	90.15	Chr14	2850614	2851001	MACS_peak_4889	187.79	Chr12	10501599	10501779	MACS_peak_3247	447.01	Chr12	15518801	15519073	MACS_peak_3346	3100	Chr5	22056663	22056846	MACS_peak_12600	0.96
Chr11	1110843	1111281	MACS_peak_1795	3100	Chr6	20571882	20572140	MACS_peak_14288	0.35	Chr14	2864770	2865563	MACS_peak_4890	0.04	Chr12	10606275	10606516	MACS_peak_3248	44.73	Chr12	15523355	15523627	MACS_peak_3347	1863.36	Chr5	22081818	22082730	MACS_peak_12601	4.85
Chr11	1210123	1210361	MACS_peak_1796	27.79	Chr6	20619784	20620117	MACS_peak_14289	122.64	Chr14	2872843	2873263	MACS_peak_4891	3100	Chr12	10699677	10700619	MACS_peak_3249	144.14	Chr12	15524744	15524888	MACS_peak_3348	0.77	Chr5	22084829	22084910	MACS_peak_12602	0.29
Chr11	1224456	1224660	MACS_peak_1797	459.35	Chr6	20621535	20621778	MACS_peak_14290	1.09	Chr14	2874940	2875246	MACS_peak_4892	58.87	Chr12	10731132	10731798	MACS_peak_3250	0.8	Chr12	15526924	15527118	MACS_peak_3349	2302.88	Chr5	22130153	22130809	MACS_peak_12603	0.1
Chr11	1297782	1297895	MACS_peak_1799	1.71	Chr6	20623569	20623723	MACS_peak_14291	470.05	Chr14	2882299	2882404	MACS_peak_4894	65.79	Chr12	10732917	10733883	MACS_peak_3251	118.57	Chr12	15531264	15532393	MACS_peak_3350	0.15	Chr5	22155035	22155333	MACS_peak_12604	916.46
Chr11	1300173	1300344	MACS_peak_1800	3100	Chr6	20781671	20782418	MACS_peak_14293	93.68	Chr14	2910296	2910635	MACS_peak_4895	1.51	Chr12	10818465	10819183	MACS_peak_3254	49.81	Chr12	15548123	15548195	MACS_peak_3351	1.7	Chr5	22220635	22220707	MACS_peak_12605	205.68
Chr11	1325961	1326168	MACS_peak_1801	1.75	Chr6	20865377	20865743	MACS_peak_14294	930.04	Chr14	2935076	2935217	MACS_peak_4896	96.91	Chr12	10930052	10930121	MACS_peak_3255	0.07	Chr12	15568623	15569317	MACS_peak_3352	1300.65	Chr5	22278706	22279152	MACS_peak_12606	29.16
Chr11	1339948	1340432	MACS_peak_1802	0.48	Chr6	20870486	20871034	MACS_peak_14295	3100	Chr14	2988262	2988315	MACS_peak_4898	0.49	Chr12	10931850	10932000	MACS_peak_3256	0.57	Chr12	15672790	15672937	MACS_peak_3353	1.53	Chr5	22288068	22288304	MACS_peak_12607	37.28
Chr11	1365701	1365988	MACS_peak_1803	55.35	Chr6	20873391	20873643	MACS_peak_14296	3100	Chr14	2994442	2995637	MACS_peak_4899	2034.28	Chr12	10935026	10935350	MACS_peak_3257	70.83	Chr12	15677701	15678463	MACS_peak_3354	185.21	Chr5	22312434	22312626	MACS_peak_12608	1020.23
Chr11	1372706	1376938	MACS_peak_1804	3100	Chr6	20878027	20878343	MACS_peak_14297	448.6	Chr14	2996722	2997265	MACS_peak_4900	3100	Chr12	10997303	10997640	MACS_peak_3258	304.73	Chr12	15726675	15726822	MACS_peak_3355	1220.23	Chr5	22320880	22322074	MACS_peak_12610	456.01
Chr11	1391786	1392029	MACS_peak_1805	0.17	Chr6	20910342	20912756	MACS_peak_14298	0.26	Chr14	3005211	3006925	MACS_peak_4901	0.15	Chr12	11018093	11018453	MACS_peak_3259	3100	Chr12	15728997	15729175	MACS_peak_3356	132.41	Chr5	22842521	22842589	MACS_peak_12617	70.77
Chr11	1395171	1395867	MACS_peak_1806	121.06	Chr6	20917401	20921075	MACS_peak_14299	70.98	Chr14	3012487	3012625	MACS_peak_4903	131.62	Chr12	11020202	11020298	MACS_peak_3260	0.17	Chr12	15765936	15766508	MACS_peak_3357	133.23	Chr5	22860328	22860576	MACS_peak_12618	0.4
Chr11	1397563	1397854	MACS_peak_1807	274.38	Chr6	20941837	20942017	MACS_peak_14300	117.22	Chr14	3031832	3032129	MACS_peak_4904	0.31	Chr12	11021623	11022110	MACS_peak_3261	678.78	Chr12	15794960	15795217	MACS_peak_3358	609.87	Chr5	22864899	22865357	MACS_peak_12619	0.28
Chr11	1402191	1402367	MACS_peak_1808	386.56	Chr6	20953698	20953908	MACS_peak_14301	979.66	Chr14	3036987	3037566	MACS_peak_4905	0.07	Chr12	11023396	11023592	MACS_peak_3262	383.4	Chr12	15969026	15969271	MACS_peak_3359	71.07	Chr5	22953336	22953668	MACS_peak_12620	2453.15
Chr11	1406860	1407081	MACS_peak_1810	83.58	Chr6	20955114	20955291	MACS_peak_14302	12.12	Chr14	3040551	3040928	MACS_peak_4906	3100	Chr12	11030409	11030798	MACS_peak_3263	0.98	Chr12	16036240	16036485	MACS_peak_3360	26.54	Chr5	22974061	22974355	MACS_peak_12621	306.64
Chr11	1424771	1425262	MACS_peak_1811	4.29	Chr6	20958465	20959057	MACS_peak_14303	310.8	Chr14	3042555	3043318	MACS_peak_4907	31.05	Chr12	11179098	11179540	MACS_peak_3264	326.23	Chr12	16066733	16066868	MACS_peak_3361	238.42	Chr5	22994266	22994848	MACS_peak_12623	3100
Chr11	1489637	1489774	MACS_peak_1812	633.72	Chr6	20974884	20975457	MACS_peak_14304	1636.34	Chr14	3053652	3054111	MACS_peak_4908	0.79	Chr12	11188133	11188232	MACS_peak_3265	6.08	Chr12	16103406	16104332	MACS_peak_3362	15.72	Chr5	23036563	23036925	MACS_peak_12624	147.07
Chr11	1549164	1549554	MACS_peak_1814	4.49	Chr6	20977736	20977855	MACS_peak_14305	1.26	Chr14	3058060	3058330	MACS_peak_4909	175.67	Chr12	11219622	11219793	MACS_peak_3266	1.4	Chr12	16222057	16222234	MACS_peak_3363	1057.65	Chr5	23070818	23070863	MACS_peak_12626	42.22
Chr11	1560631	1561353	MACS_peak_1815	1118.92	Chr6	20980458	20981191	MACS_peak_14306	347.82	Chr14	3061444	3061788	MACS_peak_4910	75.74	Chr12	11222477	11222709	MACS_peak_3267	0.15	Chr12	16241173	16241398	MACS_peak_3365	140.62	Chr5	23080318	23080747	MACS_peak_12627	3100
Chr11	1618354	1618594	MACS_peak_1816	160.89	Chr6	20989184	20989500	MACS_peak_14307	3100	Chr14	3067129	3067277	MACS_peak_4911	18.18	Chr12	11249688	11250138	MACS_peak_3268	842.6	Chr12	16242830	16243197	MACS_peak_3366	21.18	Chr5	23123082	23123488	MACS_peak_12631	3100
Chr11	1632325	1632496	MACS_peak_1817	3069.89	Chr6	20991751	20991982	MACS_peak_14308	0.23	Chr14	3068216	3068372	MACS_peak_4912	1106.46	Chr12	11266464	11266630	MACS_peak_3269	3100	Chr12	16336361	16336592	MACS_peak_3367	415.17	Chr5	23167441	23167803	MACS_peak_12633	1905.35
Chr11	1634510	1636108	MACS_peak_1818	436.88	Chr6	20992986	20993691	MACS_peak_14309	210.8	Chr14	3092578	3092824	MACS_peak_4913	27.4	Chr12	11346993	11348240	MACS_peak_3270	61.08	Chr12	16342014	16342281	MACS_peak_3368	157.64	Chr5	23219320	23219492	MACS_peak_12636	1621.3
Chr11	1637800	1638456	MACS_peak_1819	140.4	Chr6	20996193	20996482	MACS_peak_14310	105.61	Chr14	3101774	3102315	MACS_peak_4914	3100	Chr12	11352667	11353235	MACS_peak_3271	2987.12	Chr12	16344190	16344509	MACS_peak_3369	7.36	Chr5	23353911	23354024	MACS_peak_12641	3100
Chr11	1652325	1652814	MACS_peak_1821	221.03	Chr6	21001522	21001675	MACS_peak_14311	23.93	Chr14	3263364	3263622	MACS_peak_4915	7.94	Chr12	11354961	11355131	MACS_peak_3272	258.01	Chr12	16381156	16381288	MACS_peak_3370	1.02	Chr5	23360220	23360386	MACS_peak_12642	3100
Chr11	1653171	1654246	MACS_peak_1822	7.49	Chr6	21006116	21006736	MACS_peak_14312	168.51	Chr14	3265781	3266147	MACS_peak_4916	8.59	Chr12	11455986	11456140	MACS_peak_3273	3100	Chr12	16438081	16438891	MACS_peak_3371	8.16	Chr5	23368932	23369177	MACS_peak_12643	185.21
Chr11	1657890	1658146	MACS_peak_1823	25.79	Chr6	21008169	21008799	MACS_peak_14313	738.14	Chr14	3270556	3270796	MACS_peak_4917	0.57	Chr12	11555444	11555857	MACS_peak_3274	43.42	Chr12	16455992	16456664	MACS_peak_3372	174.52	Chr5	23391406	23393365	MACS_peak_12644	1464.16
Chr11	1695809	1695866	MACS_peak_1824	2023.4	Chr6	21021235	21022195	MACS_peak_14314	134.16	Chr14	3281113	3281245	MACS_peak_4918	3.38	Chr12	11559134	11559446	MACS_peak_3275	304.42	Chr12	16521743	16521883	MACS_peak_3373	3.55	Chr5	23396586	23396926	MACS_peak_12645	3100
Chr11	1731773	1731964	MACS_peak_1825	0.08	Chr6	21041574	21042021	MACS_peak_14315	359.1	Chr14	3305875	3306221	MACS_peak_4919	3116.57	Chr12	11580781	11580934	MACS_peak_3276	3100	Chr12	16524086	16524318	MACS_peak_3374	211.13	Chr5	23397534	23398039	MACS_peak_12646	348.45
Chr11	1862102	1862214	MACS_peak_1826	878.05	Chr6	21057875	21058922	MACS_peak_14316	3100	Chr14	3308269	3308795	MACS_peak_4920	3100	Chr12	11804607	11805243	MACS_peak_3277	1962.8	Chr12	16527124	16528408	MACS_peak_3375	200.59	Chr5	23466852	23466995	MACS_peak_12648	11.29
Chr11	1903743	1903800	MACS_peak_1830	1689.77	Chr6	21062723	21063344	MACS_peak_14317	78.6	Chr14	3312461	3314123	MACS_peak_4921	3100	Chr12	11807302	11808025	MACS_peak_3278	618.64	Chr12	16530770	16531455	MACS_peak_3376	18.31	Chr5	23502503	23503040	MACS_peak_12649	318.68
Chr11	1967612	1967925	MACS_peak_1831	1.65	Chr6	21074895	21075072	MACS_peak_14318	202.27	Chr14	3315181	3315557	MACS_peak_4922	94.52	Chr12	12022409	12022704	MACS_peak_3280	3100	Chr12	16552658	16553332	MACS_peak_3377	425.86	Chr5	23504680	23505342	MACS_peak_12650	171.32
Chr11	2030976	2031269	MACS_peak_1832	1.26	Chr6	21079366	21079594	MACS_peak_14319	22.95	Chr14	3344282	3344436	MACS_peak_4923	66.15	Chr12	12049272	12049763	MACS_peak_3281	254.69	Chr12	16557479	16557881	MACS_peak_3378	1171.16	Chr5	23512345	23513353	MACS_peak_12651	90.71
Chr11	2058312	2058499	MACS_peak_1833	32.15	Chr6	21081871	21081993	MACS_peak_14320	1125.48	Chr14	3351156	3351706	MACS_peak_4924	182	Chr12	12053780	12054560	MACS_peak_3282	3100	Chr12	16581782	16582640	MACS_peak_3379	36.2	Chr5	23520613	23521075	MACS_peak_12652	324.14
[truncated: 15,460 more rows]
