# Supplementary material for: Multi-Omics Analysis Reveals the Dynamic Changes of RNA N6-Methyladenosine in Pear (Pyrus bretschneideri) Defense Responses to Erwinia amylovora Pathogen Infection
Source: Front Microbiol. 2022 Feb 10;12:803512. doi: 10.3389/fmicb.2021.803512 (PMC8867029; doi:10.3389/fmicb.2021.803512)
Supplement: Supplementary file 13 [file Table_7.XLSX]

## Sheet: Sheet1
Table S7. The duplication types of m6A-modified genes
Pbr038678.1	WGD
Pbr038675.1	WGD
Pbr014010.1	TD
Pbr014011.1	TD
Pbr014014.1	singleton
Pbr014016.1	singleton
Pbr014019.1	singleton
Pbr011110.2	WGD
Pbr011105.1	WGD
Pbr011101.1	TRD
Pbr011098.1	WGD
Pbr011094.1	WGD
Pbr011092.1	WGD
Pbr011089.1	TRD
Pbr011088.1	singleton
Pbr011087.1	DSD
Pbr011078.1	TD
Pbr011076.1	singleton
Pbr011068.1	WGD
Pbr011067.1	WGD
Pbr011060.1	WGD
Pbr011059.2	TD
Pbr011058.1	WGD
Pbr011056.1	WGD
Pbr011055.1	WGD
Pbr011050.1	WGD
Pbr011049.1	TRD
Pbr009023.1	WGD
Pbr009026.1	WGD
Pbr009029.1	WGD
Pbr009051.1	WGD
Pbr009055.1	WGD
Pbr009058.1	WGD
Pbr009061.1	WGD
Pbr009066.1	WGD
Pbr009067.1	TRD
Pbr009069.1	WGD
Pbr009070.1	WGD
Pbr009071.1	WGD
Pbr009072.1	WGD
Pbr009074.1	WGD
Pbr009075.1	WGD
Pbr009082.1	TRD
Pbr009091.1	WGD
Pbr009094.1	WGD
Pbr009095.1	WGD
Pbr021213.1	singleton
Pbr021219.1	TD
Pbr021223.3	WGD
Pbr021226.1	TRD
Pbr021230.1	WGD
Pbr021231.1	WGD
Pbr021241.1	TRD
Pbr025864.2	WGD
Pbr025873.1	WGD
Pbr025875.1	DSD
Pbr025877.1	WGD
Pbr025886.1	PD
Pbr025887.1	PD
Pbr025890.1	PD
Pbr025891.1	WGD
Pbr025895.1	WGD
Pbr026167.2	WGD
Pbr026170.1	WGD
Pbr026175.1	WGD
Pbr026182.1	PD
Pbr026185.1	PD
Pbr026188.1	PD
Pbr026189.1	singleton
Pbr026190.1	TD
Pbr026191.1	PD
Pbr042806.1	TD
Pbr025500.1	WGD
Pbr025496.1	WGD
Pbr025495.1	WGD
Pbr025491.1	WGD
Pbr025486.1	WGD
Pbr025483.1	WGD
Pbr025482.1	WGD
Pbr025481.1	WGD
Pbr025480.1	WGD
Pbr042803.1	WGD
Pbr025467.6	WGD
Pbr025460.1	WGD
Pbr025458.1	WGD
Pbr031576.1	WGD
Pbr031577.1	WGD
Pbr031578.1	WGD
Pbr031581.1	TD
Pbr031583.1	singleton
Pbr031588.1	WGD
Pbr031592.1	WGD
Pbr031593.1	singleton
Pbr031596.1	WGD
Pbr031602.1	WGD
Pbr031603.3	WGD
Pbr031605.2	WGD
Pbr031607.1	WGD
Pbr031609.1	WGD
Pbr031611.1	WGD
Pbr031613.1	WGD
Pbr014961.1	TRD
Pbr014956.1	singleton
Pbr014953.1	TD
Pbr014950.1	DSD
Pbr014947.1	TRD
Pbr014945.1	WGD
Pbr014937.1	WGD
Pbr014936.1	TD
Pbr014926.1	WGD
Pbr014925.1	WGD
Pbr014922.1	WGD
Pbr014918.1	TD
Pbr014908.1	WGD
Pbr024183.1	WGD
Pbr024182.1	WGD
Pbr024178.1	WGD
Pbr024174.1	TD
Pbr024165.1	WGD
Pbr024158.1	WGD
Pbr024156.2	WGD
Pbr024150.1	WGD
Pbr024145.1	WGD
Pbr024142.1	WGD
Pbr032123.1	TRD
Pbr032128.3	WGD
Pbr032133.1	WGD
Pbr040277.1	WGD
Pbr040279.1	TRD
Pbr040281.1	WGD
Pbr040286.1	TRD
Pbr040290.1	WGD
Pbr040291.1	WGD
Pbr026286.1	TRD
Pbr026292.1	singleton
Pbr026295.1	WGD
Pbr026297.1	WGD
Pbr026299.1	WGD
Pbr026304.2	WGD
Pbr026306.1	WGD
Pbr026308.1	WGD
Pbr026310.1	WGD
Pbr034616.1	DSD
Pbr034619.1	WGD
Pbr034625.1	WGD
Pbr034631.1	DSD
Pbr003559.1	TRD
Pbr012042.1	DSD
Pbr012043.1	PD
Pbr012046.1	TD
Pbr012047.1	TD
Pbr012055.1	TRD
Pbr030426.2	TRD
Pbr030434.2	TRD
Pbr030437.2	DSD
Pbr030438.1	TRD
Pbr030443.3	PD
Pbr018770.1	WGD
Pbr018771.1	TRD
Pbr018773.1	WGD
Pbr018776.1	WGD
Pbr018780.1	singleton
Pbr018781.2	PD
Pbr018783.1	PD
Pbr018784.1	singleton
Pbr018798.3	TRD
Pbr041945.4	DSD
Pbr041946.1	TRD
Pbr041947.1	DSD
Pbr025660.1	DSD
Pbr025658.1	TRD
Pbr025655.1	TRD
Pbr025654.1	DSD
Pbr025646.2	singleton
Pbr025641.2	TRD
Pbr021611.1	WGD
Pbr021606.1	WGD
Pbr021602.1	WGD
Pbr021600.1	WGD
Pbr021596.1	WGD
Pbr021591.1	WGD
Pbr021588.1	TD
Pbr021587.1	TD
Pbr021586.1	TD
Pbr021585.1	TD
Pbr021582.1	PD
Pbr020739.1	WGD
Pbr020736.1	WGD
Pbr020733.1	WGD
Pbr020732.1	WGD
Pbr020727.1	WGD
Pbr020726.1	WGD
Pbr020723.1	WGD
Pbr020720.1	WGD
Pbr020712.1	WGD
Pbr020708.1	WGD
Pbr020704.1	WGD
Pbr031643.1	WGD
Pbr031640.1	WGD
Pbr031639.1	WGD
Pbr031638.1	WGD
Pbr031635.1	WGD
Pbr033318.1	TRD
Pbr033310.1	TD
Pbr012461.1	WGD
Pbr012458.1	WGD
Pbr012455.1	WGD
Pbr012440.2	DSD
Pbr012439.1	TD
Pbr012436.1	WGD
Pbr012433.1	PD
Pbr012424.1	TRD
Pbr012421.1	TRD
Pbr012417.1	TRD
Pbr036330.1	WGD
Pbr036331.1	WGD
Pbr036332.1	WGD
Pbr036339.1	WGD
Pbr036340.1	WGD
Pbr036342.2	WGD
Pbr036344.1	WGD
Pbr036346.1	TRD
Pbr036348.1	WGD
Pbr036349.1	TD
Pbr009829.1	WGD
Pbr009831.1	TRD
Pbr009832.1	WGD
Pbr009834.3	TD
Pbr009837.1	WGD
Pbr032456.1	TRD
Pbr032459.1	TRD
Pbr032464.1	TRD
Pbr039400.1	WGD
Pbr039399.1	WGD
Pbr039395.1	WGD
Pbr039393.1	TRD
Pbr039391.2	DSD
Pbr039386.2	DSD
Pbr039380.2	WGD
Pbr039376.1	WGD
Pbr039374.1	WGD
Pbr039372.1	WGD
Pbr039371.1	WGD
Pbr039366.2	WGD
Pbr039352.1	WGD
Pbr039351.1	WGD
Pbr039349.1	WGD
Pbr039341.1	WGD
Pbr039339.1	WGD
Pbr039336.1	TRD
Pbr042476.2	TRD
Pbr042482.1	DSD
Pbr039855.1	WGD
Pbr039859.1	WGD
Pbr022384.1	singleton
Pbr022387.1	TRD
Pbr022390.1	TRD
Pbr022391.1	PD
Pbr022398.1	PD
Pbr009936.1	WGD
Pbr009909.1	WGD
Pbr009906.1	WGD
Pbr009904.1	WGD
Pbr009903.1	DSD
Pbr009895.1	WGD
Pbr009892.1	WGD
Pbr009891.1	WGD
Pbr009890.1	WGD
Pbr009889.1	WGD
Pbr009884.1	WGD
Pbr009877.1	WGD
Pbr009876.1	WGD
Pbr009875.1	WGD
Pbr009873.1	WGD
Pbr009868.1	DSD
Pbr009867.2	WGD
Pbr009862.1	WGD
Pbr009861.1	DSD
Pbr009860.1	TRD
Pbr009858.1	WGD
Pbr019461.1	WGD
Pbr019471.1	WGD
Pbr019472.1	WGD
Pbr019473.1	WGD
Pbr019475.1	singleton
Pbr019479.1	WGD
Pbr019484.1	WGD
Pbr019486.1	WGD
Pbr019488.1	WGD
Pbr019491.1	WGD
Pbr019493.1	WGD
Pbr019497.1	TRD
Pbr019498.1	PD
Pbr019505.1	PD
Pbr019506.1	PD
Pbr035011.1	WGD
Pbr040137.1	WGD
Pbr040138.1	WGD
Pbr040140.1	WGD
Pbr040142.1	PD
Pbr040145.2	WGD
Pbr040146.1	WGD
Pbr018220.1	WGD
Pbr018224.1	WGD
Pbr018230.1	PD
Pbr018236.1	WGD
Pbr018241.1	singleton
Pbr018246.1	WGD
Pbr018247.2	WGD
Pbr018250.2	WGD
Pbr018252.1	WGD
Pbr018253.1	WGD
Pbr027166.1	DSD
Pbr027169.1	WGD
Pbr027170.2	WGD
Pbr027171.1	WGD
Pbr027175.2	TD
Pbr027182.1	TRD
Pbr022346.1	TRD
Pbr022353.1	WGD
Pbr022354.1	WGD
Pbr022355.2	WGD
Pbr022362.1	WGD
Pbr022363.2	WGD
Pbr022366.1	WGD
Pbr022367.1	WGD
Pbr022371.1	WGD
Pbr022372.1	TRD
Pbr022374.1	TRD
Pbr022376.1	WGD
Pbr042232.1	WGD
Pbr002299.1	WGD
Pbr002301.1	WGD
Pbr002302.1	WGD
Pbr002304.1	WGD
Pbr039419.1	TRD
Pbr039423.2	WGD
Pbr039424.1	DSD
Pbr039426.1	TRD
Pbr039427.2	TRD
Pbr015782.1	WGD
Pbr015787.1	WGD
Pbr015789.1	WGD
Pbr015796.2	WGD
Pbr015799.1	WGD
Pbr015800.1	WGD
Pbr015813.1	WGD
Pbr015814.1	TRD
Pbr015818.1	WGD
Pbr015819.1	singleton
Pbr015826.1	WGD
Pbr015827.1	WGD
Pbr003247.1	WGD
Pbr003248.1	WGD
Pbr003253.1	WGD
Pbr003254.1	WGD
Pbr003258.1	WGD
Pbr003261.1	WGD
Pbr041191.1	TRD
Pbr041192.1	TRD
Pbr041193.1	WGD
Pbr041199.1	WGD
Pbr041200.1	WGD
Pbr041203.1	WGD
Pbr030858.2	singleton
Pbr030853.1	DSD
Pbr030849.1	WGD
Pbr030847.1	WGD
Pbr030845.1	WGD
Pbr030844.1	WGD
Pbr030840.1	WGD
Pbr030839.1	WGD
Pbr030837.1	WGD
Pbr030834.1	WGD
Pbr030828.1	WGD
Pbr041939.1	DSD
Pbr041938.2	TRD
Pbr041935.1	TRD
Pbr041934.1	singleton
Pbr041933.2	TRD
Pbr041928.1	TRD
Pbr009954.1	WGD
Pbr020440.1	WGD
Pbr020443.3	WGD
Pbr020444.1	WGD
Pbr020445.2	WGD
Pbr020447.1	TD
Pbr020453.1	PD
Pbr020454.1	PD
Pbr020456.1	PD
Pbr020457.1	PD
Pbr020465.2	DSD
Pbr020470.1	TRD
Pbr020474.2	singleton
Pbr020475.1	TRD
Pbr020485.1	PD
Pbr020486.1	DSD
Pbr020488.1	TRD
Pbr008924.1	WGD
Pbr008926.1	WGD
Pbr008927.1	TRD
Pbr008928.1	WGD
Pbr008929.1	WGD
Pbr008930.3	singleton
Pbr008938.1	WGD
Pbr008946.2	WGD
Pbr008947.1	WGD
Pbr008951.1	WGD
Pbr008952.1	WGD
Pbr008953.1	WGD
Pbr008958.1	WGD
Pbr008959.1	WGD
Pbr008962.1	WGD
Pbr008965.1	WGD
Pbr008983.1	WGD
Pbr008986.1	WGD
Pbr008995.1	WGD
Pbr009000.1	WGD
Pbr010027.1	WGD
Pbr009995.1	WGD
Pbr009994.1	WGD
Pbr009991.1	WGD
Pbr009987.1	WGD
Pbr009984.1	TD
Pbr009983.1	TD
Pbr009980.3	WGD
Pbr009971.1	TRD
Pbr009970.1	PD
Pbr009962.2	DSD
Pbr035279.1	WGD
Pbr035272.1	WGD
Pbr035263.1	WGD
Pbr035261.1	WGD
Pbr036704.1	TD
Pbr036705.1	TD
Pbr036706.1	TD
Pbr036707.1	PD
Pbr036709.1	WGD
Pbr036715.1	DSD
Pbr036718.1	TD
Pbr038171.1	TRD
Pbr038172.1	TRD
Pbr038192.1	TRD
Pbr038193.1	TRD
Pbr038195.1	DSD
Pbr038199.1	singleton
Pbr038202.1	WGD
Pbr038206.1	WGD
Pbr038220.3	WGD
Pbr038224.1	WGD
Pbr038227.1	WGD
Pbr038230.1	WGD
Pbr038231.1	WGD
Pbr038232.1	TRD
Pbr038233.1	WGD
Pbr038236.2	WGD
Pbr038238.1	WGD
Pbr038243.1	WGD
Pbr038249.1	WGD
Pbr038250.1	WGD
Pbr038252.1	WGD
Pbr038254.1	WGD
Pbr038255.1	WGD
Pbr038258.1	WGD
Pbr038259.2	WGD
Pbr038264.1	TRD
Pbr038265.1	WGD
Pbr038266.1	WGD
Pbr038267.1	WGD
Pbr038270.1	WGD
Pbr038278.1	WGD
Pbr038282.1	WGD
Pbr038288.1	WGD
Pbr038293.1	singleton
Pbr038304.1	WGD
Pbr038305.1	WGD
Pbr038306.1	WGD
Pbr038307.1	WGD
Pbr038308.1	WGD
Pbr038314.1	PD
Pbr038323.1	WGD
Pbr033238.1	WGD
Pbr033239.1	WGD
Pbr033245.1	WGD
Pbr033251.1	WGD
Pbr033254.1	singleton
Pbr005034.1	TRD
Pbr005041.2	WGD
Pbr022341.1	TD
Pbr022338.1	WGD
Pbr022337.1	TRD
Pbr022336.1	WGD
Pbr022332.1	WGD
Pbr022324.1	TRD
Pbr022323.1	WGD
Pbr022322.1	WGD
Pbr022317.2	WGD
Pbr022315.1	TRD
Pbr022311.1	PD
Pbr015418.1	singleton
Pbr015421.1	DSD
Pbr015422.1	TRD
Pbr015425.1	WGD
Pbr015430.1	WGD
Pbr008891.1	TRD
Pbr008892.1	DSD
Pbr002075.1	DSD
Pbr042654.1	WGD
Pbr042655.1	WGD
Pbr002079.1	WGD
Pbr002082.1	WGD
Pbr002083.1	WGD
Pbr002085.1	TRD
Pbr024483.4	DSD
Pbr042791.1	WGD
Pbr024482.1	WGD
Pbr024481.1	WGD
Pbr024477.1	WGD
Pbr024476.1	DSD
Pbr024475.1	WGD
Pbr024474.1	WGD
Pbr024470.1	WGD
Pbr024463.1	PD
Pbr036556.1	DSD
Pbr036559.3	WGD
Pbr036561.1	TRD
Pbr025909.1	WGD
Pbr025914.1	WGD
Pbr025922.1	WGD
Pbr025924.1	WGD
Pbr040922.1	WGD
Pbr040923.1	WGD
Pbr040924.2	WGD
Pbr040925.1	PD
Pbr025741.1	WGD
Pbr025736.1	WGD
Pbr025734.1	WGD
Pbr025731.1	WGD
Pbr025703.1	TD
Pbr025702.1	TD
Pbr006954.1	WGD
Pbr006950.1	WGD
Pbr006948.1	WGD
Pbr006947.1	WGD
Pbr006945.1	WGD
Pbr006943.1	WGD
Pbr006941.1	WGD
Pbr006937.1	WGD
Pbr006925.2	TRD
Pbr006922.1	WGD
Pbr006920.1	WGD
Pbr006918.1	WGD
Pbr006907.1	singleton
Pbr020665.3	WGD
Pbr020655.1	TRD
Pbr020653.1	singleton
Pbr020652.1	TRD
Pbr020651.1	WGD
Pbr020642.1	TRD
Pbr020640.1	TRD
Pbr020638.1	singleton
Pbr029390.3	WGD
Pbr029393.1	WGD
Pbr029394.1	WGD
Pbr029399.1	TRD
Pbr005595.1	TRD
Pbr017900.1	WGD
Pbr005565.1	DSD
Pbr031481.1	TRD
Pbr031482.1	WGD
Pbr031484.1	WGD
Pbr031488.1	WGD
Pbr031513.1	WGD
Pbr031514.1	WGD
Pbr031517.1	WGD
Pbr031518.2	WGD
Pbr031519.1	WGD
Pbr031520.1	WGD
Pbr031524.1	WGD
Pbr031526.1	WGD
Pbr031527.1	WGD
Pbr031531.1	WGD
Pbr031532.1	WGD
Pbr031536.1	WGD
Pbr031539.1	WGD
Pbr031540.1	WGD
Pbr031547.1	WGD
Pbr031551.1	WGD
Pbr031556.1	WGD
Pbr031559.1	WGD
Pbr031560.1	WGD
Pbr031562.1	WGD
Pbr031563.1	TD
Pbr031565.1	WGD
Pbr031567.1	WGD
Pbr031570.1	WGD
Pbr031571.1	WGD
Pbr031575.1	WGD
Pbr039487.1	TRD
Pbr039486.1	TRD
Pbr039485.1	DSD
Pbr039483.2	TRD
Pbr039482.1	TRD
Pbr039481.1	TRD
Pbr040524.1	DSD
Pbr015978.1	TRD
Pbr029553.1	WGD
Pbr029560.1	WGD
Pbr029561.1	TRD
Pbr029562.1	WGD
Pbr029566.2	WGD
Pbr029571.1	WGD
Pbr029574.1	WGD
Pbr029578.1	WGD
Pbr029582.1	TRD
Pbr029586.1	TRD
Pbr029589.1	TRD
Pbr029593.1	TRD
Pbr029594.2	singleton
Pbr017905.1	PD
Pbr017910.1	PD
Pbr017918.1	WGD
Pbr017923.1	WGD
Pbr017924.1	WGD
Pbr017925.2	WGD
Pbr017926.1	WGD
Pbr017928.1	WGD
Pbr017929.1	WGD
Pbr032156.1	PD
Pbr032159.1	PD
Pbr014225.1	WGD
Pbr014226.1	WGD
Pbr014232.1	WGD
Pbr014239.1	WGD
Pbr014252.1	WGD
Pbr014256.1	WGD
Pbr014258.1	WGD
Pbr014260.1	PD
Pbr014262.1	singleton
Pbr014264.1	WGD
Pbr014270.1	PD
Pbr014273.1	TD
Pbr014276.1	WGD
Pbr014277.1	TD
Pbr014281.1	TD
Pbr036598.1	TRD
Pbr036601.1	WGD
Pbr036610.1	TRD
Pbr035020.1	TRD
Pbr035019.2	TRD
Pbr029502.1	WGD
Pbr030094.1	PD
Pbr030096.1	PD
Pbr027964.1	WGD
Pbr027969.1	WGD
Pbr027974.1	WGD
Pbr027977.1	WGD
Pbr027979.1	TRD
Pbr027983.1	WGD
Pbr027985.1	WGD
Pbr015332.1	WGD
Pbr015339.1	TD
Pbr015348.1	TRD
Pbr034454.1	WGD
Pbr034453.1	WGD
Pbr034448.1	WGD
Pbr034443.1	WGD
Pbr034424.1	TD
Pbr025631.1	WGD
Pbr025626.1	WGD
Pbr025624.2	WGD
Pbr025623.1	DSD
Pbr025622.1	WGD
Pbr025620.1	TRD
Pbr025614.1	WGD
Pbr025609.1	WGD
Pbr025606.1	WGD
Pbr025602.1	WGD
Pbr025598.1	WGD
Pbr025597.1	WGD
Pbr028978.1	WGD
Pbr028994.1	WGD
Pbr029004.1	TRD
Pbr029006.1	WGD
Pbr029007.1	WGD
Pbr041317.1	DSD
Pbr041318.2	WGD
Pbr041319.1	WGD
Pbr041320.1	WGD
Pbr041323.1	WGD
Pbr041325.1	WGD
Pbr041327.1	WGD
Pbr041330.1	WGD
Pbr030200.1	TRD
Pbr030195.1	singleton
Pbr030194.1	WGD
Pbr030190.1	singleton
Pbr030186.1	WGD
Pbr030185.1	WGD
Pbr030184.1	WGD
Pbr030182.1	WGD
Pbr030175.1	WGD
Pbr030173.1	WGD
Pbr030172.2	WGD
Pbr030171.2	WGD
Pbr030170.1	WGD
Pbr030169.1	WGD
Pbr030168.1	WGD
Pbr030162.1	TD
Pbr003370.1	WGD
Pbr003364.1	PD
Pbr003361.1	WGD
Pbr003354.1	TD
Pbr003351.1	WGD
Pbr003350.1	WGD
Pbr003346.1	TD
Pbr003345.1	WGD
Pbr003344.1	WGD
Pbr003336.1	WGD
Pbr003319.1	WGD
Pbr003314.1	WGD
Pbr003312.1	WGD
Pbr003307.1	WGD
Pbr003305.1	WGD
Pbr003304.5	TRD
Pbr003299.1	WGD
Pbr003296.1	WGD
Pbr004519.1	WGD
Pbr004530.1	WGD
Pbr004535.1	WGD
Pbr004541.1	WGD
Pbr004547.1	TRD
Pbr004568.1	WGD
Pbr004574.1	WGD
Pbr004578.1	WGD
Pbr004579.1	WGD
Pbr004583.1	WGD
Pbr004586.1	WGD
Pbr004600.1	WGD
Pbr023193.1	WGD
Pbr023198.1	PD
Pbr023203.1	TRD
Pbr023204.1	WGD
Pbr023206.1	WGD
Pbr023209.1	WGD
Pbr023222.1	WGD
Pbr023225.1	WGD
Pbr023226.1	WGD
Pbr023227.1	PD
Pbr023228.1	WGD
Pbr023231.2	WGD
Pbr023232.1	WGD
Pbr003233.1	TRD
Pbr003235.1	DSD
Pbr030278.1	singleton
Pbr030276.1	TD
Pbr030275.1	TRD
Pbr017333.1	WGD
Pbr017331.1	WGD
Pbr017327.1	WGD
Pbr017326.1	WGD
Pbr017324.1	WGD
Pbr017323.1	WGD
Pbr017322.2	WGD
Pbr017318.1	WGD
Pbr042739.1	WGD
Pbr017311.1	singleton
Pbr017310.2	WGD
Pbr017305.1	WGD
Pbr017304.1	WGD
Pbr017302.1	WGD
Pbr017301.1	PD
Pbr017298.1	WGD
Pbr017297.1	WGD
Pbr017296.1	WGD
Pbr017293.1	WGD
Pbr017292.1	WGD
Pbr017291.1	WGD
Pbr017290.1	WGD
Pbr017281.1	WGD
Pbr017280.2	WGD
Pbr017276.1	WGD
Pbr017274.1	WGD
Pbr017266.1	singleton
Pbr017265.1	TRD
Pbr034115.1	PD
Pbr011544.2	WGD
Pbr011548.1	WGD
Pbr011549.1	WGD
Pbr011551.1	WGD
Pbr011552.1	WGD
Pbr011557.1	WGD
Pbr011565.1	WGD
Pbr011582.1	WGD
Pbr011585.2	WGD
Pbr011587.1	WGD
Pbr011590.1	PD
Pbr011596.1	TRD
Pbr011598.1	TRD
Pbr011599.1	WGD
Pbr011600.1	DSD
Pbr011602.1	TRD
Pbr011604.2	WGD
Pbr011614.1	singleton
Pbr011622.1	singleton
Pbr011626.1	DSD
Pbr011627.1	TRD
Pbr011628.1	WGD
Pbr035733.1	WGD
Pbr035741.2	WGD
Pbr035751.1	WGD
Pbr041364.1	WGD
Pbr041366.1	WGD
Pbr041367.1	WGD
Pbr041369.1	WGD
Pbr041384.1	WGD
Pbr041386.1	WGD
Pbr033746.1	WGD
Pbr033734.1	TRD
Pbr033732.1	TD
Pbr027994.1	WGD
Pbr027996.1	WGD
Pbr027998.1	TD
Pbr028003.1	WGD
Pbr028005.1	WGD
Pbr028010.2	WGD
Pbr028018.1	WGD
Pbr028025.1	WGD
Pbr028028.1	PD
Pbr028031.1	PD
Pbr005703.1	TRD
Pbr005705.1	TRD
Pbr005708.1	singleton
Pbr018915.1	WGD
Pbr018925.1	WGD
Pbr018927.1	WGD
Pbr018930.1	WGD
Pbr018936.1	WGD
Pbr018941.1	WGD
Pbr018942.1	WGD
Pbr018946.1	WGD
Pbr018950.1	TRD
Pbr018952.1	WGD
Pbr018953.1	WGD
Pbr018954.1	WGD
Pbr018959.1	TD
Pbr018960.1	TD
Pbr018961.1	TD
Pbr018968.1	WGD
Pbr018974.1	WGD
Pbr023485.1	TD
Pbr023484.1	TD
Pbr023474.1	TRD
Pbr023466.1	WGD
Pbr023465.1	WGD
Pbr023461.2	WGD
Pbr023448.1	WGD
Pbr023447.1	WGD
Pbr023437.1	WGD
Pbr023436.1	TRD
Pbr023435.1	TRD
Pbr040946.1	DSD
Pbr040953.1	WGD
Pbr040954.1	WGD
Pbr040959.1	WGD
Pbr030399.1	TRD
Pbr030387.1	WGD
Pbr030386.3	WGD
Pbr030382.1	TD
Pbr030381.2	TD
Pbr030376.1	WGD
Pbr030375.1	WGD
Pbr030374.1	TD
Pbr030373.1	TD
Pbr030372.1	TRD
Pbr030370.1	WGD
Pbr030369.1	WGD
Pbr030364.1	WGD
Pbr030355.1	WGD
Pbr030352.1	WGD
Pbr042834.1	WGD
Pbr030347.1	WGD
Pbr030344.1	WGD
Pbr030342.2	WGD
Pbr030339.1	WGD
Pbr030336.1	TRD
Pbr030333.1	WGD
Pbr030330.2	WGD
Pbr030328.2	WGD
Pbr030327.1	WGD
Pbr030320.1	WGD
Pbr003970.1	TRD
Pbr003971.1	TD
Pbr003973.1	DSD
Pbr007056.1	TRD
Pbr028470.1	WGD
Pbr028472.1	WGD
Pbr028474.1	WGD
Pbr028476.1	WGD
Pbr028481.1	TRD
Pbr028485.1	WGD
Pbr028487.1	WGD
Pbr028490.1	WGD
Pbr028492.1	WGD
Pbr028496.1	singleton
Pbr028497.1	WGD
Pbr028502.1	WGD
Pbr028506.1	WGD
Pbr028507.1	WGD
Pbr028510.1	WGD
Pbr028511.1	WGD
Pbr028513.1	WGD
Pbr028518.2	WGD
Pbr017148.1	WGD
Pbr017141.1	WGD
Pbr017137.1	WGD
Pbr017133.1	WGD
Pbr017131.1	TRD
Pbr017128.1	WGD
Pbr017125.1	WGD
Pbr017122.3	WGD
Pbr017121.2	WGD
Pbr017120.1	WGD
Pbr017116.1	WGD
Pbr017107.1	TD
Pbr017105.1	WGD
Pbr017101.1	WGD
Pbr017096.1	WGD
Pbr017091.1	WGD
Pbr017088.2	WGD
Pbr017083.1	WGD
Pbr041579.1	WGD
Pbr041580.1	WGD
Pbr041586.1	WGD
Pbr041587.2	WGD
Pbr041588.1	PD
Pbr041592.1	singleton
Pbr041595.1	WGD
Pbr023615.1	WGD
Pbr023621.1	singleton
Pbr023628.1	WGD
Pbr023630.1	WGD
Pbr023632.1	singleton
Pbr023634.1	TD
Pbr023637.1	TRD
Pbr023639.1	singleton
Pbr023641.1	WGD
Pbr023646.1	DSD
Pbr023656.1	WGD
Pbr023660.1	WGD
Pbr023671.1	WGD
Pbr023672.1	WGD
Pbr004306.1	PD
Pbr004307.1	PD
Pbr004310.1	singleton
Pbr004311.1	singleton
Pbr004319.1	WGD
Pbr004321.1	WGD
Pbr004324.1	WGD
Pbr004325.1	TRD
Pbr004332.1	WGD
Pbr004333.1	WGD
Pbr004340.1	WGD
Pbr004342.1	WGD
Pbr004343.1	WGD
Pbr004344.1	WGD
Pbr004350.1	TRD
Pbr004351.1	singleton
Pbr004355.1	WGD
Pbr004358.1	WGD
Pbr004359.1	WGD
Pbr004360.1	singleton
Pbr004362.1	TRD
Pbr004364.1	WGD
Pbr004365.1	singleton
Pbr004366.1	TRD
Pbr004367.1	TRD
Pbr004370.1	TD
Pbr004373.1	TD
Pbr004375.1	TD
Pbr004376.1	TD
Pbr004378.1	DSD
Pbr004384.1	TRD
Pbr004385.1	TRD
Pbr004386.2	singleton
Pbr004387.1	singleton
Pbr004390.1	DSD
Pbr004395.1	singleton
Pbr004396.1	TRD
Pbr004403.1	DSD
Pbr004406.1	TRD
Pbr004408.1	TRD
Pbr004410.1	singleton
Pbr004415.1	TD
Pbr004416.3	TD
Pbr004417.1	WGD
Pbr004419.1	WGD
Pbr042669.1	WGD
Pbr028853.1	WGD
Pbr028859.1	WGD
Pbr028861.1	WGD
Pbr028867.1	WGD
Pbr028870.1	PD
Pbr028871.1	WGD
Pbr028879.1	TD
Pbr005406.1	DSD
Pbr005407.1	DSD
Pbr005410.1	TRD
Pbr016459.1	DSD
Pbr016458.1	WGD
Pbr016452.1	WGD
Pbr016447.1	TD
Pbr016441.1	TRD
Pbr016439.1	TRD
Pbr016432.3	TRD
Pbr016431.1	TRD
Pbr016428.1	WGD
Pbr016426.1	WGD
Pbr016421.1	WGD
Pbr016418.1	WGD
Pbr016416.2	WGD
Pbr016415.1	WGD
Pbr016407.1	WGD
Pbr016405.1	TRD
Pbr016404.1	WGD
Pbr016402.1	WGD
Pbr016401.1	WGD
Pbr016397.1	WGD
Pbr016393.1	WGD
Pbr016392.2	WGD
Pbr026031.1	WGD
Pbr026032.1	DSD
Pbr026038.1	DSD
Pbr026043.1	WGD
Pbr026051.1	WGD
Pbr026052.1	WGD
Pbr026062.1	WGD
Pbr026063.1	WGD
Pbr026064.1	WGD
Pbr026066.2	WGD
Pbr026071.1	WGD
Pbr026079.1	WGD
Pbr041773.1	WGD
Pbr041774.1	WGD
Pbr041781.1	WGD
Pbr041784.1	WGD
Pbr014647.1	WGD
Pbr014645.1	singleton
Pbr014642.1	singleton
Pbr014641.1	TRD
Pbr014638.1	TRD
Pbr014628.1	WGD
Pbr014626.1	WGD
Pbr014622.1	WGD
Pbr014620.1	WGD
Pbr014616.1	WGD
Pbr014614.1	WGD
Pbr014612.1	WGD
Pbr014611.1	singleton
Pbr014601.1	WGD
Pbr014597.1	WGD
Pbr014595.1	TD
Pbr028224.1	WGD
Pbr028226.1	WGD
Pbr028235.1	WGD
Pbr028238.1	TRD
Pbr028247.1	DSD
Pbr028258.1	DSD
Pbr029742.1	TRD
Pbr029743.1	TRD
Pbr029744.1	DSD
Pbr029747.1	TRD
Pbr037921.1	DSD
Pbr037916.1	WGD
Pbr035975.1	WGD
Pbr035974.1	WGD
Pbr035970.1	WGD
Pbr035969.1	WGD
Pbr035967.1	WGD
Pbr035963.1	WGD
Pbr035953.1	WGD
Pbr035952.1	WGD
Pbr035949.1	WGD
Pbr035948.1	WGD
Pbr035945.1	WGD
Pbr035944.1	WGD
Pbr035943.1	WGD
Pbr035938.1	WGD
Pbr035934.1	WGD
Pbr035932.1	WGD
Pbr035924.1	WGD
Pbr035915.2	TRD
Pbr042888.1	WGD
Pbr035906.1	WGD
Pbr035894.1	WGD
Pbr035893.1	WGD
Pbr035891.1	WGD
Pbr035876.2	TRD
Pbr006266.1	singleton
Pbr006271.1	TRD
Pbr017634.1	WGD
Pbr017644.1	WGD
Pbr017649.1	WGD
Pbr017653.1	WGD
Pbr017660.1	WGD
Pbr017661.1	WGD
Pbr017662.1	WGD
Pbr017666.1	WGD
Pbr017668.1	WGD
Pbr017677.1	WGD
Pbr017680.1	WGD
Pbr017682.1	WGD
Pbr017684.1	WGD
Pbr017686.1	WGD
Pbr017687.1	TRD
Pbr024929.1	TRD
Pbr024939.1	DSD
Pbr024940.1	DSD
Pbr024942.1	DSD
Pbr024951.1	DSD
Pbr020542.1	singleton
Pbr020544.1	TRD
Pbr020545.1	TRD
Pbr020548.3	WGD
Pbr020552.1	WGD
Pbr020559.1	DSD
Pbr020560.1	DSD
Pbr020562.1	DSD
Pbr020563.2	DSD
Pbr020567.1	WGD
Pbr020568.1	DSD
Pbr020571.1	DSD
Pbr020572.1	DSD
Pbr008367.2	TRD
Pbr008366.1	singleton
Pbr008360.1	WGD
Pbr008358.1	WGD
Pbr008351.1	WGD
Pbr008340.1	WGD
Pbr008336.2	WGD
Pbr008333.1	WGD
Pbr008330.1	WGD
Pbr008327.1	TD
Pbr008318.1	WGD
Pbr008317.2	WGD
Pbr008310.1	WGD
Pbr008307.1	WGD
Pbr008304.1	WGD
Pbr008303.1	WGD
Pbr008296.1	WGD
Pbr008295.1	WGD
Pbr008290.1	WGD
Pbr008289.1	WGD
Pbr008286.1	singleton
Pbr008285.1	WGD
Pbr008284.1	TRD
Pbr008283.1	WGD
Pbr008280.1	WGD
Pbr008279.1	WGD
Pbr008278.1	WGD
Pbr008275.1	WGD
Pbr008270.2	WGD
Pbr008261.1	TD
Pbr008255.1	WGD
Pbr008254.1	WGD
Pbr008249.1	WGD
Pbr008240.1	singleton
Pbr008239.1	WGD
Pbr008238.1	WGD
Pbr008228.1	WGD
Pbr008225.1	WGD
Pbr008222.1	WGD
Pbr039049.1	TRD
Pbr039048.1	singleton
Pbr039046.1	TRD
Pbr039044.1	DSD
Pbr039043.1	DSD
Pbr032564.1	singleton
Pbr032562.2	WGD
Pbr032554.1	TD
Pbr032553.1	TD
Pbr032552.1	singleton
Pbr032397.1	TRD
Pbr032407.1	TRD
Pbr020776.3	WGD
Pbr020771.1	TRD
Pbr020770.1	singleton
Pbr020769.1	singleton
Pbr020767.1	TD
Pbr020755.1	singleton
Pbr020752.1	DSD
Pbr020748.1	DSD
Pbr020747.1	DSD
Pbr001496.1	TRD
Pbr001497.1	DSD
Pbr025454.1	DSD
Pbr025449.2	TRD
Pbr025448.2	TRD
Pbr025447.1	TRD
Pbr025444.1	TRD
Pbr025440.1	singleton
Pbr025439.1	DSD
Pbr021310.1	DSD
Pbr021308.1	singleton
Pbr021307.1	DSD
Pbr021306.1	DSD
Pbr021304.1	TRD
Pbr021303.2	singleton
Pbr021302.1	TRD
Pbr028659.1	TRD
Pbr028654.2	singleton
Pbr040401.2	TRD
Pbr040405.1	TRD
Pbr040408.1	DSD
Pbr040410.1	TD
Pbr024911.1	TD
Pbr024912.1	TD
Pbr024916.1	WGD
Pbr024919.1	DSD
Pbr024921.1	WGD
Pbr024924.1	WGD
Pbr024255.1	WGD
Pbr024253.1	TD
Pbr024250.1	TRD
Pbr024244.2	DSD
Pbr024242.1	TRD
Pbr002632.1	TRD
Pbr027239.1	TRD
Pbr027242.1	DSD
Pbr041791.1	TRD
Pbr041792.3	DSD
Pbr041793.1	DSD
Pbr041795.2	TRD
Pbr041796.1	TRD
Pbr040974.1	PD
Pbr035716.1	TRD
Pbr035717.1	WGD
Pbr035718.1	WGD
Pbr035724.1	PD
Pbr035727.1	TD
Pbr035728.1	TRD
Pbr023387.1	WGD
Pbr023392.1	TRD
Pbr023393.2	WGD
Pbr023408.1	PD
Pbr023409.1	WGD
Pbr023414.1	WGD
Pbr038533.1	WGD
Pbr038543.3	WGD
Pbr023685.1	WGD
Pbr023689.1	DSD
Pbr023697.1	WGD
Pbr023698.1	TD
Pbr023702.1	WGD
Pbr023706.1	TD
Pbr023707.1	TD
Pbr023710.1	TRD
Pbr023713.1	singleton
Pbr001751.3	TRD
Pbr035868.2	DSD
Pbr035864.1	TRD
Pbr035856.1	WGD
Pbr035843.1	TRD
Pbr035839.1	WGD
Pbr035838.1	WGD
Pbr035834.1	WGD
Pbr035829.1	WGD
Pbr035825.1	TRD
Pbr035823.1	singleton
Pbr035813.1	WGD
Pbr035811.1	WGD
Pbr035809.3	TD
Pbr035808.1	singleton
Pbr035804.1	singleton
Pbr035803.1	WGD
Pbr035798.1	WGD
Pbr035797.1	WGD
Pbr035794.1	WGD
Pbr035786.1	WGD
Pbr035785.1	WGD
Pbr035780.1	WGD
Pbr035777.1	PD
Pbr035767.1	TRD
Pbr035766.3	singleton
Pbr035765.1	singleton
Pbr035758.1	TRD
Pbr035757.1	singleton
Pbr035756.1	WGD
Pbr001305.1	DSD
Pbr001312.1	WGD
Pbr001316.1	TRD
Pbr001317.1	WGD
Pbr001319.1	WGD
Pbr001320.1	TRD
Pbr001321.1	WGD
Pbr001323.1	WGD
Pbr001326.1	WGD
Pbr001330.1	WGD
Pbr001331.1	WGD
Pbr001333.1	WGD
Pbr001335.1	WGD
Pbr001346.2	TD
Pbr001359.1	WGD
Pbr001360.1	WGD
Pbr001361.1	WGD
Pbr001362.1	TRD
Pbr001366.1	WGD
Pbr001369.1	WGD
Pbr001371.1	WGD
Pbr001373.1	WGD
Pbr001378.2	WGD
Pbr001382.2	WGD
Pbr001393.3	TRD
Pbr001396.1	PD
Pbr001403.1	WGD
Pbr001405.1	WGD
Pbr001406.1	TRD
Pbr001407.1	WGD
Pbr001408.1	WGD
Pbr001418.1	singleton
Pbr001419.4	WGD
Pbr001421.1	WGD
Pbr001432.2	WGD
Pbr001434.1	WGD
Pbr016743.1	WGD
Pbr016745.1	DSD
Pbr016768.1	WGD
Pbr016771.1	WGD
Pbr015403.1	WGD
Pbr015399.1	WGD
Pbr015398.1	WGD
Pbr015397.1	WGD
Pbr015395.1	WGD
Pbr015389.1	WGD
Pbr015384.1	WGD
Pbr015383.1	WGD
Pbr015382.1	DSD
Pbr015380.1	WGD
Pbr015378.1	WGD
Pbr015377.1	WGD
Pbr015375.2	WGD
Pbr015374.2	WGD
Pbr015372.1	WGD
Pbr015367.1	WGD
Pbr015365.1	WGD
Pbr015360.1	TRD
Pbr015359.1	WGD
Pbr015358.1	WGD
Pbr015357.1	TRD
Pbr015356.1	WGD
Pbr015355.1	TD
Pbr015350.1	DSD
Pbr017765.1	WGD
Pbr017767.1	WGD
Pbr017769.1	WGD
Pbr017770.1	WGD
Pbr017771.1	WGD
Pbr017772.1	WGD
Pbr017779.2	WGD
Pbr017791.1	WGD
Pbr017801.1	WGD
Pbr017802.1	WGD
Pbr017805.1	WGD
Pbr005474.1	WGD
Pbr005476.1	WGD
Pbr005479.1	WGD
Pbr005487.1	WGD
Pbr005488.1	WGD
Pbr005489.3	WGD
Pbr005494.1	WGD
Pbr005497.1	WGD
Pbr005501.1	WGD
Pbr005517.1	TD
Pbr005520.1	TD
Pbr005529.2	WGD
Pbr005530.1	WGD
Pbr005533.1	PD
Pbr005539.1	WGD
Pbr005540.1	WGD
Pbr002016.1	singleton
Pbr002013.2	WGD
Pbr002012.2	WGD
Pbr002011.1	WGD
Pbr002010.1	WGD
Pbr007750.1	WGD
Pbr007749.1	WGD
Pbr007748.1	WGD
Pbr007745.1	WGD
Pbr007743.1	WGD
Pbr007741.1	WGD
Pbr007740.2	WGD
Pbr007738.1	WGD
Pbr007736.1	WGD
Pbr007734.1	WGD
Pbr007730.1	WGD
Pbr007728.1	WGD
Pbr007714.2	TRD
Pbr007713.1	singleton
Pbr007710.1	WGD
Pbr007706.1	TRD
Pbr007704.1	WGD
Pbr007702.2	WGD
Pbr007701.1	WGD
Pbr007700.2	WGD
Pbr007698.1	WGD
Pbr007696.1	TD
Pbr007695.1	TRD
Pbr007693.1	WGD
Pbr007690.1	singleton
Pbr007689.1	TRD
Pbr007688.1	singleton
Pbr007685.1	singleton
Pbr007683.1	TRD
Pbr007674.1	WGD
Pbr007673.1	WGD
Pbr007671.1	DSD
Pbr007668.1	TRD
Pbr007666.2	TRD
Pbr035495.1	WGD
Pbr035497.1	TD
Pbr035499.1	WGD
Pbr035501.2	WGD
Pbr035502.1	WGD
Pbr035503.1	WGD
Pbr035505.1	WGD
Pbr035511.2	WGD
Pbr005026.2	TRD
Pbr005025.1	TRD
Pbr010771.1	WGD
Pbr010772.1	WGD
Pbr010773.1	WGD
Pbr010778.1	WGD
Pbr010781.1	WGD
Pbr010783.1	WGD
Pbr010786.1	WGD
Pbr010787.1	WGD
Pbr010790.1	WGD
Pbr010791.1	WGD
Pbr010794.1	WGD
Pbr010798.1	WGD
Pbr010810.1	WGD
Pbr010812.1	WGD
Pbr010827.1	WGD
Pbr010830.1	WGD
Pbr010840.2	WGD
Pbr010842.1	WGD
Pbr010844.1	WGD
Pbr010845.1	WGD
Pbr010847.1	WGD
Pbr010848.1	WGD
Pbr010851.1	WGD
Pbr010854.1	WGD
Pbr010855.1	WGD
Pbr010856.1	WGD
Pbr010861.1	WGD
Pbr010864.1	WGD
Pbr010872.1	TRD
Pbr010873.1	WGD
Pbr010877.1	WGD
Pbr030769.1	WGD
Pbr030773.1	WGD
Pbr030774.1	WGD
Pbr030776.1	WGD
Pbr030779.1	WGD
Pbr030781.4	TRD
Pbr030783.1	TRD
Pbr030784.1	WGD
Pbr030786.1	WGD
Pbr030787.1	WGD
Pbr030789.1	WGD
Pbr030793.1	WGD
Pbr030797.1	TD
Pbr028689.1	WGD
Pbr028693.1	TRD
Pbr028694.1	WGD
Pbr028695.1	TRD
Pbr028698.1	WGD
Pbr028700.1	WGD
Pbr028702.1	singleton
Pbr028705.1	TRD
Pbr028707.1	singleton
Pbr028710.1	TRD
Pbr028711.1	WGD
Pbr028715.1	WGD
Pbr028716.1	WGD
Pbr028719.1	WGD
Pbr028722.1	WGD
Pbr028725.1	WGD
Pbr028728.1	WGD
Pbr028733.1	WGD
Pbr028734.1	WGD
Pbr028743.3	TRD
Pbr028744.1	WGD
Pbr028748.1	WGD
Pbr028749.1	WGD
Pbr028751.1	WGD
Pbr028758.1	WGD
Pbr028763.3	WGD
Pbr028765.1	WGD
Pbr028766.1	WGD
Pbr028778.1	WGD
Pbr028780.2	WGD
Pbr028781.1	WGD
Pbr028785.1	WGD
Pbr028786.1	WGD
Pbr028791.1	WGD
Pbr028792.1	WGD
Pbr028804.1	WGD
Pbr028806.1	WGD
Pbr028811.1	WGD
Pbr028815.1	WGD
Pbr028818.1	WGD
Pbr028820.1	WGD
Pbr028824.1	WGD
Pbr028827.1	WGD
Pbr028831.1	WGD
Pbr042828.1	singleton
Pbr028836.1	WGD
Pbr028837.1	WGD
Pbr028842.1	WGD
Pbr028843.1	WGD
Pbr028844.1	WGD
Pbr028848.1	WGD
Pbr027466.1	TRD
Pbr027472.3	TRD
Pbr027478.1	WGD
Pbr027479.2	WGD
Pbr027481.1	TRD
Pbr027483.1	WGD
Pbr027484.1	WGD
Pbr027485.1	WGD
Pbr027487.1	WGD
Pbr027489.1	WGD
Pbr027495.1	WGD
Pbr027498.1	WGD
Pbr027499.1	WGD
Pbr027508.1	WGD
Pbr027510.1	WGD
Pbr027511.1	WGD
Pbr039070.1	TRD
Pbr039072.1	TRD
Pbr039077.1	WGD
Pbr039082.1	TRD
Pbr039091.1	singleton
Pbr039092.1	WGD
Pbr039094.1	WGD
Pbr039095.1	WGD
Pbr039097.1	DSD
Pbr039098.1	WGD
Pbr039100.1	TRD
Pbr039105.1	WGD
Pbr039108.1	TRD
Pbr039110.1	WGD
Pbr039111.2	TRD
Pbr039113.1	WGD
Pbr039116.1	WGD
Pbr039117.1	singleton
Pbr039118.1	TRD
Pbr039120.1	TD
Pbr039129.1	WGD
Pbr039132.1	DSD
Pbr039134.1	TRD
Pbr039135.1	WGD
Pbr039137.1	WGD
Pbr039139.1	DSD
Pbr039142.1	singleton
Pbr039143.1	WGD
Pbr039145.3	DSD
Pbr039149.1	singleton
Pbr039152.2	WGD
Pbr039154.1	WGD
Pbr039156.1	TRD
Pbr039159.1	TD
Pbr039168.1	WGD
Pbr039170.1	WGD
Pbr039171.1	TRD
Pbr039173.1	WGD
Pbr039176.1	TRD
Pbr039179.1	WGD
Pbr039187.1	TRD
Pbr039190.2	WGD
Pbr039192.1	TRD
Pbr039196.1	TRD
Pbr039199.1	TRD
Pbr039211.1	WGD
Pbr039213.1	WGD
Pbr039215.1	WGD
Pbr030093.1	WGD
Pbr030082.1	TD
Pbr030081.1	WGD
Pbr030076.1	WGD
Pbr030067.1	TD
Pbr030062.1	WGD
Pbr030052.1	WGD
Pbr030044.1	WGD
Pbr030043.1	WGD
Pbr030041.1	TRD
Pbr030040.1	TRD
Pbr030038.1	WGD
Pbr030033.1	WGD
Pbr030032.1	WGD
Pbr030021.1	WGD
Pbr030017.2	WGD
Pbr030012.1	WGD
Pbr030011.1	WGD
Pbr030009.1	singleton
Pbr030006.1	singleton
Pbr029993.1	DSD
Pbr029988.2	TRD
Pbr029984.1	TRD
Pbr029983.1	TRD
Pbr029982.1	TRD
Pbr029979.1	TRD
Pbr029976.1	WGD
Pbr029972.1	WGD
Pbr029969.1	WGD
Pbr029964.1	DSD
Pbr029963.1	WGD
Pbr029961.1	TRD
Pbr029950.1	TRD
Pbr029944.1	TRD
Pbr029941.1	singleton
Pbr029939.1	singleton
Pbr029938.1	TRD
Pbr029930.1	singleton
Pbr029927.2	WGD
Pbr029926.1	TRD
Pbr029923.1	WGD
Pbr029920.1	WGD
Pbr029919.1	singleton
Pbr029918.1	TRD
Pbr029917.1	WGD
Pbr029916.3	TRD
Pbr029910.1	DSD
Pbr014700.2	WGD
Pbr014703.1	WGD
Pbr014704.2	WGD
Pbr014705.1	WGD
Pbr014707.1	WGD
Pbr014710.1	WGD
Pbr014712.1	TRD
Pbr014714.1	DSD
Pbr014717.3	singleton
Pbr014718.1	PD
Pbr014720.1	PD
Pbr014723.2	TRD
Pbr014726.1	TRD
Pbr014727.1	WGD
Pbr036783.1	WGD
Pbr036786.1	WGD
Pbr036787.1	WGD
Pbr036789.1	WGD
Pbr036797.1	WGD
Pbr036800.1	WGD
Pbr035650.1	WGD
Pbr035649.1	singleton
Pbr035648.1	WGD
Pbr035644.2	WGD
Pbr042883.1	WGD
Pbr042882.1	WGD
Pbr035640.1	WGD
Pbr035633.1	WGD
Pbr026935.2	WGD
Pbr026937.1	WGD
Pbr026941.1	WGD
Pbr026945.1	WGD
Pbr026950.1	WGD
Pbr026951.2	WGD
Pbr026954.1	WGD
Pbr026955.1	WGD
Pbr026959.2	WGD
Pbr026963.1	WGD
Pbr026964.1	WGD
Pbr018325.1	WGD
Pbr018328.1	WGD
Pbr018330.1	WGD
Pbr018332.1	WGD
Pbr018333.1	WGD
Pbr018337.1	WGD
Pbr018343.1	WGD
Pbr018350.1	WGD
Pbr018352.1	WGD
Pbr018357.1	PD
Pbr018359.1	PD
Pbr018360.1	PD
Pbr018364.1	WGD
Pbr018524.1	PD
Pbr018530.1	singleton
Pbr018531.1	TRD
Pbr018532.1	TRD
Pbr018551.1	WGD
Pbr018552.1	WGD
Pbr018558.1	WGD
Pbr018559.1	WGD
Pbr018565.1	WGD
Pbr018566.1	TRD
Pbr018567.1	WGD
Pbr018575.1	WGD
Pbr018576.1	WGD
Pbr018580.1	WGD
Pbr018587.1	WGD
Pbr018588.3	WGD
Pbr018593.2	WGD
Pbr018598.1	WGD
Pbr018599.1	WGD
Pbr018601.1	TRD
Pbr018602.1	WGD
Pbr018604.1	WGD
Pbr018605.1	singleton
Pbr018608.1	WGD
Pbr018609.1	WGD
Pbr018612.1	WGD
Pbr018613.1	WGD
Pbr018616.1	WGD
Pbr018630.1	WGD
Pbr018635.1	WGD
Pbr018639.1	WGD
Pbr018640.1	WGD
Pbr018641.1	WGD
Pbr018643.1	WGD
Pbr014967.1	TD
Pbr014969.1	WGD
Pbr014972.1	WGD
Pbr014973.1	TRD
Pbr014976.1	WGD
Pbr014979.1	WGD
Pbr014989.1	singleton
Pbr014992.1	singleton
Pbr014993.1	TRD
Pbr014994.1	WGD
Pbr014998.1	TRD
Pbr014999.1	singleton
Pbr015005.1	singleton
Pbr015019.1	WGD
Pbr015020.1	WGD
Pbr015021.1	WGD
Pbr015025.1	TRD
Pbr015027.1	WGD
Pbr015034.1	WGD
Pbr015036.1	WGD
Pbr042252.1	WGD
Pbr042255.1	WGD
Pbr042257.1	WGD
Pbr042265.1	WGD
Pbr042267.1	WGD
Pbr042269.1	WGD
Pbr012027.1	TD
Pbr012025.1	TRD
Pbr012022.2	DSD
Pbr012021.1	WGD
Pbr012019.1	TRD
Pbr012017.1	WGD
Pbr012015.1	TD
Pbr012012.1	WGD
Pbr012003.1	TD
Pbr012001.1	PD
Pbr012000.1	WGD
Pbr011999.1	PD
Pbr011998.1	TRD
Pbr011993.1	TRD
Pbr011990.1	WGD
Pbr011989.1	WGD
Pbr011987.1	WGD
Pbr011984.1	WGD
Pbr011979.1	WGD
Pbr011977.1	WGD
Pbr011975.1	WGD
Pbr011971.1	TD
Pbr011970.1	WGD
Pbr011969.1	WGD
Pbr011967.3	WGD
Pbr011966.1	singleton
Pbr011964.1	WGD
Pbr011958.2	TRD
Pbr011954.1	TRD
Pbr020669.1	TRD
Pbr020673.1	WGD
Pbr020675.1	singleton
Pbr020676.1	WGD
Pbr020682.1	WGD
Pbr020683.1	WGD
Pbr020685.1	WGD
Pbr020691.1	WGD
Pbr020697.1	WGD
Pbr020700.1	WGD
Pbr020702.1	WGD
Pbr003650.1	TRD
Pbr003648.1	TRD
Pbr003645.1	DSD
Pbr003644.1	TRD
Pbr003639.1	WGD
Pbr003638.1	WGD
Pbr003631.1	singleton
Pbr003630.1	WGD
Pbr003617.1	TRD
Pbr003610.1	TRD
Pbr003608.1	TRD
Pbr003606.1	WGD
Pbr003603.2	WGD
Pbr003601.1	WGD
Pbr003600.1	WGD
Pbr003599.1	WGD
Pbr003598.2	WGD
Pbr003596.1	WGD
Pbr003594.1	WGD
Pbr003592.1	WGD
Pbr003588.1	WGD
Pbr003584.1	WGD
Pbr003583.1	WGD
Pbr003581.1	WGD
Pbr014738.1	WGD
Pbr014739.1	TD
Pbr014742.1	WGD
Pbr014744.1	WGD
Pbr014746.1	WGD
Pbr014749.1	TRD
Pbr014758.2	WGD
Pbr014764.1	PD
Pbr014765.1	WGD
Pbr014773.1	WGD
Pbr014778.1	WGD
Pbr014782.1	WGD
Pbr014783.2	WGD
Pbr014784.1	WGD
Pbr014786.1	WGD
Pbr014789.1	TRD
Pbr014791.2	singleton
Pbr014797.1	WGD
Pbr014798.1	WGD
Pbr014809.1	WGD
Pbr014814.1	WGD
Pbr014818.2	WGD
Pbr014820.1	WGD
Pbr014821.1	WGD
Pbr014822.1	WGD
Pbr014825.1	WGD
Pbr014829.1	WGD
Pbr014834.1	singleton
Pbr014835.3	WGD
Pbr014840.1	WGD
Pbr014848.1	TRD
Pbr014849.1	DSD
Pbr014853.2	singleton
Pbr014855.1	singleton
Pbr014856.1	WGD
Pbr014857.1	TRD
Pbr014859.1	TRD
Pbr014860.1	TRD
Pbr014861.1	TRD
Pbr014865.1	singleton
Pbr014866.1	DSD
Pbr014867.1	TRD
Pbr014870.1	TRD
Pbr014872.1	TRD
Pbr014873.1	TRD
Pbr014875.1	TD
Pbr014878.1	singleton
Pbr014879.1	singleton
Pbr014882.2	TRD
Pbr014893.1	TRD
Pbr025786.1	WGD
Pbr025788.1	WGD
Pbr025793.1	WGD
Pbr025805.1	WGD
Pbr025806.1	TRD
Pbr025816.1	WGD
Pbr025817.1	WGD
Pbr025819.1	WGD
Pbr025824.1	singleton
Pbr025826.1	WGD
Pbr033444.2	WGD
Pbr033448.1	singleton
Pbr033453.1	TRD
Pbr033458.1	WGD
Pbr033460.1	WGD
Pbr033461.1	WGD
Pbr038795.2	DSD
Pbr038796.1	TRD
Pbr038798.1	singleton
Pbr038799.1	singleton
Pbr040202.1	DSD
Pbr040206.2	WGD
Pbr034781.1	WGD
Pbr034782.1	WGD
Pbr034785.1	WGD
Pbr034786.1	WGD
Pbr034789.1	WGD
Pbr034792.1	WGD
Pbr034794.1	WGD
Pbr034798.1	TD
Pbr034803.1	TRD
Pbr034805.1	WGD
Pbr034807.1	singleton
Pbr034809.1	WGD
Pbr034815.1	WGD
Pbr034816.1	WGD
Pbr034817.1	WGD
Pbr034820.1	WGD
Pbr034821.1	WGD
Pbr034823.1	WGD
Pbr034824.1	WGD
Pbr034825.1	WGD
Pbr034826.1	WGD
Pbr034827.1	WGD
Pbr034828.1	WGD
Pbr034829.3	WGD
Pbr034833.1	WGD
Pbr034839.1	WGD
Pbr034840.1	TRD
Pbr034843.2	DSD
Pbr034847.1	WGD
Pbr034848.2	WGD
Pbr034850.1	TRD
Pbr034852.1	WGD
Pbr034854.1	WGD
Pbr034856.1	WGD
Pbr034860.2	TRD
Pbr034862.1	TD
Pbr034863.1	TRD
Pbr034865.1	TRD
Pbr034866.1	TRD
Pbr034870.2	TRD
Pbr034871.1	PD
Pbr034873.1	PD
Pbr034875.1	TRD
Pbr034876.1	singleton
Pbr034877.1	DSD
Pbr034878.1	TRD
Pbr034882.2	TRD
Pbr034883.1	TRD
Pbr034886.1	TRD
Pbr034909.1	WGD
Pbr034910.1	WGD
Pbr034912.1	WGD
Pbr007554.1	TRD
Pbr007556.1	WGD
Pbr007557.1	WGD
Pbr007574.1	WGD
Pbr007575.1	WGD
Pbr007587.1	WGD
Pbr007595.1	WGD
Pbr007597.1	WGD
Pbr007599.1	WGD
Pbr007602.1	WGD
Pbr007605.2	WGD
Pbr007606.1	WGD
Pbr007607.1	WGD
Pbr007608.1	WGD
Pbr007627.1	WGD
Pbr007629.1	WGD
Pbr007630.3	WGD
Pbr007634.1	TRD
Pbr007638.1	WGD
Pbr007640.1	WGD
Pbr034385.1	WGD
Pbr034390.1	WGD
Pbr034393.1	WGD
Pbr026211.1	singleton
Pbr026221.1	TRD
Pbr026225.1	TRD
Pbr010296.1	WGD
Pbr010298.1	WGD
Pbr010303.1	WGD
Pbr010305.1	WGD
Pbr010306.1	WGD
Pbr010310.1	WGD
Pbr010314.1	WGD
Pbr010315.1	WGD
Pbr010317.1	WGD
Pbr010323.1	WGD
Pbr010324.1	WGD
Pbr010326.2	TRD
Pbr010327.1	WGD
Pbr010339.1	WGD
Pbr010340.1	DSD
Pbr010341.1	WGD
Pbr010342.1	WGD
Pbr010356.1	singleton
Pbr010360.1	WGD
Pbr010362.1	WGD
Pbr010364.1	WGD
Pbr010365.1	WGD
Pbr010367.1	WGD
Pbr010382.1	WGD
Pbr010383.1	WGD
Pbr010386.1	WGD
Pbr010392.1	WGD
Pbr010393.1	WGD
Pbr010395.1	WGD
Pbr010396.1	WGD
Pbr010400.1	WGD
Pbr010401.1	TD
Pbr010405.1	WGD
Pbr010406.1	WGD
Pbr010408.1	WGD
Pbr010409.1	WGD
Pbr010414.1	WGD
Pbr010417.1	WGD
Pbr010418.1	WGD
[truncated: 8,545 more rows]
