# Supplementary material for: Multi-Omics Analysis Reveals the Dynamic Changes of RNA N6-Methyladenosine in Pear (Pyrus bretschneideri) Defense Responses to Erwinia amylovora Pathogen Infection
Source: Front Microbiol. 2022 Feb 10;12:803512. doi: 10.3389/fmicb.2021.803512 (PMC8867029; doi:10.3389/fmicb.2021.803512)
Supplement: Supplementary file 14 [file Table_8.XLSX]

## Sheet: Sheet1
Table S8. Gene Ontology (GO) and KEGG analysis of the mock-specific m6A-methylated gene
#Term	Database	ID	Input number	Background number	P-Value	Corrected P-Value	Input	Hyperlink
protein binding	Gene Ontology	GO:0005515	619	11779	3.39929e-125	1.11327e-121	Pbr019205.3|Pbr013713.1|Pbr007736.1|Pbr010608.1|Pbr009555.1|Pbr002048.1|Pbr003581.1|Pbr025746.1|Pbr007151.1|Pbr016121.1|Pbr038233.1|Pbr027890.1|Pbr015112.1|Pbr026094.1|Pbr002293.1|Pbr026225.1|Pbr020900.1|Pbr020046.1|Pbr028031.1|Pbr036910.1|Pbr040682.1|Pbr016325.1|Pbr034368.1|Pbr027015.3|Pbr020732.1|Pbr017886.1|Pbr041869.2|Pbr028949.1|Pbr009029.1|Pbr037402.1|Pbr039568.1|Pbr002127.1|Pbr018369.1|Pbr…	http://amigo.geneontology.org/amigo/term/GO:0005515
cytosol	Gene Ontology	GO:0005829	378	5095	1.33457e-100	2.18536e-97	Pbr019205.3|Pbr032055.1|Pbr007736.1|Pbr025746.1|Pbr007151.1|Pbr016121.1|Pbr002293.1|Pbr026225.1|Pbr013713.1|Pbr028031.1|Pbr040682.1|Pbr016325.1|Pbr034368.1|Pbr020732.1|Pbr017886.1|Pbr026233.1|Pbr028949.1|Pbr039196.1|Pbr037402.1|Pbr002127.1|Pbr018369.1|Pbr029047.1|Pbr002013.2|Pbr012392.1|Pbr038151.1|Pbr028470.1|Pbr016212.1|Pbr010812.1|Pbr025250.1|Pbr032488.1|Pbr035503.1|Pbr017977.1|Pbr019005.1|Pbr…	http://amigo.geneontology.org/amigo/term/GO:0005829
ATP binding	Gene Ontology	GO:0005524	182	1463	2.41999e-74	2.64183e-71	Pbr013889.2|Pbr019005.1|Pbr004949.1|Pbr008517.1|Pbr007736.1|Pbr016207.1|Pbr000007.1|Pbr016482.1|Pbr014620.1|Pbr015317.1|Pbr028702.1|Pbr024541.3|Pbr019659.1|Pbr041299.1|Pbr021485.1|Pbr039196.1|Pbr019688.1|Pbr022831.1|Pbr020883.1|Pbr028031.1|Pbr004119.1|Pbr005959.1|Pbr041824.1|Pbr042422.1|Pbr029105.1|Pbr024635.1|Pbr009029.1|Pbr035214.1|Pbr026804.1|Pbr026038.1|Pbr020485.1|Pbr000764.1|Pbr018655.1|Pbr…	http://amigo.geneontology.org/amigo/term/GO:0005524
nucleus	Gene Ontology	GO:0005634	324	5208	3.0632e-65	2.508e-62	Pbr002622.1|Pbr022984.1|Pbr013889.2|Pbr011984.1|Pbr013713.1|Pbr015248.1|Pbr007736.1|Pbr009066.1|Pbr002450.2|Pbr016207.1|Pbr025444.1|Pbr037402.1|Pbr016482.1|Pbr020251.3|Pbr022143.1|Pbr016121.1|Pbr005520.1|Pbr014084.1|Pbr024282.1|Pbr038233.1|Pbr033600.1|Pbr032054.1|Pbr026094.1|Pbr001418.1|Pbr026225.1|Pbr019659.1|Pbr002579.1|Pbr020046.1|Pbr021485.1|Pbr032459.1|Pbr019688.1|Pbr008766.1|Pbr015305.1|Pbr…	http://amigo.geneontology.org/amigo/term/GO:0005634
cytoplasm	Gene Ontology	GO:0005737	301	4624	7.40362e-64	4.84937e-61	Pbr002622.1|Pbr022984.1|Pbr022903.1|Pbr011984.1|Pbr008517.1|Pbr007736.1|Pbr013889.2|Pbr016207.1|Pbr025444.1|Pbr037402.1|Pbr016482.1|Pbr020251.3|Pbr028949.1|Pbr040468.2|Pbr030040.1|Pbr005520.1|Pbr015317.1|Pbr026387.1|Pbr038022.1|Pbr026031.1|Pbr032054.1|Pbr021762.1|Pbr026094.1|Pbr026225.1|Pbr019659.1|Pbr020900.1|Pbr021485.1|Pbr027520.1|Pbr024919.1|Pbr007407.1|Pbr030352.1|Pbr015305.1|Pbr017844.1|Pbr…	http://amigo.geneontology.org/amigo/term/GO:0005737
nucleoplasm	Gene Ontology	GO:0005654	254	3630	5.1576e-58	2.81519e-55	Pbr002622.1|Pbr002450.2|Pbr011984.1|Pbr032055.1|Pbr015248.1|Pbr010608.1|Pbr003819.1|Pbr025746.1|Pbr016482.1|Pbr001939.1|Pbr001160.1|Pbr016121.1|Pbr005520.1|Pbr014084.1|Pbr038233.1|Pbr033600.1|Pbr015112.1|Pbr032606.2|Pbr013713.1|Pbr015305.1|Pbr041014.1|Pbr041791.1|Pbr020360.1|Pbr040261.1|Pbr039805.1|Pbr009991.1|Pbr042444.1|Pbr037760.1|Pbr040682.1|Pbr030009.1|Pbr029105.1|Pbr034368.1|Pbr014086.1|Pbr…	http://amigo.geneontology.org/amigo/term/GO:0005654
mitochondrion	Gene Ontology	GO:0005739	140	1258	3.10182e-51	1.45121e-48	Pbr019599.1|Pbr004949.1|Pbr008517.1|Pbr035037.1|Pbr008790.1|Pbr020883.1|Pbr009555.1|Pbr006777.1|Pbr026526.1|Pbr019623.1|Pbr030040.1|Pbr039192.1|Pbr004206.1|Pbr041435.1|Pbr016675.1|Pbr004119.1|Pbr029493.2|Pbr037760.1|Pbr040682.1|Pbr014086.1|Pbr021443.1|Pbr021059.1|Pbr000764.1|Pbr023332.1|Pbr007037.1|Pbr032983.1|Pbr029963.1|Pbr014712.1|Pbr015547.1|Pbr040007.1|Pbr027586.1|Pbr036615.1|Pbr040393.1|Pbr…	http://amigo.geneontology.org/amigo/term/GO:0005739
positive regulation of smooth muscle cell proliferation	Gene Ontology	GO:0048661	45	58	1.63066e-46	6.67553e-44	Pbr019659.1|Pbr013713.1|Pbr007736.1|Pbr016207.1|Pbr023748.1|Pbr010812.1|Pbr009008.1|Pbr039156.1|Pbr015317.1|Pbr019688.1|Pbr018609.1|Pbr022807.1|Pbr021485.1|Pbr019689.1|Pbr015228.1|Pbr003370.1|Pbr016560.1|Pbr025444.1|Pbr022831.1|Pbr042878.1|Pbr010341.1|Pbr029292.1|Pbr008766.1|Pbr040517.1|Pbr008861.1|Pbr015873.1|Pbr015876.1|Pbr015532.1|Pbr037509.1|Pbr004694.1|Pbr033470.1|Pbr009639.1|Pbr033541.1|Pbr…	http://amigo.geneontology.org/amigo/term/GO:0048661
JNK cascade	Gene Ontology	GO:0007254	41	47	6.10357e-44	2.22102e-41	Pbr007736.1|Pbr016207.1|Pbr023748.1|Pbr010812.1|Pbr009008.1|Pbr039156.1|Pbr015317.1|Pbr001878.1|Pbr019688.1|Pbr022831.1|Pbr037509.1|Pbr022807.1|Pbr021485.1|Pbr019689.1|Pbr005441.1|Pbr016560.1|Pbr025444.1|Pbr041313.1|Pbr042878.1|Pbr010341.1|Pbr029292.1|Pbr008766.1|Pbr040517.1|Pbr008861.1|Pbr015873.1|Pbr015876.1|Pbr015532.1|Pbr019659.1|Pbr004694.1|Pbr033470.1|Pbr009639.1|Pbr013884.1|Pbr020485.1|Pbr…	http://amigo.geneontology.org/amigo/term/GO:0007254
toll-like receptor signaling pathway	Gene Ontology	GO:0002224	39	44	4.84285e-42	1.58603e-39	Pbr007736.1|Pbr016207.1|Pbr023748.1|Pbr010812.1|Pbr009008.1|Pbr039156.1|Pbr015317.1|Pbr019688.1|Pbr037509.1|Pbr022807.1|Pbr021485.1|Pbr019689.1|Pbr005441.1|Pbr016560.1|Pbr025444.1|Pbr022831.1|Pbr042878.1|Pbr010341.1|Pbr029292.1|Pbr008766.1|Pbr040517.1|Pbr008861.1|Pbr015873.1|Pbr015876.1|Pbr015532.1|Pbr019659.1|Pbr004694.1|Pbr033470.1|Pbr009639.1|Pbr013884.1|Pbr020485.1|Pbr029331.1|Pbr036631.1|Pbr…	http://amigo.geneontology.org/amigo/term/GO:0002224
interleukin-1-mediated signaling pathway	Gene Ontology	GO:0070498	44	94	2.45007e-38	7.29452e-36	Pbr004133.1|Pbr007736.1|Pbr016207.1|Pbr023748.1|Pbr010812.1|Pbr009008.1|Pbr039156.1|Pbr015317.1|Pbr019688.1|Pbr037509.1|Pbr022807.1|Pbr021485.1|Pbr019689.1|Pbr005441.1|Pbr016560.1|Pbr025444.1|Pbr022831.1|Pbr042878.1|Pbr010341.1|Pbr023319.1|Pbr033616.1|Pbr008766.1|Pbr040517.1|Pbr008861.1|Pbr015873.1|Pbr015876.1|Pbr020360.1|Pbr015532.1|Pbr019659.1|Pbr004694.1|Pbr033470.1|Pbr034240.1|Pbr009639.1|Pbr…	http://amigo.geneontology.org/amigo/term/GO:0070498
mitochondrial matrix	Gene Ontology	GO:0005759	67	370	9.36303e-36	2.55533e-33	Pbr031434.1|Pbr015528.1|Pbr035037.1|Pbr028867.1|Pbr031632.1|Pbr020883.1|Pbr040007.1|Pbr034609.1|Pbr040393.1|Pbr008927.1|Pbr026526.1|Pbr020348.1|Pbr030040.1|Pbr024959.1|Pbr013832.1|Pbr037904.1|Pbr041898.1|Pbr019599.1|Pbr032488.1|Pbr035503.1|Pbr017977.1|Pbr010140.3|Pbr016402.1|Pbr041435.1|Pbr026093.1|Pbr001269.1|Pbr035154.1|Pbr017083.1|Pbr026918.3|Pbr004904.1|Pbr007050.1|Pbr010574.1|Pbr003987.1|Pbr…	http://amigo.geneontology.org/amigo/term/GO:0005759
RNA binding	Gene Ontology	GO:0003723	121	1366	4.05589e-35	1.02177e-32	Pbr002450.2|Pbr019005.1|Pbr020883.1|Pbr009066.1|Pbr006777.1|Pbr037402.1|Pbr026526.1|Pbr001160.1|Pbr030040.1|Pbr041444.1|Pbr015046.1|Pbr042444.1|Pbr037760.1|Pbr030009.1|Pbr029105.1|Pbr008644.1|Pbr017886.1|Pbr030761.1|Pbr035214.1|Pbr026804.1|Pbr004603.1|Pbr034829.3|Pbr026248.1|Pbr029993.1|Pbr040315.1|Pbr041011.1|Pbr026937.1|Pbr005695.1|Pbr014712.1|Pbr040007.1|Pbr034927.2|Pbr036615.1|Pbr041318.2|Pbr…	http://amigo.geneontology.org/amigo/term/GO:0003723
positive regulation of I-kappaB kinase/NF-kappaB signaling	Gene Ontology	GO:0043123	51	185	5.74014e-35	1.34278e-32	Pbr011196.1|Pbr041824.1|Pbr007736.1|Pbr019688.1|Pbr023274.1|Pbr016207.1|Pbr023748.1|Pbr010812.1|Pbr008861.1|Pbr009008.1|Pbr021419.1|Pbr039156.1|Pbr015317.1|Pbr038233.1|Pbr021189.1|Pbr037509.1|Pbr022807.1|Pbr021485.1|Pbr019689.1|Pbr005441.1|Pbr016560.1|Pbr025444.1|Pbr022831.1|Pbr042878.1|Pbr010341.1|Pbr020158.1|Pbr029292.1|Pbr008766.1|Pbr040517.1|Pbr009909.1|Pbr015873.1|Pbr015876.1|Pbr015532.1|Pbr…	http://amigo.geneontology.org/amigo/term/GO:0043123
membrane	Gene Ontology	GO:0016020	151	2075	8.14505e-35	1.77834e-32	Pbr033594.1|Pbr008790.1|Pbr011481.1|Pbr039841.1|Pbr002048.1|Pbr003819.1|Pbr042803.1|Pbr001160.1|Pbr033075.1|Pbr030040.1|Pbr030043.1|Pbr027890.1|Pbr037977.1|Pbr015046.1|Pbr016835.1|Pbr031058.1|Pbr041824.1|Pbr009776.1|Pbr037760.1|Pbr023465.1|Pbr016871.1|Pbr034368.1|Pbr023448.1|Pbr027015.3|Pbr032606.2|Pbr023916.2|Pbr026233.1|Pbr028949.1|Pbr000007.1|Pbr026804.1|Pbr004603.1|Pbr017444.1|Pbr023615.1|Pbr…	http://amigo.geneontology.org/amigo/term/GO:0016020
magnesium ion binding	Gene Ontology	GO:0000287	52	214	2.4756e-33	5.06725e-31	Pbr016807.2|Pbr007736.1|Pbr006554.2|Pbr016207.1|Pbr023748.1|Pbr016482.1|Pbr009008.1|Pbr039156.1|Pbr015317.1|Pbr006679.3|Pbr025806.1|Pbr022831.1|Pbr037509.1|Pbr022807.1|Pbr021485.1|Pbr019689.1|Pbr001707.1|Pbr016560.1|Pbr025444.1|Pbr038502.1|Pbr042878.1|Pbr006071.1|Pbr010341.1|Pbr017956.1|Pbr014893.1|Pbr008766.1|Pbr001819.1|Pbr008861.1|Pbr002127.1|Pbr010596.1|Pbr015532.1|Pbr019659.1|Pbr004694.1|Pbr…	http://amigo.geneontology.org/amigo/term/GO:0000287
intracellular membrane-bounded organelle	Gene Ontology	GO:0043231	87	788	1.64901e-31	3.17676e-29	Pbr022903.1|Pbr019005.1|Pbr012978.1|Pbr007242.1|Pbr038022.1|Pbr042358.1|Pbr031121.1|Pbr002278.1|Pbr001279.1|Pbr039139.1|Pbr015046.1|Pbr005933.1|Pbr009939.1|Pbr023367.3|Pbr005959.1|Pbr000854.1|Pbr040682.1|Pbr033547.1|Pbr005186.1|Pbr013396.1|Pbr023916.2|Pbr039196.1|Pbr026038.1|Pbr023332.1|Pbr041786.1|Pbr012042.1|Pbr007115.1|Pbr017736.1|Pbr003502.1|Pbr029047.1|Pbr024959.1|Pbr001480.1|Pbr019793.1|Pbr…	http://amigo.geneontology.org/amigo/term/GO:0043231
oxidation-reduction process	Gene Ontology	GO:0055114	72	525	1.90691e-31	3.46951e-29	Pbr009983.1|Pbr016135.1|Pbr016930.1|Pbr002013.2|Pbr035037.1|Pbr015204.1|Pbr017290.1|Pbr027015.3|Pbr007086.1|Pbr005708.1|Pbr022903.1|Pbr037402.1|Pbr008108.1|Pbr001939.1|Pbr042070.1|Pbr007115.1|Pbr007151.1|Pbr006259.1|Pbr021355.1|Pbr019793.1|Pbr006298.1|Pbr005794.1|Pbr018609.1|Pbr012645.2|Pbr022953.1|Pbr035349.1|Pbr004904.1|Pbr032485.1|Pbr007407.1|Pbr041939.1|Pbr014953.1|Pbr008877.1|Pbr030434.2|Pbr…	http://amigo.geneontology.org/amigo/term/GO:0055114
extracellular exosome	Gene Ontology	GO:0070062	142	2085	7.04209e-30	1.21383e-27	Pbr022984.1|Pbr023145.1|Pbr020883.1|Pbr009555.1|Pbr039841.1|Pbr003819.1|Pbr037402.1|Pbr008108.1|Pbr001160.1|Pbr030040.1|Pbr027890.1|Pbr003020.1|Pbr015046.1|Pbr020360.1|Pbr028031.1|Pbr028028.1|Pbr040682.1|Pbr016325.1|Pbr036571.1|Pbr029105.1|Pbr034368.1|Pbr026742.1|Pbr023916.2|Pbr034548.1|Pbr000007.1|Pbr009029.1|Pbr035214.1|Pbr036295.1|Pbr009538.1|Pbr028593.1|Pbr028226.1|Pbr041011.1|Pbr038355.1|Pbr…	http://amigo.geneontology.org/amigo/term/GO:0070062
protein kinase activity	Gene Ontology	GO:0004672	47	216	2.01418e-28	3.29821e-26	Pbr007736.1|Pbr016207.1|Pbr023748.1|Pbr010812.1|Pbr009008.1|Pbr014620.1|Pbr039156.1|Pbr015317.1|Pbr037084.1|Pbr001878.1|Pbr019688.1|Pbr022831.1|Pbr037509.1|Pbr022807.1|Pbr021485.1|Pbr019689.1|Pbr005441.1|Pbr016560.1|Pbr025444.1|Pbr041313.1|Pbr042878.1|Pbr010341.1|Pbr029292.1|Pbr008766.1|Pbr040517.1|Pbr008861.1|Pbr015873.1|Pbr015876.1|Pbr015532.1|Pbr019659.1|Pbr004694.1|Pbr033470.1|Pbr004249.3|Pbr…	http://amigo.geneontology.org/amigo/term/GO:0004672
protein serine/threonine kinase activity	Gene Ontology	GO:0004674	55	357	1.89017e-26	2.94776e-24	Pbr013889.2|Pbr010739.1|Pbr016807.2|Pbr007736.1|Pbr028470.1|Pbr016207.1|Pbr023748.1|Pbr010812.1|Pbr009008.1|Pbr014620.1|Pbr039156.1|Pbr015317.1|Pbr037084.1|Pbr027201.1|Pbr001878.1|Pbr019688.1|Pbr022831.1|Pbr037509.1|Pbr022807.1|Pbr021485.1|Pbr019689.1|Pbr005441.1|Pbr034534.1|Pbr016560.1|Pbr025444.1|Pbr041313.1|Pbr042878.1|Pbr010341.1|Pbr029292.1|Pbr008766.1|Pbr040517.1|Pbr008861.1|Pbr015873.1|Pbr…	http://amigo.geneontology.org/amigo/term/GO:0004674
endosome membrane	Gene Ontology	GO:0010008	44	220	2.17118e-25	3.2321e-23	Pbr029047.1|Pbr007736.1|Pbr016207.1|Pbr023748.1|Pbr010812.1|Pbr009008.1|Pbr039156.1|Pbr015317.1|Pbr019688.1|Pbr037509.1|Pbr022807.1|Pbr021485.1|Pbr019689.1|Pbr005441.1|Pbr016560.1|Pbr025444.1|Pbr022831.1|Pbr042878.1|Pbr036969.1|Pbr006697.1|Pbr029292.1|Pbr008766.1|Pbr040517.1|Pbr008861.1|Pbr015873.1|Pbr015876.1|Pbr010341.1|Pbr015532.1|Pbr019659.1|Pbr004694.1|Pbr033470.1|Pbr039700.1|Pbr009639.1|Pbr…	http://amigo.geneontology.org/amigo/term/GO:0010008
intracellular signal transduction	Gene Ontology	GO:0035556	53	369	2.96149e-24	4.21691e-22	Pbr029047.1|Pbr010739.1|Pbr007736.1|Pbr016207.1|Pbr023748.1|Pbr010812.1|Pbr009008.1|Pbr016121.1|Pbr039156.1|Pbr015317.1|Pbr037084.1|Pbr019688.1|Pbr037509.1|Pbr022807.1|Pbr021485.1|Pbr019689.1|Pbr005441.1|Pbr034534.1|Pbr016560.1|Pbr025444.1|Pbr022831.1|Pbr042878.1|Pbr010341.1|Pbr029292.1|Pbr008766.1|Pbr040517.1|Pbr008861.1|Pbr015873.1|Pbr015876.1|Pbr029105.1|Pbr028390.1|Pbr015532.1|Pbr019659.1|Pbr…	http://amigo.geneontology.org/amigo/term/GO:0035556
neutrophil degranulation	Gene Ontology	GO:0043312	57	482	2.96267e-22	4.04281e-20	Pbr037864.1|Pbr035559.1|Pbr011196.1|Pbr004133.1|Pbr017230.1|Pbr005163.1|Pbr000007.1|Pbr008108.1|Pbr027699.1|Pbr018359.1|Pbr023734.1|Pbr028610.1|Pbr029119.1|Pbr019768.1|Pbr030688.1|Pbr039142.1|Pbr023555.1|Pbr000662.1|Pbr019092.1|Pbr034344.1|Pbr024821.1|Pbr019005.1|Pbr021189.1|Pbr039192.1|Pbr015046.1|Pbr033498.1|Pbr020360.1|Pbr017956.1|Pbr029848.1|Pbr028031.1|Pbr006697.1|Pbr033616.1|Pbr028028.1|Pbr…	http://amigo.geneontology.org/amigo/term/GO:0043312
endoplasmic reticulum membrane	Gene Ontology	GO:0005789	75	942	1.87952e-19	2.46217e-17	Pbr009983.1|Pbr022903.1|Pbr019205.3|Pbr029963.1|Pbr011196.1|Pbr039447.1|Pbr015204.1|Pbr017290.1|Pbr007086.1|Pbr005708.1|Pbr039841.1|Pbr003860.1|Pbr034252.1|Pbr026233.1|Pbr042070.1|Pbr009774.1|Pbr007750.1|Pbr030043.1|Pbr021355.1|Pbr019793.1|Pbr000313.1|Pbr022953.1|Pbr035503.1|Pbr017977.1|Pbr034157.1|Pbr013612.1|Pbr037952.1|Pbr019005.1|Pbr014953.1|Pbr030840.1|Pbr003648.1|Pbr028593.1|Pbr001908.1|Pbr…	http://amigo.geneontology.org/amigo/term/GO:0005789
cytokine-mediated signaling pathway	Gene Ontology	GO:0019221	40	282	1.90943e-18	2.40515e-16	Pbr007736.1|Pbr016207.1|Pbr023748.1|Pbr010812.1|Pbr009008.1|Pbr039156.1|Pbr015317.1|Pbr019688.1|Pbr037509.1|Pbr022807.1|Pbr021485.1|Pbr019689.1|Pbr005441.1|Pbr016560.1|Pbr025444.1|Pbr022831.1|Pbr042878.1|Pbr010341.1|Pbr029292.1|Pbr008766.1|Pbr040517.1|Pbr008861.1|Pbr015873.1|Pbr015876.1|Pbr015532.1|Pbr019659.1|Pbr004694.1|Pbr033470.1|Pbr027801.1|Pbr009639.1|Pbr013884.1|Pbr020485.1|Pbr029331.1|Pbr…	http://amigo.geneontology.org/amigo/term/GO:0019221
regulation of cholesterol biosynthetic process	Gene Ontology	GO:0045540	19	35	3.02492e-18	3.66912e-16	Pbr037977.1|Pbr042444.1|Pbr023149.1|Pbr000023.1|Pbr039657.1|Pbr041266.3|Pbr015248.1|Pbr042435.1|Pbr016062.1|Pbr031702.1|Pbr003581.1|Pbr029829.1|Pbr005457.1|Pbr017579.1|Pbr040923.1|Pbr028164.1|Pbr033600.1|Pbr019793.1|Pbr028702.1	http://amigo.geneontology.org/amigo/term/GO:0045540
metal ion binding	Gene Ontology	GO:0046872	118	2298	1.00755e-15	1.17847e-13	Pbr039841.1|Pbr000007.1|Pbr042803.1|Pbr014583.1|Pbr019623.1|Pbr007151.1|Pbr016121.1|Pbr014084.1|Pbr015112.1|Pbr000397.1|Pbr026225.1|Pbr008330.1|Pbr009954.1|Pbr029493.2|Pbr041824.1|Pbr042444.1|Pbr040682.1|Pbr030009.1|Pbr014086.1|Pbr000606.1|Pbr026742.1|Pbr033826.1|Pbr034548.1|Pbr026804.1|Pbr009538.1|Pbr028593.1|Pbr018655.1|Pbr024481.1|Pbr042103.1|Pbr021493.1|Pbr023512.1|Pbr027969.1|Pbr002013.2|Pbr…	http://amigo.geneontology.org/amigo/term/GO:0046872
identical protein binding	Gene Ontology	GO:0042802	88	1456	1.18461e-15	1.33779e-13	Pbr022984.1|Pbr019005.1|Pbr008517.1|Pbr000007.1|Pbr037402.1|Pbr008108.1|Pbr001160.1|Pbr028470.1|Pbr026031.1|Pbr039139.1|Pbr028031.1|Pbr031058.1|Pbr028028.1|Pbr040682.1|Pbr032570.1|Pbr026742.1|Pbr029788.1|Pbr000764.1|Pbr035064.1|Pbr040390.1|Pbr014857.1|Pbr023353.1|Pbr041011.1|Pbr001252.1|Pbr007730.1|Pbr002013.2|Pbr026387.1|Pbr021419.1|Pbr001878.1|Pbr023274.1|Pbr011984.1|Pbr037054.1|Pbr038502.1|Pbr…	http://amigo.geneontology.org/amigo/term/GO:0042802
protein serine/threonine phosphatase activity	Gene Ontology	GO:0004722	20	62	1.26644e-15	1.38253e-13	Pbr019599.1|Pbr009538.1|Pbr022337.1|Pbr001707.1|Pbr011984.1|Pbr028792.1|Pbr036845.1|Pbr027175.2|Pbr009939.1|Pbr024481.1|Pbr013832.1|Pbr030871.1|Pbr032029.1|Pbr020158.1|Pbr017148.1|Pbr034548.1|Pbr013612.1|Pbr000517.1|Pbr039386.2|Pbr019623.1	http://amigo.geneontology.org/amigo/term/GO:0004722
glucuronosyltransferase activity	Gene Ontology	GO:0015020	14	23	2.57852e-14	2.72408e-12	Pbr040615.1|Pbr007508.1|Pbr031121.1|Pbr028593.1|Pbr002278.1|Pbr000854.1|Pbr039841.1|Pbr012042.1|Pbr001279.1|Pbr012978.1|Pbr002011.1|Pbr023512.1|Pbr036124.2|Pbr042358.1	http://amigo.geneontology.org/amigo/term/GO:0015020
UDP-glycosyltransferase activity	Gene Ontology	GO:0008194	12	12	2.9701e-14	3.03971e-12	Pbr007508.1|Pbr000926.1|Pbr031121.1|Pbr002278.1|Pbr000854.1|Pbr033547.1|Pbr012042.1|Pbr001279.1|Pbr012978.1|Pbr040615.1|Pbr036124.2|Pbr042358.1	http://amigo.geneontology.org/amigo/term/GO:0008194
protein homodimerization activity	Gene Ontology	GO:0042803	53	660	3.23633e-14	3.21181e-12	Pbr016930.1|Pbr002013.2|Pbr035037.1|Pbr014071.1|Pbr023774.1|Pbr006554.2|Pbr040020.3|Pbr039841.1|Pbr016482.1|Pbr003010.1|Pbr006298.1|Pbr013964.1|Pbr014926.1|Pbr038022.1|Pbr026031.1|Pbr027932.1|Pbr001878.1|Pbr028702.1|Pbr038861.1|Pbr038502.1|Pbr000313.1|Pbr005441.1|Pbr002292.1|Pbr041313.1|Pbr030434.2|Pbr015512.1|Pbr003020.1|Pbr028707.1|Pbr004890.1|Pbr001044.1|Pbr033498.1|Pbr002293.1|Pbr019635.2|Pbr…	http://amigo.geneontology.org/amigo/term/GO:0042803
protein-containing complex	Gene Ontology	GO:0032991	51	623	5.01423e-14	4.82988e-12	Pbr019005.1|Pbr035037.1|Pbr033489.2|Pbr042813.1|Pbr030352.1|Pbr004119.1|Pbr018359.1|Pbr006216.1|Pbr030040.1|Pbr021958.1|Pbr006977.1|Pbr006679.3|Pbr041834.1|Pbr019092.1|Pbr032488.1|Pbr017361.1|Pbr005441.1|Pbr016871.1|Pbr038860.1|Pbr010140.3|Pbr015046.1|Pbr020440.1|Pbr023448.1|Pbr020158.1|Pbr033969.1|Pbr028031.1|Pbr006548.1|Pbr005879.1|Pbr028028.1|Pbr011219.1|Pbr015873.1|Pbr015876.1|Pbr035825.1|Pbr…	http://amigo.geneontology.org/amigo/term/GO:0032991
innate immune response	Gene Ontology	GO:0045087	47	558	1.94173e-13	1.8169e-11	Pbr019659.1|Pbr015547.1|Pbr007736.1|Pbr016207.1|Pbr023748.1|Pbr010812.1|Pbr008861.1|Pbr009008.1|Pbr033111.2|Pbr039156.1|Pbr015317.1|Pbr019688.1|Pbr037509.1|Pbr022807.1|Pbr010275.2|Pbr021485.1|Pbr019689.1|Pbr005441.1|Pbr016560.1|Pbr025444.1|Pbr022831.1|Pbr042878.1|Pbr010341.1|Pbr029292.1|Pbr008766.1|Pbr040517.1|Pbr042687.1|Pbr015873.1|Pbr015876.1|Pbr015533.1|Pbr023493.1|Pbr015532.1|Pbr029105.1|Pbr…	http://amigo.geneontology.org/amigo/term/GO:0045087
ADP binding	Gene Ontology	GO:0043531	15	38	4.23827e-13	3.85565e-11	Pbr028028.1|Pbr014071.1|Pbr019092.1|Pbr023887.1|Pbr008850.1|Pbr019005.1|Pbr006272.1|Pbr011640.1|Pbr040799.1|Pbr018359.1|Pbr020609.1|Pbr020158.1|Pbr028031.1|Pbr021958.1|Pbr015516.1	http://amigo.geneontology.org/amigo/term/GO:0043531
heat shock protein binding	Gene Ontology	GO:0031072	17	61	1.25995e-12	1.11523e-10	Pbr016407.1|Pbr028028.1|Pbr019092.1|Pbr023887.1|Pbr015876.1|Pbr020883.1|Pbr034368.1|Pbr005441.1|Pbr031936.1|Pbr018359.1|Pbr031223.1|Pbr014926.1|Pbr015873.1|Pbr028031.1|Pbr021958.1|Pbr028936.1|Pbr024182.1	http://amigo.geneontology.org/amigo/term/GO:0031072
endoplasmic reticulum	Gene Ontology	GO:0005783	63	1018	6.46754e-12	5.574e-10	Pbr002622.1|Pbr037864.1|Pbr022903.1|Pbr030688.1|Pbr042530.1|Pbr039447.1|Pbr033489.2|Pbr017290.1|Pbr014926.1|Pbr012061.2|Pbr039841.1|Pbr034252.1|Pbr002060.1|Pbr006819.2|Pbr009774.1|Pbr029316.1|Pbr024081.1|Pbr030043.1|Pbr019793.1|Pbr021189.1|Pbr034157.1|Pbr024821.1|Pbr041824.1|Pbr019005.1|Pbr030840.1|Pbr015204.1|Pbr004890.1|Pbr001716.1|Pbr034310.1|Pbr027818.1|Pbr029373.1|Pbr016368.1|Pbr042070.1|Pbr…	http://amigo.geneontology.org/amigo/term/GO:0005783
protein dephosphorylation	Gene Ontology	GO:0006470	23	149	7.31614e-12	6.14368e-10	Pbr011984.1|Pbr022337.1|Pbr028792.1|Pbr026451.1|Pbr005202.1|Pbr019623.1|Pbr017148.1|Pbr013832.1|Pbr039386.2|Pbr019599.1|Pbr001707.1|Pbr032029.1|Pbr020158.1|Pbr009939.1|Pbr013612.1|Pbr036845.1|Pbr027175.2|Pbr034548.1|Pbr000517.1|Pbr032319.1|Pbr009538.1|Pbr024481.1|Pbr030871.1	http://amigo.geneontology.org/amigo/term/GO:0006470
microtubule binding	Gene Ontology	GO:0008017	29	252	1.03098e-11	8.44116e-10	Pbr011196.1|Pbr014712.1|Pbr020251.3|Pbr036615.1|Pbr025482.1|Pbr028408.1|Pbr001160.1|Pbr024008.1|Pbr024821.1|Pbr038860.1|Pbr023448.1|Pbr020158.1|Pbr021953.1|Pbr023537.1|Pbr042813.1|Pbr037760.1|Pbr021189.1|Pbr031058.1|Pbr019679.1|Pbr001188.1|Pbr037370.1|Pbr028949.1|Pbr041299.1|Pbr020548.3|Pbr001135.2|Pbr023353.1|Pbr034390.1|Pbr021184.1|Pbr000140.1	http://amigo.geneontology.org/amigo/term/GO:0008017
positive regulation of transcription by RNA polymerase II	Gene Ontology	GO:0045944	67	1159	2.28246e-11	1.82319e-09	Pbr002622.1|Pbr003581.1|Pbr013713.1|Pbr014953.1|Pbr005708.1|Pbr023774.1|Pbr031162.1|Pbr001939.1|Pbr014583.1|Pbr032492.1|Pbr022143.1|Pbr024081.1|Pbr024282.1|Pbr038233.1|Pbr033600.1|Pbr021762.1|Pbr003511.1|Pbr029884.1|Pbr037485.1|Pbr010427.1|Pbr029606.1|Pbr035349.1|Pbr015228.1|Pbr003370.1|Pbr041681.1|Pbr037054.1|Pbr031994.1|Pbr033498.1|Pbr031045.1|Pbr040923.1|Pbr034370.1|Pbr005017.1|Pbr027818.1|Pbr…	http://amigo.geneontology.org/amigo/term/GO:0045944
Golgi apparatus	Gene Ontology	GO:0005794	61	1002	2.65157e-11	2.0676e-09	Pbr038359.1|Pbr014647.1|Pbr041824.1|Pbr012061.2|Pbr027586.1|Pbr039841.1|Pbr023231.2|Pbr042803.1|Pbr042687.1|Pbr001160.1|Pbr030040.1|Pbr006977.1|Pbr038861.1|Pbr032488.1|Pbr035349.1|Pbr023274.1|Pbr019205.3|Pbr038860.1|Pbr033075.1|Pbr018446.1|Pbr009909.1|Pbr015512.1|Pbr011221.1|Pbr035544.1|Pbr037370.1|Pbr021953.1|Pbr040401.2|Pbr017956.1|Pbr039470.1|Pbr037375.1|Pbr002764.1|Pbr017230.1|Pbr038108.1|Pbr…	http://amigo.geneontology.org/amigo/term/GO:0005794
ATPase activity	Gene Ontology	GO:0016887	27	229	3.21686e-11	2.45005e-09	Pbr014071.1|Pbr020883.1|Pbr016482.1|Pbr008859.1|Pbr020348.1|Pbr030040.1|Pbr027932.1|Pbr012239.3|Pbr032488.1|Pbr019005.1|Pbr011640.1|Pbr038361.1|Pbr029105.1|Pbr017956.1|Pbr041824.1|Pbr027045.1|Pbr027266.1|Pbr035502.1|Pbr007749.1|Pbr030327.1|Pbr041299.1|Pbr026038.1|Pbr033080.1|Pbr000573.1|Pbr023353.1|Pbr040467.1|Pbr027100.1	http://amigo.geneontology.org/amigo/term/GO:0016887
mitochondrial inner membrane	Gene Ontology	GO:0005743	35	385	3.49486e-11	2.60129e-09	Pbr036823.1|Pbr011712.1|Pbr016135.1|Pbr004949.1|Pbr014953.1|Pbr005708.1|Pbr022903.1|Pbr024127.1|Pbr006777.1|Pbr018250.2|Pbr022064.1|Pbr030040.1|Pbr027201.1|Pbr028707.1|Pbr032488.1|Pbr026093.1|Pbr008877.1|Pbr017083.1|Pbr011640.1|Pbr011187.1|Pbr009433.1|Pbr032058.2|Pbr019959.2|Pbr020046.1|Pbr042689.1|Pbr021059.1|Pbr032485.1|Pbr003003.1|Pbr005387.1|Pbr021773.1|Pbr025027.1|Pbr040119.1|Pbr025298.1|Pbr…	http://amigo.geneontology.org/amigo/term/GO:0005743
oxidoreductase activity	Gene Ontology	GO:0016491	21	137	6.67111e-11	4.85509e-09	Pbr022903.1|Pbr012645.2|Pbr020046.1|Pbr035349.1|Pbr039657.1|Pbr003860.1|Pbr026526.1|Pbr021773.1|Pbr003502.1|Pbr023332.1|Pbr005708.1|Pbr008877.1|Pbr014953.1|Pbr022366.1|Pbr025554.1|Pbr013795.1|Pbr039568.1|Pbr032485.1|Pbr037977.1|Pbr031312.1|Pbr029606.1	http://amigo.geneontology.org/amigo/term/GO:0016491
dynein complex binding	Gene Ontology	GO:0070840	11	22	7.88365e-11	5.61282e-09	Pbr020251.3|Pbr008330.1|Pbr000606.1|Pbr031162.1|Pbr001135.2|Pbr014583.1|Pbr032492.1|Pbr009954.1|Pbr028949.1|Pbr005017.1|Pbr003511.1	http://amigo.geneontology.org/amigo/term/GO:0070840
protein heterodimerization activity	Gene Ontology	GO:0046982	30	297	8.62799e-11	6.01206e-09	Pbr002622.1|Pbr011196.1|Pbr039841.1|Pbr002060.1|Pbr038022.1|Pbr033600.1|Pbr037904.1|Pbr024821.1|Pbr005441.1|Pbr003581.1|Pbr021189.1|Pbr040923.1|Pbr028164.1|Pbr027818.1|Pbr014071.1|Pbr015873.1|Pbr015876.1|Pbr023493.1|Pbr007395.1|Pbr028949.1|Pbr041299.1|Pbr029788.1|Pbr000023.1|Pbr028593.1|Pbr040390.1|Pbr031936.1|Pbr005457.1|Pbr002011.1|Pbr023512.1|Pbr021184.1	http://amigo.geneontology.org/amigo/term/GO:0046982
plasma membrane	Gene Ontology	GO:0005886	172	4619	1.52879e-10	1.04308e-08	Pbr022984.1|Pbr019205.3|Pbr011196.1|Pbr007736.1|Pbr035559.1|Pbr016207.1|Pbr008108.1|Pbr001160.1|Pbr030040.1|Pbr015317.1|Pbr027890.1|Pbr028949.1|Pbr015112.1|Pbr039142.1|Pbr041834.1|Pbr019659.1|Pbr022807.1|Pbr021485.1|Pbr024821.1|Pbr019688.1|Pbr018446.1|Pbr039139.1|Pbr009008.1|Pbr016835.1|Pbr005959.1|Pbr041824.1|Pbr023465.1|Pbr021189.1|Pbr016871.1|Pbr032570.1|Pbr020732.1|Pbr018077.1|Pbr026233.1|Pbr…	http://amigo.geneontology.org/amigo/term/GO:0005886
Hsp70 protein binding	Gene Ontology	GO:0030544	13	42	1.88975e-10	1.26305e-08	Pbr020046.1|Pbr005768.1|Pbr014953.1|Pbr016402.1|Pbr005708.1|Pbr027015.3|Pbr006977.1|Pbr022819.1|Pbr014926.1|Pbr024959.1|Pbr035963.1|Pbr024182.1|Pbr028702.1	http://amigo.geneontology.org/amigo/term/GO:0030544
aging	Gene Ontology	GO:0007568	22	163	2.12322e-10	1.39071e-08	Pbr006554.2|Pbr005708.1|Pbr016482.1|Pbr018359.1|Pbr021958.1|Pbr034140.1|Pbr019092.1|Pbr005441.1|Pbr011984.1|Pbr014953.1|Pbr028031.1|Pbr028028.1|Pbr015873.1|Pbr015876.1|Pbr020046.1|Pbr004178.1|Pbr017361.1|Pbr023887.1|Pbr017974.1|Pbr031936.1|Pbr041011.1|Pbr005739.1	http://amigo.geneontology.org/amigo/term/GO:0007568
ubiquitin protein ligase binding	Gene Ontology	GO:0031625	29	294	2.95525e-10	1.89773e-08	Pbr002013.2|Pbr014712.1|Pbr020251.3|Pbr020883.1|Pbr036615.1|Pbr025482.1|Pbr034252.1|Pbr030040.1|Pbr014926.1|Pbr024008.1|Pbr032488.1|Pbr019005.1|Pbr041681.1|Pbr015547.1|Pbr037760.1|Pbr029316.1|Pbr020732.1|Pbr012713.2|Pbr022055.2|Pbr002715.1|Pbr024182.1|Pbr020548.3|Pbr005768.1|Pbr030845.1|Pbr001135.2|Pbr040390.1|Pbr000573.1|Pbr001705.1|Pbr000140.1	http://amigo.geneontology.org/amigo/term/GO:0031625
transmembrane transport	Gene Ontology	GO:0055085	29	296	3.41679e-10	2.15192e-08	Pbr004133.1|Pbr017444.1|Pbr008859.1|Pbr018819.1|Pbr024150.1|Pbr027932.1|Pbr016210.1|Pbr018464.1|Pbr019005.1|Pbr022064.1|Pbr016835.1|Pbr009433.1|Pbr023319.1|Pbr017956.1|Pbr033616.1|Pbr014071.1|Pbr027266.1|Pbr020360.1|Pbr000573.1|Pbr039470.1|Pbr026038.1|Pbr010609.1|Pbr030327.1|Pbr025027.1|Pbr025298.1|Pbr040467.1|Pbr027045.1|Pbr010092.1|Pbr034240.1	http://amigo.geneontology.org/amigo/term/GO:0055085
response to nutrient	Gene Ontology	GO:0007584	15	68	4.43273e-10	2.73909e-08	Pbr028028.1|Pbr019092.1|Pbr023887.1|Pbr023332.1|Pbr024010.1|Pbr011984.1|Pbr023493.1|Pbr040799.1|Pbr018359.1|Pbr041011.1|Pbr032089.1|Pbr028031.1|Pbr021958.1|Pbr005739.1|Pbr005879.1	http://amigo.geneontology.org/amigo/term/GO:0007584
ficolin-1-rich granule lumen	Gene Ontology	GO:1904813	19	123	4.77408e-10	2.89539e-08	Pbr028028.1|Pbr019092.1|Pbr023887.1|Pbr004133.1|Pbr029105.1|Pbr019005.1|Pbr028226.1|Pbr000007.1|Pbr040799.1|Pbr028031.1|Pbr015046.1|Pbr020360.1|Pbr028610.1|Pbr018359.1|Pbr004114.1|Pbr021958.1|Pbr006697.1|Pbr033616.1|Pbr023145.1	http://amigo.geneontology.org/amigo/term/GO:1904813
positive regulation of non-motile cilium assembly	Gene Ontology	GO:1902857	8	8	6.50766e-10	3.87502e-08	Pbr008330.1|Pbr000606.1|Pbr031162.1|Pbr009954.1|Pbr014583.1|Pbr032492.1|Pbr005017.1|Pbr003511.1	http://amigo.geneontology.org/amigo/term/GO:1902857
response to hypoxia	Gene Ontology	GO:0001666	21	160	8.59941e-10	5.02912e-08	Pbr028028.1|Pbr021958.1|Pbr019092.1|Pbr023887.1|Pbr032488.1|Pbr028978.1|Pbr013713.1|Pbr030040.1|Pbr014953.1|Pbr015228.1|Pbr003370.1|Pbr005708.1|Pbr040799.1|Pbr033541.1|Pbr018359.1|Pbr020046.1|Pbr021419.1|Pbr016121.1|Pbr014616.1|Pbr005739.1|Pbr028031.1	http://amigo.geneontology.org/amigo/term/GO:0001666
hydrolase activity	Gene Ontology	GO:0016787	16	85	8.94135e-10	5.13735e-08	Pbr023508.1|Pbr004206.1|Pbr029963.1|Pbr023332.1|Pbr010596.1|Pbr017741.1|Pbr007037.1|Pbr042666.1|Pbr038361.1|Pbr041014.1|Pbr027100.1|Pbr014925.1|Pbr017747.1|Pbr021600.1|Pbr014893.1|Pbr036910.1	http://amigo.geneontology.org/amigo/term/GO:0016787
secretory granule lumen	Gene Ontology	GO:0034774	18	114	9.9684e-10	5.62871e-08	Pbr028028.1|Pbr019092.1|Pbr023887.1|Pbr004133.1|Pbr029105.1|Pbr019005.1|Pbr000007.1|Pbr040799.1|Pbr030688.1|Pbr028031.1|Pbr018359.1|Pbr020360.1|Pbr028610.1|Pbr015046.1|Pbr004114.1|Pbr021958.1|Pbr033616.1|Pbr023145.1	http://amigo.geneontology.org/amigo/term/GO:0034774
protein disulfide oxidoreductase activity	Gene Ontology	GO:0015035	10	22	1.1956e-09	6.6366e-08	Pbr016930.1|Pbr017974.1|Pbr001535.2|Pbr019635.2|Pbr041442.1|Pbr027015.3|Pbr030434.2|Pbr003010.1|Pbr003020.1|Pbr007605.2	http://amigo.geneontology.org/amigo/term/GO:0015035
protein folding	Gene Ontology	GO:0006457	21	166	1.56624e-09	8.54906e-08	Pbr016407.1|Pbr028936.1|Pbr032488.1|Pbr028164.1|Pbr033489.2|Pbr016402.1|Pbr034368.1|Pbr019005.1|Pbr003581.1|Pbr031223.1|Pbr029316.1|Pbr040390.1|Pbr022819.1|Pbr005457.1|Pbr015046.1|Pbr030040.1|Pbr030815.1|Pbr024959.1|Pbr033600.1|Pbr015425.1|Pbr034310.1	http://amigo.geneontology.org/amigo/term/GO:0006457
tRNA binding	Gene Ontology	GO:0000049	14	66	2.62188e-09	1.40765e-07	Pbr042421.1|Pbr003496.2|Pbr041263.1|Pbr000764.1|Pbr020665.3|Pbr040007.1|Pbr034609.1|Pbr035154.1|Pbr007050.1|Pbr010574.1|Pbr042422.1|Pbr030837.1|Pbr031632.1|Pbr028205.1	http://amigo.geneontology.org/amigo/term/GO:0000049
DNA-binding transcription activator activity, RNA polymerase II-specific	Gene Ontology	GO:0001228	35	466	3.86236e-09	2.0402e-07	Pbr003581.1|Pbr013713.1|Pbr015248.1|Pbr031162.1|Pbr014583.1|Pbr032492.1|Pbr024282.1|Pbr038022.1|Pbr033600.1|Pbr022725.1|Pbr037485.1|Pbr010427.1|Pbr015228.1|Pbr003370.1|Pbr031702.1|Pbr031994.1|Pbr003511.1|Pbr040923.1|Pbr028164.1|Pbr005017.1|Pbr024283.1|Pbr000606.1|Pbr039118.1|Pbr034370.1|Pbr009954.1|Pbr024492.1|Pbr000023.1|Pbr028978.1|Pbr029399.1|Pbr035756.1|Pbr040390.1|Pbr033541.1|Pbr005457.1|Pbr…	http://amigo.geneontology.org/amigo/term/GO:0001228
electron transport chain	Gene Ontology	GO:0022900	14	69	4.32237e-09	2.22369e-07	Pbr032983.1|Pbr026526.1|Pbr023332.1|Pbr039380.2|Pbr023493.1|Pbr005767.1|Pbr006272.1|Pbr017974.1|Pbr001252.1|Pbr015516.1|Pbr007605.2|Pbr016381.1|Pbr031312.1|Pbr020609.1	http://amigo.geneontology.org/amigo/term/GO:0022900
drug metabolic process	Gene Ontology	GO:0017144	10	26	4.34553e-09	2.22369e-07	Pbr020046.1|Pbr022953.1|Pbr014953.1|Pbr007086.1|Pbr005708.1|Pbr007115.1|Pbr017736.1|Pbr006259.1|Pbr023367.3|Pbr001291.1	http://amigo.geneontology.org/amigo/term/GO:0017144
regulation of protein stability	Gene Ontology	GO:0031647	15	83	4.88235e-09	2.45995e-07	Pbr037864.1|Pbr032861.1|Pbr023149.1|Pbr036744.1|Pbr041266.3|Pbr020251.3|Pbr007037.1|Pbr011984.1|Pbr019768.1|Pbr023916.2|Pbr023508.1|Pbr001135.2|Pbr014926.1|Pbr021600.1|Pbr024182.1	http://amigo.geneontology.org/amigo/term/GO:0031647
fructose 6-phosphate metabolic process	Gene Ontology	GO:0006002	8	12	5.88465e-09	2.92003e-07	Pbr012392.1|Pbr015533.1|Pbr009476.1|Pbr000007.1|Pbr011353.1|Pbr028610.1|Pbr033622.1|Pbr012401.1	http://amigo.geneontology.org/amigo/term/GO:0006002
nucleotide binding	Gene Ontology	GO:0000166	13	60	7.76397e-09	3.79508e-07	Pbr040682.1|Pbr028028.1|Pbr019092.1|Pbr023887.1|Pbr018655.1|Pbr028003.1|Pbr018359.1|Pbr038355.1|Pbr014925.1|Pbr037059.1|Pbr004114.1|Pbr021958.1|Pbr028031.1	http://amigo.geneontology.org/amigo/term/GO:0000166
thioredoxin-disulfide reductase activity	Gene Ontology	GO:0004791	7	7	8.01626e-09	3.86077e-07	Pbr016930.1|Pbr019635.2|Pbr041442.1|Pbr030434.2|Pbr003010.1|Pbr003020.1|Pbr005794.1	http://amigo.geneontology.org/amigo/term/GO:0004791
epoxygenase P450 pathway	Gene Ontology	GO:0019373	9	20	8.7863e-09	4.17031e-07	Pbr020046.1|Pbr022953.1|Pbr014953.1|Pbr007086.1|Pbr005708.1|Pbr007115.1|Pbr017736.1|Pbr014893.1|Pbr023367.3	http://amigo.geneontology.org/amigo/term/GO:0019373
positive regulation of transcription, DNA-templated	Gene Ontology	GO:0045893	38	556	9.22044e-09	4.31385e-07	Pbr013713.1|Pbr015248.1|Pbr031702.1|Pbr031162.1|Pbr038140.1|Pbr014583.1|Pbr032492.1|Pbr038233.1|Pbr004049.1|Pbr015228.1|Pbr003370.1|Pbr037054.1|Pbr002770.1|Pbr024000.1|Pbr003511.1|Pbr040923.1|Pbr034370.1|Pbr024492.1|Pbr040261.1|Pbr011219.1|Pbr042890.1|Pbr031045.1|Pbr000606.1|Pbr029829.1|Pbr034240.1|Pbr041444.1|Pbr035963.1|Pbr009954.1|Pbr000023.1|Pbr005017.1|Pbr000761.1|Pbr000764.1|Pbr028978.1|Pbr…	http://amigo.geneontology.org/amigo/term/GO:0045893
arachidonic acid metabolic process	Gene Ontology	GO:0019369	10	29	1.02305e-08	4.71901e-07	Pbr000313.1|Pbr022953.1|Pbr000173.1|Pbr008100.1|Pbr007086.1|Pbr007115.1|Pbr032606.2|Pbr017736.1|Pbr023367.3|Pbr017361.1	http://amigo.geneontology.org/amigo/term/GO:0019369
Golgi membrane	Gene Ontology	GO:0000139	40	616	1.42475e-08	6.44163e-07	Pbr010572.3|Pbr029047.1|Pbr042530.1|Pbr039447.1|Pbr027586.1|Pbr039841.1|Pbr001221.1|Pbr012546.1|Pbr034594.1|Pbr002060.1|Pbr038861.1|Pbr035944.1|Pbr023274.1|Pbr024821.1|Pbr041824.1|Pbr019205.3|Pbr032766.2|Pbr018446.1|Pbr015512.1|Pbr035544.1|Pbr017418.1|Pbr037375.1|Pbr009909.1|Pbr021189.1|Pbr029920.1|Pbr014647.1|Pbr032876.1|Pbr001222.1|Pbr011196.1|Pbr019310.1|Pbr014071.1|Pbr028593.1|Pbr021184.1|Pbr…	http://amigo.geneontology.org/amigo/term/GO:0000139
AMP binding	Gene Ontology	GO:0016208	8	14	1.43584e-08	6.44163e-07	Pbr012392.1|Pbr009476.1|Pbr000007.1|Pbr011353.1|Pbr028610.1|Pbr033622.1|Pbr012401.1|Pbr000738.2	http://amigo.geneontology.org/amigo/term/GO:0016208
regulation of mitochondrial translation	Gene Ontology	GO:0070129	7	8	1.47401e-08	6.52348e-07	Pbr020548.3|Pbr037760.1|Pbr014712.1|Pbr026093.1|Pbr036615.1|Pbr025482.1|Pbr024008.1	http://amigo.geneontology.org/amigo/term/GO:0070129
ubiquitin-protein transferase activity	Gene Ontology	GO:0004842	23	233	1.98579e-08	8.67128e-07	Pbr015077.1|Pbr017068.1|Pbr008270.2|Pbr014185.1|Pbr021419.1|Pbr014926.1|Pbr003140.1|Pbr017249.1|Pbr000778.1|Pbr008290.1|Pbr003739.1|Pbr003588.1|Pbr026248.1|Pbr016231.2|Pbr021141.1|Pbr002715.1|Pbr024182.1|Pbr017418.1|Pbr010609.1|Pbr013396.1|Pbr041786.1|Pbr017987.1|Pbr036118.1	http://amigo.geneontology.org/amigo/term/GO:0004842
positive regulation of apoptotic signaling pathway	Gene Ontology	GO:2001235	9	23	2.31752e-08	9.9867e-07	Pbr028028.1|Pbr017068.1|Pbr019092.1|Pbr023887.1|Pbr041786.1|Pbr018359.1|Pbr028031.1|Pbr021958.1|Pbr023145.1	http://amigo.geneontology.org/amigo/term/GO:2001235
viral process	Gene Ontology	GO:0016032	33	456	2.46184e-08	1.04708e-06	Pbr011196.1|Pbr039447.1|Pbr027586.1|Pbr002048.1|Pbr018445.1|Pbr033111.2|Pbr030040.1|Pbr015873.1|Pbr038233.1|Pbr021189.1|Pbr020218.3|Pbr041834.1|Pbr010275.2|Pbr032488.1|Pbr024821.1|Pbr005441.1|Pbr041681.1|Pbr029105.1|Pbr005879.1|Pbr042444.1|Pbr023465.1|Pbr015876.1|Pbr024010.1|Pbr017579.1|Pbr026941.1|Pbr038064.1|Pbr000764.1|Pbr042435.1|Pbr039517.1|Pbr016151.1|Pbr031936.1|Pbr012568.1|Pbr021184.1	http://amigo.geneontology.org/amigo/term/GO:0016032
monosaccharide binding	Gene Ontology	GO:0048029	7	9	2.56984e-08	1.06535e-06	Pbr012392.1|Pbr009476.1|Pbr000007.1|Pbr011353.1|Pbr028610.1|Pbr033622.1|Pbr012401.1	http://amigo.geneontology.org/amigo/term/GO:0048029
fructose 1,6-bisphosphate metabolic process	Gene Ontology	GO:0030388	7	9	2.56984e-08	1.06535e-06	Pbr012392.1|Pbr009476.1|Pbr000007.1|Pbr011353.1|Pbr028610.1|Pbr033622.1|Pbr012401.1	http://amigo.geneontology.org/amigo/term/GO:0030388
iron ion binding	Gene Ontology	GO:0005506	17	127	2.63862e-08	1.08018e-06	Pbr028226.1|Pbr042070.1|Pbr020046.1|Pbr022953.1|Pbr039657.1|Pbr003860.1|Pbr015204.1|Pbr008100.1|Pbr007086.1|Pbr005708.1|Pbr007115.1|Pbr014953.1|Pbr017736.1|Pbr017290.1|Pbr023367.3|Pbr009983.1|Pbr037977.1	http://amigo.geneontology.org/amigo/term/GO:0005506
cellular response to heat	Gene Ontology	GO:0034605	12	55	2.734e-08	1.10541e-06	Pbr015873.1|Pbr032488.1|Pbr005441.1|Pbr019005.1|Pbr028408.1|Pbr031936.1|Pbr038361.1|Pbr027100.1|Pbr030040.1|Pbr014926.1|Pbr024182.1|Pbr015876.1	http://amigo.geneontology.org/amigo/term/GO:0034605
protein-DNA complex	Gene Ontology	GO:0032993	11	44	3.11741e-08	1.24506e-06	Pbr029884.1|Pbr000023.1|Pbr015248.1|Pbr023774.1|Pbr031702.1|Pbr003581.1|Pbr024000.1|Pbr005457.1|Pbr040923.1|Pbr028164.1|Pbr033600.1	http://amigo.geneontology.org/amigo/term/GO:0032993
very long-chain fatty acid metabolic process	Gene Ontology	GO:0000038	8	16	3.17438e-08	1.25254e-06	Pbr022953.1|Pbr026191.1|Pbr042806.1|Pbr026188.1|Pbr007086.1|Pbr007115.1|Pbr017736.1|Pbr023367.3	http://amigo.geneontology.org/amigo/term/GO:0000038
intrinsic apoptotic signaling pathway in response to endoplasmic reticulum stress	Gene Ontology	GO:0070059	10	34	3.61012e-08	1.40752e-06	Pbr002622.1|Pbr028028.1|Pbr019092.1|Pbr023887.1|Pbr005768.1|Pbr027015.3|Pbr018359.1|Pbr028031.1|Pbr021958.1|Pbr027818.1	http://amigo.geneontology.org/amigo/term/GO:0070059
unfolded protein binding	Gene Ontology	GO:0051082	16	115	4.15766e-08	1.58571e-06	Pbr016407.1|Pbr016212.1|Pbr005387.1|Pbr004949.1|Pbr032488.1|Pbr033489.2|Pbr016402.1|Pbr030815.1|Pbr030040.1|Pbr022819.1|Pbr015046.1|Pbr020883.1|Pbr040813.1|Pbr024959.1|Pbr028936.1|Pbr034310.1	http://amigo.geneontology.org/amigo/term/GO:0051082
aromatase activity	Gene Ontology	GO:0070330	9	25	4.164e-08	1.58571e-06	Pbr009983.1|Pbr020046.1|Pbr022953.1|Pbr014953.1|Pbr007086.1|Pbr005708.1|Pbr007115.1|Pbr017736.1|Pbr023367.3	http://amigo.geneontology.org/amigo/term/GO:0070330
enzyme binding	Gene Ontology	GO:0019899	28	353	4.79115e-08	1.80357e-06	Pbr008517.1|Pbr020251.3|Pbr014979.1|Pbr013964.1|Pbr040020.3|Pbr030040.1|Pbr014926.1|Pbr038233.1|Pbr002013.2|Pbr012645.2|Pbr032488.1|Pbr035349.1|Pbr011984.1|Pbr014953.1|Pbr016242.1|Pbr018613.1|Pbr032861.1|Pbr036571.1|Pbr005708.1|Pbr016273.1|Pbr020046.1|Pbr025875.1|Pbr024182.1|Pbr029606.1|Pbr023332.1|Pbr029993.1|Pbr022055.2|Pbr001135.2	http://amigo.geneontology.org/amigo/term/GO:0019899
mitotic cell cycle	Gene Ontology	GO:0000278	17	134	5.36203e-08	1.99553e-06	Pbr010742.1|Pbr016231.2|Pbr028978.1|Pbr013713.1|Pbr003588.1|Pbr015228.1|Pbr003370.1|Pbr033541.1|Pbr034390.1|Pbr028470.1|Pbr039118.1|Pbr021054.1|Pbr023448.1|Pbr020158.1|Pbr000276.2|Pbr028408.1|Pbr024492.1	http://amigo.geneontology.org/amigo/term/GO:0000278
long-chain fatty acid biosynthetic process	Gene Ontology	GO:0042759	9	26	5.49454e-08	2.02187e-06	Pbr020046.1|Pbr035944.1|Pbr014953.1|Pbr013681.1|Pbr005708.1|Pbr041318.2|Pbr014893.1|Pbr020900.1|Pbr017361.1	http://amigo.geneontology.org/amigo/term/GO:0042759
chromatin remodeling	Gene Ontology	GO:0006338	15	102	5.70008e-08	2.0742e-06	Pbr009991.1|Pbr022725.1|Pbr011219.1|Pbr028978.1|Pbr013713.1|Pbr031045.1|Pbr015228.1|Pbr003370.1|Pbr041681.1|Pbr024000.1|Pbr031994.1|Pbr033541.1|Pbr027969.1|Pbr020440.1|Pbr027413.1	http://amigo.geneontology.org/amigo/term/GO:0006338
ubiquitin-dependent protein catabolic process	Gene Ontology	GO:0006511	25	292	6.44456e-08	2.31933e-06	Pbr002622.1|Pbr000276.2|Pbr004133.1|Pbr025746.1|Pbr014185.1|Pbr014926.1|Pbr032055.1|Pbr001107.1|Pbr020360.1|Pbr032459.1|Pbr027818.1|Pbr008290.1|Pbr003588.1|Pbr000727.1|Pbr026248.1|Pbr016231.2|Pbr021141.1|Pbr002715.1|Pbr024182.1|Pbr003865.1|Pbr005768.1|Pbr033826.1|Pbr041946.1|Pbr034240.1|Pbr036118.1	http://amigo.geneontology.org/amigo/term/GO:0006511
transmembrane transporter activity	Gene Ontology	GO:0022857	14	88	6.57298e-08	2.33984e-06	Pbr005959.1|Pbr037259.1|Pbr009144.1|Pbr016210.1|Pbr016835.1|Pbr017444.1|Pbr001221.1|Pbr018819.1|Pbr003083.1|Pbr041384.1|Pbr027045.1|Pbr039470.1|Pbr001222.1|Pbr017956.1	http://amigo.geneontology.org/amigo/term/GO:0022857
electron transfer activity	Gene Ontology	GO:0009055	13	74	6.91212e-08	2.43411e-06	Pbr023493.1|Pbr026526.1|Pbr023332.1|Pbr039380.2|Pbr032983.1|Pbr005767.1|Pbr006272.1|Pbr017974.1|Pbr001252.1|Pbr020609.1|Pbr007605.2|Pbr016381.1|Pbr015516.1	http://amigo.geneontology.org/amigo/term/GO:0009055
vesicle	Gene Ontology	GO:0031982	19	173	7.29475e-08	2.54152e-06	Pbr006161.1|Pbr041834.1|Pbr005933.1|Pbr021189.1|Pbr011196.1|Pbr035825.1|Pbr042813.1|Pbr009029.1|Pbr020104.1|Pbr038860.1|Pbr001188.1|Pbr020143.1|Pbr040799.1|Pbr016672.1|Pbr023353.1|Pbr024821.1|Pbr016835.1|Pbr015046.1|Pbr021184.1	http://amigo.geneontology.org/amigo/term/GO:0031982
dephosphorylation	Gene Ontology	GO:0016311	14	91	9.53604e-08	3.28742e-06	Pbr032319.1|Pbr012392.1|Pbr014893.1|Pbr011984.1|Pbr009476.1|Pbr026451.1|Pbr005202.1|Pbr010548.1|Pbr011353.1|Pbr033622.1|Pbr040451.1|Pbr012401.1|Pbr002251.1|Pbr008858.1	http://amigo.geneontology.org/amigo/term/GO:0016311
negative regulation of protein export from nucleus	Gene Ontology	GO:0046826	6	6	9.95811e-08	3.36214e-06	Pbr016930.1|Pbr019635.2|Pbr041442.1|Pbr030434.2|Pbr003010.1|Pbr003020.1	http://amigo.geneontology.org/amigo/term/GO:0046826
protein localization to endoplasmic reticulum	Gene Ontology	GO:0070972	6	6	9.95811e-08	3.36214e-06	Pbr032861.1|Pbr021189.1|Pbr011196.1|Pbr024821.1|Pbr021184.1|Pbr000140.1	http://amigo.geneontology.org/amigo/term/GO:0070972
lipid droplet	Gene Ontology	GO:0005811	14	93	1.21321e-07	4.05436e-06	Pbr023149.1|Pbr015873.1|Pbr029963.1|Pbr041266.3|Pbr005441.1|Pbr017230.1|Pbr027586.1|Pbr031936.1|Pbr001188.1|Pbr020732.1|Pbr019005.1|Pbr039700.1|Pbr039568.1|Pbr015876.1	http://amigo.geneontology.org/amigo/term/GO:0005811
branched-chain amino acid catabolic process	Gene Ontology	GO:0009083	8	20	1.23955e-07	4.10052e-06	Pbr008927.1|Pbr013832.1|Pbr019599.1|Pbr028792.1|Pbr004682.2|Pbr026918.3|Pbr019623.1|Pbr040393.1	http://amigo.geneontology.org/amigo/term/GO:0009083
cholesterol biosynthetic process	Gene Ontology	GO:0006695	10	40	1.32449e-07	4.33771e-06	Pbr042444.1|Pbr023149.1|Pbr041266.3|Pbr042435.1|Pbr017579.1|Pbr016121.1|Pbr014616.1|Pbr039568.1|Pbr019793.1|Pbr028702.1	http://amigo.geneontology.org/amigo/term/GO:0006695
lysosome	Gene Ontology	GO:0005764	23	262	1.42057e-07	4.60629e-06	Pbr037864.1|Pbr015547.1|Pbr006819.2|Pbr029119.1|Pbr018464.1|Pbr034344.1|Pbr033498.1|Pbr009144.1|Pbr013795.1|Pbr007701.1|Pbr006697.1|Pbr032861.1|Pbr036744.1|Pbr015813.1|Pbr013288.1|Pbr013396.1|Pbr023916.2|Pbr039700.1|Pbr007242.1|Pbr029744.1|Pbr023145.1|Pbr019768.1|Pbr041011.1	http://amigo.geneontology.org/amigo/term/GO:0005764
integral component of membrane	Gene Ontology	GO:0016021	132	3643	1.45592e-07	4.67466e-06	Pbr022903.1|Pbr011196.1|Pbr011481.1|Pbr009555.1|Pbr039841.1|Pbr021059.1|Pbr012978.1|Pbr039470.1|Pbr030043.1|Pbr026031.1|Pbr042358.1|Pbr039142.1|Pbr037977.1|Pbr031121.1|Pbr002278.1|Pbr001279.1|Pbr018446.1|Pbr016835.1|Pbr023367.3|Pbr005959.1|Pbr041824.1|Pbr000854.1|Pbr021189.1|Pbr036295.1|Pbr014647.1|Pbr020361.1|Pbr001816.1|Pbr013845.1|Pbr013396.1|Pbr041869.2|Pbr026233.1|Pbr036420.2|Pbr026038.1|Pbr…	http://amigo.geneontology.org/amigo/term/GO:0016021
positive regulation of DNA binding	Gene Ontology	GO:0043388	9	30	1.52251e-07	4.81232e-06	Pbr016930.1|Pbr040315.1|Pbr003020.1|Pbr019635.2|Pbr041442.1|Pbr030434.2|Pbr003010.1|Pbr037485.1|Pbr042103.1	http://amigo.geneontology.org/amigo/term/GO:0043388
cellular response to oxidative stress	Gene Ontology	GO:0034599	14	95	1.53493e-07	4.81232e-06	Pbr012546.1|Pbr009776.1|Pbr035503.1|Pbr017977.1|Pbr001535.2|Pbr023493.1|Pbr022064.1|Pbr037402.1|Pbr007750.1|Pbr009433.1|Pbr010092.1|Pbr016121.1|Pbr014616.1|Pbr007701.1	http://amigo.geneontology.org/amigo/term/GO:0034599
mitochondrial membrane	Gene Ontology	GO:0031966	15	111	1.54288e-07	4.81232e-06	Pbr011712.1|Pbr022903.1|Pbr000595.2|Pbr035037.1|Pbr000173.1|Pbr024010.1|Pbr033080.1|Pbr031058.1|Pbr017083.1|Pbr021953.1|Pbr020348.1|Pbr030327.1|Pbr001160.1|Pbr027932.1|Pbr005879.1	http://amigo.geneontology.org/amigo/term/GO:0031966
activation of cysteine-type endopeptidase activity involved in apoptotic process by cytochrome c	Gene Ontology	GO:0008635	6	7	1.81433e-07	5.50179e-06	Pbr028028.1|Pbr019092.1|Pbr023887.1|Pbr018359.1|Pbr028031.1|Pbr021958.1	http://amigo.geneontology.org/amigo/term/GO:0008635
positive regulation by host of viral genome replication	Gene Ontology	GO:0044829	6	7	1.81433e-07	5.50179e-06	Pbr021189.1|Pbr011196.1|Pbr033489.2|Pbr024821.1|Pbr021184.1|Pbr034310.1	http://amigo.geneontology.org/amigo/term/GO:0044829
cellular response to magnesium ion	Gene Ontology	GO:0071286	6	7	1.81433e-07	5.50179e-06	Pbr012392.1|Pbr009476.1|Pbr006819.2|Pbr011353.1|Pbr033622.1|Pbr012401.1	http://amigo.geneontology.org/amigo/term/GO:0071286
RNA polymerase II cis-regulatory region sequence-specific DNA binding	Gene Ontology	GO:0000978	39	656	1.8847e-07	5.66273e-06	Pbr002622.1|Pbr013713.1|Pbr015248.1|Pbr023774.1|Pbr003581.1|Pbr024282.1|Pbr038022.1|Pbr033600.1|Pbr021762.1|Pbr004049.1|Pbr037485.1|Pbr015228.1|Pbr003370.1|Pbr031702.1|Pbr020251.3|Pbr020440.1|Pbr040923.1|Pbr028164.1|Pbr027818.1|Pbr029884.1|Pbr011219.1|Pbr035825.1|Pbr031045.1|Pbr024283.1|Pbr039118.1|Pbr030761.1|Pbr024492.1|Pbr009991.1|Pbr000023.1|Pbr028978.1|Pbr029399.1|Pbr035756.1|Pbr040390.1|Pbr…	http://amigo.geneontology.org/amigo/term/GO:0000978
mitochondrial nucleoid	Gene Ontology	GO:0042645	10	43	2.36691e-07	6.99132e-06	Pbr020548.3|Pbr037760.1|Pbr014712.1|Pbr020883.1|Pbr033080.1|Pbr014086.1|Pbr036615.1|Pbr025482.1|Pbr020348.1|Pbr024008.1	http://amigo.geneontology.org/amigo/term/GO:0042645
regulation of gluconeogenesis	Gene Ontology	GO:0006111	7	14	2.36958e-07	6.99132e-06	Pbr012392.1|Pbr024010.1|Pbr009476.1|Pbr011353.1|Pbr033622.1|Pbr012401.1|Pbr005879.1	http://amigo.geneontology.org/amigo/term/GO:0006111
3'-5'-exoribonuclease activity	Gene Ontology	GO:0000175	9	32	2.4186e-07	7.07224e-06	Pbr026225.1|Pbr035503.1|Pbr004603.1|Pbr017977.1|Pbr020256.1|Pbr007750.1|Pbr015688.1|Pbr032237.1|Pbr019215.1	http://amigo.geneontology.org/amigo/term/GO:0000175
phosphatase activity	Gene Ontology	GO:0016791	11	56	2.62527e-07	7.60865e-06	Pbr032319.1|Pbr032570.1|Pbr026451.1|Pbr005202.1|Pbr014893.1|Pbr020158.1|Pbr017148.1|Pbr040451.1|Pbr013357.1|Pbr034548.1|Pbr008858.1	http://amigo.geneontology.org/amigo/term/GO:0016791
negative regulation of transcription by RNA polymerase II	Gene Ontology	GO:0000122	45	832	2.78575e-07	8.00292e-06	Pbr016930.1|Pbr013713.1|Pbr014953.1|Pbr005708.1|Pbr003010.1|Pbr024959.1|Pbr004049.1|Pbr037485.1|Pbr010427.1|Pbr029606.1|Pbr035349.1|Pbr014857.1|Pbr016402.1|Pbr015228.1|Pbr003370.1|Pbr041681.1|Pbr037054.1|Pbr022143.1|Pbr002770.1|Pbr030434.2|Pbr003020.1|Pbr032434.9|Pbr024000.1|Pbr023774.1|Pbr012392.1|Pbr011219.1|Pbr029884.1|Pbr031045.1|Pbr019635.2|Pbr009476.1|Pbr041442.1|Pbr012645.2|Pbr016231.2|Pbr…	http://amigo.geneontology.org/amigo/term/GO:0000122
motile cilium assembly	Gene Ontology	GO:0044458	8	23	2.96518e-07	8.44432e-06	Pbr008330.1|Pbr000606.1|Pbr031162.1|Pbr009954.1|Pbr014583.1|Pbr032492.1|Pbr005017.1|Pbr003511.1	http://amigo.geneontology.org/amigo/term/GO:0044458
peptide disulfide oxidoreductase activity	Gene Ontology	GO:0015037	6	8	3.11496e-07	8.71922e-06	Pbr016930.1|Pbr019635.2|Pbr041442.1|Pbr030434.2|Pbr003010.1|Pbr003020.1	http://amigo.geneontology.org/amigo/term/GO:0015037
mitochondrion transport along microtubule	Gene Ontology	GO:0047497	6	8	3.11496e-07	8.71922e-06	Pbr020548.3|Pbr037760.1|Pbr014712.1|Pbr036615.1|Pbr025482.1|Pbr024008.1	http://amigo.geneontology.org/amigo/term/GO:0047497
response to lipopolysaccharide	Gene Ontology	GO:0032496	16	137	3.646e-07	1.01192e-05	Pbr015873.1|Pbr032488.1|Pbr039380.2|Pbr014953.1|Pbr005441.1|Pbr032983.1|Pbr005708.1|Pbr005767.1|Pbr015357.1|Pbr031936.1|Pbr001252.1|Pbr033498.1|Pbr020046.1|Pbr030040.1|Pbr019510.1|Pbr015876.1	http://amigo.geneontology.org/amigo/term/GO:0032496
chaperone binding	Gene Ontology	GO:0051087	14	104	4.15212e-07	1.13535e-05	Pbr016407.1|Pbr007701.1|Pbr032488.1|Pbr021419.1|Pbr027015.3|Pbr006977.1|Pbr014926.1|Pbr040119.1|Pbr016212.1|Pbr030040.1|Pbr040813.1|Pbr003594.1|Pbr028936.1|Pbr024182.1	http://amigo.geneontology.org/amigo/term/GO:0051087
cell redox homeostasis	Gene Ontology	GO:0045454	11	59	4.16007e-07	1.13535e-05	Pbr016930.1|Pbr017974.1|Pbr019635.2|Pbr041442.1|Pbr023493.1|Pbr027015.3|Pbr037402.1|Pbr030434.2|Pbr003010.1|Pbr003020.1|Pbr033498.1	http://amigo.geneontology.org/amigo/term/GO:0045454
zinc ion binding	Gene Ontology	GO:0008270	44	820	4.62705e-07	1.25236e-05	Pbr017068.1|Pbr005387.1|Pbr004949.1|Pbr020251.3|Pbr029047.1|Pbr008108.1|Pbr001252.1|Pbr021419.1|Pbr019815.1|Pbr004049.1|Pbr008161.1|Pbr002715.1|Pbr035944.1|Pbr035052.1|Pbr038231.1|Pbr022143.1|Pbr003140.1|Pbr026387.1|Pbr007050.1|Pbr009009.1|Pbr034370.1|Pbr040451.1|Pbr007701.1|Pbr032058.2|Pbr010596.1|Pbr034866.1|Pbr013396.1|Pbr016231.2|Pbr005974.1|Pbr019310.1|Pbr026941.1|Pbr040236.1|Pbr039380.2|Pbr…	http://amigo.geneontology.org/amigo/term/GO:0008270
positive regulation of histone H3-K4 methylation	Gene Ontology	GO:0051571	7	16	4.8051e-07	1.28989e-05	Pbr028978.1|Pbr013713.1|Pbr015228.1|Pbr003370.1|Pbr002093.1|Pbr003336.1|Pbr033541.1	http://amigo.geneontology.org/amigo/term/GO:0051571
transferase activity, transferring glycosyl groups	Gene Ontology	GO:0016757	8	25	5.0168e-07	1.33577e-05	Pbr038359.1|Pbr028593.1|Pbr039841.1|Pbr033075.1|Pbr012546.1|Pbr002011.1|Pbr023512.1|Pbr013643.1	http://amigo.geneontology.org/amigo/term/GO:0016757
negative regulation of hydrogen peroxide-induced cell death	Gene Ontology	GO:1903206	6	9	5.09333e-07	1.34521e-05	Pbr016930.1|Pbr019635.2|Pbr041442.1|Pbr030434.2|Pbr003010.1|Pbr003020.1	http://amigo.geneontology.org/amigo/term/GO:1903206
protein deubiquitination	Gene Ontology	GO:0016579	22	262	5.30671e-07	1.39036e-05	Pbr019005.1|Pbr004133.1|Pbr011979.1|Pbr021419.1|Pbr020440.1|Pbr008333.1|Pbr011984.1|Pbr015305.1|Pbr031045.1|Pbr032459.1|Pbr023319.1|Pbr033616.1|Pbr005879.1|Pbr011219.1|Pbr035825.1|Pbr024010.1|Pbr020360.1|Pbr016231.2|Pbr009991.1|Pbr003865.1|Pbr034240.1|Pbr023447.1	http://amigo.geneontology.org/amigo/term/GO:0016579
specific granule membrane	Gene Ontology	GO:0035579	13	91	5.83598e-07	1.51689e-05	Pbr023555.1|Pbr000849.1|Pbr027045.1|Pbr041939.1|Pbr005163.1|Pbr017956.1|Pbr023493.1|Pbr039192.1|Pbr023734.1|Pbr011497.1|Pbr028953.2|Pbr006681.1|Pbr039142.1	http://amigo.geneontology.org/amigo/term/GO:0035579
steroid biosynthetic process	Gene Ontology	GO:0006694	8	26	6.4323e-07	1.65872e-05	Pbr022903.1|Pbr023149.1|Pbr020046.1|Pbr041266.3|Pbr015204.1|Pbr017290.1|Pbr005708.1|Pbr014953.1	http://amigo.geneontology.org/amigo/term/GO:0006694
cysteine-type endopeptidase activator activity involved in apoptotic process	Gene Ontology	GO:0008656	7	17	6.65297e-07	1.70222e-05	Pbr028028.1|Pbr019092.1|Pbr023887.1|Pbr018359.1|Pbr028031.1|Pbr021958.1|Pbr023145.1	http://amigo.geneontology.org/amigo/term/GO:0008656
beta-tubulin binding	Gene Ontology	GO:0048487	9	37	6.88408e-07	1.7477e-05	Pbr020548.3|Pbr037760.1|Pbr014712.1|Pbr020251.3|Pbr036615.1|Pbr025482.1|Pbr001135.2|Pbr024008.1|Pbr000140.1	http://amigo.geneontology.org/amigo/term/GO:0048487
fructose metabolic process	Gene Ontology	GO:0006000	6	10	7.99513e-07	2.01416e-05	Pbr012392.1|Pbr009476.1|Pbr011353.1|Pbr033622.1|Pbr012401.1|Pbr002251.1	http://amigo.geneontology.org/amigo/term/GO:0006000
negative regulation of G0 to G1 transition	Gene Ontology	GO:0070317	9	39	1.00701e-06	2.51752e-05	Pbr028028.1|Pbr006298.1|Pbr023887.1|Pbr019092.1|Pbr018359.1|Pbr016231.2|Pbr028031.1|Pbr021958.1|Pbr027413.1	http://amigo.geneontology.org/amigo/term/GO:0070317
condensed nuclear chromosome	Gene Ontology	GO:0000794	8	28	1.0306e-06	2.55698e-05	Pbr020548.3|Pbr037760.1|Pbr014712.1|Pbr036615.1|Pbr025482.1|Pbr021054.1|Pbr024008.1|Pbr038233.1	http://amigo.geneontology.org/amigo/term/GO:0000794
sphingolipid biosynthetic process	Gene Ontology	GO:0030148	10	52	1.08916e-06	2.68196e-05	Pbr009538.1|Pbr021189.1|Pbr011196.1|Pbr024821.1|Pbr003648.1|Pbr042070.1|Pbr032029.1|Pbr030043.1|Pbr013612.1|Pbr021184.1	http://amigo.geneontology.org/amigo/term/GO:0030148
L-phenylalanine catabolic process	Gene Ontology	GO:0006559	6	11	1.21224e-06	2.92788e-05	Pbr020198.1|Pbr019684.1|Pbr020197.1|Pbr026742.1|Pbr038270.1|Pbr013795.1	http://amigo.geneontology.org/amigo/term/GO:0006559
synaptic vesicle uncoating	Gene Ontology	GO:0016191	5	5	1.25161e-06	2.92788e-05	Pbr020143.1|Pbr007387.1|Pbr006161.1|Pbr005933.1|Pbr020104.1	http://amigo.geneontology.org/amigo/term/GO:0016191
leukotriene B4 catabolic process	Gene Ontology	GO:0036101	5	5	1.25161e-06	2.92788e-05	Pbr023367.3|Pbr007086.1|Pbr017736.1|Pbr022953.1|Pbr007115.1	http://amigo.geneontology.org/amigo/term/GO:0036101
alkane 1-monooxygenase activity	Gene Ontology	GO:0018685	5	5	1.25161e-06	2.92788e-05	Pbr023367.3|Pbr007086.1|Pbr017736.1|Pbr022953.1|Pbr007115.1	http://amigo.geneontology.org/amigo/term/GO:0018685
leukotriene-B4 20-monooxygenase activity	Gene Ontology	GO:0050051	5	5	1.25161e-06	2.92788e-05	Pbr023367.3|Pbr007086.1|Pbr017736.1|Pbr022953.1|Pbr007115.1	http://amigo.geneontology.org/amigo/term/GO:0050051
fatty acid omega-oxidation	Gene Ontology	GO:0010430	5	5	1.25161e-06	2.92788e-05	Pbr039380.2|Pbr032983.1|Pbr001252.1|Pbr040236.1|Pbr005767.1	http://amigo.geneontology.org/amigo/term/GO:0010430
phylloquinone catabolic process	Gene Ontology	GO:0042376	5	5	1.25161e-06	2.92788e-05	Pbr023367.3|Pbr007086.1|Pbr017736.1|Pbr022953.1|Pbr007115.1	http://amigo.geneontology.org/amigo/term/GO:0042376
cellular response to hydrogen peroxide	Gene Ontology	GO:0070301	11	67	1.27205e-06	2.95458e-05	Pbr028978.1|Pbr013713.1|Pbr020251.3|Pbr028390.1|Pbr003370.1|Pbr001135.2|Pbr033541.1|Pbr020158.1|Pbr016121.1|Pbr014616.1|Pbr015228.1	http://amigo.geneontology.org/amigo/term/GO:0070301
pyridoxal phosphate binding	Gene Ontology	GO:0030170	10	54	1.47402e-06	3.39959e-05	Pbr016069.1|Pbr002013.2|Pbr023685.1|Pbr028003.1|Pbr001269.1|Pbr038355.1|Pbr038270.1|Pbr025875.1|Pbr015895.1|Pbr024919.1	http://amigo.geneontology.org/amigo/term/GO:0030170
heme binding	Gene Ontology	GO:0020037	15	135	1.4855e-06	3.40211e-05	Pbr009983.1|Pbr023493.1|Pbr020046.1|Pbr022953.1|Pbr003860.1|Pbr015204.1|Pbr017290.1|Pbr007086.1|Pbr005708.1|Pbr007115.1|Pbr014953.1|Pbr042070.1|Pbr017736.1|Pbr023367.3|Pbr002013.2	http://amigo.geneontology.org/amigo/term/GO:0020037
regulation of hematopoietic stem cell differentiation	Gene Ontology	GO:1902036	11	69	1.64554e-06	3.7388e-05	Pbr010275.2|Pbr028978.1|Pbr013713.1|Pbr015228.1|Pbr003370.1|Pbr033541.1|Pbr004133.1|Pbr020360.1|Pbr034240.1|Pbr023319.1|Pbr033616.1	http://amigo.geneontology.org/amigo/term/GO:1902036
microtubule	Gene Ontology	GO:0005874	23	305	1.65534e-06	3.7388e-05	Pbr014712.1|Pbr020251.3|Pbr036615.1|Pbr025482.1|Pbr001160.1|Pbr024008.1|Pbr001878.1|Pbr007387.1|Pbr010742.1|Pbr023448.1|Pbr037370.1|Pbr023353.1|Pbr023537.1|Pbr037760.1|Pbr031058.1|Pbr028949.1|Pbr041299.1|Pbr020548.3|Pbr041939.1|Pbr021953.1|Pbr021054.1|Pbr034390.1|Pbr001135.2	http://amigo.geneontology.org/amigo/term/GO:0005874
Hsp90 protein binding	Gene Ontology	GO:0051879	9	42	1.72081e-06	3.80786e-05	Pbr020046.1|Pbr020251.3|Pbr005708.1|Pbr014953.1|Pbr006977.1|Pbr014926.1|Pbr001135.2|Pbr020158.1|Pbr024182.1	http://amigo.geneontology.org/amigo/term/GO:0051879
fatty acid biosynthetic process	Gene Ontology	GO:0006633	9	42	1.72081e-06	3.80786e-05	Pbr002622.1|Pbr042070.1|Pbr016062.1|Pbr017083.1|Pbr032606.2|Pbr000313.1|Pbr016121.1|Pbr014616.1|Pbr027818.1	http://amigo.geneontology.org/amigo/term/GO:0006633
mRNA transport	Gene Ontology	GO:0051028	9	42	1.72081e-06	3.80786e-05	Pbr020548.3|Pbr037760.1|Pbr014712.1|Pbr036615.1|Pbr025482.1|Pbr041318.2|Pbr013681.1|Pbr024008.1|Pbr020900.1	http://amigo.geneontology.org/amigo/term/GO:0051028
ethanol oxidation	Gene Ontology	GO:0006069	6	12	1.78399e-06	3.92118e-05	Pbr040236.1|Pbr039380.2|Pbr032983.1|Pbr005767.1|Pbr001252.1|Pbr000738.2	http://amigo.geneontology.org/amigo/term/GO:0006069
nucleolus	Gene Ontology	GO:0005730	43	839	1.92885e-06	4.21133e-05	Pbr022903.1|Pbr001707.1|Pbr020883.1|Pbr009066.1|Pbr017068.1|Pbr016482.1|Pbr040468.2|Pbr039199.1|Pbr028470.1|Pbr017148.1|Pbr006679.3|Pbr000397.1|Pbr025250.1|Pbr008161.1|Pbr006807.1|Pbr019205.3|Pbr008650.1|Pbr038878.1|Pbr035214.1|Pbr002770.1|Pbr016242.1|Pbr018613.1|Pbr001716.1|Pbr012904.1|Pbr008208.1|Pbr037375.1|Pbr003588.1|Pbr008644.1|Pbr004173.1|Pbr007395.1|Pbr034548.1|Pbr021907.1|Pbr035963.1|Pbr…	http://amigo.geneontology.org/amigo/term/GO:0005730
error-free translesion synthesis	Gene Ontology	GO:0070987	7	21	2.10573e-06	4.56706e-05	Pbr035502.1|Pbr003865.1|Pbr019005.1|Pbr002770.1|Pbr037059.1|Pbr007749.1|Pbr036118.1	http://amigo.geneontology.org/amigo/term/GO:0070987
NF-kappaB-inducing kinase activity	Gene Ontology	GO:0004704	5	6	2.25233e-06	4.78985e-05	Pbr031936.1|Pbr005441.1|Pbr024481.1|Pbr015873.1|Pbr015876.1	http://amigo.geneontology.org/amigo/term/GO:0004704
ATPase-coupled xenobiotic transmembrane transporter activity	Gene Ontology	GO:0008559	5	6	2.25233e-06	4.78985e-05	Pbr027266.1|Pbr008859.1|Pbr000573.1|Pbr027932.1|Pbr030327.1	http://amigo.geneontology.org/amigo/term/GO:0008559
demethylase activity	Gene Ontology	GO:0032451	5	6	2.25233e-06	4.78985e-05	Pbr014953.1|Pbr012645.2|Pbr005708.1|Pbr029606.1|Pbr020046.1	http://amigo.geneontology.org/amigo/term/GO:0032451
activation of protein kinase B activity	Gene Ontology	GO:0032148	8	32	2.42073e-06	5.04962e-05	Pbr016930.1|Pbr010739.1|Pbr034534.1|Pbr041442.1|Pbr019635.2|Pbr030434.2|Pbr003010.1|Pbr003020.1	http://amigo.geneontology.org/amigo/term/GO:0032148
positive regulation of Ras protein signal transduction	Gene Ontology	GO:0046579	8	32	2.42073e-06	5.04962e-05	Pbr019510.1|Pbr001346.2|Pbr008783.1|Pbr011627.1|Pbr026443.1|Pbr025029.1|Pbr005520.1|Pbr005517.1	http://amigo.geneontology.org/amigo/term/GO:0046579
histone acetyltransferase complex	Gene Ontology	GO:0000123	8	32	2.42073e-06	5.04962e-05	Pbr040290.1|Pbr011219.1|Pbr027155.1|Pbr024010.1|Pbr002093.1|Pbr002892.1|Pbr031045.1|Pbr005879.1	http://amigo.geneontology.org/amigo/term/GO:0000123
DNA repair	Gene Ontology	GO:0006281	19	224	2.70755e-06	5.61217e-05	Pbr009991.1|Pbr019005.1|Pbr039848.1|Pbr038749.1|Pbr014926.1|Pbr016273.1|Pbr040020.3|Pbr030845.1|Pbr035502.1|Pbr016482.1|Pbr012713.2|Pbr037059.1|Pbr020440.1|Pbr013964.1|Pbr007749.1|Pbr020158.1|Pbr023447.1|Pbr024182.1|Pbr006679.3	http://amigo.geneontology.org/amigo/term/GO:0006281
tau protein binding	Gene Ontology	GO:0048156	9	45	2.83364e-06	5.83658e-05	Pbr035825.1|Pbr020251.3|Pbr001135.2|Pbr014926.1|Pbr001705.1|Pbr020158.1|Pbr016121.1|Pbr014616.1|Pbr024182.1	http://amigo.geneontology.org/amigo/term/GO:0048156
single-stranded DNA binding	Gene Ontology	GO:0003697	13	107	3.01384e-06	6.16111e-05	Pbr018613.1|Pbr037760.1|Pbr020548.3|Pbr032488.1|Pbr030009.1|Pbr014712.1|Pbr016273.1|Pbr040020.3|Pbr036615.1|Pbr025482.1|Pbr013964.1|Pbr030040.1|Pbr024008.1	http://amigo.geneontology.org/amigo/term/GO:0003697
RNA helicase activity	Gene Ontology	GO:0003724	11	74	3.02882e-06	6.16111e-05	Pbr026804.1|Pbr037803.1|Pbr029373.1|Pbr029105.1|Pbr025806.1|Pbr033111.2|Pbr039199.1|Pbr009726.1|Pbr021907.1|Pbr035214.1|Pbr026937.1	http://amigo.geneontology.org/amigo/term/GO:0003724
mitochondrion organization	Gene Ontology	GO:0007005	12	91	3.35067e-06	6.77372e-05	Pbr011219.1|Pbr016402.1|Pbr025100.1|Pbr033080.1|Pbr024127.1|Pbr032058.2|Pbr022819.1|Pbr020348.1|Pbr031045.1|Pbr024959.1|Pbr027201.1|Pbr019959.2	http://amigo.geneontology.org/amigo/term/GO:0007005
renal water homeostasis	Gene Ontology	GO:0003091	8	34	3.57182e-06	7.1765e-05	Pbr042813.1|Pbr022953.1|Pbr007086.1|Pbr038860.1|Pbr007115.1|Pbr017736.1|Pbr023367.3|Pbr009029.1	http://amigo.geneontology.org/amigo/term/GO:0003091
positive regulation of histone H3-K9 methylation	Gene Ontology	GO:0051574	5	7	3.79e-06	7.52258e-05	Pbr015228.1|Pbr003370.1|Pbr033541.1|Pbr028978.1|Pbr013713.1	http://amigo.geneontology.org/amigo/term/GO:0051574
alcohol dehydrogenase activity, zinc-dependent	Gene Ontology	GO:0004024	5	7	3.79e-06	7.52258e-05	Pbr039380.2|Pbr032983.1|Pbr001252.1|Pbr040236.1|Pbr005767.1	http://amigo.geneontology.org/amigo/term/GO:0004024
cell division	Gene Ontology	GO:0051301	24	346	3.83495e-06	7.56593e-05	Pbr032055.1|Pbr025746.1|Pbr028408.1|Pbr027699.1|Pbr017148.1|Pbr034548.1|Pbr026094.1|Pbr039848.1|Pbr041681.1|Pbr029872.1|Pbr015305.1|Pbr023448.1|Pbr003598.2|Pbr003588.1|Pbr020732.1|Pbr018077.1|Pbr000276.2|Pbr028949.1|Pbr041299.1|Pbr027520.1|Pbr016151.1|Pbr027513.1|Pbr034390.1|Pbr041946.1	http://amigo.geneontology.org/amigo/term/GO:0051301
RNA polymerase II transcription regulator complex	Gene Ontology	GO:0090575	10	61	3.90455e-06	7.65712e-05	Pbr010427.1|Pbr000023.1|Pbr035349.1|Pbr015248.1|Pbr031702.1|Pbr003581.1|Pbr005457.1|Pbr040923.1|Pbr028164.1|Pbr033600.1	http://amigo.geneontology.org/amigo/term/GO:0090575
regulation of cellular response to heat	Gene Ontology	GO:1900034	11	77	4.27667e-06	8.33696e-05	Pbr016407.1|Pbr038064.1|Pbr028936.1|Pbr034368.1|Pbr002048.1|Pbr016151.1|Pbr014857.1|Pbr031223.1|Pbr012568.1|Pbr001705.1|Pbr035963.1	http://amigo.geneontology.org/amigo/term/GO:1900034
RNA phosphodiester bond hydrolysis, exonucleolytic	Gene Ontology	GO:0090503	8	35	4.30273e-06	8.33812e-05	Pbr026225.1|Pbr004603.1|Pbr035503.1|Pbr017977.1|Pbr020256.1|Pbr007750.1|Pbr032237.1|Pbr019215.1	http://amigo.geneontology.org/amigo/term/GO:0090503
specific granule lumen	Gene Ontology	GO:0035580	10	62	4.44432e-06	8.56184e-05	Pbr000662.1|Pbr026191.1|Pbr042806.1|Pbr026188.1|Pbr008108.1|Pbr007242.1|Pbr029119.1|Pbr034344.1|Pbr006697.1|Pbr030688.1	http://amigo.geneontology.org/amigo/term/GO:0035580
perinuclear region of cytoplasm	Gene Ontology	GO:0048471	37	697	4.72052e-06	9.04076e-05	Pbr016407.1|Pbr022984.1|Pbr029047.1|Pbr019005.1|Pbr011196.1|Pbr014712.1|Pbr033489.2|Pbr036615.1|Pbr025482.1|Pbr020251.3|Pbr024008.1|Pbr007387.1|Pbr029920.1|Pbr039196.1|Pbr019205.3|Pbr038860.1|Pbr039139.1|Pbr037375.1|Pbr042813.1|Pbr037760.1|Pbr023465.1|Pbr021189.1|Pbr030009.1|Pbr001188.1|Pbr028936.1|Pbr019310.1|Pbr034310.1|Pbr020548.3|Pbr023615.1|Pbr004178.1|Pbr021184.1|Pbr034828.1|Pbr016672.1|Pbr…	http://amigo.geneontology.org/amigo/term/GO:0048471
cadherin binding	Gene Ontology	GO:0045296	22	305	5.38352e-06	0.000102506	Pbr011196.1|Pbr001535.2|Pbr037402.1|Pbr040799.1|Pbr027699.1|Pbr027554.1|Pbr009212.1|Pbr003040.1|Pbr024821.1|Pbr029872.1|Pbr024210.1|Pbr016242.1|Pbr029105.1|Pbr008074.1|Pbr011219.1|Pbr021189.1|Pbr031045.1|Pbr034252.1|Pbr016672.1|Pbr006819.2|Pbr023353.1|Pbr021184.1	http://amigo.geneontology.org/amigo/term/GO:0045296
intrinsic apoptotic signaling pathway	Gene Ontology	GO:0097193	7	25	5.53863e-06	0.00010485	Pbr028028.1|Pbr019092.1|Pbr023887.1|Pbr029105.1|Pbr018359.1|Pbr028031.1|Pbr021958.1	http://amigo.geneontology.org/amigo/term/GO:0097193
fatty acid metabolic process	Gene Ontology	GO:0006631	10	64	5.72045e-06	0.000107054	Pbr042070.1|Pbr020046.1|Pbr000173.1|Pbr014953.1|Pbr005708.1|Pbr015357.1|Pbr037490.1|Pbr012851.1|Pbr024635.1|Pbr005761.1	http://amigo.geneontology.org/amigo/term/GO:0006631
manganese ion binding	Gene Ontology	GO:0030145	10	64	5.72045e-06	0.000107054	Pbr006679.3|Pbr006071.1|Pbr001707.1|Pbr006272.1|Pbr038502.1|Pbr016482.1|Pbr020609.1|Pbr023893.1|Pbr027409.1|Pbr015516.1	http://amigo.geneontology.org/amigo/term/GO:0030145
positive regulation of transforming growth factor beta production	Gene Ontology	GO:0071636	5	8	6.04536e-06	0.000111856	Pbr015228.1|Pbr003370.1|Pbr033541.1|Pbr028978.1|Pbr013713.1	http://amigo.geneontology.org/amigo/term/GO:0071636
hydrogen peroxide biosynthetic process	Gene Ontology	GO:0050665	5	8	6.04536e-06	0.000111856	Pbr014953.1|Pbr023493.1|Pbr005708.1|Pbr007701.1|Pbr020046.1	http://amigo.geneontology.org/amigo/term/GO:0050665
CCR4-NOT complex	Gene Ontology	GO:0030014	6	16	6.64372e-06	0.000122237	Pbr026225.1|Pbr008290.1|Pbr014185.1|Pbr026248.1|Pbr017886.1|Pbr027801.1	http://amigo.geneontology.org/amigo/term/GO:0030014
p53 binding	Gene Ontology	GO:0002039	10	66	7.30206e-06	0.000133599	Pbr012645.2|Pbr032488.1|Pbr020767.1|Pbr011984.1|Pbr029606.1|Pbr030040.1|Pbr001705.1|Pbr038233.1|Pbr029788.1|Pbr036118.1	http://amigo.geneontology.org/amigo/term/GO:0002039
peroxisomal matrix	Gene Ontology	GO:0005782	9	52	8.04017e-06	0.00014589	Pbr032488.1|Pbr026191.1|Pbr042806.1|Pbr010596.1|Pbr003502.1|Pbr008108.1|Pbr030040.1|Pbr014893.1|Pbr026188.1	http://amigo.geneontology.org/amigo/term/GO:0005782
ion transport	Gene Ontology	GO:0006811	12	100	8.06293e-06	0.00014589	Pbr023555.1|Pbr000849.1|Pbr011497.1|Pbr005163.1|Pbr012061.2|Pbr003083.1|Pbr041384.1|Pbr023734.1|Pbr009144.1|Pbr036179.1|Pbr006681.1|Pbr039142.1	http://amigo.geneontology.org/amigo/term/GO:0006811
misfolded protein binding	Gene Ontology	GO:0051787	7	27	8.51549e-06	0.000153232	Pbr005768.1|Pbr020251.3|Pbr020883.1|Pbr027015.3|Pbr001135.2|Pbr014926.1|Pbr024182.1	http://amigo.geneontology.org/amigo/term/GO:0051787
NAD binding	Gene Ontology	GO:0051287	8	39	8.62485e-06	0.000154352	Pbr040236.1|Pbr006272.1|Pbr017844.1|Pbr001188.1|Pbr001939.1|Pbr020609.1|Pbr016381.1|Pbr015516.1	http://amigo.geneontology.org/amigo/term/GO:0051287
lysosomal membrane	Gene Ontology	GO:0005765	22	318	9.95842e-06	0.000176716	Pbr005163.1|Pbr012061.2|Pbr023734.1|Pbr029119.1|Pbr027890.1|Pbr039142.1|Pbr023555.1|Pbr034344.1|Pbr039192.1|Pbr031312.1|Pbr009144.1|Pbr006697.1|Pbr035544.1|Pbr013288.1|Pbr039700.1|Pbr007242.1|Pbr006681.1|Pbr001908.1|Pbr000849.1|Pbr042104.1|Pbr011497.1|Pbr028953.2	http://amigo.geneontology.org/amigo/term/GO:0005765
RNA splicing	Gene Ontology	GO:0008380	15	160	9.98241e-06	0.000176716	Pbr029023.1|Pbr042651.1|Pbr041061.1|Pbr003233.1|Pbr013767.1|Pbr013788.1|Pbr038878.1|Pbr034866.1|Pbr041318.2|Pbr013681.1|Pbr041791.1|Pbr039199.1|Pbr007395.1|Pbr020900.1|Pbr035214.1	http://amigo.geneontology.org/amigo/term/GO:0008380
neuron apoptotic process	Gene Ontology	GO:0051402	8	40	1.01484e-05	0.000178689	Pbr028028.1|Pbr019092.1|Pbr023887.1|Pbr041681.1|Pbr001188.1|Pbr018359.1|Pbr028031.1|Pbr021958.1	http://amigo.geneontology.org/amigo/term/GO:0051402
protein transport	Gene Ontology	GO:0015031	22	320	1.09129e-05	0.000191122	Pbr002622.1|Pbr005163.1|Pbr039700.1|Pbr027586.1|Pbr027699.1|Pbr023734.1|Pbr039142.1|Pbr023555.1|Pbr027852.1|Pbr027818.1|Pbr037375.1|Pbr032861.1|Pbr023465.1|Pbr008668.1|Pbr041869.2|Pbr009029.1|Pbr006681.1|Pbr023615.1|Pbr000849.1|Pbr033538.1|Pbr011497.1|Pbr000140.1	http://amigo.geneontology.org/amigo/term/GO:0015031
activation of cysteine-type endopeptidase activity involved in apoptotic process	Gene Ontology	GO:0006919	11	86	1.10848e-05	0.000193099	Pbr028028.1|Pbr002764.1|Pbr019092.1|Pbr023887.1|Pbr032488.1|Pbr019005.1|Pbr018359.1|Pbr030040.1|Pbr028031.1|Pbr021958.1|Pbr023145.1	http://amigo.geneontology.org/amigo/term/GO:0006919
intracellular anatomical structure	Gene Ontology	GO:0005622	13	123	1.20144e-05	0.000208186	Pbr021860.2|Pbr037803.1|Pbr013889.2|Pbr000761.1|Pbr000148.1|Pbr038163.1|Pbr017230.1|Pbr025027.1|Pbr040315.1|Pbr023685.1|Pbr012713.2|Pbr010574.1|Pbr000140.1	http://amigo.geneontology.org/amigo/term/GO:0005622
regulation of clathrin-dependent endocytosis	Gene Ontology	GO:2000369	5	10	1.35916e-05	0.000231836	Pbr020143.1|Pbr006161.1|Pbr027852.1|Pbr005933.1|Pbr020104.1	http://amigo.geneontology.org/amigo/term/GO:2000369
transepithelial transport	Gene Ontology	GO:0070633	5	10	1.35916e-05	0.000231836	Pbr027266.1|Pbr008859.1|Pbr000573.1|Pbr027932.1|Pbr030327.1	http://amigo.geneontology.org/amigo/term/GO:0070633
integral component of mitochondrial membrane	Gene Ontology	GO:0032592	5	10	1.35916e-05	0.000231836	Pbr019959.2|Pbr027201.1|Pbr024127.1|Pbr035037.1|Pbr040467.1	http://amigo.geneontology.org/amigo/term/GO:0032592
RNA polymerase II transcription factor binding	Gene Ontology	GO:0001085	9	56	1.36893e-05	0.000232292	Pbr012392.1|Pbr012645.2|Pbr029606.1|Pbr009476.1|Pbr011353.1|Pbr022055.2|Pbr033622.1|Pbr001705.1|Pbr012401.1	http://amigo.geneontology.org/amigo/term/GO:0001085
mitochondrial transport	Gene Ontology	GO:0006839	6	19	1.48939e-05	0.00025143	Pbr011712.1|Pbr022064.1|Pbr025027.1|Pbr040467.1|Pbr010092.1|Pbr009433.1	http://amigo.geneontology.org/amigo/term/GO:0006839
peroxisome	Gene Ontology	GO:0005777	12	108	1.63652e-05	0.000274493	Pbr007701.1|Pbr000173.1|Pbr042806.1|Pbr010596.1|Pbr003502.1|Pbr026191.1|Pbr027586.1|Pbr008108.1|Pbr026188.1|Pbr003594.1|Pbr014893.1|Pbr028702.1	http://amigo.geneontology.org/amigo/term/GO:0005777
cell projection	Gene Ontology	GO:0042995	13	127	1.64277e-05	0.000274493	Pbr011984.1|Pbr007629.1|Pbr007822.1|Pbr010739.1|Pbr018464.1|Pbr023274.1|Pbr024010.1|Pbr034534.1|Pbr015482.2|Pbr041933.2|Pbr034252.1|Pbr009909.1|Pbr005879.1	http://amigo.geneontology.org/amigo/term/GO:0042995
protein ubiquitination	Gene Ontology	GO:0016567	28	486	1.68167e-05	0.000279567	Pbr015077.1|Pbr017068.1|Pbr008270.2|Pbr014926.1|Pbr002060.1|Pbr002715.1|Pbr020767.1|Pbr019005.1|Pbr003140.1|Pbr017418.1|Pbr008290.1|Pbr003739.1|Pbr003588.1|Pbr000727.1|Pbr008668.1|Pbr033826.1|Pbr000276.2|Pbr021141.1|Pbr004215.2|Pbr024182.1|Pbr014185.1|Pbr041786.1|Pbr026248.1|Pbr013396.1|Pbr035052.1|Pbr007730.1|Pbr017987.1|Pbr036118.1	http://amigo.geneontology.org/amigo/term/GO:0016567
positive regulation of proteolysis	Gene Ontology	GO:0045862	6	20	1.89972e-05	0.000314221	Pbr000761.1|Pbr024010.1|Pbr027699.1|Pbr014926.1|Pbr024182.1|Pbr005879.1	http://amigo.geneontology.org/amigo/term/GO:0045862
regulation of synapse structure or activity	Gene Ontology	GO:0050803	5	11	1.94062e-05	0.000316195	Pbr041384.1|Pbr021953.1|Pbr001160.1|Pbr003083.1|Pbr031058.1	http://amigo.geneontology.org/amigo/term/GO:0050803
response to redox state	Gene Ontology	GO:0051775	5	11	1.94062e-05	0.000316195	Pbr039380.2|Pbr017974.1|Pbr032983.1|Pbr001252.1|Pbr005767.1	http://amigo.geneontology.org/amigo/term/GO:0051775
protein folding in endoplasmic reticulum	Gene Ontology	GO:0034975	5	11	1.94062e-05	0.000316195	Pbr024821.1|Pbr021184.1|Pbr021189.1|Pbr011196.1|Pbr027015.3	http://amigo.geneontology.org/amigo/term/GO:0034975
flavin adenine dinucleotide binding	Gene Ontology	GO:0050660	9	59	1.98842e-05	0.000322379	Pbr028867.1|Pbr028870.1|Pbr029606.1|Pbr023332.1|Pbr023493.1|Pbr021773.1|Pbr008877.1|Pbr012645.2|Pbr032485.1	http://amigo.geneontology.org/amigo/term/GO:0050660
neuromuscular junction	Gene Ontology	GO:0031594	10	76	2.21747e-05	0.000355991	Pbr040323.3|Pbr018087.1|Pbr016402.1|Pbr002450.2|Pbr039192.1|Pbr022819.1|Pbr006819.2|Pbr033922.1|Pbr024959.1|Pbr034590.1	http://amigo.geneontology.org/amigo/term/GO:0031594
cellular oxidant detoxification	Gene Ontology	GO:0098869	10	76	2.21747e-05	0.000355991	Pbr016930.1|Pbr038163.1|Pbr019635.2|Pbr041442.1|Pbr030434.2|Pbr003010.1|Pbr003020.1|Pbr025554.1|Pbr017361.1|Pbr005794.1	http://amigo.geneontology.org/amigo/term/GO:0098869
lysosomal lumen	Gene Ontology	GO:0043202	11	94	2.3633e-05	0.000377552	Pbr037864.1|Pbr036744.1|Pbr034344.1|Pbr015813.1|Pbr013288.1|Pbr019768.1|Pbr023916.2|Pbr029848.1|Pbr007242.1|Pbr029119.1|Pbr006697.1	http://amigo.geneontology.org/amigo/term/GO:0043202
xenobiotic transmembrane transporter activity	Gene Ontology	GO:0042910	6	21	2.39649e-05	0.000380995	Pbr027266.1|Pbr008859.1|Pbr000573.1|Pbr016835.1|Pbr030327.1|Pbr027932.1	http://amigo.geneontology.org/amigo/term/GO:0042910
chromatin binding	Gene Ontology	GO:0003682	26	443	2.47524e-05	0.000391614	Pbr038749.1|Pbr016482.1|Pbr001939.1|Pbr037059.1|Pbr038233.1|Pbr021762.1|Pbr022725.1|Pbr004049.1|Pbr012645.2|Pbr029606.1|Pbr031994.1|Pbr020440.1|Pbr034370.1|Pbr011219.1|Pbr031045.1|Pbr031939.1|Pbr016231.2|Pbr016121.1|Pbr014616.1|Pbr035963.1|Pbr009991.1|Pbr029399.1|Pbr039517.1|Pbr035756.1|Pbr015597.1|Pbr000103.1	http://amigo.geneontology.org/amigo/term/GO:0003682
cellular response to interleukin-7	Gene Ontology	GO:0098761	5	12	2.6987e-05	0.000422882	Pbr020348.1|Pbr033080.1|Pbr032488.1|Pbr006977.1|Pbr030040.1	http://amigo.geneontology.org/amigo/term/GO:0098761
magnesium-dependent protein serine/threonine phosphatase activity	Gene Ontology	GO:0004724	5	12	2.6987e-05	0.000422882	Pbr036845.1|Pbr013612.1|Pbr009538.1|Pbr030871.1|Pbr032029.1	http://amigo.geneontology.org/amigo/term/GO:0004724
peptidyl-cysteine S-nitrosylation	Gene Ontology	GO:0018119	4	5	2.82938e-05	0.000430988	Pbr039380.2|Pbr032983.1|Pbr001252.1|Pbr005767.1	http://amigo.geneontology.org/amigo/term/GO:0018119
COPII-coated vesicle budding	Gene Ontology	GO:0090114	4	5	2.82938e-05	0.000430988	Pbr024821.1|Pbr021184.1|Pbr021189.1|Pbr011196.1	http://amigo.geneontology.org/amigo/term/GO:0090114
xenobiotic transport across blood-brain barrier	Gene Ontology	GO:1990962	4	5	2.82938e-05	0.000430988	Pbr030327.1|Pbr008859.1|Pbr000573.1|Pbr027932.1	http://amigo.geneontology.org/amigo/term/GO:1990962
flavonoid metabolic process	Gene Ontology	GO:0009812	4	5	2.82938e-05	0.000430988	Pbr014953.1|Pbr005708.1|Pbr020046.1|Pbr023332.1	http://amigo.geneontology.org/amigo/term/GO:0009812
regulation of chaperone-mediated autophagy	Gene Ontology	GO:1904714	4	5	2.82938e-05	0.000430988	Pbr037864.1|Pbr023916.2|Pbr036744.1|Pbr019768.1	http://amigo.geneontology.org/amigo/term/GO:1904714
serine-type carboxypeptidase activity	Gene Ontology	GO:0004185	4	5	2.82938e-05	0.000430988	Pbr037864.1|Pbr023916.2|Pbr036744.1|Pbr019768.1	http://amigo.geneontology.org/amigo/term/GO:0004185
long-chain fatty acid metabolic process	Gene Ontology	GO:0001676	6	22	2.99265e-05	0.000451655	Pbr022953.1|Pbr007086.1|Pbr007115.1|Pbr017736.1|Pbr001716.1|Pbr023367.3	http://amigo.geneontology.org/amigo/term/GO:0001676
DNA-dependent DNA replication	Gene Ontology	GO:0006261	6	22	2.99265e-05	0.000451655	Pbr035502.1|Pbr038749.1|Pbr004173.1|Pbr002770.1|Pbr037059.1|Pbr007749.1	http://amigo.geneontology.org/amigo/term/GO:0006261
antigen processing and presentation of exogenous peptide antigen via MHC class II	Gene Ontology	GO:0019886	11	98	3.35826e-05	0.00050451	Pbr008074.1|Pbr029047.1|Pbr019679.1|Pbr035544.1|Pbr015813.1|Pbr039700.1|Pbr030840.1|Pbr023448.1|Pbr034390.1|Pbr006697.1|Pbr019310.1	http://amigo.geneontology.org/amigo/term/GO:0019886
signal transduction	Gene Ontology	GO:0007165	45	1013	3.46639e-05	0.000518375	Pbr022984.1|Pbr022337.1|Pbr014925.1|Pbr039841.1|Pbr041933.2|Pbr006819.2|Pbr023893.1|Pbr005520.1|Pbr005517.1|Pbr038502.1|Pbr018609.1|Pbr017844.1|Pbr041313.1|Pbr020440.1|Pbr039386.2|Pbr025532.1|Pbr009939.1|Pbr005879.1|Pbr002764.1|Pbr019510.1|Pbr016325.1|Pbr008783.1|Pbr024010.1|Pbr028390.1|Pbr026443.1|Pbr013845.1|Pbr027175.2|Pbr016121.1|Pbr014616.1|Pbr000517.1|Pbr007822.1|Pbr009991.1|Pbr003496.2|Pbr…	http://amigo.geneontology.org/amigo/term/GO:0007165
response to arsenic-containing substance	Gene Ontology	GO:0046685	5	13	3.66804e-05	0.000543567	Pbr014953.1|Pbr008859.1|Pbr011984.1|Pbr005708.1|Pbr020046.1	http://amigo.geneontology.org/amigo/term/GO:0046685
acylglycerol lipase activity	Gene Ontology	GO:0047372	5	13	3.66804e-05	0.000543567	Pbr032606.2|Pbr000313.1|Pbr035141.1|Pbr036000.1|Pbr003398.1	http://amigo.geneontology.org/amigo/term/GO:0047372
response to radiation	Gene Ontology	GO:0009314	6	23	3.70232e-05	0.000546176	Pbr016930.1|Pbr019635.2|Pbr041442.1|Pbr030434.2|Pbr003010.1|Pbr003020.1	http://amigo.geneontology.org/amigo/term/GO:0009314
extracellular space	Gene Ontology	GO:0005615	62	1572	3.9317e-05	0.000577414	Pbr016672.1|Pbr039447.1|Pbr007736.1|Pbr023893.1|Pbr016207.1|Pbr025444.1|Pbr023748.1|Pbr008108.1|Pbr009008.1|Pbr030040.1|Pbr039156.1|Pbr015317.1|Pbr020007.1|Pbr019688.1|Pbr037509.1|Pbr022807.1|Pbr032488.1|Pbr037402.1|Pbr021485.1|Pbr019689.1|Pbr016560.1|Pbr008650.1|Pbr022831.1|Pbr027957.1|Pbr042878.1|Pbr015046.1|Pbr010341.1|Pbr029848.1|Pbr007701.1|Pbr006697.1|Pbr008644.1|Pbr001535.2|Pbr008766.1|Pbr…	http://amigo.geneontology.org/amigo/term/GO:0005615
cell death	Gene Ontology	GO:0008219	7	36	4.28508e-05	0.000626502	Pbr021189.1|Pbr011196.1|Pbr000173.1|Pbr024821.1|Pbr016807.2|Pbr021184.1|Pbr001878.1	http://amigo.geneontology.org/amigo/term/GO:0008219
negative regulation of apoptotic process	Gene Ontology	GO:0043066	27	487	4.41272e-05	0.000642296	Pbr002622.1|Pbr022984.1|Pbr013889.2|Pbr020883.1|Pbr021419.1|Pbr030040.1|Pbr015873.1|Pbr037084.1|Pbr032488.1|Pbr005441.1|Pbr011984.1|Pbr027818.1|Pbr000595.2|Pbr015876.1|Pbr029105.1|Pbr002764.1|Pbr022055.2|Pbr014620.1|Pbr014616.1|Pbr041444.1|Pbr023145.1|Pbr000761.1|Pbr000148.1|Pbr005768.1|Pbr031936.1|Pbr001705.1|Pbr016121.1	http://amigo.geneontology.org/amigo/term/GO:0043066
apical plasma membrane	Gene Ontology	GO:0016324	22	354	4.6123e-05	0.000656729	Pbr017230.1|Pbr008859.1|Pbr016121.1|Pbr027890.1|Pbr027932.1|Pbr022953.1|Pbr024150.1|Pbr011984.1|Pbr014979.1|Pbr016835.1|Pbr023367.3|Pbr032861.1|Pbr007086.1|Pbr016871.1|Pbr027266.1|Pbr000573.1|Pbr030327.1|Pbr014616.1|Pbr007115.1|Pbr001936.1|Pbr017736.1|Pbr028953.2	http://amigo.geneontology.org/amigo/term/GO:0016324
hydroperoxy icosatetraenoate dehydratase activity	Gene Ontology	GO:0106256	4	6	4.6322e-05	0.000656729	Pbr008100.1|Pbr005708.1|Pbr020046.1|Pbr014953.1	http://amigo.geneontology.org/amigo/term/GO:0106256
negative regulation by host of viral genome replication	Gene Ontology	GO:0044828	4	6	4.6322e-05	0.000656729	Pbr024821.1|Pbr021184.1|Pbr021189.1|Pbr011196.1	http://amigo.geneontology.org/amigo/term/GO:0044828
translation release factor activity	Gene Ontology	GO:0003747	4	6	4.6322e-05	0.000656729	Pbr031434.1|Pbr041435.1|Pbr041796.1|Pbr003987.1	http://amigo.geneontology.org/amigo/term/GO:0003747
toll-like receptor 2 signaling pathway	Gene Ontology	GO:0034134	4	6	4.6322e-05	0.000656729	Pbr031936.1|Pbr005441.1|Pbr015873.1|Pbr015876.1	http://amigo.geneontology.org/amigo/term/GO:0034134
choline catabolic process	Gene Ontology	GO:0042426	4	6	4.6322e-05	0.000656729	Pbr021773.1|Pbr032485.1|Pbr008877.1|Pbr026526.1	http://amigo.geneontology.org/amigo/term/GO:0042426
respiratory system process	Gene Ontology	GO:0003016	5	14	4.8867e-05	0.000681018	Pbr039380.2|Pbr032983.1|Pbr001252.1|Pbr005767.1|Pbr009009.1	http://amigo.geneontology.org/amigo/term/GO:0003016
sodium ion homeostasis	Gene Ontology	GO:0055078	5	14	4.8867e-05	0.000681018	Pbr023367.3|Pbr007086.1|Pbr017736.1|Pbr022953.1|Pbr007115.1	http://amigo.geneontology.org/amigo/term/GO:0055078
response to growth hormone	Gene Ontology	GO:0060416	5	14	4.8867e-05	0.000681018	Pbr007750.1|Pbr017977.1|Pbr041011.1|Pbr035503.1|Pbr027413.1	http://amigo.geneontology.org/amigo/term/GO:0060416
negative regulation of glycolytic process	Gene Ontology	GO:0045820	5	14	4.8867e-05	0.000681018	Pbr033622.1|Pbr012392.1|Pbr012401.1|Pbr009476.1|Pbr011353.1	http://amigo.geneontology.org/amigo/term/GO:0045820
membrane fusion	Gene Ontology	GO:0061025	7	37	4.99822e-05	0.00068778	Pbr021189.1|Pbr011196.1|Pbr031058.1|Pbr024821.1|Pbr021953.1|Pbr001160.1|Pbr021184.1	http://amigo.geneontology.org/amigo/term/GO:0061025
negative regulation of protein-containing complex assembly	Gene Ontology	GO:0031333	7	37	4.99822e-05	0.00068778	Pbr037485.1|Pbr020251.3|Pbr029105.1|Pbr011358.1|Pbr042103.1|Pbr001705.1|Pbr001135.2	http://amigo.geneontology.org/amigo/term/GO:0031333
tRNA aminoacylation for protein translation	Gene Ontology	GO:0006418	7	37	4.99822e-05	0.00068778	Pbr003496.2|Pbr016675.1|Pbr000764.1|Pbr005688.1|Pbr024541.3|Pbr017661.1|Pbr000111.1	http://amigo.geneontology.org/amigo/term/GO:0006418
DNA-binding transcription factor activity, RNA polymerase II-specific	Gene Ontology	GO:0000981	40	874	5.05843e-05	0.000693154	Pbr002622.1|Pbr003581.1|Pbr013713.1|Pbr015248.1|Pbr023774.1|Pbr005708.1|Pbr031702.1|Pbr024282.1|Pbr038022.1|Pbr033600.1|Pbr021762.1|Pbr029884.1|Pbr037485.1|Pbr010427.1|Pbr015228.1|Pbr003370.1|Pbr014953.1|Pbr037054.1|Pbr022143.1|Pbr001041.1|Pbr032434.9|Pbr011488.1|Pbr040923.1|Pbr034370.1|Pbr024492.1|Pbr027818.1|Pbr024283.1|Pbr020046.1|Pbr039118.1|Pbr028164.1|Pbr020470.1|Pbr000023.1|Pbr028978.1|Pbr…	http://amigo.geneontology.org/amigo/term/GO:0000981
positive regulation of neuron apoptotic process	Gene Ontology	GO:0043525	8	52	5.43787e-05	0.000742043	Pbr028978.1|Pbr013713.1|Pbr015228.1|Pbr003370.1|Pbr033541.1|Pbr039118.1|Pbr017249.1|Pbr001878.1	http://amigo.geneontology.org/amigo/term/GO:0043525
ATP transmembrane transporter activity	Gene Ontology	GO:0005347	6	25	5.52475e-05	0.000747668	Pbr022064.1|Pbr021059.1|Pbr025027.1|Pbr010092.1|Pbr009433.1|Pbr003594.1	http://amigo.geneontology.org/amigo/term/GO:0005347
cell aging	Gene Ontology	GO:0007569	6	25	5.52475e-05	0.000747668	Pbr026941.1|Pbr016402.1|Pbr016482.1|Pbr022819.1|Pbr024959.1|Pbr007701.1	http://amigo.geneontology.org/amigo/term/GO:0007569
positive regulation of apoptotic process	Gene Ontology	GO:0043065	21	335	6.05963e-05	0.000816679	Pbr028028.1|Pbr041313.1|Pbr016135.1|Pbr019092.1|Pbr023887.1|Pbr032488.1|Pbr016807.2|Pbr021958.1|Pbr029105.1|Pbr002764.1|Pbr013889.2|Pbr040390.1|Pbr018359.1|Pbr030040.1|Pbr041061.1|Pbr028031.1|Pbr002579.1|Pbr006697.1|Pbr007701.1|Pbr001878.1|Pbr000148.1	http://amigo.geneontology.org/amigo/term/GO:0043065
response to unfolded protein	Gene Ontology	GO:0006986	8	53	6.13732e-05	0.00082376	Pbr032488.1|Pbr020883.1|Pbr038361.1|Pbr016212.1|Pbr027100.1|Pbr030040.1|Pbr040813.1|Pbr015425.1	http://amigo.geneontology.org/amigo/term/GO:0006986
positive regulation of glial cell proliferation	Gene Ontology	GO:0060252	5	15	6.39608e-05	0.000854987	Pbr015228.1|Pbr003370.1|Pbr033541.1|Pbr028978.1|Pbr013713.1	http://amigo.geneontology.org/amigo/term/GO:0060252
negative regulation of Ras protein signal transduction	Gene Ontology	GO:0046580	6	26	6.67188e-05	0.000888228	Pbr012392.1|Pbr009476.1|Pbr011979.1|Pbr011353.1|Pbr033622.1|Pbr012401.1	http://amigo.geneontology.org/amigo/term/GO:0046580
NADP binding	Gene Ontology	GO:0050661	7	39	6.71671e-05	0.000890576	Pbr018609.1|Pbr023332.1|Pbr006272.1|Pbr001188.1|Pbr001939.1|Pbr020609.1|Pbr015516.1	http://amigo.geneontology.org/amigo/term/GO:0050661
symporter activity	Gene Ontology	GO:0015293	8	54	6.90996e-05	0.000912504	Pbr023555.1|Pbr000849.1|Pbr005163.1|Pbr001936.1|Pbr023734.1|Pbr011497.1|Pbr006681.1|Pbr039142.1	http://amigo.geneontology.org/amigo/term/GO:0015293
membrane coat	Gene Ontology	GO:0030117	4	7	7.15047e-05	0.000927344	Pbr007387.1|Pbr021953.1|Pbr001160.1|Pbr031058.1	http://amigo.geneontology.org/amigo/term/GO:0030117
positive regulation of cholesterol biosynthetic process	Gene Ontology	GO:0045542	4	7	7.15047e-05	0.000927344	Pbr014071.1|Pbr016121.1|Pbr014616.1|Pbr023332.1	http://amigo.geneontology.org/amigo/term/GO:0045542
cellular response to misfolded protein	Gene Ontology	GO:0071218	4	7	7.15047e-05	0.000927344	Pbr020251.3|Pbr014926.1|Pbr024182.1|Pbr001135.2	http://amigo.geneontology.org/amigo/term/GO:0071218
synaptic vesicle budding from presynaptic endocytic zone membrane	Gene Ontology	GO:0016185	4	7	7.15047e-05	0.000927344	Pbr001160.1|Pbr027852.1|Pbr021953.1|Pbr031058.1	http://amigo.geneontology.org/amigo/term/GO:0016185
protein domain specific binding	Gene Ontology	GO:0019904	17	239	7.16391e-05	0.000927344	Pbr018087.1|Pbr019205.3|Pbr021189.1|Pbr011196.1|Pbr024821.1|Pbr019005.1|Pbr041834.1|Pbr011979.1|Pbr002770.1|Pbr008859.1|Pbr027699.1|Pbr040810.2|Pbr027801.1|Pbr022055.2|Pbr025875.1|Pbr034866.1|Pbr021184.1	http://amigo.geneontology.org/amigo/term/GO:0019904
nuclear outer membrane	Gene Ontology	GO:0005640	6	27	8.00131e-05	0.00103166	Pbr020548.3|Pbr037760.1|Pbr014712.1|Pbr036615.1|Pbr025482.1|Pbr024008.1	http://amigo.geneontology.org/amigo/term/GO:0005640
positive regulation of peptidyl-serine phosphorylation	Gene Ontology	GO:0033138	10	90	8.19706e-05	0.00103804	Pbr016930.1|Pbr020251.3|Pbr019635.2|Pbr041442.1|Pbr018445.1|Pbr030434.2|Pbr003010.1|Pbr003020.1|Pbr027801.1|Pbr001135.2	http://amigo.geneontology.org/amigo/term/GO:0033138
histone H4-K5 acetylation	Gene Ontology	GO:0043981	5	16	8.24096e-05	0.00103804	Pbr024010.1|Pbr011219.1|Pbr002093.1|Pbr031045.1|Pbr005879.1	http://amigo.geneontology.org/amigo/term/GO:0043981
fatty acid homeostasis	Gene Ontology	GO:0055089	5	16	8.24096e-05	0.00103804	Pbr002622.1|Pbr016121.1|Pbr014616.1|Pbr027818.1|Pbr037059.1	http://amigo.geneontology.org/amigo/term/GO:0055089
histone H4-K8 acetylation	Gene Ontology	GO:0043982	5	16	8.24096e-05	0.00103804	Pbr024010.1|Pbr011219.1|Pbr002093.1|Pbr031045.1|Pbr005879.1	http://amigo.geneontology.org/amigo/term/GO:0043982
arachidonic acid epoxygenase activity	Gene Ontology	GO:0008392	5	16	8.24096e-05	0.00103804	Pbr023367.3|Pbr007086.1|Pbr017736.1|Pbr022953.1|Pbr007115.1	http://amigo.geneontology.org/amigo/term/GO:0008392
acyl-CoA ligase activity	Gene Ontology	GO:0003996	5	16	8.24096e-05	0.00103804	Pbr024635.1|Pbr037490.1|Pbr005761.1|Pbr012851.1|Pbr001716.1	http://amigo.geneontology.org/amigo/term/GO:0003996
cellular response to transforming growth factor beta stimulus	Gene Ontology	GO:0071560	8	56	8.69859e-05	0.00109149	Pbr028028.1|Pbr019092.1|Pbr023887.1|Pbr035349.1|Pbr028390.1|Pbr018359.1|Pbr028031.1|Pbr021958.1	http://amigo.geneontology.org/amigo/term/GO:0071560
response to heat	Gene Ontology	GO:0009408	7	41	8.8896e-05	0.0011112	Pbr016402.1|Pbr008859.1|Pbr022819.1|Pbr016212.1|Pbr040813.1|Pbr024959.1|Pbr007701.1	http://amigo.geneontology.org/amigo/term/GO:0009408
regulation of apoptotic process	Gene Ontology	GO:0042981	15	197	9.27935e-05	0.00115551	Pbr028028.1|Pbr002764.1|Pbr019092.1|Pbr023887.1|Pbr032459.1|Pbr016402.1|Pbr019005.1|Pbr034252.1|Pbr016482.1|Pbr022819.1|Pbr018359.1|Pbr021419.1|Pbr024959.1|Pbr028031.1|Pbr021958.1	http://amigo.geneontology.org/amigo/term/GO:0042981
positive regulation of vascular endothelial growth factor production	Gene Ontology	GO:0010575	6	28	9.5334e-05	0.00117375	Pbr018609.1|Pbr037485.1|Pbr034344.1|Pbr042103.1|Pbr007242.1|Pbr029119.1	http://amigo.geneontology.org/amigo/term/GO:0010575
glycogen metabolic process	Gene Ontology	GO:0005977	6	28	9.5334e-05	0.00117375	Pbr028003.1|Pbr038355.1|Pbr001705.1|Pbr017148.1|Pbr034548.1|Pbr005529.2	http://amigo.geneontology.org/amigo/term/GO:0005977
ATP transport	Gene Ontology	GO:0015867	6	28	9.5334e-05	0.00117375	Pbr022064.1|Pbr021059.1|Pbr025027.1|Pbr010092.1|Pbr009433.1|Pbr003594.1	http://amigo.geneontology.org/amigo/term/GO:0015867
positive regulation of proteasomal ubiquitin-dependent protein catabolic process	Gene Ontology	GO:0032436	9	74	9.85516e-05	0.00120883	Pbr017418.1|Pbr019005.1|Pbr029316.1|Pbr022055.2|Pbr014926.1|Pbr001705.1|Pbr002715.1|Pbr024182.1|Pbr036118.1	http://amigo.geneontology.org/amigo/term/GO:0032436
mRNA splicing, via spliceosome	Gene Ontology	GO:0000398	17	246	9.95904e-05	0.00121701	Pbr029023.1|Pbr026804.1|Pbr029373.1|Pbr041061.1|Pbr042651.1|Pbr013767.1|Pbr013788.1|Pbr034927.2|Pbr038878.1|Pbr034866.1|Pbr007395.1|Pbr041791.1|Pbr039199.1|Pbr009726.1|Pbr035214.1|Pbr006071.1|Pbr026937.1	http://amigo.geneontology.org/amigo/term/GO:0000398
spliceosomal complex	Gene Ontology	GO:0005681	10	93	0.000105229	0.00125022	Pbr026804.1|Pbr029373.1|Pbr005695.1|Pbr041791.1|Pbr038878.1|Pbr028307.1|Pbr017668.1|Pbr042651.1|Pbr009726.1|Pbr026937.1	http://amigo.geneontology.org/amigo/term/GO:0005681
regulation of cytokine-mediated signaling pathway	Gene Ontology	GO:0001959	4	8	0.000105362	0.00125022	Pbr031936.1|Pbr005441.1|Pbr015873.1|Pbr015876.1	http://amigo.geneontology.org/amigo/term/GO:0001959
regulation of cellular respiration	Gene Ontology	GO:0043457	4	8	0.000105362	0.00125022	Pbr007750.1|Pbr017977.1|Pbr035503.1|Pbr021059.1	http://amigo.geneontology.org/amigo/term/GO:0043457
heparan sulfate proteoglycan biosynthetic process, polysaccharide chain biosynthetic process	Gene Ontology	GO:0015014	4	8	0.000105362	0.00125022	Pbr028593.1|Pbr002011.1|Pbr039841.1|Pbr023512.1	http://amigo.geneontology.org/amigo/term/GO:0015014
poly(G) binding	Gene Ontology	GO:0034046	4	8	0.000105362	0.00125022	Pbr007750.1|Pbr017886.1|Pbr035503.1|Pbr017977.1	http://amigo.geneontology.org/amigo/term/GO:0034046
malate metabolic process	Gene Ontology	GO:0006108	4	8	0.000105362	0.00125022	Pbr016381.1|Pbr020609.1|Pbr015516.1|Pbr006272.1	http://amigo.geneontology.org/amigo/term/GO:0006108
vascular wound healing	Gene Ontology	GO:0061042	4	8	0.000105362	0.00125022	Pbr034344.1|Pbr007242.1|Pbr029119.1|Pbr032089.1	http://amigo.geneontology.org/amigo/term/GO:0061042
amine metabolic process	Gene Ontology	GO:0009308	4	8	0.000105362	0.00125022	Pbr008108.1|Pbr005708.1|Pbr020046.1|Pbr014953.1	http://amigo.geneontology.org/amigo/term/GO:0009308
cellular response to DNA damage stimulus	Gene Ontology	GO:0006974	17	248	0.00010916	0.00128597	Pbr002764.1|Pbr005017.1|Pbr020767.1|Pbr038749.1|Pbr008330.1|Pbr019005.1|Pbr000606.1|Pbr036394.1|Pbr030845.1|Pbr031162.1|Pbr014583.1|Pbr016482.1|Pbr012713.2|Pbr032492.1|Pbr009954.1|Pbr038233.1|Pbr003511.1	http://amigo.geneontology.org/amigo/term/GO:0006974
transcription coactivator activity	Gene Ontology	GO:0003713	17	248	0.00010916	0.00128597	Pbr009991.1|Pbr022725.1|Pbr011219.1|Pbr037485.1|Pbr035349.1|Pbr031045.1|Pbr024000.1|Pbr031994.1|Pbr040315.1|Pbr038140.1|Pbr042103.1|Pbr021493.1|Pbr021419.1|Pbr034240.1|Pbr040261.1|Pbr020440.1|Pbr014947.1	http://amigo.geneontology.org/amigo/term/GO:0003713
mRNA catabolic process	Gene Ontology	GO:0006402	6	29	0.000112898	0.00132524	Pbr010275.2|Pbr035503.1|Pbr017977.1|Pbr010596.1|Pbr007395.1|Pbr007750.1	http://amigo.geneontology.org/amigo/term/GO:0006402
apoptotic process	Gene Ontology	GO:0006915	28	546	0.000114185	0.00133556	Pbr017068.1|Pbr039447.1|Pbr008790.1|Pbr034252.1|Pbr018359.1|Pbr021419.1|Pbr038022.1|Pbr019092.1|Pbr035944.1|Pbr011984.1|Pbr041313.1|Pbr018613.1|Pbr028031.1|Pbr005879.1|Pbr028028.1|Pbr029373.1|Pbr000595.2|Pbr021958.1|Pbr024010.1|Pbr002764.1|Pbr000761.1|Pbr023145.1|Pbr026804.1|Pbr003496.2|Pbr023887.1|Pbr005768.1|Pbr017974.1|Pbr041786.1	http://amigo.geneontology.org/amigo/term/GO:0006915
extracellular region	Gene Ontology	GO:0005576	68	1843	0.000115462	0.00134569	Pbr037864.1|Pbr010572.3|Pbr016930.1|Pbr011984.1|Pbr004133.1|Pbr001535.2|Pbr023893.1|Pbr024127.1|Pbr000007.1|Pbr008108.1|Pbr018588.3|Pbr027699.1|Pbr018359.1|Pbr020360.1|Pbr028610.1|Pbr029119.1|Pbr019768.1|Pbr027201.1|Pbr032054.1|Pbr000662.1|Pbr019092.1|Pbr035944.1|Pbr034344.1|Pbr021958.1|Pbr019005.1|Pbr030688.1|Pbr030434.2|Pbr002892.1|Pbr015046.1|Pbr025532.1|Pbr013795.1|Pbr028031.1|Pbr007701.1|Pbr…	http://amigo.geneontology.org/amigo/term/GO:0005576
lipid homeostasis	Gene Ontology	GO:0055088	7	43	0.000116031	0.00134752	Pbr029963.1|Pbr000173.1|Pbr029105.1|Pbr019959.2|Pbr016062.1|Pbr024127.1|Pbr027201.1	http://amigo.geneontology.org/amigo/term/GO:0055088
cytoskeleton	Gene Ontology	GO:0005856	23	406	0.000117057	0.00135464	Pbr014712.1|Pbr015547.1|Pbr024081.1|Pbr036615.1|Pbr025482.1|Pbr014925.1|Pbr024008.1|Pbr010666.1|Pbr008762.1|Pbr008074.1|Pbr032861.1|Pbr037760.1|Pbr035825.1|Pbr034368.1|Pbr000727.1|Pbr011358.1|Pbr031223.1|Pbr041933.2|Pbr020548.3|Pbr007629.1|Pbr007822.1|Pbr038151.1|Pbr014857.1	http://amigo.geneontology.org/amigo/term/GO:0005856
azurophil granule membrane	Gene Ontology	GO:0035577	8	59	0.000120879	0.00139394	Pbr021189.1|Pbr011196.1|Pbr021184.1|Pbr013288.1|Pbr039192.1|Pbr027045.1|Pbr024821.1|Pbr017956.1	http://amigo.geneontology.org/amigo/term/GO:0035577
kidney development	Gene Ontology	GO:0001822	10	95	0.000123653	0.00142093	Pbr003948.1|Pbr028028.1|Pbr019092.1|Pbr023887.1|Pbr005768.1|Pbr003860.1|Pbr018359.1|Pbr041011.1|Pbr028031.1|Pbr021958.1	http://amigo.geneontology.org/amigo/term/GO:0001822
microtubule cytoskeleton	Gene Ontology	GO:0015630	13	158	0.000131171	0.00149337	Pbr021189.1|Pbr011196.1|Pbr031058.1|Pbr024821.1|Pbr034390.1|Pbr001188.1|Pbr015305.1|Pbr021953.1|Pbr029872.1|Pbr018613.1|Pbr001160.1|Pbr028949.1|Pbr021184.1	http://amigo.geneontology.org/amigo/term/GO:0015630
tRNA processing	Gene Ontology	GO:0008033	5	18	0.000131326	0.00149337	Pbr007395.1|Pbr008644.1|Pbr008650.1|Pbr035016.2|Pbr000764.1	http://amigo.geneontology.org/amigo/term/GO:0008033
nucleosome disassembly	Gene Ontology	GO:0006337	5	18	0.000131326	0.00149337	Pbr022725.1|Pbr015597.1|Pbr005780.1|Pbr031994.1|Pbr015112.1	http://amigo.geneontology.org/amigo/term/GO:0006337
cristae formation	Gene Ontology	GO:0042407	6	30	0.000132936	0.00150645	Pbr004949.1|Pbr033080.1|Pbr005387.1|Pbr009555.1|Pbr011640.1|Pbr020348.1	http://amigo.geneontology.org/amigo/term/GO:0042407
mitochondrial intermembrane space	Gene Ontology	GO:0005758	9	78	0.000142104	0.00159581	Pbr022903.1|Pbr035503.1|Pbr017977.1|Pbr040119.1|Pbr038361.1|Pbr027100.1|Pbr007750.1|Pbr007701.1|Pbr018250.2	http://amigo.geneontology.org/amigo/term/GO:0005758
neural tube closure	Gene Ontology	GO:0001843	9	78	0.000142104	0.00159581	Pbr028028.1|Pbr019092.1|Pbr023887.1|Pbr039517.1|Pbr011358.1|Pbr018359.1|Pbr028031.1|Pbr021958.1|Pbr003495.1	http://amigo.geneontology.org/amigo/term/GO:0001843
nuclear envelope	Gene Ontology	GO:0005635	14	182	0.000142283	0.00159581	Pbr040390.1|Pbr038064.1|Pbr023493.1|Pbr034252.1|Pbr003819.1|Pbr016151.1|Pbr016672.1|Pbr027699.1|Pbr002048.1|Pbr012568.1|Pbr018369.1|Pbr012904.1|Pbr017361.1|Pbr030688.1	http://amigo.geneontology.org/amigo/term/GO:0005635
response to drug	Gene Ontology	GO:0042493	18	280	0.000148038	0.00164888	Pbr026038.1|Pbr016135.1|Pbr011984.1|Pbr004178.1|Pbr032488.1|Pbr023332.1|Pbr014953.1|Pbr027266.1|Pbr023493.1|Pbr005708.1|Pbr008108.1|Pbr000573.1|Pbr041011.1|Pbr020046.1|Pbr030040.1|Pbr005739.1|Pbr007701.1|Pbr040468.2	http://amigo.geneontology.org/amigo/term/GO:0042493
biotin metabolic process	Gene Ontology	GO:0006768	4	9	0.000149503	0.00164888	Pbr026918.3|Pbr008927.1|Pbr008517.1|Pbr040393.1	http://amigo.geneontology.org/amigo/term/GO:0006768
regulation of vesicle-mediated transport	Gene Ontology	GO:0060627	4	9	0.000149503	0.00164888	Pbr042813.1|Pbr016121.1|Pbr014616.1|Pbr038860.1	http://amigo.geneontology.org/amigo/term/GO:0060627
regulation of calcium ion import	Gene Ontology	GO:0090279	4	9	0.000149503	0.00164888	Pbr014620.1|Pbr037084.1|Pbr013357.1|Pbr032570.1	http://amigo.geneontology.org/amigo/term/GO:0090279
ATPase-coupled transmembrane transporter activity	Gene Ontology	GO:0042626	7	45	0.000149532	0.00164888	Pbr026038.1|Pbr027266.1|Pbr008859.1|Pbr000573.1|Pbr040467.1|Pbr030327.1|Pbr027932.1	http://amigo.geneontology.org/amigo/term/GO:0042626
protein stabilization	Gene Ontology	GO:0050821	14	183	0.000150083	0.0016494	Pbr026941.1|Pbr011219.1|Pbr032488.1|Pbr005768.1|Pbr033489.2|Pbr031045.1|Pbr010609.1|Pbr011984.1|Pbr032861.1|Pbr001188.1|Pbr034252.1|Pbr030040.1|Pbr027890.1|Pbr034310.1	http://amigo.geneontology.org/amigo/term/GO:0050821
polyubiquitin modification-dependent protein binding	Gene Ontology	GO:0031593	6	31	0.000155689	0.00170529	Pbr003865.1|Pbr005768.1|Pbr020251.3|Pbr019005.1|Pbr023319.1|Pbr001135.2	http://amigo.geneontology.org/amigo/term/GO:0031593
SWI/SNF complex	Gene Ontology	GO:0016514	5	19	0.000162849	0.00177777	Pbr009991.1|Pbr022725.1|Pbr041681.1|Pbr020440.1|Pbr031994.1	http://amigo.geneontology.org/amigo/term/GO:0016514
regulation of mitotic cell cycle phase transition	Gene Ontology	GO:1901990	9	80	0.000169285	0.00184189	Pbr032055.1|Pbr003588.1|Pbr004133.1|Pbr025746.1|Pbr020360.1|Pbr041946.1|Pbr034240.1|Pbr023319.1|Pbr033616.1	http://amigo.geneontology.org/amigo/term/GO:1901990
axon	Gene Ontology	GO:0030424	19	310	0.000175156	0.00189946	Pbr031045.1|Pbr018087.1|Pbr042813.1|Pbr035825.1|Pbr011219.1|Pbr017290.1|Pbr031058.1|Pbr001705.1|Pbr038860.1|Pbr018094.1|Pbr001135.2|Pbr015204.1|Pbr020251.3|Pbr021953.1|Pbr001160.1|Pbr025875.1|Pbr016121.1|Pbr012904.1|Pbr014616.1	http://amigo.geneontology.org/amigo/term/GO:0030424
postsynaptic membrane	Gene Ontology	GO:0045211	12	141	0.000175852	0.00190071	Pbr032861.1|Pbr012239.3|Pbr031058.1|Pbr016402.1|Pbr011984.1|Pbr018094.1|Pbr022819.1|Pbr006819.2|Pbr021953.1|Pbr001160.1|Pbr024959.1|Pbr018095.1	http://amigo.geneontology.org/amigo/term/GO:0045211
acetylglucosaminyltransferase activity	Gene Ontology	GO:0008375	6	32	0.000181414	0.00194798	Pbr028593.1|Pbr024010.1|Pbr039841.1|Pbr002011.1|Pbr023512.1|Pbr005879.1	http://amigo.geneontology.org/amigo/term/GO:0008375
oxygen binding	Gene Ontology	GO:0019825	6	32	0.000181414	0.00194798	Pbr020046.1|Pbr002013.2|Pbr014953.1|Pbr015204.1|Pbr017290.1|Pbr005708.1	http://amigo.geneontology.org/amigo/term/GO:0019825
retinoid metabolic process	Gene Ontology	GO:0001523	8	63	0.000182355	0.00195168	Pbr004906.1|Pbr040236.1|Pbr039380.2|Pbr032983.1|Pbr005767.1|Pbr004904.1|Pbr024000.1|Pbr001252.1	http://amigo.geneontology.org/amigo/term/GO:0001523
cellular response to calcium ion	Gene Ontology	GO:0071277	9	81	0.00018442	0.00196734	Pbr000761.1|Pbr002545.1|Pbr022064.1|Pbr021059.1|Pbr039139.1|Pbr009433.1|Pbr010092.1|Pbr016121.1|Pbr014616.1	http://amigo.geneontology.org/amigo/term/GO:0071277
inositol phosphate metabolic process	Gene Ontology	GO:0043647	7	47	0.000190465	0.00201681	Pbr007387.1|Pbr028619.1|Pbr001819.1|Pbr011984.1|Pbr041834.1|Pbr038502.1|Pbr013845.1	http://amigo.geneontology.org/amigo/term/GO:0043647
cell leading edge	Gene Ontology	GO:0031252	7	47	0.000190465	0.00201681	Pbr020251.3|Pbr029105.1|Pbr027586.1|Pbr011358.1|Pbr040810.2|Pbr021054.1|Pbr001135.2	http://amigo.geneontology.org/amigo/term/GO:0031252
spindle pole	Gene Ontology	GO:0000922	11	121	0.000190904	0.00201681	Pbr041834.1|Pbr025496.1|Pbr028470.1|Pbr038860.1|Pbr042813.1|Pbr028408.1|Pbr027513.1|Pbr023448.1|Pbr028949.1|Pbr041299.1|Pbr027520.1	http://amigo.geneontology.org/amigo/term/GO:0000922
endoplasmic reticulum to Golgi vesicle-mediated transport	Gene Ontology	GO:0006888	14	188	0.000194878	0.00205218	Pbr008074.1|Pbr032861.1|Pbr021189.1|Pbr029920.1|Pbr024821.1|Pbr019005.1|Pbr027586.1|Pbr030840.1|Pbr006819.2|Pbr002060.1|Pbr034594.1|Pbr011196.1|Pbr021184.1|Pbr019310.1	http://amigo.geneontology.org/amigo/term/GO:0006888
stress granule assembly	Gene Ontology	GO:0034063	5	20	0.000199838	0.00209765	Pbr029105.1|Pbr028307.1|Pbr005695.1|Pbr017668.1|Pbr033111.2	http://amigo.geneontology.org/amigo/term/GO:0034063
anaphase-promoting complex-dependent catabolic process	Gene Ontology	GO:0031145	9	82	0.000200664	0.00209959	Pbr032055.1|Pbr003588.1|Pbr004133.1|Pbr025746.1|Pbr020360.1|Pbr041946.1|Pbr034240.1|Pbr023319.1|Pbr033616.1	http://amigo.geneontology.org/amigo/term/GO:0031145
nuclear membrane	Gene Ontology	GO:0031965	16	237	0.000202246	0.00210783	Pbr036823.1|Pbr038064.1|Pbr019510.1|Pbr021189.1|Pbr011196.1|Pbr022984.1|Pbr021184.1|Pbr009066.1|Pbr002048.1|Pbr003140.1|Pbr016672.1|Pbr001188.1|Pbr024821.1|Pbr012568.1|Pbr012904.1|Pbr035963.1	http://amigo.geneontology.org/amigo/term/GO:0031965
cell differentiation	Gene Ontology	GO:0030154	29	596	0.000202738	0.00210783	Pbr016807.2|Pbr023774.1|Pbr039841.1|Pbr041933.2|Pbr018359.1|Pbr038022.1|Pbr005794.1|Pbr029884.1|Pbr019092.1|Pbr003739.1|Pbr032459.1|Pbr041681.1|Pbr037054.1|Pbr028031.1|Pbr014947.1|Pbr028028.1|Pbr029373.1|Pbr030009.1|Pbr021958.1|Pbr029105.1|Pbr007629.1|Pbr024492.1|Pbr026804.1|Pbr023887.1|Pbr007822.1|Pbr005768.1|Pbr028593.1|Pbr017974.1|Pbr023512.1	http://amigo.geneontology.org/amigo/term/GO:0030154
omega-hydroxylase P450 pathway	Gene Ontology	GO:0097267	4	10	0.000205611	0.0021109	Pbr014953.1|Pbr005708.1|Pbr020046.1|Pbr017736.1	http://amigo.geneontology.org/amigo/term/GO:0097267
export across plasma membrane	Gene Ontology	GO:0140115	4	10	0.000205611	0.0021109	Pbr027266.1|Pbr000573.1|Pbr027932.1|Pbr030327.1	http://amigo.geneontology.org/amigo/term/GO:0140115
butyrate-CoA ligase activity	Gene Ontology	GO:0047760	4	10	0.000205611	0.0021109	Pbr024635.1|Pbr037490.1|Pbr005761.1|Pbr012851.1	http://amigo.geneontology.org/amigo/term/GO:0047760
eukaryotic initiation factor 4E binding	Gene Ontology	GO:0008190	4	10	0.000205611	0.0021109	Pbr018445.1|Pbr029884.1|Pbr023774.1|Pbr029105.1	http://amigo.geneontology.org/amigo/term/GO:0008190
transcription regulatory region sequence-specific DNA binding	Gene Ontology	GO:0000976	17	263	0.000210484	0.00215417	Pbr029884.1|Pbr000023.1|Pbr035161.1|Pbr015248.1|Pbr023774.1|Pbr031702.1|Pbr003581.1|Pbr040390.1|Pbr024000.1|Pbr005457.1|Pbr021493.1|Pbr028164.1|Pbr040923.1|Pbr034370.1|Pbr041405.1|Pbr038022.1|Pbr033600.1	http://amigo.geneontology.org/amigo/term/GO:0000976
nuclear inner membrane	Gene Ontology	GO:0005637	7	48	0.000214078	0.00218413	Pbr020548.3|Pbr037760.1|Pbr014712.1|Pbr036615.1|Pbr025482.1|Pbr039139.1|Pbr024008.1	http://amigo.geneontology.org/amigo/term/GO:0005637
transport across blood-brain barrier	Gene Ontology	GO:0150104	9	84	0.000236731	0.00240775	Pbr016871.1|Pbr027266.1|Pbr018464.1|Pbr008859.1|Pbr000573.1|Pbr027045.1|Pbr030327.1|Pbr017956.1|Pbr027932.1	http://amigo.geneontology.org/amigo/term/GO:0150104
endoplasmic reticulum unfolded protein response	Gene Ontology	GO:0030968	7	49	0.000239996	0.0024334	Pbr002622.1|Pbr024919.1|Pbr019005.1|Pbr040390.1|Pbr014926.1|Pbr027818.1|Pbr024182.1	http://amigo.geneontology.org/amigo/term/GO:0030968
endoplasmic reticulum exit site	Gene Ontology	GO:0070971	6	34	0.000242871	0.00244012	Pbr021189.1|Pbr011196.1|Pbr024821.1|Pbr030840.1|Pbr021184.1|Pbr019310.1	http://amigo.geneontology.org/amigo/term/GO:0070971
translesion synthesis	Gene Ontology	GO:0019985	6	34	0.000242871	0.00244012	Pbr035502.1|Pbr019005.1|Pbr004173.1|Pbr002770.1|Pbr037059.1|Pbr007749.1	http://amigo.geneontology.org/amigo/term/GO:0019985
histone H4-K16 acetylation	Gene Ontology	GO:0043984	5	21	0.000242895	0.00244012	Pbr024010.1|Pbr011219.1|Pbr002093.1|Pbr031045.1|Pbr005879.1	http://amigo.geneontology.org/amigo/term/GO:0043984
protein polyubiquitination	Gene Ontology	GO:0000209	17	267	0.000248536	0.00248916	Pbr000778.1|Pbr017249.1|Pbr004133.1|Pbr020251.3|Pbr020360.1|Pbr001107.1|Pbr033616.1|Pbr034240.1|Pbr001135.2|Pbr000276.2|Pbr021419.1|Pbr014926.1|Pbr021141.1|Pbr023319.1|Pbr002715.1|Pbr007269.1|Pbr024182.1	http://amigo.geneontology.org/amigo/term/GO:0000209
protein autophosphorylation	Gene Ontology	GO:0046777	13	170	0.00025637	0.00255979	Pbr015873.1|Pbr015876.1|Pbr010739.1|Pbr005441.1|Pbr034534.1|Pbr041313.1|Pbr031936.1|Pbr028879.1|Pbr001705.1|Pbr014620.1|Pbr037084.1|Pbr001878.1|Pbr014947.1	http://amigo.geneontology.org/amigo/term/GO:0046777
peptidyl-lysine trimethylation	Gene Ontology	GO:0018023	4	11	0.000275437	0.00274181	Pbr038140.1|Pbr006548.1|Pbr030352.1|Pbr040261.1	http://amigo.geneontology.org/amigo/term/GO:0018023
mitochondrial translational termination	Gene Ontology	GO:0070126	9	86	0.000278017	0.00275911	Pbr036823.1|Pbr041796.1|Pbr035037.1|Pbr041435.1|Pbr006777.1|Pbr011187.1|Pbr003987.1|Pbr031434.1|Pbr003003.1	http://amigo.geneontology.org/amigo/term/GO:0070126
positive regulation of epithelial cell migration	Gene Ontology	GO:0010634	6	35	0.000279178	0.00276226	Pbr042813.1|Pbr020251.3|Pbr038860.1|Pbr034252.1|Pbr001135.2|Pbr023145.1	http://amigo.geneontology.org/amigo/term/GO:0010634
peptidyl-threonine dephosphorylation	Gene Ontology	GO:0035970	5	22	0.000292652	0.00287818	Pbr032319.1|Pbr020158.1|Pbr001707.1|Pbr026451.1|Pbr005202.1	http://amigo.geneontology.org/amigo/term/GO:0035970
nuclear-transcribed mRNA poly(A) tail shortening	Gene Ontology	GO:0000289	5	22	0.000292652	0.00287818	Pbr026225.1|Pbr026248.1|Pbr008290.1|Pbr027801.1|Pbr014185.1	http://amigo.geneontology.org/amigo/term/GO:0000289
viral transcription	Gene Ontology	GO:0019083	10	108	0.00032255	0.00316273	Pbr038064.1|Pbr023260.1|Pbr015072.1|Pbr020534.1|Pbr002048.1|Pbr016151.1|Pbr016242.1|Pbr039805.1|Pbr012568.1|Pbr041986.2	http://amigo.geneontology.org/amigo/term/GO:0019083
positive regulation of type I interferon production	Gene Ontology	GO:0032481	7	52	0.000333238	0.00325778	Pbr026804.1|Pbr029373.1|Pbr015873.1|Pbr015876.1|Pbr005441.1|Pbr031936.1|Pbr003554.1	http://amigo.geneontology.org/amigo/term/GO:0032481
nuclear matrix	Gene Ontology	GO:0016363	10	109	0.000345217	0.00336484	Pbr026941.1|Pbr037375.1|Pbr011984.1|Pbr008517.1|Pbr028978.1|Pbr013713.1|Pbr019679.1|Pbr015228.1|Pbr003370.1|Pbr033541.1	http://amigo.geneontology.org/amigo/term/GO:0016363
cellular response to interferon-beta	Gene Ontology	GO:0035458	5	23	0.000349766	0.00337901	Pbr026804.1|Pbr029373.1|Pbr007750.1|Pbr035503.1|Pbr017977.1	http://amigo.geneontology.org/amigo/term/GO:0035458
mitochondrion morphogenesis	Gene Ontology	GO:0070584	5	23	0.000349766	0.00337901	Pbr007750.1|Pbr000421.1|Pbr025310.1|Pbr035503.1|Pbr017977.1	http://amigo.geneontology.org/amigo/term/GO:0070584
nucleotide-excision repair, DNA gap filling	Gene Ontology	GO:0006297	5	23	0.000349766	0.00337901	Pbr039848.1|Pbr002770.1|Pbr035502.1|Pbr037059.1|Pbr007749.1	http://amigo.geneontology.org/amigo/term/GO:0006297
mRNA binding	Gene Ontology	GO:0003729	14	200	0.000351753	0.00338821	Pbr010275.2|Pbr029105.1|Pbr013767.1|Pbr013681.1|Pbr034927.2|Pbr018445.1|Pbr040799.1|Pbr016242.1|Pbr041318.2|Pbr033111.2|Pbr013788.1|Pbr009726.1|Pbr020900.1|Pbr026937.1	http://amigo.geneontology.org/amigo/term/GO:0003729
SH3 domain binding	Gene Ontology	GO:0017124	11	131	0.000359913	0.00343476	Pbr006161.1|Pbr007387.1|Pbr031058.1|Pbr013681.1|Pbr001160.1|Pbr020143.1|Pbr041318.2|Pbr021953.1|Pbr020104.1|Pbr005933.1|Pbr020900.1	http://amigo.geneontology.org/amigo/term/GO:0017124
DNA synthesis involved in DNA repair	Gene Ontology	GO:0000731	4	12	0.00036078	0.00343476	Pbr016482.1|Pbr035502.1|Pbr037059.1|Pbr007749.1	http://amigo.geneontology.org/amigo/term/GO:0000731
positive regulation of leukocyte adhesion to vascular endothelial cell	Gene Ontology	GO:1904996	4	12	0.00036078	0.00343476	Pbr031936.1|Pbr005441.1|Pbr015873.1|Pbr015876.1	http://amigo.geneontology.org/amigo/term/GO:1904996
npBAF complex	Gene Ontology	GO:0071564	4	12	0.00036078	0.00343476	Pbr009991.1|Pbr022725.1|Pbr020440.1|Pbr031994.1	http://amigo.geneontology.org/amigo/term/GO:0071564
xenobiotic metabolic process	Gene Ontology	GO:0006805	9	91	0.000407889	0.00387199	Pbr005739.1|Pbr023332.1|Pbr005708.1|Pbr003860.1|Pbr014953.1|Pbr015357.1|Pbr008108.1|Pbr020046.1|Pbr042666.1	http://amigo.geneontology.org/amigo/term/GO:0006805
clathrin-dependent endocytosis	Gene Ontology	GO:0072583	5	24	0.000414921	0.00390478	Pbr020143.1|Pbr006161.1|Pbr027852.1|Pbr005933.1|Pbr020104.1	http://amigo.geneontology.org/amigo/term/GO:0072583
ATPase activator activity	Gene Ontology	GO:0001671	5	24	0.000414921	0.00390478	Pbr016407.1|Pbr040813.1|Pbr028936.1|Pbr016212.1|Pbr027015.3	http://amigo.geneontology.org/amigo/term/GO:0001671
telomere maintenance via semi-conservative replication	Gene Ontology	GO:0032201	5	24	0.000414921	0.00390478	Pbr002770.1|Pbr035502.1|Pbr037059.1|Pbr006679.3|Pbr007749.1	http://amigo.geneontology.org/amigo/term/GO:0032201
centrosome	Gene Ontology	GO:0005813	25	506	0.000437818	0.00410847	Pbr025496.1|Pbr016482.1|Pbr028408.1|Pbr027699.1|Pbr038878.1|Pbr028470.1|Pbr026837.1|Pbr001878.1|Pbr000662.1|Pbr038860.1|Pbr029872.1|Pbr011357.1|Pbr037370.1|Pbr004119.1|Pbr042813.1|Pbr029105.1|Pbr041834.1|Pbr000276.2|Pbr028949.1|Pbr041299.1|Pbr014947.1|Pbr030845.1|Pbr011221.1|Pbr021054.1|Pbr001705.1	http://amigo.geneontology.org/amigo/term/GO:0005813
positive regulation of protein localization to plasma membrane	Gene Ontology	GO:1903078	7	55	0.000453483	0.0042433	Pbr042813.1|Pbr010739.1|Pbr034534.1|Pbr038860.1|Pbr023353.1|Pbr014620.1|Pbr037084.1	http://amigo.geneontology.org/amigo/term/GO:1903078
positive regulation of B cell differentiation	Gene Ontology	GO:0045579	4	13	0.000463486	0.00427582	Pbr002622.1|Pbr011221.1|Pbr041444.1|Pbr027818.1	http://amigo.geneontology.org/amigo/term/GO:0045579
chaperone complex	Gene Ontology	GO:0101031	4	13	0.000463486	0.00427582	Pbr020158.1|Pbr014926.1|Pbr024182.1|Pbr006977.1	http://amigo.geneontology.org/amigo/term/GO:0101031
protein quality control for misfolded or incompletely synthesized proteins	Gene Ontology	GO:0006515	4	13	0.000463486	0.00427582	Pbr020251.3|Pbr014926.1|Pbr024182.1|Pbr001135.2	http://amigo.geneontology.org/amigo/term/GO:0006515
purine ribonucleoside monophosphate biosynthetic process	Gene Ontology	GO:0009168	4	13	0.000463486	0.00427582	Pbr003948.1|Pbr004114.1|Pbr040530.1|Pbr041337.1	http://amigo.geneontology.org/amigo/term/GO:0009168
snRNA processing	Gene Ontology	GO:0016180	4	13	0.000463486	0.00427582	Pbr017747.1|Pbr017741.1|Pbr041014.1|Pbr036910.1	http://amigo.geneontology.org/amigo/term/GO:0016180
fatty acid binding	Gene Ontology	GO:0005504	5	25	0.000488823	0.00447177	Pbr039380.2|Pbr032983.1|Pbr001252.1|Pbr005767.1|Pbr017083.1	http://amigo.geneontology.org/amigo/term/GO:0005504
positive regulation of collagen biosynthetic process	Gene Ontology	GO:0032967	5	25	0.000488823	0.00447177	Pbr015228.1|Pbr003370.1|Pbr033541.1|Pbr028978.1|Pbr013713.1	http://amigo.geneontology.org/amigo/term/GO:0032967
antiporter activity	Gene Ontology	GO:0015297	5	25	0.000488823	0.00447177	Pbr025027.1|Pbr039470.1|Pbr037259.1|Pbr016210.1|Pbr016835.1	http://amigo.geneontology.org/amigo/term/GO:0015297
glycosphingolipid metabolic process	Gene Ontology	GO:0006687	6	40	0.000529201	0.00481426	Pbr037864.1|Pbr000926.1|Pbr036744.1|Pbr033547.1|Pbr019768.1|Pbr023916.2	http://amigo.geneontology.org/amigo/term/GO:0006687
positive regulation of ATPase activity	Gene Ontology	GO:0032781	6	40	0.000529201	0.00481426	Pbr016407.1|Pbr027015.3|Pbr016212.1|Pbr040813.1|Pbr028936.1|Pbr000140.1	http://amigo.geneontology.org/amigo/term/GO:0032781
neuron projection development	Gene Ontology	GO:0031175	10	116	0.000544044	0.00492661	Pbr037375.1|Pbr042813.1|Pbr021189.1|Pbr011196.1|Pbr024821.1|Pbr041681.1|Pbr038860.1|Pbr002093.1|Pbr001705.1|Pbr021184.1	http://amigo.geneontology.org/amigo/term/GO:0031175
centriolar satellite	Gene Ontology	GO:0034451	9	95	0.000544559	0.00492661	Pbr042813.1|Pbr023465.1|Pbr042803.1|Pbr039196.1|Pbr038860.1|Pbr023353.1|Pbr040810.2|Pbr010275.2|Pbr027890.1	http://amigo.geneontology.org/amigo/term/GO:0034451
peroxisomal membrane	Gene Ontology	GO:0005778	7	57	0.000551244	0.00495608	Pbr012239.3|Pbr030815.1|Pbr000173.1|Pbr008108.1|Pbr022336.1|Pbr004114.1|Pbr003594.1	http://amigo.geneontology.org/amigo/term/GO:0005778
biotin binding	Gene Ontology	GO:0009374	3	5	0.000569004	0.00495608	Pbr026918.3|Pbr008927.1|Pbr008517.1	http://amigo.geneontology.org/amigo/term/GO:0009374
medium-chain fatty acid catabolic process	Gene Ontology	GO:0051793	3	5	0.000569004	0.00495608	Pbr035141.1|Pbr036000.1|Pbr003398.1	http://amigo.geneontology.org/amigo/term/GO:0051793
histone acetyltransferase activity (H3-K23 specific)	Gene Ontology	GO:0043994	3	5	0.000569004	0.00495608	Pbr027155.1|Pbr040290.1|Pbr002892.1	http://amigo.geneontology.org/amigo/term/GO:0043994
estrogen 2-hydroxylase activity	Gene Ontology	GO:0101021	3	5	0.000569004	0.00495608	Pbr014953.1|Pbr005708.1|Pbr020046.1	http://amigo.geneontology.org/amigo/term/GO:0101021
D2 dopamine receptor binding	Gene Ontology	GO:0031749	3	5	0.000569004	0.00495608	Pbr001160.1|Pbr021953.1|Pbr031058.1	http://amigo.geneontology.org/amigo/term/GO:0031749
external side of apical plasma membrane	Gene Ontology	GO:0098591	3	5	0.000569004	0.00495608	Pbr030327.1|Pbr000573.1|Pbr027932.1	http://amigo.geneontology.org/amigo/term/GO:0098591
histone H3-K23 acetylation	Gene Ontology	GO:0043972	3	5	0.000569004	0.00495608	Pbr027155.1|Pbr040290.1|Pbr002892.1	http://amigo.geneontology.org/amigo/term/GO:0043972
presynaptic endocytic zone membrane	Gene Ontology	GO:0098835	3	5	0.000569004	0.00495608	Pbr001160.1|Pbr021953.1|Pbr031058.1	http://amigo.geneontology.org/amigo/term/GO:0098835
establishment of vesicle localization	Gene Ontology	GO:0051650	3	5	0.000569004	0.00495608	Pbr042813.1|Pbr038860.1|Pbr039700.1	http://amigo.geneontology.org/amigo/term/GO:0051650
maintenance of DNA repeat elements	Gene Ontology	GO:0043570	3	5	0.000569004	0.00495608	Pbr040020.3|Pbr016273.1|Pbr013964.1	http://amigo.geneontology.org/amigo/term/GO:0043570
postsynaptic endocytic zone membrane	Gene Ontology	GO:0098844	3	5	0.000569004	0.00495608	Pbr001160.1|Pbr021953.1|Pbr031058.1	http://amigo.geneontology.org/amigo/term/GO:0098844
DNA replication factor C complex	Gene Ontology	GO:0005663	3	5	0.000569004	0.00495608	Pbr002770.1|Pbr035502.1|Pbr007749.1	http://amigo.geneontology.org/amigo/term/GO:0005663
beta-glucosidase activity	Gene Ontology	GO:0008422	3	5	0.000569004	0.00495608	Pbr004126.1|Pbr016368.1|Pbr020361.1	http://amigo.geneontology.org/amigo/term/GO:0008422
protein palmitoylation	Gene Ontology	GO:0018345	5	26	0.000572203	0.00497073	Pbr023274.1|Pbr014497.1|Pbr009909.1|Pbr038108.1|Pbr036969.1	http://amigo.geneontology.org/amigo/term/GO:0018345
nitric-oxide synthase binding	Gene Ontology	GO:0050998	4	14	0.000585431	0.00500597	Pbr001160.1|Pbr031058.1|Pbr021953.1|Pbr035825.1	http://amigo.geneontology.org/amigo/term/GO:0050998
heparan sulfate proteoglycan biosynthetic process	Gene Ontology	GO:0015012	4	14	0.000585431	0.00500597	Pbr028593.1|Pbr002011.1|Pbr039841.1|Pbr023512.1	http://amigo.geneontology.org/amigo/term/GO:0015012
glutamate metabolic process	Gene Ontology	GO:0006536	4	14	0.000585431	0.00500597	Pbr038270.1|Pbr015357.1|Pbr042689.1|Pbr008850.1	http://amigo.geneontology.org/amigo/term/GO:0006536
efflux transmembrane transporter activity	Gene Ontology	GO:0015562	4	14	0.000585431	0.00500597	Pbr027266.1|Pbr000573.1|Pbr027932.1|Pbr030327.1	http://amigo.geneontology.org/amigo/term/GO:0015562
cellular response to ethanol	Gene Ontology	GO:0071361	4	14	0.000585431	0.00500597	Pbr016121.1|Pbr014616.1|Pbr023493.1|Pbr011984.1	http://amigo.geneontology.org/amigo/term/GO:0071361
neural retina development	Gene Ontology	GO:0003407	4	14	0.000585431	0.00500597	Pbr009991.1|Pbr041384.1|Pbr020440.1|Pbr003083.1	http://amigo.geneontology.org/amigo/term/GO:0003407
histone binding	Gene Ontology	GO:0042393	12	163	0.00059957	0.00511352	Pbr040290.1|Pbr027155.1|Pbr024000.1|Pbr002892.1|Pbr002093.1|Pbr001939.1|Pbr015597.1|Pbr021493.1|Pbr018613.1|Pbr034370.1|Pbr035963.1|Pbr027413.1	http://amigo.geneontology.org/amigo/term/GO:0042393
photoreceptor inner segment	Gene Ontology	GO:0001917	7	59	0.000665058	0.00562107	Pbr020198.1|Pbr031058.1|Pbr019684.1|Pbr020197.1|Pbr021953.1|Pbr001160.1|Pbr014947.1	http://amigo.geneontology.org/amigo/term/GO:0001917
response to organic substance	Gene Ontology	GO:0010033	5	27	0.000665811	0.00562107	Pbr017974.1|Pbr014071.1|Pbr007701.1|Pbr040530.1|Pbr019793.1	http://amigo.geneontology.org/amigo/term/GO:0010033
canonical glycolysis	Gene Ontology	GO:0061621	5	27	0.000665811	0.00562107	Pbr040799.1|Pbr000007.1|Pbr015533.1|Pbr001188.1|Pbr028610.1	http://amigo.geneontology.org/amigo/term/GO:0061621
regulation of glycolytic process	Gene Ontology	GO:0006110	6	42	0.000667663	0.00562107	Pbr038064.1|Pbr024010.1|Pbr002048.1|Pbr016151.1|Pbr012568.1|Pbr005879.1	http://amigo.geneontology.org/amigo/term/GO:0006110
response to UV	Gene Ontology	GO:0009411	6	42	0.000667663	0.00562107	Pbr005695.1|Pbr028307.1|Pbr037059.1|Pbr017668.1|Pbr016121.1|Pbr014616.1	http://amigo.geneontology.org/amigo/term/GO:0009411
proteolysis	Gene Ontology	GO:0006508	22	434	0.000684067	0.00574441	Pbr037864.1|Pbr004949.1|Pbr026387.1|Pbr023893.1|Pbr020198.1|Pbr019684.1|Pbr015357.1|Pbr027957.1|Pbr006697.1|Pbr036744.1|Pbr015813.1|Pbr013256.1|Pbr023916.2|Pbr020260.1|Pbr020197.1|Pbr023145.1|Pbr039063.1|Pbr000761.1|Pbr033538.1|Pbr005387.1|Pbr019768.1|Pbr025467.6	http://amigo.geneontology.org/amigo/term/GO:0006508
positive regulation of protein kinase B signaling	Gene Ontology	GO:0051897	12	166	0.000696882	0.00583705	Pbr037375.1|Pbr016930.1|Pbr034344.1|Pbr019635.2|Pbr041442.1|Pbr034252.1|Pbr030434.2|Pbr003010.1|Pbr003020.1|Pbr007242.1|Pbr015547.1|Pbr029119.1	http://amigo.geneontology.org/amigo/term/GO:0051897
protein phosphatase type 1 complex	Gene Ontology	GO:0000164	4	15	0.000728514	0.00604021	Pbr005520.1|Pbr017148.1|Pbr034548.1|Pbr025029.1	http://amigo.geneontology.org/amigo/term/GO:0000164
fatty acid oxidation	Gene Ontology	GO:0019395	4	15	0.000728514	0.00604021	Pbr016121.1|Pbr014616.1|Pbr032089.1|Pbr023332.1	http://amigo.geneontology.org/amigo/term/GO:0019395
single-stranded DNA helicase activity	Gene Ontology	GO:0017116	4	15	0.000728514	0.00604021	Pbr038749.1|Pbr018613.1|Pbr035502.1|Pbr007749.1	http://amigo.geneontology.org/amigo/term/GO:0017116
cellular lipid metabolic process	Gene Ontology	GO:0044255	4	15	0.000728514	0.00604021	Pbr001359.1|Pbr035141.1|Pbr036000.1|Pbr003398.1	http://amigo.geneontology.org/amigo/term/GO:0044255
regulation of cell cycle	Gene Ontology	GO:0051726	10	121	0.000737639	0.00610042	Pbr010427.1|Pbr016672.1|Pbr029872.1|Pbr039118.1|Pbr032434.9|Pbr016231.2|Pbr021419.1|Pbr014084.1|Pbr002579.1|Pbr027413.1	http://amigo.geneontology.org/amigo/term/GO:0051726
regulation of mitochondrial membrane potential	Gene Ontology	GO:0051881	5	28	0.000770418	0.00635546	Pbr004904.1|Pbr020732.1|Pbr004906.1|Pbr007701.1|Pbr016672.1	http://amigo.geneontology.org/amigo/term/GO:0051881
DNA binding	Gene Ontology	GO:0003677	46	1209	0.000789715	0.00649829	Pbr016407.1|Pbr002622.1|Pbr015248.1|Pbr003581.1|Pbr016482.1|Pbr001939.1|Pbr037059.1|Pbr033111.2|Pbr030043.1|Pbr033600.1|Pbr026837.1|Pbr015112.1|Pbr035502.1|Pbr010427.1|Pbr040315.1|Pbr039848.1|Pbr015072.1|Pbr031702.1|Pbr002770.1|Pbr001041.1|Pbr006679.3|Pbr009009.1|Pbr018613.1|Pbr040923.1|Pbr028164.1|Pbr004119.1|Pbr027818.1|Pbr029373.1|Pbr030009.1|Pbr019679.1|Pbr029105.1|Pbr004173.1|Pbr007749.1|Pbr…	http://amigo.geneontology.org/amigo/term/GO:0003677
mRNA export from nucleus	Gene Ontology	GO:0006406	9	101	0.00081801	0.00662385	Pbr038064.1|Pbr041061.1|Pbr003233.1|Pbr029884.1|Pbr023774.1|Pbr002048.1|Pbr034866.1|Pbr016151.1|Pbr012568.1	http://amigo.geneontology.org/amigo/term/GO:0006406
PML body	Gene Ontology	GO:0016605	9	101	0.00081801	0.00662385	Pbr026941.1|Pbr020767.1|Pbr028390.1|Pbr011984.1|Pbr041681.1|Pbr012713.2|Pbr017886.1|Pbr022055.2|Pbr012904.1	http://amigo.geneontology.org/amigo/term/GO:0016605
response to oxidative stress	Gene Ontology	GO:0006979	9	101	0.00081801	0.00662385	Pbr009776.1|Pbr006554.2|Pbr037402.1|Pbr016482.1|Pbr008859.1|Pbr038270.1|Pbr040451.1|Pbr005974.1|Pbr017361.1	http://amigo.geneontology.org/amigo/term/GO:0006979
negative regulation of histone H3-K4 methylation	Gene Ontology	GO:0051572	3	6	0.000839359	0.00662385	Pbr012645.2|Pbr029606.1|Pbr002093.1	http://amigo.geneontology.org/amigo/term/GO:0051572
positive regulation of helicase activity	Gene Ontology	GO:0051096	3	6	0.000839359	0.00662385	Pbr040020.3|Pbr016273.1|Pbr013964.1	http://amigo.geneontology.org/amigo/term/GO:0051096
leucine catabolic process	Gene Ontology	GO:0006552	3	6	0.000839359	0.00662385	Pbr026918.3|Pbr008927.1|Pbr040393.1	http://amigo.geneontology.org/amigo/term/GO:0006552
galactosylceramide biosynthetic process	Gene Ontology	GO:0006682	3	6	0.000839359	0.00662385	Pbr042070.1|Pbr033547.1|Pbr000926.1	http://amigo.geneontology.org/amigo/term/GO:0006682
sulfur amino acid catabolic process	Gene Ontology	GO:0000098	3	6	0.000839359	0.00662385	Pbr016878.2|Pbr024919.1|Pbr007151.1	http://amigo.geneontology.org/amigo/term/GO:0000098
viral release from host cell	Gene Ontology	GO:0019076	3	6	0.000839359	0.00662385	Pbr027699.1|Pbr015046.1|Pbr039700.1	http://amigo.geneontology.org/amigo/term/GO:0019076
negative regulation of histone H3-K9 methylation	Gene Ontology	GO:0051573	3	6	0.000839359	0.00662385	Pbr003336.1|Pbr012645.2|Pbr029606.1	http://amigo.geneontology.org/amigo/term/GO:0051573
negative regulation of ruffle assembly	Gene Ontology	GO:1900028	3	6	0.000839359	0.00662385	Pbr007629.1|Pbr007822.1|Pbr041933.2	http://amigo.geneontology.org/amigo/term/GO:1900028
acetyl-CoA C-acyltransferase activity	Gene Ontology	GO:0003988	3	6	0.000839359	0.00662385	Pbr042806.1|Pbr026188.1|Pbr026191.1	http://amigo.geneontology.org/amigo/term/GO:0003988
mitotic recombination	Gene Ontology	GO:0006312	3	6	0.000839359	0.00662385	Pbr040020.3|Pbr016273.1|Pbr013964.1	http://amigo.geneontology.org/amigo/term/GO:0006312
negative regulation of oxidoreductase activity	Gene Ontology	GO:0051354	3	6	0.000839359	0.00662385	Pbr020251.3|Pbr001135.2|Pbr035037.1	http://amigo.geneontology.org/amigo/term/GO:0051354
medium-chain fatty acid biosynthetic process	Gene Ontology	GO:0051792	3	6	0.000839359	0.00662385	Pbr035141.1|Pbr036000.1|Pbr003398.1	http://amigo.geneontology.org/amigo/term/GO:0051792
3'-phosphoadenosine 5'-phosphosulfate biosynthetic process	Gene Ontology	GO:0050428	3	6	0.000839359	0.00662385	Pbr001222.1|Pbr001044.1|Pbr001221.1	http://amigo.geneontology.org/amigo/term/GO:0050428
aggresome assembly	Gene Ontology	GO:0070842	3	6	0.000839359	0.00662385	Pbr020251.3|Pbr019005.1|Pbr001135.2	http://amigo.geneontology.org/amigo/term/GO:0070842
NIK/NF-kappaB signaling	Gene Ontology	GO:0038061	7	62	0.000869861	0.00684806	Pbr004133.1|Pbr021419.1|Pbr024481.1|Pbr020360.1|Pbr034240.1|Pbr023319.1|Pbr033616.1	http://amigo.geneontology.org/amigo/term/GO:0038061
response to antibiotic	Gene Ontology	GO:0046677	5	29	0.000886812	0.0069431	Pbr008108.1|Pbr007701.1|Pbr005708.1|Pbr020046.1|Pbr014953.1	http://amigo.geneontology.org/amigo/term/GO:0046677
digestive tract development	Gene Ontology	GO:0048565	5	29	0.000886812	0.0069431	Pbr041681.1|Pbr014979.1|Pbr005708.1|Pbr020046.1|Pbr014953.1	http://amigo.geneontology.org/amigo/term/GO:0048565
glycogen catabolic process	Gene Ontology	GO:0005980	4	16	0.000894653	0.0069431	Pbr028003.1|Pbr041834.1|Pbr013288.1|Pbr038355.1	http://amigo.geneontology.org/amigo/term/GO:0005980
carboxypeptidase activity	Gene Ontology	GO:0004180	4	16	0.000894653	0.0069431	Pbr037864.1|Pbr023916.2|Pbr036744.1|Pbr019768.1	http://amigo.geneontology.org/amigo/term/GO:0004180
inositol phosphate dephosphorylation	Gene Ontology	GO:0046855	4	16	0.000894653	0.0069431	Pbr038502.1|Pbr013845.1|Pbr011984.1|Pbr007387.1	http://amigo.geneontology.org/amigo/term/GO:0046855
magnesium ion transmembrane transporter activity	Gene Ontology	GO:0015095	4	16	0.000894653	0.0069431	Pbr005959.1|Pbr023274.1|Pbr009909.1|Pbr025298.1	http://amigo.geneontology.org/amigo/term/GO:0015095
nuclear chromatin	Gene Ontology	GO:0000790	37	915	0.000902717	0.00698912	Pbr003581.1|Pbr015248.1|Pbr023774.1|Pbr005708.1|Pbr031702.1|Pbr038140.1|Pbr024282.1|Pbr038022.1|Pbr033600.1|Pbr021762.1|Pbr029884.1|Pbr037485.1|Pbr010427.1|Pbr029606.1|Pbr024283.1|Pbr014953.1|Pbr037054.1|Pbr001041.1|Pbr032434.9|Pbr020440.1|Pbr011488.1|Pbr040923.1|Pbr028164.1|Pbr040261.1|Pbr035825.1|Pbr020046.1|Pbr012645.2|Pbr020470.1|Pbr009991.1|Pbr000023.1|Pbr029399.1|Pbr035756.1|Pbr040390.1|Pbr…	http://amigo.geneontology.org/amigo/term/GO:0000790
gluconeogenesis	Gene Ontology	GO:0006094	6	45	0.000926047	0.00713601	Pbr012392.1|Pbr009476.1|Pbr001188.1|Pbr011353.1|Pbr033622.1|Pbr012401.1	http://amigo.geneontology.org/amigo/term/GO:0006094
regulation of megakaryocyte differentiation	Gene Ontology	GO:0045652	6	45	0.000926047	0.00713601	Pbr008290.1|Pbr002093.1|Pbr014185.1|Pbr026248.1|Pbr021493.1|Pbr030761.1	http://amigo.geneontology.org/amigo/term/GO:0045652
trans-Golgi network	Gene Ontology	GO:0005802	12	174	0.00102292	0.00786396	Pbr037375.1|Pbr042813.1|Pbr023615.1|Pbr020260.1|Pbr042530.1|Pbr041824.1|Pbr019205.3|Pbr027586.1|Pbr038860.1|Pbr027045.1|Pbr017956.1|Pbr022136.1	http://amigo.geneontology.org/amigo/term/GO:0005802
forebrain development	Gene Ontology	GO:0030900	6	46	0.00102733	0.00787942	Pbr028028.1|Pbr019092.1|Pbr023887.1|Pbr018359.1|Pbr028031.1|Pbr021958.1	http://amigo.geneontology.org/amigo/term/GO:0030900
positive regulation of gene expression	Gene Ontology	GO:0010628	20	391	0.0010581	0.00809644	Pbr011219.1|Pbr020900.1|Pbr029105.1|Pbr003860.1|Pbr013681.1|Pbr031045.1|Pbr011984.1|Pbr001705.1|Pbr037054.1|Pbr032861.1|Pbr003336.1|Pbr006819.2|Pbr041318.2|Pbr033498.1|Pbr030761.1|Pbr016121.1|Pbr014616.1|Pbr019746.1|Pbr014893.1|Pbr023145.1	http://amigo.geneontology.org/amigo/term/GO:0010628
leukotriene metabolic process	Gene Ontology	GO:0006691	4	17	0.00108577	0.00825033	Pbr027266.1|Pbr007407.1|Pbr017736.1|Pbr015357.1	http://amigo.geneontology.org/amigo/term/GO:0006691
activation of NF-kappaB-inducing kinase activity	Gene Ontology	GO:0007250	4	17	0.00108577	0.00825033	Pbr031936.1|Pbr005441.1|Pbr015873.1|Pbr015876.1	http://amigo.geneontology.org/amigo/term/GO:0007250
histone methyltransferase activity (H3-K4 specific)	Gene Ontology	GO:0042800	4	17	0.00108577	0.00825033	Pbr038140.1|Pbr040261.1|Pbr002093.1|Pbr021493.1	http://amigo.geneontology.org/amigo/term/GO:0042800
protein phosphorylation	Gene Ontology	GO:0006468	22	451	0.00109747	0.00831995	Pbr010739.1|Pbr016807.2|Pbr024127.1|Pbr028470.1|Pbr037084.1|Pbr038233.1|Pbr027201.1|Pbr001878.1|Pbr005441.1|Pbr034534.1|Pbr014620.1|Pbr015873.1|Pbr015876.1|Pbr019959.2|Pbr016121.1|Pbr014616.1|Pbr002579.1|Pbr014947.1|Pbr026941.1|Pbr031936.1|Pbr001705.1|Pbr028879.1	http://amigo.geneontology.org/amigo/term/GO:0006468
retinol metabolic process	Gene Ontology	GO:0042572	6	47	0.00113691	0.00850657	Pbr020046.1|Pbr040236.1|Pbr005708.1|Pbr014953.1|Pbr021355.1|Pbr001908.1	http://amigo.geneontology.org/amigo/term/GO:0042572
cytosolic small ribosomal subunit	Gene Ontology	GO:0022627	6	47	0.00113691	0.00850657	Pbr015072.1|Pbr020534.1|Pbr016242.1|Pbr039805.1|Pbr029105.1|Pbr041986.2	http://amigo.geneontology.org/amigo/term/GO:0022627
maintenance of blood-brain barrier	Gene Ontology	GO:0035633	5	31	0.00115819	0.00850657	Pbr014620.1|Pbr037084.1|Pbr033922.1|Pbr034590.1|Pbr035825.1	http://amigo.geneontology.org/amigo/term/GO:0035633
mitochondrial translation	Gene Ontology	GO:0032543	5	31	0.00115819	0.00850657	Pbr007037.1|Pbr021600.1|Pbr033096.1|Pbr023508.1|Pbr000111.1	http://amigo.geneontology.org/amigo/term/GO:0032543
coumarin metabolic process	Gene Ontology	GO:0009804	3	7	0.00117923	0.00850657	Pbr014953.1|Pbr005708.1|Pbr020046.1	http://amigo.geneontology.org/amigo/term/GO:0009804
1-phosphatidylinositol-4-phosphate 5-kinase activity	Gene Ontology	GO:0016308	3	7	0.00117923	0.00850657	Pbr008172.1|Pbr008522.1|Pbr029047.1	http://amigo.geneontology.org/amigo/term/GO:0016308
lipid hydroxylation	Gene Ontology	GO:0002933	3	7	0.00117923	0.00850657	Pbr014953.1|Pbr005708.1|Pbr020046.1	http://amigo.geneontology.org/amigo/term/GO:0002933
regulation of peptidyl-serine phosphorylation	Gene Ontology	GO:0033135	3	7	0.00117923	0.00850657	Pbr004049.1|Pbr014616.1|Pbr016121.1	http://amigo.geneontology.org/amigo/term/GO:0033135
kinetochore microtubule	Gene Ontology	GO:0005828	3	7	0.00117923	0.00850657	Pbr042813.1|Pbr038860.1|Pbr034390.1	http://amigo.geneontology.org/amigo/term/GO:0005828
syndecan binding	Gene Ontology	GO:0045545	3	7	0.00117923	0.00850657	Pbr034344.1|Pbr007242.1|Pbr029119.1	http://amigo.geneontology.org/amigo/term/GO:0045545
response to herbicide	Gene Ontology	GO:0009635	3	7	0.00117923	0.00850657	Pbr014953.1|Pbr005708.1|Pbr020046.1	http://amigo.geneontology.org/amigo/term/GO:0009635
paranodal junction assembly	Gene Ontology	GO:0030913	3	7	0.00117923	0.00850657	Pbr032861.1|Pbr033547.1|Pbr000926.1	http://amigo.geneontology.org/amigo/term/GO:0030913
positive regulation of hair follicle development	Gene Ontology	GO:0051798	3	7	0.00117923	0.00850657	Pbr034344.1|Pbr007242.1|Pbr029119.1	http://amigo.geneontology.org/amigo/term/GO:0051798
oxidized purine DNA binding	Gene Ontology	GO:0032357	3	7	0.00117923	0.00850657	Pbr040020.3|Pbr016273.1|Pbr013964.1	http://amigo.geneontology.org/amigo/term/GO:0032357
organelle fission	Gene Ontology	GO:0048285	3	7	0.00117923	0.00850657	Pbr001160.1|Pbr021953.1|Pbr031058.1	http://amigo.geneontology.org/amigo/term/GO:0048285
regulation of establishment of protein localization	Gene Ontology	GO:0070201	3	7	0.00117923	0.00850657	Pbr020251.3|Pbr006697.1|Pbr001135.2	http://amigo.geneontology.org/amigo/term/GO:0070201
chromaffin granule membrane	Gene Ontology	GO:0042584	3	7	0.00117923	0.00850657	Pbr039192.1|Pbr017956.1|Pbr027045.1	http://amigo.geneontology.org/amigo/term/GO:0042584
maternal process involved in parturition	Gene Ontology	GO:0060137	3	7	0.00117923	0.00850657	Pbr014953.1|Pbr005708.1|Pbr020046.1	http://amigo.geneontology.org/amigo/term/GO:0060137
positive regulation of synaptic vesicle endocytosis	Gene Ontology	GO:1900244	3	7	0.00117923	0.00850657	Pbr001160.1|Pbr021953.1|Pbr031058.1	http://amigo.geneontology.org/amigo/term/GO:1900244
amyloid-beta clearance by transcytosis	Gene Ontology	GO:0150093	3	7	0.00117923	0.00850657	Pbr042813.1|Pbr038860.1|Pbr024210.1	http://amigo.geneontology.org/amigo/term/GO:0150093
photoreceptor ribbon synapse	Gene Ontology	GO:0098684	3	7	0.00117923	0.00850657	Pbr001160.1|Pbr021953.1|Pbr031058.1	http://amigo.geneontology.org/amigo/term/GO:0098684
regulation of cell death	Gene Ontology	GO:0010941	3	7	0.00117923	0.00850657	Pbr010092.1|Pbr009433.1|Pbr022064.1	http://amigo.geneontology.org/amigo/term/GO:0010941
ubiquitin ligase complex	Gene Ontology	GO:0000151	9	107	0.00119396	0.00859386	Pbr017068.1|Pbr000276.2|Pbr041786.1|Pbr003140.1|Pbr016231.2|Pbr014926.1|Pbr002715.1|Pbr024182.1|Pbr036118.1	http://amigo.geneontology.org/amigo/term/GO:0000151
catalytic step 2 spliceosome	Gene Ontology	GO:0071013	8	86	0.00121965	0.00875957	Pbr026804.1|Pbr029373.1|Pbr038878.1|Pbr042651.1|Pbr039199.1|Pbr009726.1|Pbr035214.1|Pbr026937.1	http://amigo.geneontology.org/amigo/term/GO:0071013
DNA replication	Gene Ontology	GO:0006260	10	131	0.00129574	0.00928036	Pbr035502.1|Pbr006298.1|Pbr018613.1|Pbr016482.1|Pbr015597.1|Pbr037059.1|Pbr007749.1|Pbr035963.1|Pbr006679.3|Pbr027413.1	http://amigo.geneontology.org/amigo/term/GO:0006260
amino acid binding	Gene Ontology	GO:0016597	4	18	0.00130379	0.00928036	Pbr038270.1|Pbr025875.1|Pbr000764.1|Pbr041011.1	http://amigo.geneontology.org/amigo/term/GO:0016597
toll-like receptor 4 signaling pathway	Gene Ontology	GO:0034142	4	18	0.00130379	0.00928036	Pbr031936.1|Pbr005441.1|Pbr015873.1|Pbr015876.1	http://amigo.geneontology.org/amigo/term/GO:0034142
anion transport	Gene Ontology	GO:0006820	4	18	0.00130379	0.00928036	Pbr014979.1|Pbr041384.1|Pbr003083.1|Pbr009144.1	http://amigo.geneontology.org/amigo/term/GO:0006820
chaperone cofactor-dependent protein refolding	Gene Ontology	GO:0051085	5	32	0.00131484	0.00928036	Pbr040813.1|Pbr020883.1|Pbr034368.1|Pbr016212.1|Pbr031223.1	http://amigo.geneontology.org/amigo/term/GO:0051085
miRNA binding	Gene Ontology	GO:0035198	5	32	0.00131484	0.00928036	Pbr007750.1|Pbr017977.1|Pbr003598.2|Pbr035503.1|Pbr030761.1	http://amigo.geneontology.org/amigo/term/GO:0035198
positive regulation of G1/S transition of mitotic cell cycle	Gene Ontology	GO:1900087	5	32	0.00131484	0.00928036	Pbr018445.1|Pbr014953.1|Pbr005708.1|Pbr020046.1|Pbr029105.1	http://amigo.geneontology.org/amigo/term/GO:1900087
mismatch repair	Gene Ontology	GO:0006298	5	32	0.00131484	0.00928036	Pbr039848.1|Pbr040020.3|Pbr016273.1|Pbr037059.1|Pbr013964.1	http://amigo.geneontology.org/amigo/term/GO:0006298
cellular response to drug	Gene Ontology	GO:0035690	7	67	0.00131852	0.00928636	Pbr003948.1|Pbr012392.1|Pbr009476.1|Pbr011353.1|Pbr033622.1|Pbr025875.1|Pbr012401.1	http://amigo.geneontology.org/amigo/term/GO:0035690
post-translational protein modification	Gene Ontology	GO:0043687	18	342	0.00136429	0.00958811	Pbr042813.1|Pbr017249.1|Pbr000595.2|Pbr017418.1|Pbr004133.1|Pbr002093.1|Pbr038860.1|Pbr000727.1|Pbr024210.1|Pbr008668.1|Pbr018588.3|Pbr001107.1|Pbr000276.2|Pbr020360.1|Pbr034240.1|Pbr023319.1|Pbr004215.2|Pbr033616.1	http://amigo.geneontology.org/amigo/term/GO:0043687
nuclear speck	Gene Ontology	GO:0016607	20	400	0.00136997	0.00960741	Pbr040323.3|Pbr002450.2|Pbr041061.1|Pbr003233.1|Pbr039517.1|Pbr022055.2|Pbr034866.1|Pbr016482.1|Pbr012713.2|Pbr032434.9|Pbr038878.1|Pbr041791.1|Pbr018613.1|Pbr019510.1|Pbr016121.1|Pbr014616.1|Pbr017418.1|Pbr017886.1|Pbr040468.2|Pbr036118.1	http://amigo.geneontology.org/amigo/term/GO:0016607
protein destabilization	Gene Ontology	GO:0031648	6	49	0.0013827	0.00965607	Pbr002622.1|Pbr000761.1|Pbr020251.3|Pbr027818.1|Pbr001135.2|Pbr023145.1	http://amigo.geneontology.org/amigo/term/GO:0031648
ribonucleoprotein complex	Gene Ontology	GO:1990904	11	156	0.00138281	0.00965607	Pbr020548.3|Pbr037760.1|Pbr035825.1|Pbr011984.1|Pbr036615.1|Pbr001188.1|Pbr025482.1|Pbr033111.2|Pbr030761.1|Pbr024008.1|Pbr014712.1	http://amigo.geneontology.org/amigo/term/GO:1990904
GTP binding	Gene Ontology	GO:0005525	19	373	0.00145819	0.0101608	Pbr042813.1|Pbr008850.1|Pbr010742.1|Pbr031058.1|Pbr015547.1|Pbr017230.1|Pbr026093.1|Pbr038860.1|Pbr001160.1|Pbr030840.1|Pbr026847.1|Pbr021953.1|Pbr021054.1|Pbr039700.1|Pbr032614.1|Pbr024210.1|Pbr040468.2|Pbr029493.2|Pbr039313.1	http://amigo.geneontology.org/amigo/term/GO:0005525
U4/U6 x U5 tri-snRNP complex	Gene Ontology	GO:0046540	5	33	0.00148657	0.0102711	Pbr007395.1|Pbr035214.1|Pbr042651.1|Pbr041791.1|Pbr039199.1	http://amigo.geneontology.org/amigo/term/GO:0046540
helicase activity	Gene Ontology	GO:0004386	5	33	0.00148657	0.0102711	Pbr016482.1|Pbr026837.1|Pbr004119.1|Pbr035214.1|Pbr039199.1	http://amigo.geneontology.org/amigo/term/GO:0004386
cyclin-dependent protein serine/threonine kinase regulator activity	Gene Ontology	GO:0016538	5	33	0.00148657	0.0102711	Pbr015305.1|Pbr026094.1|Pbr018077.1|Pbr029872.1|Pbr018613.1	http://amigo.geneontology.org/amigo/term/GO:0016538
glycolytic process	Gene Ontology	GO:0006096	5	33	0.00148657	0.0102711	Pbr040799.1|Pbr000007.1|Pbr015533.1|Pbr001188.1|Pbr028610.1	http://amigo.geneontology.org/amigo/term/GO:0006096
regulation of mRNA stability	Gene Ontology	GO:0043488	9	111	0.00151425	0.0104403	Pbr004603.1|Pbr010275.2|Pbr004133.1|Pbr018445.1|Pbr020360.1|Pbr034240.1|Pbr023319.1|Pbr041444.1|Pbr033616.1	http://amigo.geneontology.org/amigo/term/GO:0043488
protein autoubiquitination	Gene Ontology	GO:0051865	7	69	0.00154172	0.0104868	Pbr000778.1|Pbr008290.1|Pbr008270.2|Pbr014185.1|Pbr026248.1|Pbr014926.1|Pbr024182.1	http://amigo.geneontology.org/amigo/term/GO:0051865
cellular amino acid metabolic process	Gene Ontology	GO:0006520	4	19	0.00155062	0.0104868	Pbr026742.1|Pbr006554.2|Pbr015357.1|Pbr025875.1	http://amigo.geneontology.org/amigo/term/GO:0006520
positive regulation of blood pressure	Gene Ontology	GO:0045777	4	19	0.00155062	0.0104868	Pbr039380.2|Pbr032983.1|Pbr001252.1|Pbr005767.1	http://amigo.geneontology.org/amigo/term/GO:0045777
protein maturation	Gene Ontology	GO:0051604	4	19	0.00155062	0.0104868	Pbr014926.1|Pbr030040.1|Pbr024182.1|Pbr032488.1	http://amigo.geneontology.org/amigo/term/GO:0051604
response to vitamin A	Gene Ontology	GO:0033189	4	19	0.00155062	0.0104868	Pbr014953.1|Pbr005708.1|Pbr020046.1|Pbr003860.1	http://amigo.geneontology.org/amigo/term/GO:0033189
regulation of protein kinase activity	Gene Ontology	GO:0045859	4	19	0.00155062	0.0104868	Pbr040435.1|Pbr035016.2|Pbr007701.1|Pbr003040.1	http://amigo.geneontology.org/amigo/term/GO:0045859
postsynaptic neurotransmitter receptor internalization	Gene Ontology	GO:0098884	3	8	0.00159463	0.0104868	Pbr001160.1|Pbr021953.1|Pbr031058.1	http://amigo.geneontology.org/amigo/term/GO:0098884
MOZ/MORF histone acetyltransferase complex	Gene Ontology	GO:0070776	3	8	0.00159463	0.0104868	Pbr027155.1|Pbr040290.1|Pbr002892.1	http://amigo.geneontology.org/amigo/term/GO:0070776
positive regulation of sodium ion transmembrane transporter activity	Gene Ontology	GO:2000651	3	8	0.00159463	0.0104868	Pbr014620.1|Pbr037084.1|Pbr006819.2	http://amigo.geneontology.org/amigo/term/GO:2000651
mannose metabolic process	Gene Ontology	GO:0006013	3	8	0.00159463	0.0104868	Pbr029848.1|Pbr001290.1|Pbr015533.1	http://amigo.geneontology.org/amigo/term/GO:0006013
exocrine pancreas development	Gene Ontology	GO:0031017	3	8	0.00159463	0.0104868	Pbr002622.1|Pbr027818.1|Pbr040468.2	http://amigo.geneontology.org/amigo/term/GO:0031017
nucleoside triphosphate biosynthetic process	Gene Ontology	GO:0009142	3	8	0.00159463	0.0104868	Pbr033860.1|Pbr033835.1|Pbr007314.2	http://amigo.geneontology.org/amigo/term/GO:0009142
histone H3-K4 demethylation	Gene Ontology	GO:0034720	3	8	0.00159463	0.0104868	Pbr024000.1|Pbr012645.2|Pbr029606.1	http://amigo.geneontology.org/amigo/term/GO:0034720
skeletal muscle acetylcholine-gated channel clustering	Gene Ontology	GO:0071340	3	8	0.00159463	0.0104868	Pbr016402.1|Pbr022819.1|Pbr024959.1	http://amigo.geneontology.org/amigo/term/GO:0071340
ion homeostasis	Gene Ontology	GO:0050801	3	8	0.00159463	0.0104868	Pbr014620.1|Pbr037084.1|Pbr000727.1	http://amigo.geneontology.org/amigo/term/GO:0050801
adenylate kinase activity	Gene Ontology	GO:0004017	3	8	0.00159463	0.0104868	Pbr033860.1|Pbr033835.1|Pbr007314.2	http://amigo.geneontology.org/amigo/term/GO:0004017
histone H3-K14 acetylation	Gene Ontology	GO:0044154	3	8	0.00159463	0.0104868	Pbr027155.1|Pbr040290.1|Pbr002892.1	http://amigo.geneontology.org/amigo/term/GO:0044154
histone H3-K36 methylation	Gene Ontology	GO:0010452	3	8	0.00159463	0.0104868	Pbr004049.1|Pbr038140.1|Pbr040261.1	http://amigo.geneontology.org/amigo/term/GO:0010452
positive regulation of skeletal muscle tissue development	Gene Ontology	GO:0048643	3	8	0.00159463	0.0104868	Pbr016121.1|Pbr014616.1|Pbr027890.1	http://amigo.geneontology.org/amigo/term/GO:0048643
estrogen 16-alpha-hydroxylase activity	Gene Ontology	GO:0101020	3	8	0.00159463	0.0104868	Pbr014953.1|Pbr005708.1|Pbr020046.1	http://amigo.geneontology.org/amigo/term/GO:0101020
negative regulation of RIG-I signaling pathway	Gene Ontology	GO:0039536	3	8	0.00159463	0.0104868	Pbr042687.1|Pbr023231.2|Pbr003865.1	http://amigo.geneontology.org/amigo/term/GO:0039536
dynamin family protein polymerization involved in mitochondrial fission	Gene Ontology	GO:0003374	3	8	0.00159463	0.0104868	Pbr001160.1|Pbr021953.1|Pbr031058.1	http://amigo.geneontology.org/amigo/term/GO:0003374
proteoglycan metabolic process	Gene Ontology	GO:0006029	3	8	0.00159463	0.0104868	Pbr034344.1|Pbr007242.1|Pbr029119.1	http://amigo.geneontology.org/amigo/term/GO:0006029
membrane raft	Gene Ontology	GO:0045121	14	237	0.00165536	0.0108643	Pbr032861.1|Pbr032488.1|Pbr034344.1|Pbr027890.1|Pbr030327.1|Pbr030040.1|Pbr029047.1|Pbr015533.1|Pbr021419.1|Pbr007242.1|Pbr029119.1|Pbr006697.1|Pbr027932.1|Pbr035944.1	http://amigo.geneontology.org/amigo/term/GO:0045121
protein localization to nucleus	Gene Ontology	GO:0034504	5	34	0.00167424	0.0109663	Pbr016407.1|Pbr029884.1|Pbr029047.1|Pbr028936.1|Pbr023774.1	http://amigo.geneontology.org/amigo/term/GO:0034504
protein-containing complex binding	Gene Ontology	GO:0044877	18	349	0.00168611	0.011022	Pbr000023.1|Pbr030009.1|Pbr008108.1|Pbr027699.1|Pbr031058.1|Pbr003865.1|Pbr030845.1|Pbr020158.1|Pbr016482.1|Pbr018250.2|Pbr021953.1|Pbr039139.1|Pbr001160.1|Pbr021419.1|Pbr040923.1|Pbr016121.1|Pbr032054.1|Pbr014616.1	http://amigo.geneontology.org/amigo/term/GO:0044877
ubiquitin-dependent ERAD pathway	Gene Ontology	GO:0030433	7	71	0.00179328	0.0116992	Pbr003865.1|Pbr005768.1|Pbr010609.1|Pbr019005.1|Pbr027015.3|Pbr014926.1|Pbr024182.1	http://amigo.geneontology.org/amigo/term/GO:0030433
cellular response to hypoxia	Gene Ontology	GO:0071456	9	114	0.00179703	0.0117003	Pbr015873.1|Pbr015876.1|Pbr005441.1|Pbr011984.1|Pbr031936.1|Pbr014926.1|Pbr016121.1|Pbr014616.1|Pbr024182.1	http://amigo.geneontology.org/amigo/term/GO:0071456
regulation of lipid metabolic process	Gene Ontology	GO:0019216	8	92	0.00181525	0.0117628	Pbr020046.1|Pbr006272.1|Pbr005708.1|Pbr000421.1|Pbr014953.1|Pbr040315.1|Pbr020609.1|Pbr015516.1	http://amigo.geneontology.org/amigo/term/GO:0019216
poly(A)+ mRNA export from nucleus	Gene Ontology	GO:0016973	4	20	0.00182817	0.0117628	Pbr029884.1|Pbr041444.1|Pbr002048.1|Pbr023774.1	http://amigo.geneontology.org/amigo/term/GO:0016973
inclusion body	Gene Ontology	GO:0016234	4	20	0.00182817	0.0117628	Pbr020251.3|Pbr012904.1|Pbr028619.1|Pbr001135.2	http://amigo.geneontology.org/amigo/term/GO:0016234
regulation of cardiac muscle contraction by regulation of the release of sequestered calcium ion	Gene Ontology	GO:0010881	4	20	0.00182817	0.0117628	Pbr032861.1|Pbr038163.1|Pbr041834.1|Pbr025554.1	http://amigo.geneontology.org/amigo/term/GO:0010881
iron-sulfur cluster assembly	Gene Ontology	GO:0016226	4	20	0.00182817	0.0117628	Pbr041898.1|Pbr020883.1|Pbr018655.1|Pbr025310.1	http://amigo.geneontology.org/amigo/term/GO:0016226
lipid droplet organization	Gene Ontology	GO:0034389	4	20	0.00182817	0.0117628	Pbr042803.1|Pbr020732.1|Pbr017230.1|Pbr015046.1	http://amigo.geneontology.org/amigo/term/GO:0034389
response to cold	Gene Ontology	GO:0009409	5	35	0.00187872	0.0120407	Pbr028307.1|Pbr005695.1|Pbr017668.1|Pbr032488.1|Pbr030040.1	http://amigo.geneontology.org/amigo/term/GO:0009409
DNA-dependent ATPase activity	Gene Ontology	GO:0008094	5	35	0.00187872	0.0120407	Pbr027969.1|Pbr040020.3|Pbr016273.1|Pbr013964.1|Pbr027413.1	http://amigo.geneontology.org/amigo/term/GO:0008094
RNA phosphodiester bond hydrolysis, endonucleolytic	Gene Ontology	GO:0090502	7	72	0.00193043	0.0123239	Pbr030009.1|Pbr008644.1|Pbr014086.1|Pbr008650.1|Pbr023893.1|Pbr030761.1|Pbr006679.3	http://amigo.geneontology.org/amigo/term/GO:0090502
transcription-coupled nucleotide-excision repair	Gene Ontology	GO:0006283	7	72	0.00193043	0.0123239	Pbr035502.1|Pbr039848.1|Pbr002770.1|Pbr037059.1|Pbr007749.1|Pbr009726.1|Pbr026937.1	http://amigo.geneontology.org/amigo/term/GO:0006283
transcription factor binding	Gene Ontology	GO:0008134	17	325	0.0019444	0.0123889	Pbr023774.1|Pbr029884.1|Pbr011219.1|Pbr012645.2|Pbr010427.1|Pbr029606.1|Pbr029105.1|Pbr031045.1|Pbr041681.1|Pbr037054.1|Pbr003581.1|Pbr011358.1|Pbr005457.1|Pbr028164.1|Pbr027969.1|Pbr038022.1|Pbr033600.1	http://amigo.geneontology.org/amigo/term/GO:0008134
regulation of catalytic activity	Gene Ontology	GO:0050790	6	53	0.00199372	0.0126785	Pbr000761.1|Pbr036571.1|Pbr016402.1|Pbr022819.1|Pbr020360.1|Pbr024959.1	http://amigo.geneontology.org/amigo/term/GO:0050790
nuclear-transcribed mRNA catabolic process, nonsense-mediated decay	Gene Ontology	GO:0000184	9	116	0.00200793	0.0127441	Pbr023260.1|Pbr041061.1|Pbr015072.1|Pbr020534.1|Pbr018445.1|Pbr016242.1|Pbr039805.1|Pbr040435.1|Pbr041986.2	http://amigo.geneontology.org/amigo/term/GO:0000184
lipid metabolic process	Gene Ontology	GO:0006629	10	140	0.00205493	0.0128725	Pbr000313.1|Pbr004178.1|Pbr039657.1|Pbr034157.1|Pbr003502.1|Pbr032606.2|Pbr020348.1|Pbr033080.1|Pbr034140.1|Pbr037977.1	http://amigo.geneontology.org/amigo/term/GO:0006629
positive regulation of translation	Gene Ontology	GO:0045727	7	73	0.00207556	0.0128725	Pbr034829.3|Pbr005695.1|Pbr029105.1|Pbr028307.1|Pbr015482.2|Pbr017668.1|Pbr028953.2	http://amigo.geneontology.org/amigo/term/GO:0045727
Ras protein signal transduction	Gene Ontology	GO:0007265	7	73	0.00207556	0.0128725	Pbr033111.2|Pbr041681.1|Pbr003140.1|Pbr003336.1|Pbr025029.1|Pbr005520.1|Pbr028953.2	http://amigo.geneontology.org/amigo/term/GO:0007265
mRNA 3'-UTR binding	Gene Ontology	GO:0003730	7	73	0.00207556	0.0128725	Pbr020256.1|Pbr005695.1|Pbr041061.1|Pbr028307.1|Pbr017668.1|Pbr032237.1|Pbr019215.1	http://amigo.geneontology.org/amigo/term/GO:0003730
cytoplasmic stress granule	Gene Ontology	GO:0010494	7	73	0.00207556	0.0128725	Pbr005695.1|Pbr029105.1|Pbr019005.1|Pbr018445.1|Pbr028307.1|Pbr017668.1|Pbr033111.2	http://amigo.geneontology.org/amigo/term/GO:0010494
response to caffeine	Gene Ontology	GO:0031000	3	9	0.00209105	0.0128725	Pbr016121.1|Pbr016135.1|Pbr014616.1	http://amigo.geneontology.org/amigo/term/GO:0031000
establishment of protein localization to membrane	Gene Ontology	GO:0090150	3	9	0.00209105	0.0128725	Pbr042813.1|Pbr038860.1|Pbr024210.1	http://amigo.geneontology.org/amigo/term/GO:0090150
sodium:phosphate symporter activity	Gene Ontology	GO:0005436	3	9	0.00209105	0.0128725	Pbr041384.1|Pbr036179.1|Pbr003083.1	http://amigo.geneontology.org/amigo/term/GO:0005436
negative regulation of mitochondrial fusion	Gene Ontology	GO:0010637	3	9	0.00209105	0.0128725	Pbr019959.2|Pbr027201.1|Pbr024127.1	http://amigo.geneontology.org/amigo/term/GO:0010637
histone acetyltransferase activity (H4-K5 specific)	Gene Ontology	GO:0043995	3	9	0.00209105	0.0128725	Pbr024010.1|Pbr002093.1|Pbr005879.1	http://amigo.geneontology.org/amigo/term/GO:0043995
histone acetyltransferase activity (H4-K8 specific)	Gene Ontology	GO:0043996	3	9	0.00209105	0.0128725	Pbr024010.1|Pbr002093.1|Pbr005879.1	http://amigo.geneontology.org/amigo/term/GO:0043996
transmembrane receptor protein serine/threonine kinase signaling pathway	Gene Ontology	GO:0007178	3	9	0.00209105	0.0128725	Pbr013612.1|Pbr009538.1|Pbr032029.1	http://amigo.geneontology.org/amigo/term/GO:0007178
ATF6-mediated unfolded protein response	Gene Ontology	GO:0036500	3	9	0.00209105	0.0128725	Pbr040390.1|Pbr002622.1|Pbr027818.1	http://amigo.geneontology.org/amigo/term/GO:0036500
mismatched DNA binding	Gene Ontology	GO:0030983	3	9	0.00209105	0.0128725	Pbr040020.3|Pbr016273.1|Pbr013964.1	http://amigo.geneontology.org/amigo/term/GO:0030983
varicosity	Gene Ontology	GO:0043196	3	9	0.00209105	0.0128725	Pbr001160.1|Pbr021953.1|Pbr031058.1	http://amigo.geneontology.org/amigo/term/GO:0043196
DNA clamp loader activity	Gene Ontology	GO:0003689	3	9	0.00209105	0.0128725	Pbr002770.1|Pbr035502.1|Pbr007749.1	http://amigo.geneontology.org/amigo/term/GO:0003689
nucleotide-binding oligomerization domain containing signaling pathway	Gene Ontology	GO:0070423	4	21	0.00213833	0.0131143	Pbr031936.1|Pbr005441.1|Pbr015873.1|Pbr015876.1	http://amigo.geneontology.org/amigo/term/GO:0070423
histone H3-K4 methylation	Gene Ontology	GO:0051568	4	21	0.00213833	0.0131143	Pbr038140.1|Pbr040261.1|Pbr002093.1|Pbr021493.1	http://amigo.geneontology.org/amigo/term/GO:0051568
mitochondrial outer membrane	Gene Ontology	GO:0005741	11	166	0.00219134	0.0134143	Pbr035161.1|Pbr042158.1|Pbr015533.1|Pbr009555.1|Pbr008108.1|Pbr020732.1|Pbr041011.1|Pbr004890.1|Pbr001716.1|Pbr041405.1|Pbr025100.1	http://amigo.geneontology.org/amigo/term/GO:0005741
cell population proliferation	Gene Ontology	GO:0008283	10	142	0.00226459	0.0138368	Pbr025250.1|Pbr026804.1|Pbr020046.1|Pbr029373.1|Pbr025496.1|Pbr014953.1|Pbr033538.1|Pbr005708.1|Pbr001480.1|Pbr037402.1	http://amigo.geneontology.org/amigo/term/GO:0008283
cis-regulatory region sequence-specific DNA binding	Gene Ontology	GO:0000987	6	55	0.00236656	0.0144329	Pbr002622.1|Pbr037485.1|Pbr010427.1|Pbr011358.1|Pbr042103.1|Pbr027818.1	http://amigo.geneontology.org/amigo/term/GO:0000987
cellular response to leukemia inhibitory factor	Gene Ontology	GO:1990830	8	97	0.00246923	0.0150032	Pbr002622.1|Pbr036823.1|Pbr000023.1|Pbr034866.1|Pbr039118.1|Pbr040923.1|Pbr027818.1|Pbr024919.1	http://amigo.geneontology.org/amigo/term/GO:1990830
kinase binding	Gene Ontology	GO:0019900	8	97	0.00246923	0.0150032	Pbr027513.1|Pbr041681.1|Pbr000007.1|Pbr027801.1|Pbr028610.1|Pbr014926.1|Pbr027520.1|Pbr024182.1	http://amigo.geneontology.org/amigo/term/GO:0019900
phosphatidylinositol biosynthetic process	Gene Ontology	GO:0006661	7	76	0.00256195	0.0155378	Pbr007387.1|Pbr008172.1|Pbr008522.1|Pbr011984.1|Pbr029047.1|Pbr038502.1|Pbr027409.1	http://amigo.geneontology.org/amigo/term/GO:0006661
DNA damage response, signal transduction by p53 class mediator resulting in cell cycle arrest	Gene Ontology	GO:0006977	6	56	0.00257154	0.0155383	Pbr026225.1|Pbr008290.1|Pbr002764.1|Pbr014185.1|Pbr026248.1|Pbr027801.1	http://amigo.geneontology.org/amigo/term/GO:0006977
regulation of gene silencing by miRNA	Gene Ontology	GO:0060964	6	56	0.00257154	0.0155383	Pbr038064.1|Pbr002048.1|Pbr016151.1|Pbr018445.1|Pbr030761.1|Pbr012568.1	http://amigo.geneontology.org/amigo/term/GO:0060964
glucocorticoid biosynthetic process	Gene Ontology	GO:0006704	3	10	0.00267352	0.0157762	Pbr015204.1|Pbr017290.1|Pbr022903.1	http://amigo.geneontology.org/amigo/term/GO:0006704
progesterone metabolic process	Gene Ontology	GO:0042448	3	10	0.00267352	0.0157762	Pbr015204.1|Pbr017290.1|Pbr021355.1	http://amigo.geneontology.org/amigo/term/GO:0042448
endoplasmic reticulum chaperone complex	Gene Ontology	GO:0034663	3	10	0.00267352	0.0157762	Pbr033489.2|Pbr034310.1|Pbr027015.3	http://amigo.geneontology.org/amigo/term/GO:0034663
regulation of protein localization to cell surface	Gene Ontology	GO:2000008	3	10	0.00267352	0.0157762	Pbr027586.1|Pbr041939.1|Pbr024210.1	http://amigo.geneontology.org/amigo/term/GO:2000008
histone acetyltransferase activity (H4-K16 specific)	Gene Ontology	GO:0046972	3	10	0.00267352	0.0157762	Pbr024010.1|Pbr002093.1|Pbr005879.1	http://amigo.geneontology.org/amigo/term/GO:0046972
protein tyrosine/threonine phosphatase activity	Gene Ontology	GO:0008330	3	10	0.00267352	0.0157762	Pbr032319.1|Pbr026451.1|Pbr005202.1	http://amigo.geneontology.org/amigo/term/GO:0008330
angiogenesis involved in wound healing	Gene Ontology	GO:0060055	3	10	0.00267352	0.0157762	Pbr034344.1|Pbr007242.1|Pbr029119.1	http://amigo.geneontology.org/amigo/term/GO:0060055
androgen biosynthetic process	Gene Ontology	GO:0006702	3	10	0.00267352	0.0157762	Pbr015204.1|Pbr017290.1|Pbr022903.1	http://amigo.geneontology.org/amigo/term/GO:0006702
small ribosomal subunit rRNA binding	Gene Ontology	GO:0070181	3	10	0.00267352	0.0157762	Pbr028307.1|Pbr005695.1|Pbr017668.1	http://amigo.geneontology.org/amigo/term/GO:0070181
mitochondrial DNA replication	Gene Ontology	GO:0006264	3	10	0.00267352	0.0157762	Pbr016402.1|Pbr022819.1|Pbr024959.1	http://amigo.geneontology.org/amigo/term/GO:0006264
nuclear pore complex assembly	Gene Ontology	GO:0051292	3	10	0.00267352	0.0157762	Pbr034252.1|Pbr038064.1|Pbr002048.1	http://amigo.geneontology.org/amigo/term/GO:0051292
calcium import into the mitochondrion	Gene Ontology	GO:0036444	3	10	0.00267352	0.0157762	Pbr005387.1|Pbr004949.1|Pbr021059.1	http://amigo.geneontology.org/amigo/term/GO:0036444
regulation of Rac protein signal transduction	Gene Ontology	GO:0035020	3	10	0.00267352	0.0157762	Pbr024010.1|Pbr040810.2|Pbr005879.1	http://amigo.geneontology.org/amigo/term/GO:0035020
peptidyl-tyrosine dephosphorylation	Gene Ontology	GO:0035335	8	99	0.00277727	0.0163589	Pbr032319.1|Pbr006161.1|Pbr011984.1|Pbr026451.1|Pbr005202.1|Pbr020143.1|Pbr005933.1|Pbr020104.1	http://amigo.geneontology.org/amigo/term/GO:0035335
negative regulation of G2/M transition of mitotic cell cycle	Gene Ontology	GO:0010972	6	57	0.00278954	0.0164017	Pbr004133.1|Pbr000276.2|Pbr020360.1|Pbr034240.1|Pbr023319.1|Pbr033616.1	http://amigo.geneontology.org/amigo/term/GO:0010972
DNA replication origin binding	Gene Ontology	GO:0003688	4	23	0.00286388	0.0167785	Pbr018613.1|Pbr015597.1|Pbr032488.1|Pbr030040.1	http://amigo.geneontology.org/amigo/term/GO:0003688
pyruvate metabolic process	Gene Ontology	GO:0006090	4	23	0.00286388	0.0167785	Pbr016381.1|Pbr020609.1|Pbr015516.1|Pbr006272.1	http://amigo.geneontology.org/amigo/term/GO:0006090
phosphoprotein phosphatase activity	Gene Ontology	GO:0004721	5	39	0.0028822	0.0168257	Pbr032319.1|Pbr020158.1|Pbr011984.1|Pbr026451.1|Pbr005202.1	http://amigo.geneontology.org/amigo/term/GO:0004721
aggresome	Gene Ontology	GO:0016235	5	39	0.0028822	0.0168257	Pbr023274.1|Pbr020251.3|Pbr009909.1|Pbr037059.1|Pbr001135.2	http://amigo.geneontology.org/amigo/term/GO:0016235
activation of MAPK activity	Gene Ontology	GO:0000187	9	123	0.00290605	0.0169047	Pbr015873.1|Pbr000764.1|Pbr005441.1|Pbr031936.1|Pbr016121.1|Pbr014616.1|Pbr007701.1|Pbr001878.1|Pbr015876.1	http://amigo.geneontology.org/amigo/term/GO:0000187
carbohydrate metabolic process	Gene Ontology	GO:0005975	9	123	0.00290605	0.0169047	Pbr016368.1|Pbr006272.1|Pbr020361.1|Pbr036394.1|Pbr027954.1|Pbr004126.1|Pbr020609.1|Pbr015516.1|Pbr005529.2	http://amigo.geneontology.org/amigo/term/GO:0005975
axonogenesis	Gene Ontology	GO:0007409	7	78	0.00293186	0.0170246	Pbr037485.1|Pbr004949.1|Pbr035825.1|Pbr005387.1|Pbr006819.2|Pbr042103.1|Pbr027890.1	http://amigo.geneontology.org/amigo/term/GO:0007409
protein tyrosine phosphatase activity	Gene Ontology	GO:0004725	8	100	0.00294212	0.0170539	Pbr032319.1|Pbr006161.1|Pbr011984.1|Pbr026451.1|Pbr005202.1|Pbr020143.1|Pbr005933.1|Pbr020104.1	http://amigo.geneontology.org/amigo/term/GO:0004725
negative regulation of cell growth	Gene Ontology	GO:0030308	9	125	0.00321359	0.0185945	Pbr012392.1|Pbr009476.1|Pbr041681.1|Pbr034252.1|Pbr032089.1|Pbr011353.1|Pbr029105.1|Pbr033622.1|Pbr012401.1	http://amigo.geneontology.org/amigo/term/GO:0030308
RNA polymerase II activating transcription factor binding	Gene Ontology	GO:0001102	6	59	0.00326669	0.0188684	Pbr037485.1|Pbr041681.1|Pbr037054.1|Pbr038140.1|Pbr042103.1|Pbr040261.1	http://amigo.geneontology.org/amigo/term/GO:0001102
protein-lysine N-methyltransferase activity	Gene Ontology	GO:0016279	4	24	0.0032829	0.0188989	Pbr038140.1|Pbr006548.1|Pbr030352.1|Pbr040261.1	http://amigo.geneontology.org/amigo/term/GO:0016279
negative regulation of NF-kappaB transcription factor activity	Gene Ontology	GO:0032088	7	80	0.00334131	0.0188989	Pbr022984.1|Pbr019510.1|Pbr015876.1|Pbr005441.1|Pbr031936.1|Pbr015873.1|Pbr039196.1	http://amigo.geneontology.org/amigo/term/GO:0032088
vitamin D metabolic process	Gene Ontology	GO:0042359	3	11	0.00334658	0.0188989	Pbr014953.1|Pbr005708.1|Pbr020046.1	http://amigo.geneontology.org/amigo/term/GO:0042359
wound healing, spreading of epidermal cells	Gene Ontology	GO:0035313	3	11	0.00334658	0.0188989	Pbr007629.1|Pbr007822.1|Pbr041933.2	http://amigo.geneontology.org/amigo/term/GO:0035313
endoplasmic reticulum tubular network organization	Gene Ontology	GO:0071786	3	11	0.00334658	0.0188989	Pbr034252.1|Pbr017230.1|Pbr039447.1	http://amigo.geneontology.org/amigo/term/GO:0071786
purine nucleotide metabolic process	Gene Ontology	GO:0006163	3	11	0.00334658	0.0188989	Pbr033860.1|Pbr033835.1|Pbr007314.2	http://amigo.geneontology.org/amigo/term/GO:0006163
nucleotide biosynthetic process	Gene Ontology	GO:0009165	3	11	0.00334658	0.0188989	Pbr020609.1|Pbr015516.1|Pbr006272.1	http://amigo.geneontology.org/amigo/term/GO:0009165
ribonuclease P activity	Gene Ontology	GO:0004526	3	11	0.00334658	0.0188989	Pbr008644.1|Pbr014086.1|Pbr008650.1	http://amigo.geneontology.org/amigo/term/GO:0004526
ferric iron binding	Gene Ontology	GO:0008199	3	11	0.00334658	0.0188989	Pbr028619.1|Pbr006298.1|Pbr028226.1	http://amigo.geneontology.org/amigo/term/GO:0008199
nucleoside monophosphate phosphorylation	Gene Ontology	GO:0046940	3	11	0.00334658	0.0188989	Pbr033860.1|Pbr033835.1|Pbr007314.2	http://amigo.geneontology.org/amigo/term/GO:0046940
aminoacyl-tRNA editing activity	Gene Ontology	GO:0002161	3	11	0.00334658	0.0188989	Pbr024541.3|Pbr016675.1|Pbr000111.1	http://amigo.geneontology.org/amigo/term/GO:0002161
purine nucleotide biosynthetic process	Gene Ontology	GO:0006164	3	11	0.00334658	0.0188989	Pbr003948.1|Pbr040530.1|Pbr003495.1	http://amigo.geneontology.org/amigo/term/GO:0006164
negative regulation of canonical Wnt signaling pathway	Gene Ontology	GO:0090090	11	176	0.00334699	0.0188989	Pbr037485.1|Pbr004133.1|Pbr027110.1|Pbr034240.1|Pbr018588.3|Pbr042103.1|Pbr033111.2|Pbr020360.1|Pbr001705.1|Pbr023319.1|Pbr033616.1	http://amigo.geneontology.org/amigo/term/GO:0090090
translational initiation	Gene Ontology	GO:0006413	9	126	0.00337666	0.0190337	Pbr001418.1|Pbr023260.1|Pbr015072.1|Pbr020534.1|Pbr018445.1|Pbr016242.1|Pbr039805.1|Pbr029105.1|Pbr041986.2	http://amigo.geneontology.org/amigo/term/GO:0006413
ubiquitin protein ligase activity	Gene Ontology	GO:0061630	15	286	0.00339986	0.0191315	Pbr000778.1|Pbr017418.1|Pbr035052.1|Pbr020767.1|Pbr003588.1|Pbr003140.1|Pbr008270.2|Pbr033826.1|Pbr016231.2|Pbr021419.1|Pbr014926.1|Pbr021141.1|Pbr002715.1|Pbr024182.1|Pbr036118.1	http://amigo.geneontology.org/amigo/term/GO:0061630
toxin transport	Gene Ontology	GO:1901998	5	41	0.00350759	0.0196365	Pbr034594.1|Pbr014071.1|Pbr021953.1|Pbr001160.1|Pbr031058.1	http://amigo.geneontology.org/amigo/term/GO:1901998
response to cAMP	Gene Ontology	GO:0051591	5	41	0.00350759	0.0196365	Pbr007750.1|Pbr017977.1|Pbr005739.1|Pbr035503.1|Pbr021419.1	http://amigo.geneontology.org/amigo/term/GO:0051591
mitotic spindle assembly	Gene Ontology	GO:0090307	5	41	0.00350759	0.0196365	Pbr042813.1|Pbr039118.1|Pbr025100.1|Pbr038860.1|Pbr023448.1	http://amigo.geneontology.org/amigo/term/GO:0090307
cellular iron ion homeostasis	Gene Ontology	GO:0006879	6	60	0.00352685	0.0197107	Pbr018101.1|Pbr028226.1|Pbr033498.1|Pbr030327.1|Pbr007701.1|Pbr027932.1	http://amigo.geneontology.org/amigo/term/GO:0006879
ventricular cardiac muscle tissue morphogenesis	Gene Ontology	GO:0055010	4	25	0.00374177	0.0206999	Pbr002293.1|Pbr037485.1|Pbr042103.1|Pbr002292.1	http://amigo.geneontology.org/amigo/term/GO:0055010
cullin family protein binding	Gene Ontology	GO:0097602	4	25	0.00374177	0.0206999	Pbr003588.1|Pbr008668.1|Pbr000727.1|Pbr007730.1	http://amigo.geneontology.org/amigo/term/GO:0097602
cellular response to interleukin-4	Gene Ontology	GO:0071353	4	25	0.00374177	0.0206999	Pbr002622.1|Pbr004114.1|Pbr027818.1|Pbr018613.1	http://amigo.geneontology.org/amigo/term/GO:0071353
RNA splicing, via transesterification reactions	Gene Ontology	GO:0000375	4	25	0.00374177	0.0206999	Pbr038878.1|Pbr035214.1|Pbr041791.1|Pbr039199.1	http://amigo.geneontology.org/amigo/term/GO:0000375
integrator complex	Gene Ontology	GO:0032039	4	25	0.00374177	0.0206999	Pbr017747.1|Pbr017741.1|Pbr041014.1|Pbr036910.1	http://amigo.geneontology.org/amigo/term/GO:0032039
phospholipid translocation	Gene Ontology	GO:0045332	4	25	0.00374177	0.0206999	Pbr027266.1|Pbr000573.1|Pbr017956.1|Pbr027045.1	http://amigo.geneontology.org/amigo/term/GO:0045332
MAPK cascade	Gene Ontology	GO:0000165	14	261	0.00378705	0.020915	Pbr000662.1|Pbr009538.1|Pbr004133.1|Pbr028390.1|Pbr041834.1|Pbr003140.1|Pbr032029.1|Pbr020360.1|Pbr020158.1|Pbr034240.1|Pbr023319.1|Pbr013612.1|Pbr033616.1|Pbr014947.1	http://amigo.geneontology.org/amigo/term/GO:0000165
4 iron, 4 sulfur cluster binding	Gene Ontology	GO:0051539	5	42	0.00385429	0.0212148	Pbr003948.1|Pbr018101.1|Pbr037059.1|Pbr018655.1|Pbr025310.1	http://amigo.geneontology.org/amigo/term/GO:0051539
response to hormone	Gene Ontology	GO:0009725	5	42	0.00385429	0.0212148	Pbr032054.1|Pbr006272.1|Pbr020609.1|Pbr015516.1|Pbr023332.1	http://amigo.geneontology.org/amigo/term/GO:0009725
negative regulation of transcription, DNA-templated	Gene Ontology	GO:0045892	23	536	0.00402917	0.0217683	Pbr016407.1|Pbr013713.1|Pbr020251.3|Pbr023774.1|Pbr032614.1|Pbr029884.1|Pbr012645.2|Pbr029606.1|Pbr015228.1|Pbr003370.1|Pbr041681.1|Pbr037054.1|Pbr041313.1|Pbr032434.9|Pbr035161.1|Pbr016231.2|Pbr021141.1|Pbr028936.1|Pbr000761.1|Pbr028978.1|Pbr033541.1|Pbr041405.1|Pbr001135.2	http://amigo.geneontology.org/amigo/term/GO:0045892
perikaryon	Gene Ontology	GO:0043204	10	155	0.00408208	0.0217683	Pbr010739.1|Pbr020251.3|Pbr034534.1|Pbr018094.1|Pbr039139.1|Pbr041011.1|Pbr033111.2|Pbr020158.1|Pbr012904.1|Pbr001135.2	http://amigo.geneontology.org/amigo/term/GO:0043204
proteasome-mediated ubiquitin-dependent protein catabolic process	Gene Ontology	GO:0043161	11	181	0.00408488	0.0217683	Pbr017418.1|Pbr004133.1|Pbr020360.1|Pbr019005.1|Pbr024182.1|Pbr021419.1|Pbr014926.1|Pbr034240.1|Pbr023319.1|Pbr004215.2|Pbr033616.1	http://amigo.geneontology.org/amigo/term/GO:0043161
lens morphogenesis in camera-type eye	Gene Ontology	GO:0002089	3	12	0.00411437	0.0217683	Pbr004126.1|Pbr016368.1|Pbr020361.1	http://amigo.geneontology.org/amigo/term/GO:0002089
endoderm formation	Gene Ontology	GO:0001706	3	12	0.00411437	0.0217683	Pbr032319.1|Pbr026451.1|Pbr005202.1	http://amigo.geneontology.org/amigo/term/GO:0001706
dendritic spine head	Gene Ontology	GO:0044327	3	12	0.00411437	0.0217683	Pbr001160.1|Pbr021953.1|Pbr031058.1	http://amigo.geneontology.org/amigo/term/GO:0044327
nuclear inclusion body	Gene Ontology	GO:0042405	3	12	0.00411437	0.0217683	Pbr014926.1|Pbr024182.1|Pbr030845.1	http://amigo.geneontology.org/amigo/term/GO:0042405
histone methyltransferase activity (H3-K36 specific)	Gene Ontology	GO:0046975	3	12	0.00411437	0.0217683	Pbr004049.1|Pbr038140.1|Pbr040261.1	http://amigo.geneontology.org/amigo/term/GO:0046975
fatty-acyl-CoA biosynthetic process	Gene Ontology	GO:0046949	3	12	0.00411437	0.0217683	Pbr028870.1|Pbr016062.1|Pbr028867.1	http://amigo.geneontology.org/amigo/term/GO:0046949
aminoacyl-tRNA metabolism involved in translational fidelity	Gene Ontology	GO:0106074	3	12	0.00411437	0.0217683	Pbr024541.3|Pbr016675.1|Pbr000111.1	http://amigo.geneontology.org/amigo/term/GO:0106074
uropod	Gene Ontology	GO:0001931	3	12	0.00411437	0.0217683	Pbr008172.1|Pbr027890.1|Pbr008522.1	http://amigo.geneontology.org/amigo/term/GO:0001931
ER-associated misfolded protein catabolic process	Gene Ontology	GO:0071712	3	12	0.00411437	0.0217683	Pbr019005.1|Pbr005768.1|Pbr003865.1	http://amigo.geneontology.org/amigo/term/GO:0071712
regulation of cellular senescence	Gene Ontology	GO:2000772	3	12	0.00411437	0.0217683	Pbr007750.1|Pbr035503.1|Pbr017977.1	http://amigo.geneontology.org/amigo/term/GO:2000772
positive regulation of osteoblast proliferation	Gene Ontology	GO:0033690	3	12	0.00411437	0.0217683	Pbr034344.1|Pbr007242.1|Pbr029119.1	http://amigo.geneontology.org/amigo/term/GO:0033690
lysine catabolic process	Gene Ontology	GO:0006554	3	12	0.00411437	0.0217683	Pbr011705.1|Pbr028870.1|Pbr028867.1	http://amigo.geneontology.org/amigo/term/GO:0006554
mismatch repair complex	Gene Ontology	GO:0032300	3	12	0.00411437	0.0217683	Pbr040020.3|Pbr016273.1|Pbr013964.1	http://amigo.geneontology.org/amigo/term/GO:0032300
muscle cell differentiation	Gene Ontology	GO:0042692	3	12	0.00411437	0.0217683	Pbr020900.1|Pbr041318.2|Pbr013681.1	http://amigo.geneontology.org/amigo/term/GO:0042692
negative regulation of ryanodine-sensitive calcium-release channel activity	Gene Ontology	GO:0060315	3	12	0.00411437	0.0217683	Pbr041834.1|Pbr038163.1|Pbr025554.1	http://amigo.geneontology.org/amigo/term/GO:0060315
translation repressor activity	Gene Ontology	GO:0030371	3	12	0.00411437	0.0217683	Pbr028307.1|Pbr005695.1|Pbr017668.1	http://amigo.geneontology.org/amigo/term/GO:0030371
positive regulation of mRNA catabolic process	Gene Ontology	GO:0061014	3	12	0.00411437	0.0217683	Pbr007750.1|Pbr035503.1|Pbr017977.1	http://amigo.geneontology.org/amigo/term/GO:0061014
Set1C/COMPASS complex	Gene Ontology	GO:0048188	3	12	0.00411437	0.0217683	Pbr031045.1|Pbr011219.1|Pbr002093.1	http://amigo.geneontology.org/amigo/term/GO:0048188
negative regulation of ATPase activity	Gene Ontology	GO:0032780	3	12	0.00411437	0.0217683	Pbr010140.3|Pbr030352.1|Pbr035037.1	http://amigo.geneontology.org/amigo/term/GO:0032780
circulatory system development	Gene Ontology	GO:0072359	3	12	0.00411437	0.0217683	Pbr005794.1|Pbr037054.1|Pbr035380.1	http://amigo.geneontology.org/amigo/term/GO:0072359
membrane protein proteolysis	Gene Ontology	GO:0033619	3	12	0.00411437	0.0217683	Pbr005387.1|Pbr004949.1|Pbr023145.1	http://amigo.geneontology.org/amigo/term/GO:0033619
steroid metabolic process	Gene Ontology	GO:0008202	5	43	0.00422483	0.0222293	Pbr015204.1|Pbr017290.1|Pbr005708.1|Pbr020046.1|Pbr014953.1	http://amigo.geneontology.org/amigo/term/GO:0008202
ATP biosynthetic process	Gene Ontology	GO:0006754	4	26	0.00424223	0.0222293	Pbr011640.1|Pbr040799.1|Pbr033080.1|Pbr020348.1	http://amigo.geneontology.org/amigo/term/GO:0006754
lysophospholipase activity	Gene Ontology	GO:0004622	4	26	0.00424223	0.0222293	Pbr032606.2|Pbr000313.1|Pbr029963.1|Pbr000173.1	http://amigo.geneontology.org/amigo/term/GO:0004622
poly(U) RNA binding	Gene Ontology	GO:0008266	4	26	0.00424223	0.0222293	Pbr007750.1|Pbr017886.1|Pbr035503.1|Pbr017977.1	http://amigo.geneontology.org/amigo/term/GO:0008266
nucleobase-containing small molecule interconversion	Gene Ontology	GO:0015949	4	26	0.00424223	0.0222293	Pbr033860.1|Pbr033835.1|Pbr006298.1|Pbr007314.2	http://amigo.geneontology.org/amigo/term/GO:0015949
bHLH transcription factor binding	Gene Ontology	GO:0043425	4	26	0.00424223	0.0222293	Pbr041313.1|Pbr034240.1|Pbr037485.1|Pbr042103.1	http://amigo.geneontology.org/amigo/term/GO:0043425
positive regulation of angiogenesis	Gene Ontology	GO:0045766	9	131	0.00429201	0.0224542	Pbr002622.1|Pbr037485.1|Pbr010739.1|Pbr034534.1|Pbr023493.1|Pbr042103.1|Pbr031439.1|Pbr027818.1|Pbr023145.1	http://amigo.geneontology.org/amigo/term/GO:0045766
metallopeptidase activity	Gene Ontology	GO:0008237	6	63	0.0043999	0.0229453	Pbr039063.1|Pbr004949.1|Pbr004133.1|Pbr026387.1|Pbr005387.1|Pbr011979.1	http://amigo.geneontology.org/amigo/term/GO:0008237
regulation of translation	Gene Ontology	GO:0006417	6	63	0.0043999	0.0229453	Pbr003040.1|Pbr018101.1|Pbr041318.2|Pbr013681.1|Pbr034370.1|Pbr020900.1	http://amigo.geneontology.org/amigo/term/GO:0006417
angiogenesis	Gene Ontology	GO:0001525	13	238	0.00447481	0.0232989	Pbr002622.1|Pbr018609.1|Pbr003496.2|Pbr004178.1|Pbr007822.1|Pbr033080.1|Pbr011984.1|Pbr041933.2|Pbr020348.1|Pbr031439.1|Pbr007629.1|Pbr027818.1|Pbr021762.1	http://amigo.geneontology.org/amigo/term/GO:0001525
regulation of transcription, DNA-templated	Gene Ontology	GO:0006355	30	773	0.0046281	0.0240402	Pbr002450.2|Pbr013713.1|Pbr015248.1|Pbr003581.1|Pbr014925.1|Pbr014084.1|Pbr033600.1|Pbr015112.1|Pbr040323.3|Pbr004049.1|Pbr015228.1|Pbr003370.1|Pbr041681.1|Pbr031702.1|Pbr040923.1|Pbr034370.1|Pbr011219.1|Pbr031045.1|Pbr039118.1|Pbr028164.1|Pbr029788.1|Pbr024492.1|Pbr000023.1|Pbr028978.1|Pbr017974.1|Pbr005780.1|Pbr040315.1|Pbr033541.1|Pbr005457.1|Pbr021493.1	http://amigo.geneontology.org/amigo/term/GO:0006355
structural constituent of ribosome	Gene Ontology	GO:0003735	10	158	0.00463186	0.0240402	Pbr036823.1|Pbr023260.1|Pbr015072.1|Pbr020534.1|Pbr006777.1|Pbr016242.1|Pbr011187.1|Pbr039805.1|Pbr003003.1|Pbr041986.2	http://amigo.geneontology.org/amigo/term/GO:0003735
synaptic vesicle	Gene Ontology	GO:0008021	9	133	0.00470808	0.0243586	Pbr027852.1|Pbr029920.1|Pbr031058.1|Pbr018464.1|Pbr018087.1|Pbr001160.1|Pbr024210.1|Pbr021953.1|Pbr025875.1	http://amigo.geneontology.org/amigo/term/GO:0008021
G2/M transition of mitotic cell cycle	Gene Ontology	GO:0000086	9	133	0.00470808	0.0243586	Pbr000276.2|Pbr029872.1|Pbr018077.1|Pbr000573.1|Pbr021054.1|Pbr028470.1|Pbr017148.1|Pbr034548.1|Pbr026094.1	http://amigo.geneontology.org/amigo/term/GO:0000086
mRNA stabilization	Gene Ontology	GO:0048255	4	27	0.00478594	0.0246446	Pbr028307.1|Pbr005695.1|Pbr017668.1|Pbr033498.1	http://amigo.geneontology.org/amigo/term/GO:0048255
integral component of endoplasmic reticulum membrane	Gene Ontology	GO:0030176	8	109	0.00479202	0.0246446	Pbr034252.1|Pbr000595.2|Pbr003648.1|Pbr001221.1|Pbr040390.1|Pbr002011.1|Pbr001222.1|Pbr021355.1	http://amigo.geneontology.org/amigo/term/GO:0030176
presynapse	Gene Ontology	GO:0098793	8	109	0.00479202	0.0246446	Pbr006161.1|Pbr007387.1|Pbr015482.2|Pbr035825.1|Pbr001107.1|Pbr020143.1|Pbr005933.1|Pbr020104.1	http://amigo.geneontology.org/amigo/term/GO:0098793
focal adhesion	Gene Ontology	GO:0005925	19	418	0.00479348	0.0246446	Pbr023260.1|Pbr007629.1|Pbr007822.1|Pbr010739.1|Pbr035825.1|Pbr033489.2|Pbr020883.1|Pbr016325.1|Pbr014979.1|Pbr034534.1|Pbr041933.2|Pbr016242.1|Pbr015046.1|Pbr033111.2|Pbr015072.1|Pbr017148.1|Pbr034548.1|Pbr027890.1|Pbr034310.1	http://amigo.geneontology.org/amigo/term/GO:0005925
MAP kinase tyrosine/serine/threonine phosphatase activity	Gene Ontology	GO:0017017	3	13	0.00498058	0.0250559	Pbr032319.1|Pbr026451.1|Pbr005202.1	http://amigo.geneontology.org/amigo/term/GO:0017017
respiratory burst	Gene Ontology	GO:0045730	3	13	0.00498058	0.0250559	Pbr018609.1|Pbr023493.1|Pbr033498.1	http://amigo.geneontology.org/amigo/term/GO:0045730
cardiac right ventricle morphogenesis	Gene Ontology	GO:0003215	3	13	0.00498058	0.0250559	Pbr037485.1|Pbr042103.1|Pbr037054.1	http://amigo.geneontology.org/amigo/term/GO:0003215
removal of superoxide radicals	Gene Ontology	GO:0019430	3	13	0.00498058	0.0250559	Pbr037402.1|Pbr001535.2|Pbr007701.1	http://amigo.geneontology.org/amigo/term/GO:0019430
ubiquitin-ubiquitin ligase activity	Gene Ontology	GO:0034450	3	13	0.00498058	0.0250559	Pbr003588.1|Pbr014926.1|Pbr024182.1	http://amigo.geneontology.org/amigo/term/GO:0034450
hepatocyte differentiation	Gene Ontology	GO:0070365	3	13	0.00498058	0.0250559	Pbr014953.1|Pbr005708.1|Pbr020046.1	http://amigo.geneontology.org/amigo/term/GO:0070365
alpha-linolenic acid metabolic process	Gene Ontology	GO:0036109	3	13	0.00498058	0.0250559	Pbr042806.1|Pbr026188.1|Pbr026191.1	http://amigo.geneontology.org/amigo/term/GO:0036109
response to hyperoxia	Gene Ontology	GO:0055093	3	13	0.00498058	0.0250559	Pbr014953.1|Pbr005708.1|Pbr020046.1	http://amigo.geneontology.org/amigo/term/GO:0055093
G protein-coupled receptor internalization	Gene Ontology	GO:0002031	3	13	0.00498058	0.0250559	Pbr001160.1|Pbr021953.1|Pbr031058.1	http://amigo.geneontology.org/amigo/term/GO:0002031
tRNA 5'-leader removal	Gene Ontology	GO:0001682	3	13	0.00498058	0.0250559	Pbr008644.1|Pbr014086.1|Pbr008650.1	http://amigo.geneontology.org/amigo/term/GO:0001682
atrial septum morphogenesis	Gene Ontology	GO:0060413	3	13	0.00498058	0.0250559	Pbr037485.1|Pbr042103.1|Pbr037054.1	http://amigo.geneontology.org/amigo/term/GO:0060413
negative regulation of intracellular estrogen receptor signaling pathway	Gene Ontology	GO:0033147	3	13	0.00498058	0.0250559	Pbr037485.1|Pbr042103.1|Pbr027801.1	http://amigo.geneontology.org/amigo/term/GO:0033147
hydrolase activity, acting on ester bonds	Gene Ontology	GO:0016788	3	13	0.00498058	0.0250559	Pbr007116.1|Pbr005186.1|Pbr032766.2	http://amigo.geneontology.org/amigo/term/GO:0016788
response to carbohydrate	Gene Ontology	GO:0009743	3	13	0.00498058	0.0250559	Pbr020609.1|Pbr015516.1|Pbr006272.1	http://amigo.geneontology.org/amigo/term/GO:0009743
cellular response to organic cyclic compound	Gene Ontology	GO:0071407	5	45	0.00504091	0.0252516	Pbr014953.1|Pbr011219.1|Pbr005708.1|Pbr020046.1|Pbr031045.1	http://amigo.geneontology.org/amigo/term/GO:0071407
positive regulation of phagocytosis	Gene Ontology	GO:0050766	5	45	0.00504091	0.0252516	Pbr033498.1|Pbr032054.1|Pbr007701.1|Pbr000148.1|Pbr013889.2	http://amigo.geneontology.org/amigo/term/GO:0050766
nuclear chromosome, telomeric region	Gene Ontology	GO:0000784	8	110	0.0050426	0.0252516	Pbr012645.2|Pbr003233.1|Pbr037059.1|Pbr018613.1|Pbr017148.1|Pbr034548.1|Pbr006679.3|Pbr029606.1	http://amigo.geneontology.org/amigo/term/GO:0000784
peptidyl-threonine phosphorylation	Gene Ontology	GO:0018107	6	65	0.00506426	0.0253213	Pbr010739.1|Pbr034534.1|Pbr041313.1|Pbr001705.1|Pbr014620.1|Pbr037084.1	http://amigo.geneontology.org/amigo/term/GO:0018107
regulation of intracellular pH	Gene Ontology	GO:0051453	4	28	0.00537453	0.0267908	Pbr001936.1|Pbr033080.1|Pbr014979.1|Pbr020348.1	http://amigo.geneontology.org/amigo/term/GO:0051453
synaptic transmission, glutamatergic	Gene Ontology	GO:0035249	4	28	0.00537453	0.0267908	Pbr018095.1|Pbr041384.1|Pbr018094.1|Pbr003083.1	http://amigo.geneontology.org/amigo/term/GO:0035249
positive regulation of NIK/NF-kappaB signaling	Gene Ontology	GO:1901224	6	66	0.0054227	0.0269348	Pbr015873.1|Pbr015876.1|Pbr029105.1|Pbr005441.1|Pbr031936.1|Pbr030761.1	http://amigo.geneontology.org/amigo/term/GO:1901224
circadian regulation of gene expression	Gene Ontology	GO:0032922	6	66	0.0054227	0.0269348	Pbr024010.1|Pbr024000.1|Pbr017148.1|Pbr034548.1|Pbr029788.1|Pbr005879.1	http://amigo.geneontology.org/amigo/term/GO:0032922
SRP-dependent cotranslational protein targeting to membrane	Gene Ontology	GO:0006614	7	88	0.00542808	0.0269348	Pbr023260.1|Pbr015072.1|Pbr020534.1|Pbr016242.1|Pbr039805.1|Pbr040468.2|Pbr041986.2	http://amigo.geneontology.org/amigo/term/GO:0006614
regulation of mitotic cell cycle	Gene Ontology	GO:0007346	5	46	0.00548818	0.0271918	Pbr027586.1|Pbr041681.1|Pbr027520.1|Pbr035944.1|Pbr027513.1	http://amigo.geneontology.org/amigo/term/GO:0007346
Wnt signaling pathway	Gene Ontology	GO:0016055	11	189	0.00552947	0.027355	Pbr023774.1|Pbr029884.1|Pbr035349.1|Pbr029105.1|Pbr018588.3|Pbr018077.1|Pbr001705.1|Pbr016121.1|Pbr014616.1|Pbr005794.1|Pbr026094.1	http://amigo.geneontology.org/amigo/term/GO:0016055
kinase activity	Gene Ontology	GO:0016301	7	89	0.00574508	0.0283788	Pbr020218.3|Pbr015873.1|Pbr015876.1|Pbr005441.1|Pbr040799.1|Pbr031936.1|Pbr001705.1	http://amigo.geneontology.org/amigo/term/GO:0016301
cellular response to retinoic acid	Gene Ontology	GO:0071300	6	67	0.00579934	0.0286037	Pbr028978.1|Pbr013713.1|Pbr015228.1|Pbr003370.1|Pbr033541.1|Pbr003860.1	http://amigo.geneontology.org/amigo/term/GO:0071300
negative regulation of neuron apoptotic process	Gene Ontology	GO:0043524	9	138	0.00588575	0.0286913	Pbr037485.1|Pbr032488.1|Pbr010739.1|Pbr034534.1|Pbr011979.1|Pbr039192.1|Pbr042103.1|Pbr030040.1|Pbr007701.1	http://amigo.geneontology.org/amigo/term/GO:0043524
small nuclear ribonucleoprotein complex	Gene Ontology	GO:0030532	3	14	0.00594853	0.0286913	Pbr007395.1|Pbr037375.1|Pbr042651.1	http://amigo.geneontology.org/amigo/term/GO:0030532
phospholipid dephosphorylation	Gene Ontology	GO:0046839	3	14	0.00594853	0.0286913	Pbr032570.1|Pbr013357.1|Pbr014893.1	http://amigo.geneontology.org/amigo/term/GO:0046839
positive regulation of blood coagulation	Gene Ontology	GO:0030194	3	14	0.00594853	0.0286913	Pbr034344.1|Pbr007242.1|Pbr029119.1	http://amigo.geneontology.org/amigo/term/GO:0030194
lipid biosynthetic process	Gene Ontology	GO:0008610	3	14	0.00594853	0.0286913	Pbr016121.1|Pbr014616.1|Pbr001716.1	http://amigo.geneontology.org/amigo/term/GO:0008610
bile acid metabolic process	Gene Ontology	GO:0008206	3	14	0.00594853	0.0286913	Pbr042806.1|Pbr026188.1|Pbr026191.1	http://amigo.geneontology.org/amigo/term/GO:0008206
neuron maturation	Gene Ontology	GO:0042551	3	14	0.00594853	0.0286913	Pbr012645.2|Pbr041681.1|Pbr029606.1	http://amigo.geneontology.org/amigo/term/GO:0042551
Golgi ribbon formation	Gene Ontology	GO:0090161	3	14	0.00594853	0.0286913	Pbr023537.1|Pbr029788.1|Pbr029920.1	http://amigo.geneontology.org/amigo/term/GO:0090161
cellular response to nutrient levels	Gene Ontology	GO:0031669	3	14	0.00594853	0.0286913	Pbr018445.1|Pbr016121.1|Pbr014616.1	http://amigo.geneontology.org/amigo/term/GO:0031669
response to amyloid-beta	Gene Ontology	GO:1904645	3	14	0.00594853	0.0286913	Pbr001160.1|Pbr021953.1|Pbr031058.1	http://amigo.geneontology.org/amigo/term/GO:1904645
production of miRNAs involved in gene silencing by miRNA	Gene Ontology	GO:0035196	3	14	0.00594853	0.0286913	Pbr003598.2|Pbr034927.2|Pbr030761.1	http://amigo.geneontology.org/amigo/term/GO:0035196
negative regulation of phosphatidylinositol 3-kinase signaling	Gene Ontology	GO:0014067	3	14	0.00594853	0.0286913	Pbr011984.1|Pbr039196.1|Pbr011979.1	http://amigo.geneontology.org/amigo/term/GO:0014067
sex differentiation	Gene Ontology	GO:0007548	3	14	0.00594853	0.0286913	Pbr015204.1|Pbr017290.1|Pbr027801.1	http://amigo.geneontology.org/amigo/term/GO:0007548
isomerase activity	Gene Ontology	GO:0016853	3	14	0.00594853	0.0286913	Pbr041299.1|Pbr032488.1|Pbr030040.1	http://amigo.geneontology.org/amigo/term/GO:0016853
oxidoreductase activity, acting on single donors with incorporation of molecular oxygen, incorporation of two atoms of oxygen	Gene Ontology	GO:0016702	3	14	0.00594853	0.0286913	Pbr008100.1|Pbr004906.1|Pbr004904.1	http://amigo.geneontology.org/amigo/term/GO:0016702
response to activity	Gene Ontology	GO:0014823	5	47	0.00596274	0.0287176	Pbr016121.1|Pbr014616.1|Pbr011984.1|Pbr032488.1|Pbr030040.1	http://amigo.geneontology.org/amigo/term/GO:0014823
blastocyst hatching	Gene Ontology	GO:0001835	4	29	0.00600957	0.0287739	Pbr032570.1|Pbr011219.1|Pbr013357.1|Pbr031045.1	http://amigo.geneontology.org/amigo/term/GO:0001835
U12-type spliceosomal complex	Gene Ontology	GO:0005689	4	29	0.00600957	0.0287739	Pbr029023.1|Pbr013767.1|Pbr042651.1|Pbr013788.1	http://amigo.geneontology.org/amigo/term/GO:0005689
regulation of I-kappaB kinase/NF-kappaB signaling	Gene Ontology	GO:0043122	4	29	0.00600957	0.0287739	Pbr002764.1|Pbr034534.1|Pbr000761.1|Pbr010739.1	http://amigo.geneontology.org/amigo/term/GO:0043122
cellular response to copper ion	Gene Ontology	GO:0071280	4	29	0.00600957	0.0287739	Pbr008108.1|Pbr005708.1|Pbr020046.1|Pbr014953.1	http://amigo.geneontology.org/amigo/term/GO:0071280
azurophil granule lumen	Gene Ontology	GO:0035578	7	90	0.00607572	0.0290481	Pbr037864.1|Pbr036744.1|Pbr019005.1|Pbr019768.1|Pbr027699.1|Pbr023916.2|Pbr029848.1	http://amigo.geneontology.org/amigo/term/GO:0035578
protein kinase binding	Gene Ontology	GO:0019901	20	461	0.00626798	0.0299237	Pbr027852.1|Pbr034534.1|Pbr003040.1|Pbr010739.1|Pbr035825.1|Pbr031058.1|Pbr001705.1|Pbr018087.1|Pbr001160.1|Pbr032861.1|Pbr039139.1|Pbr018077.1|Pbr021953.1|Pbr023448.1|Pbr017148.1|Pbr034548.1|Pbr004119.1|Pbr041834.1|Pbr026837.1|Pbr026094.1	http://amigo.geneontology.org/amigo/term/GO:0019901
protein dimerization activity	Gene Ontology	GO:0046983	9	140	0.00641571	0.0305619	Pbr010427.1|Pbr014953.1|Pbr005708.1|Pbr037054.1|Pbr001936.1|Pbr020046.1|Pbr002060.1|Pbr020470.1|Pbr003554.1	http://amigo.geneontology.org/amigo/term/GO:0046983
protein glycosylation	Gene Ontology	GO:0006486	7	91	0.00642034	0.0305619	Pbr010572.3|Pbr028593.1|Pbr039841.1|Pbr001290.1|Pbr002011.1|Pbr023512.1|Pbr020007.1	http://amigo.geneontology.org/amigo/term/GO:0006486
myelination	Gene Ontology	GO:0042552	5	48	0.00646543	0.0307319	Pbr004949.1|Pbr020900.1|Pbr041318.2|Pbr013681.1|Pbr005387.1	http://amigo.geneontology.org/amigo/term/GO:0042552
base-excision repair	Gene Ontology	GO:0006284	4	30	0.00669261	0.0314986	Pbr039848.1|Pbr038749.1|Pbr006679.3|Pbr016482.1	http://amigo.geneontology.org/amigo/term/GO:0006284
MLL1 complex	Gene Ontology	GO:0071339	4	30	0.00669261	0.0314986	Pbr031045.1|Pbr011219.1|Pbr002093.1|Pbr016231.2	http://amigo.geneontology.org/amigo/term/GO:0071339
U2-type catalytic step 2 spliceosome	Gene Ontology	GO:0071007	4	30	0.00669261	0.0314986	Pbr009726.1|Pbr038878.1|Pbr042651.1|Pbr026937.1	http://amigo.geneontology.org/amigo/term/GO:0071007
cellular response to gamma radiation	Gene Ontology	GO:0071480	4	30	0.00669261	0.0314986	Pbr016482.1|Pbr012645.2|Pbr029606.1|Pbr016807.2	http://amigo.geneontology.org/amigo/term/GO:0071480
mitogen-activated protein kinase binding	Gene Ontology	GO:0051019	4	30	0.00669261	0.0314986	Pbr032319.1|Pbr028390.1|Pbr026451.1|Pbr005202.1	http://amigo.geneontology.org/amigo/term/GO:0051019
acyl-CoA metabolic process	Gene Ontology	GO:0006637	4	30	0.00669261	0.0314986	Pbr024635.1|Pbr037490.1|Pbr005761.1|Pbr012851.1	http://amigo.geneontology.org/amigo/term/GO:0006637
rRNA processing	Gene Ontology	GO:0006364	9	141	0.00669406	0.0314986	Pbr025250.1|Pbr004603.1|Pbr015072.1|Pbr009066.1|Pbr001480.1|Pbr029993.1|Pbr016242.1|Pbr021907.1|Pbr008208.1	http://amigo.geneontology.org/amigo/term/GO:0006364
postsynaptic density	Gene Ontology	GO:0014069	13	251	0.00675993	0.0317629	Pbr006161.1|Pbr034252.1|Pbr000662.1|Pbr023260.1|Pbr010739.1|Pbr041939.1|Pbr031058.1|Pbr034534.1|Pbr001160.1|Pbr020143.1|Pbr005933.1|Pbr020104.1|Pbr021953.1	http://amigo.geneontology.org/amigo/term/GO:0014069
SCF-dependent proteasomal ubiquitin-dependent protein catabolic process	Gene Ontology	GO:0031146	7	92	0.00677929	0.0318083	Pbr004133.1|Pbr001107.1|Pbr000276.2|Pbr020360.1|Pbr034240.1|Pbr023319.1|Pbr033616.1	http://amigo.geneontology.org/amigo/term/GO:0031146
protein homotrimerization	Gene Ontology	GO:0070207	3	15	0.00702115	0.0325237	Pbr007750.1|Pbr035503.1|Pbr017977.1	http://amigo.geneontology.org/amigo/term/GO:0070207
negative regulation of programmed cell death	Gene Ontology	GO:0043069	3	15	0.00702115	0.0325237	Pbr016402.1|Pbr022819.1|Pbr024959.1	http://amigo.geneontology.org/amigo/term/GO:0043069
fatty acid beta-oxidation using acyl-CoA oxidase	Gene Ontology	GO:0033540	3	15	0.00702115	0.0325237	Pbr042806.1|Pbr026188.1|Pbr026191.1	http://amigo.geneontology.org/amigo/term/GO:0033540
Ino80 complex	Gene Ontology	GO:0031011	3	15	0.00702115	0.0325237	Pbr009991.1|Pbr023447.1|Pbr020440.1	http://amigo.geneontology.org/amigo/term/GO:0031011
glutathione biosynthetic process	Gene Ontology	GO:0006750	3	15	0.00702115	0.0325237	Pbr002170.1|Pbr006554.2|Pbr015357.1	http://amigo.geneontology.org/amigo/term/GO:0006750
retrograde protein transport, ER to cytosol	Gene Ontology	GO:0030970	3	15	0.00702115	0.0325237	Pbr010609.1|Pbr019005.1|Pbr003865.1	http://amigo.geneontology.org/amigo/term/GO:0030970
somite development	Gene Ontology	GO:0061053	3	15	0.00702115	0.0325237	Pbr029399.1|Pbr035756.1|Pbr003495.1	http://amigo.geneontology.org/amigo/term/GO:0061053
COPII vesicle coat	Gene Ontology	GO:0030127	3	15	0.00702115	0.0325237	Pbr002060.1|Pbr019310.1|Pbr030840.1	http://amigo.geneontology.org/amigo/term/GO:0030127
magnesium ion transmembrane transport	Gene Ontology	GO:1903830	3	15	0.00702115	0.0325237	Pbr005959.1|Pbr023274.1|Pbr009909.1	http://amigo.geneontology.org/amigo/term/GO:1903830
regulation of macroautophagy	Gene Ontology	GO:0016241	6	70	0.00704368	0.032582	Pbr023465.1|Pbr020251.3|Pbr001188.1|Pbr016121.1|Pbr014616.1|Pbr001135.2	http://amigo.geneontology.org/amigo/term/GO:0016241
exocytosis	Gene Ontology	GO:0006887	7	93	0.00715293	0.0329942	Pbr037375.1|Pbr018087.1|Pbr023465.1|Pbr042813.1|Pbr038860.1|Pbr024210.1|Pbr039192.1	http://amigo.geneontology.org/amigo/term/GO:0006887
postsynapse	Gene Ontology	GO:0098794	7	93	0.00715293	0.0329942	Pbr015482.2|Pbr019510.1|Pbr023260.1|Pbr041384.1|Pbr003083.1|Pbr001705.1|Pbr028879.1	http://amigo.geneontology.org/amigo/term/GO:0098794
spermatogenesis	Gene Ontology	GO:0007283	18	404	0.00717466	0.0330478	Pbr025806.1|Pbr005768.1|Pbr030009.1|Pbr003860.1|Pbr014979.1|Pbr032459.1|Pbr003739.1|Pbr039517.1|Pbr024492.1|Pbr015357.1|Pbr015305.1|Pbr024000.1|Pbr022143.1|Pbr022055.2|Pbr013845.1|Pbr007701.1|Pbr017361.1|Pbr014947.1	http://amigo.geneontology.org/amigo/term/GO:0007283
negative regulation of DNA-binding transcription factor activity	Gene Ontology	GO:0043433	6	71	0.00749832	0.0344902	Pbr012645.2|Pbr029606.1|Pbr041681.1|Pbr041313.1|Pbr016231.2|Pbr021141.1	http://amigo.geneontology.org/amigo/term/GO:0043433
negative regulation of inflammatory response	Gene Ontology	GO:0050728	7	95	0.00794566	0.0364965	Pbr037485.1|Pbr015547.1|Pbr028390.1|Pbr041681.1|Pbr042103.1|Pbr007701.1|Pbr039196.1	http://amigo.geneontology.org/amigo/term/GO:0050728
regulation of cellular amino acid metabolic process	Gene Ontology	GO:0006521	5	51	0.00815055	0.0369268	Pbr034240.1|Pbr023319.1|Pbr020360.1|Pbr033616.1|Pbr004133.1	http://amigo.geneontology.org/amigo/term/GO:0006521
superoxide anion generation	Gene Ontology	GO:0042554	3	16	0.00820101	0.0369268	Pbr018609.1|Pbr023493.1|Pbr007701.1	http://amigo.geneontology.org/amigo/term/GO:0042554
histone demethylase activity	Gene Ontology	GO:0032452	3	16	0.00820101	0.0369268	Pbr024000.1|Pbr012645.2|Pbr029606.1	http://amigo.geneontology.org/amigo/term/GO:0032452
oxidoreductase activity, acting on paired donors, with incorporation or reduction of molecular oxygen, NAD(P)H as one donor, and incorporation of one atom of oxygen	Gene Ontology	GO:0016709	3	16	0.00820101	0.0369268	Pbr023332.1|Pbr017736.1|Pbr003860.1	http://amigo.geneontology.org/amigo/term/GO:0016709
GTPase regulator activity	Gene Ontology	GO:0030695	3	16	0.00820101	0.0369268	Pbr016402.1|Pbr022819.1|Pbr024959.1	http://amigo.geneontology.org/amigo/term/GO:0030695
positive regulation of sodium ion transport	Gene Ontology	GO:0010765	3	16	0.00820101	0.0369268	Pbr014620.1|Pbr037084.1|Pbr006819.2	http://amigo.geneontology.org/amigo/term/GO:0010765
ERAD pathway	Gene Ontology	GO:0036503	3	16	0.00820101	0.0369268	Pbr010609.1|Pbr019005.1|Pbr000595.2	http://amigo.geneontology.org/amigo/term/GO:0036503
negative regulation of DNA recombination	Gene Ontology	GO:0045910	3	16	0.00820101	0.0369268	Pbr040020.3|Pbr016273.1|Pbr013964.1	http://amigo.geneontology.org/amigo/term/GO:0045910
Ada2/Gcn5/Ada3 transcription activator complex	Gene Ontology	GO:0005671	3	16	0.00820101	0.0369268	Pbr031045.1|Pbr011219.1|Pbr002093.1	http://amigo.geneontology.org/amigo/term/GO:0005671
maturation of SSU-rRNA	Gene Ontology	GO:0030490	3	16	0.00820101	0.0369268	Pbr007395.1|Pbr029993.1|Pbr021907.1	http://amigo.geneontology.org/amigo/term/GO:0030490
cellular response to prostaglandin E stimulus	Gene Ontology	GO:0071380	3	16	0.00820101	0.0369268	Pbr016121.1|Pbr014616.1|Pbr016062.1	http://amigo.geneontology.org/amigo/term/GO:0071380
mitochondrial proton-transporting ATP synthase complex	Gene Ontology	GO:0005753	3	16	0.00820101	0.0369268	Pbr011640.1|Pbr033080.1|Pbr020348.1	http://amigo.geneontology.org/amigo/term/GO:0005753
polysomal ribosome	Gene Ontology	GO:0042788	4	32	0.00820847	0.0369268	Pbr007750.1|Pbr023260.1|Pbr035503.1|Pbr017977.1	http://amigo.geneontology.org/amigo/term/GO:0042788
ceramide biosynthetic process	Gene Ontology	GO:0046513	4	32	0.00820847	0.0369268	Pbr030043.1|Pbr008100.1|Pbr042070.1|Pbr035944.1	http://amigo.geneontology.org/amigo/term/GO:0046513
liver regeneration	Gene Ontology	GO:0097421	4	32	0.00820847	0.0369268	Pbr007750.1|Pbr029788.1|Pbr035503.1|Pbr017977.1	http://amigo.geneontology.org/amigo/term/GO:0097421
translation	Gene Ontology	GO:0006412	10	173	0.00830774	0.0373222	Pbr023260.1|Pbr003040.1|Pbr015072.1|Pbr020534.1|Pbr015357.1|Pbr018445.1|Pbr016242.1|Pbr039805.1|Pbr003003.1|Pbr041986.2	http://amigo.geneontology.org/amigo/term/GO:0006412
microtubule organizing center	Gene Ontology	GO:0005815	7	96	0.00836544	0.0375299	Pbr018087.1|Pbr023465.1|Pbr027890.1|Pbr035559.1|Pbr024481.1|Pbr027513.1|Pbr027520.1	http://amigo.geneontology.org/amigo/term/GO:0005815
DNA duplex unwinding	Gene Ontology	GO:0032508	6	73	0.00847045	0.037949	Pbr035502.1|Pbr029105.1|Pbr038749.1|Pbr016482.1|Pbr033111.2|Pbr007749.1	http://amigo.geneontology.org/amigo/term/GO:0032508
enzyme activator activity	Gene Ontology	GO:0008047	5	52	0.00877396	0.0392551	Pbr037864.1|Pbr002770.1|Pbr023916.2|Pbr036744.1|Pbr019768.1	http://amigo.geneontology.org/amigo/term/GO:0008047
cellular response to insulin stimulus	Gene Ontology	GO:0032869	7	97	0.00880131	0.0393237	Pbr002622.1|Pbr003948.1|Pbr034534.1|Pbr010739.1|Pbr011984.1|Pbr040799.1|Pbr027818.1	http://amigo.geneontology.org/amigo/term/GO:0032869
GTPase activity	Gene Ontology	GO:0003924	15	320	0.00884985	0.0394867	Pbr042813.1|Pbr010742.1|Pbr031058.1|Pbr029105.1|Pbr017230.1|Pbr026093.1|Pbr038860.1|Pbr030840.1|Pbr039313.1|Pbr021953.1|Pbr021054.1|Pbr039700.1|Pbr001160.1|Pbr024210.1|Pbr040468.2	http://amigo.geneontology.org/amigo/term/GO:0003924
bicellular tight junction	Gene Ontology	GO:0005923	8	122	0.00889321	0.0395724	Pbr021189.1|Pbr011196.1|Pbr024821.1|Pbr008108.1|Pbr006819.2|Pbr014620.1|Pbr037084.1|Pbr021184.1	http://amigo.geneontology.org/amigo/term/GO:0005923
spindle	Gene Ontology	GO:0005819	8	122	0.00889321	0.0395724	Pbr018087.1|Pbr019746.1|Pbr041681.1|Pbr011221.1|Pbr021054.1|Pbr023448.1|Pbr028949.1|Pbr041299.1	http://amigo.geneontology.org/amigo/term/GO:0005819
phagocytic vesicle membrane	Gene Ontology	GO:0030670	6	74	0.00898895	0.0399441	Pbr029047.1|Pbr023493.1|Pbr024210.1|Pbr033498.1|Pbr039700.1|Pbr013845.1	http://amigo.geneontology.org/amigo/term/GO:0030670
response to interleukin-1	Gene Ontology	GO:0070555	4	33	0.00904406	0.0400328	Pbr031936.1|Pbr005441.1|Pbr015873.1|Pbr015876.1	http://amigo.geneontology.org/amigo/term/GO:0070555
histone methyltransferase complex	Gene Ontology	GO:0035097	4	33	0.00904406	0.0400328	Pbr024000.1|Pbr002093.1|Pbr021493.1|Pbr029788.1	http://amigo.geneontology.org/amigo/term/GO:0035097
Cajal body	Gene Ontology	GO:0015030	5	53	0.00942954	0.0400328	Pbr020256.1|Pbr002715.1|Pbr019215.1|Pbr041791.1|Pbr032237.1	http://amigo.geneontology.org/amigo/term/GO:0015030
nucleoside diphosphate phosphorylation	Gene Ontology	GO:0006165	3	17	0.00949037	0.0400328	Pbr033860.1|Pbr033835.1|Pbr007314.2	http://amigo.geneontology.org/amigo/term/GO:0006165
sterol biosynthetic process	Gene Ontology	GO:0016126	3	17	0.00949037	0.0400328	Pbr019793.1|Pbr039657.1|Pbr037977.1	http://amigo.geneontology.org/amigo/term/GO:0016126
perinuclear endoplasmic reticulum	Gene Ontology	GO:0097038	3	17	0.00949037	0.0400328	Pbr023493.1|Pbr019205.3|Pbr004890.1	http://amigo.geneontology.org/amigo/term/GO:0097038
mitotic cell cycle arrest	Gene Ontology	GO:0071850	3	17	0.00949037	0.0400328	Pbr007750.1|Pbr035503.1|Pbr017977.1	http://amigo.geneontology.org/amigo/term/GO:0071850
positive regulation of macrophage activation	Gene Ontology	GO:0043032	3	17	0.00949037	0.0400328	Pbr000764.1|Pbr032488.1|Pbr030040.1	http://amigo.geneontology.org/amigo/term/GO:0043032
proton-transporting ATP synthase activity, rotational mechanism	Gene Ontology	GO:0046933	3	17	0.00949037	0.0400328	Pbr011640.1|Pbr033080.1|Pbr020348.1	http://amigo.geneontology.org/amigo/term/GO:0046933
proteasome accessory complex	Gene Ontology	GO:0022624	3	17	0.00949037	0.0400328	Pbr023319.1|Pbr020360.1|Pbr004133.1	http://amigo.geneontology.org/amigo/term/GO:0022624
phosphate-containing compound metabolic process	Gene Ontology	GO:0006796	3	17	0.00949037	0.0400328	Pbr038502.1|Pbr005688.1|Pbr017661.1	http://amigo.geneontology.org/amigo/term/GO:0006796
U2-type prespliceosome	Gene Ontology	GO:0071004	3	17	0.00949037	0.0400328	Pbr021329.1|Pbr042651.1|Pbr039534.2	http://amigo.geneontology.org/amigo/term/GO:0071004
U5 snRNP	Gene Ontology	GO:0005682	3	17	0.00949037	0.0400328	Pbr035214.1|Pbr042651.1|Pbr039199.1	http://amigo.geneontology.org/amigo/term/GO:0005682
myosin V binding	Gene Ontology	GO:0031489	3	17	0.00949037	0.0400328	Pbr042813.1|Pbr038860.1|Pbr024210.1	http://amigo.geneontology.org/amigo/term/GO:0031489
antigen processing and presentation of exogenous peptide antigen via MHC class I, TAP-dependent	Gene Ontology	GO:0002479	6	75	0.00952975	0.0400328	Pbr004133.1|Pbr023493.1|Pbr020360.1|Pbr034240.1|Pbr023319.1|Pbr033616.1	http://amigo.geneontology.org/amigo/term/GO:0002479
glutamatergic synapse	Gene Ontology	GO:0098978	16	354	0.00959285	0.0400328	Pbr042813.1|Pbr012239.3|Pbr019510.1|Pbr035825.1|Pbr014497.1|Pbr019005.1|Pbr038860.1|Pbr018094.1|Pbr001107.1|Pbr021953.1|Pbr028879.1|Pbr001160.1|Pbr036969.1|Pbr001705.1|Pbr027890.1|Pbr031058.1	http://amigo.geneontology.org/amigo/term/GO:0098978
somite specification	Gene Ontology	GO:0001757	2	5	0.00968122	0.0400328	Pbr029399.1|Pbr035756.1	http://amigo.geneontology.org/amigo/term/GO:0001757
kainate selective glutamate receptor activity	Gene Ontology	GO:0015277	2	5	0.00968122	0.0400328	Pbr018095.1|Pbr018094.1	http://amigo.geneontology.org/amigo/term/GO:0015277
regulation of T cell differentiation in thymus	Gene Ontology	GO:0033081	2	5	0.00968122	0.0400328	Pbr007701.1|Pbr028879.1	http://amigo.geneontology.org/amigo/term/GO:0033081
neurotransmitter loading into synaptic vesicle	Gene Ontology	GO:0098700	2	5	0.00968122	0.0400328	Pbr041384.1|Pbr003083.1	http://amigo.geneontology.org/amigo/term/GO:0098700
positive regulation of protein monoubiquitination	Gene Ontology	GO:1902527	2	5	0.00968122	0.0400328	Pbr002060.1|Pbr021419.1	http://amigo.geneontology.org/amigo/term/GO:1902527
R-loop disassembly	Gene Ontology	GO:0062176	2	5	0.00968122	0.0400328	Pbr035214.1|Pbr039199.1	http://amigo.geneontology.org/amigo/term/GO:0062176
L-arginine import across plasma membrane	Gene Ontology	GO:0097638	2	5	0.00968122	0.0400328	Pbr016835.1|Pbr016871.1	http://amigo.geneontology.org/amigo/term/GO:0097638
riboflavin transport	Gene Ontology	GO:0032218	2	5	0.00968122	0.0400328	Pbr030327.1|Pbr027932.1	http://amigo.geneontology.org/amigo/term/GO:0032218
positive regulation of endoplasmic reticulum unfolded protein response	Gene Ontology	GO:1900103	2	5	0.00968122	0.0400328	Pbr002622.1|Pbr027818.1	http://amigo.geneontology.org/amigo/term/GO:1900103
apolipoprotein A-I binding	Gene Ontology	GO:0034186	2	5	0.00968122	0.0400328	Pbr032488.1|Pbr030040.1	http://amigo.geneontology.org/amigo/term/GO:0034186
protein repair	Gene Ontology	GO:0030091	2	5	0.00968122	0.0400328	Pbr005974.1|Pbr009776.1	http://amigo.geneontology.org/amigo/term/GO:0030091
cellular response to fructose stimulus	Gene Ontology	GO:0071332	2	5	0.00968122	0.0400328	Pbr002622.1|Pbr027818.1	http://amigo.geneontology.org/amigo/term/GO:0071332
tyrosine catabolic process	Gene Ontology	GO:0006572	2	5	0.00968122	0.0400328	Pbr038270.1|Pbr026742.1	http://amigo.geneontology.org/amigo/term/GO:0006572
negative regulation of protein localization to microtubule	Gene Ontology	GO:1902817	2	5	0.00968122	0.0400328	Pbr014497.1|Pbr036969.1	http://amigo.geneontology.org/amigo/term/GO:1902817
fructose binding	Gene Ontology	GO:0070061	2	5	0.00968122	0.0400328	Pbr000007.1|Pbr028610.1	http://amigo.geneontology.org/amigo/term/GO:0070061
nucleolar ribonuclease P complex	Gene Ontology	GO:0005655	2	5	0.00968122	0.0400328	Pbr008644.1|Pbr008650.1	http://amigo.geneontology.org/amigo/term/GO:0005655
parkin-mediated stimulation of mitophagy in response to mitochondrial depolarization	Gene Ontology	GO:0061734	2	5	0.00968122	0.0400328	Pbr020251.3|Pbr001135.2	http://amigo.geneontology.org/amigo/term/GO:0061734
superoxide dismutase activity	Gene Ontology	GO:0004784	2	5	0.00968122	0.0400328	Pbr001535.2|Pbr007701.1	http://amigo.geneontology.org/amigo/term/GO:0004784
DNA repair complex	Gene Ontology	GO:1990391	2	5	0.00968122	0.0400328	Pbr012645.2|Pbr029606.1	http://amigo.geneontology.org/amigo/term/GO:1990391
commitment complex	Gene Ontology	GO:0000243	2	5	0.00968122	0.0400328	Pbr021329.1|Pbr039534.2	http://amigo.geneontology.org/amigo/term/GO:0000243
stress granule disassembly	Gene Ontology	GO:0035617	2	5	0.00968122	0.0400328	Pbr019005.1|Pbr023353.1	http://amigo.geneontology.org/amigo/term/GO:0035617
protein-DNA complex assembly	Gene Ontology	GO:0065004	2	5	0.00968122	0.0400328	Pbr022055.2|Pbr037054.1	http://amigo.geneontology.org/amigo/term/GO:0065004
purine nucleobase biosynthetic process	Gene Ontology	GO:0009113	2	5	0.00968122	0.0400328	Pbr003948.1|Pbr041337.1	http://amigo.geneontology.org/amigo/term/GO:0009113
positive regulation of histone H3-K27 methylation	Gene Ontology	GO:0061087	2	5	0.00968122	0.0400328	Pbr024010.1|Pbr005879.1	http://amigo.geneontology.org/amigo/term/GO:0061087
acylglycerol catabolic process	Gene Ontology	GO:0046464	2	5	0.00968122	0.0400328	Pbr032606.2|Pbr000313.1	http://amigo.geneontology.org/amigo/term/GO:0046464
protein localization to paranode region of axon	Gene Ontology	GO:0002175	2	5	0.00968122	0.0400328	Pbr033547.1|Pbr000926.1	http://amigo.geneontology.org/amigo/term/GO:0002175
lipopolysaccharide receptor complex	Gene Ontology	GO:0046696	2	5	0.00968122	0.0400328	Pbr032488.1|Pbr030040.1	http://amigo.geneontology.org/amigo/term/GO:0046696
protein demethylation	Gene Ontology	GO:0006482	2	5	0.00968122	0.0400328	Pbr012645.2|Pbr029606.1	http://amigo.geneontology.org/amigo/term/GO:0006482
fructose-6-phosphate binding	Gene Ontology	GO:0070095	2	5	0.00968122	0.0400328	Pbr000007.1|Pbr028610.1	http://amigo.geneontology.org/amigo/term/GO:0070095
MRF binding	Gene Ontology	GO:0043426	2	5	0.00968122	0.0400328	Pbr012645.2|Pbr029606.1	http://amigo.geneontology.org/amigo/term/GO:0043426
negative regulation of apoptotic process in bone marrow cell	Gene Ontology	GO:0071866	2	5	0.00968122	0.0400328	Pbr032488.1|Pbr030040.1	http://amigo.geneontology.org/amigo/term/GO:0071866
phosphatidylcholine floppase activity	Gene Ontology	GO:0090554	2	5	0.00968122	0.0400328	Pbr014071.1|Pbr000573.1	http://amigo.geneontology.org/amigo/term/GO:0090554
muscle tissue development	Gene Ontology	GO:0060537	2	5	0.00968122	0.0400328	Pbr011358.1|Pbr035380.1	http://amigo.geneontology.org/amigo/term/GO:0060537
histone serine kinase activity	Gene Ontology	GO:0035174	2	5	0.00968122	0.0400328	Pbr016121.1|Pbr014616.1	http://amigo.geneontology.org/amigo/term/GO:0035174
carbonyl reductase (NADPH) activity	Gene Ontology	GO:0004090	2	5	0.00968122	0.0400328	Pbr006259.1|Pbr001291.1	http://amigo.geneontology.org/amigo/term/GO:0004090
DNA protection	Gene Ontology	GO:0042262	2	5	0.00968122	0.0400328	Pbr017974.1|Pbr002013.2	http://amigo.geneontology.org/amigo/term/GO:0042262
interaction with symbiont	Gene Ontology	GO:0051702	2	5	0.00968122	0.0400328	Pbr032488.1|Pbr030040.1	http://amigo.geneontology.org/amigo/term/GO:0051702
troponin I binding	Gene Ontology	GO:0031013	2	5	0.00968122	0.0400328	Pbr002293.1|Pbr002292.1	http://amigo.geneontology.org/amigo/term/GO:0031013
riboflavin transmembrane transporter activity	Gene Ontology	GO:0032217	2	5	0.00968122	0.0400328	Pbr030327.1|Pbr027932.1	http://amigo.geneontology.org/amigo/term/GO:0032217
integral component of synaptic vesicle membrane	Gene Ontology	GO:0030285	4	34	0.00993317	0.0408683	Pbr017956.1|Pbr041384.1|Pbr003083.1|Pbr027045.1	http://amigo.geneontology.org/amigo/term/GO:0030285
ATP-dependent chromatin remodeling	Gene Ontology	GO:0043044	4	34	0.00993317	0.0408683	Pbr009991.1|Pbr027413.1|Pbr020440.1|Pbr035825.1	http://amigo.geneontology.org/amigo/term/GO:0043044
lipopolysaccharide-mediated signaling pathway	Gene Ontology	GO:0031663	4	34	0.00993317	0.0408683	Pbr031936.1|Pbr005441.1|Pbr015873.1|Pbr015876.1	http://amigo.geneontology.org/amigo/term/GO:0031663
tRNA export from nucleus	Gene Ontology	GO:0006409	4	34	0.00993317	0.0408683	Pbr016151.1|Pbr038064.1|Pbr012568.1|Pbr002048.1	http://amigo.geneontology.org/amigo/term/GO:0006409
protein-macromolecule adaptor activity	Gene Ontology	GO:0030674	6	76	0.0100933	0.0414751	Pbr032861.1|Pbr031045.1|Pbr011219.1|Pbr006819.2|Pbr014926.1|Pbr024182.1	http://amigo.geneontology.org/amigo/term/GO:0030674
actin filament binding	Gene Ontology	GO:0051015	11	208	0.0105776	0.0434106	Pbr002293.1|Pbr008074.1|Pbr037760.1|Pbr004038.1|Pbr014712.1|Pbr020548.3|Pbr036615.1|Pbr025482.1|Pbr002292.1|Pbr024008.1|Pbr009029.1	http://amigo.geneontology.org/amigo/term/GO:0051015
negative regulation of protein binding	Gene Ontology	GO:0032091	6	77	0.0106802	0.0437768	Pbr012645.2|Pbr029606.1|Pbr035825.1|Pbr014926.1|Pbr001705.1|Pbr024182.1	http://amigo.geneontology.org/amigo/term/GO:0032091
mitochondrial large ribosomal subunit	Gene Ontology	GO:0005762	5	55	0.0108402	0.0439267	Pbr036823.1|Pbr017083.1|Pbr011187.1|Pbr003003.1|Pbr006777.1	http://amigo.geneontology.org/amigo/term/GO:0005762
mitotic sister chromatid segregation	Gene Ontology	GO:0000070	4	35	0.0108771	0.0439267	Pbr025746.1|Pbr041946.1|Pbr025100.1|Pbr021054.1	http://amigo.geneontology.org/amigo/term/GO:0000070
nucleoside diphosphate kinase activity	Gene Ontology	GO:0004550	3	18	0.0108911	0.0439267	Pbr033860.1|Pbr033835.1|Pbr007314.2	http://amigo.geneontology.org/amigo/term/GO:0004550
dendritic spine morphogenesis	Gene Ontology	GO:0060997	3	18	0.0108911	0.0439267	Pbr020251.3|Pbr011984.1|Pbr001135.2	http://amigo.geneontology.org/amigo/term/GO:0060997
response to ATP	Gene Ontology	GO:0033198	3	18	0.0108911	0.0439267	Pbr011984.1|Pbr032488.1|Pbr030040.1	http://amigo.geneontology.org/amigo/term/GO:0033198
positive regulation of sprouting angiogenesis	Gene Ontology	GO:1903672	3	18	0.0108911	0.0439267	Pbr040799.1|Pbr034534.1|Pbr010739.1	http://amigo.geneontology.org/amigo/term/GO:1903672
regulation of release of sequestered calcium ion into cytosol by sarcoplasmic reticulum	Gene Ontology	GO:0010880	3	18	0.0108911	0.0439267	Pbr041834.1|Pbr038163.1|Pbr025554.1	http://amigo.geneontology.org/amigo/term/GO:0010880
blastocyst formation	Gene Ontology	GO:0001825	3	18	0.0108911	0.0439267	Pbr009991.1|Pbr034252.1|Pbr020440.1	http://amigo.geneontology.org/amigo/term/GO:0001825
palmitoyltransferase activity	Gene Ontology	GO:0016409	3	18	0.0108911	0.0439267	Pbr023274.1|Pbr009909.1|Pbr038108.1	http://amigo.geneontology.org/amigo/term/GO:0016409
negative regulation of growth	Gene Ontology	GO:0045926	3	18	0.0108911	0.0439267	Pbr007750.1|Pbr035503.1|Pbr017977.1	http://amigo.geneontology.org/amigo/term/GO:0045926
positive regulation of histone acetylation	Gene Ontology	GO:0035066	3	18	0.0108911	0.0439267	Pbr001939.1|Pbr037485.1|Pbr042103.1	http://amigo.geneontology.org/amigo/term/GO:0035066
multicellular organism aging	Gene Ontology	GO:0010259	3	18	0.0108911	0.0439267	Pbr016482.1|Pbr025875.1|Pbr004890.1	http://amigo.geneontology.org/amigo/term/GO:0010259
regulation of reactive oxygen species metabolic process	Gene Ontology	GO:2000377	3	18	0.0108911	0.0439267	Pbr004904.1|Pbr004906.1|Pbr021419.1	http://amigo.geneontology.org/amigo/term/GO:2000377
Z disc	Gene Ontology	GO:0030018	8	127	0.0110216	0.0443982	Pbr016407.1|Pbr032861.1|Pbr000761.1|Pbr011358.1|Pbr006819.2|Pbr014926.1|Pbr028936.1|Pbr024182.1	http://amigo.geneontology.org/amigo/term/GO:0030018
one-carbon metabolic process	Gene Ontology	GO:0006730	4	36	0.0118769	0.047493	Pbr036571.1|Pbr040451.1|Pbr042689.1|Pbr003495.1	http://amigo.geneontology.org/amigo/term/GO:0006730
monooxygenase activity	Gene Ontology	GO:0004497	4	36	0.0118769	0.047493	Pbr014953.1|Pbr005708.1|Pbr020046.1|Pbr003860.1	http://amigo.geneontology.org/amigo/term/GO:0004497
positive regulation of interleukin-12 production	Gene Ontology	GO:0032735	4	36	0.0118769	0.047493	Pbr037485.1|Pbr042103.1|Pbr032488.1|Pbr030040.1	http://amigo.geneontology.org/amigo/term/GO:0032735
nucleotide-excision repair, DNA incision, 5'-to lesion	Gene Ontology	GO:0006296	4	36	0.0118769	0.047493	Pbr002770.1|Pbr035502.1|Pbr037059.1|Pbr007749.1	http://amigo.geneontology.org/amigo/term/GO:0006296
DNA damage response, detection of DNA damage	Gene Ontology	GO:0042769	4	36	0.0118769	0.047493	Pbr002770.1|Pbr035502.1|Pbr037059.1|Pbr007749.1	http://amigo.geneontology.org/amigo/term/GO:0042769
endoplasmic reticulum organization	Gene Ontology	GO:0007029	4	36	0.0118769	0.047493	Pbr024821.1|Pbr021184.1|Pbr021189.1|Pbr011196.1	http://amigo.geneontology.org/amigo/term/GO:0007029
negative regulation of translation	Gene Ontology	GO:0017148	6	79	0.0119257	0.04763	Pbr005695.1|Pbr029105.1|Pbr001188.1|Pbr028307.1|Pbr017668.1|Pbr027801.1	http://amigo.geneontology.org/amigo/term/GO:0017148
proteasome complex	Gene Ontology	GO:0000502	5	57	0.0123885	0.0484343	Pbr020360.1|Pbr023319.1|Pbr019005.1|Pbr033616.1|Pbr004133.1	http://amigo.geneontology.org/amigo/term/GO:0000502
U1 snRNP	Gene Ontology	GO:0005685	3	19	0.0124049	0.0484343	Pbr021329.1|Pbr042651.1|Pbr039534.2	http://amigo.geneontology.org/amigo/term/GO:0005685
mitochondrial ATP synthesis coupled proton transport	Gene Ontology	GO:0042776	3	19	0.0124049	0.0484343	Pbr011640.1|Pbr033080.1|Pbr020348.1	http://amigo.geneontology.org/amigo/term/GO:0042776
fatty-acyl-CoA binding	Gene Ontology	GO:0000062	3	19	0.0124049	0.0484343	Pbr028870.1|Pbr004682.2|Pbr028867.1	http://amigo.geneontology.org/amigo/term/GO:0000062
regulation of embryonic development	Gene Ontology	GO:0045995	3	19	0.0124049	0.0484343	Pbr034590.1|Pbr005768.1|Pbr033922.1	http://amigo.geneontology.org/amigo/term/GO:0045995
aspartic-type endopeptidase activity	Gene Ontology	GO:0004190	3	19	0.0124049	0.0484343	Pbr027957.1|Pbr006697.1|Pbr020260.1	http://amigo.geneontology.org/amigo/term/GO:0004190
spinal cord motor neuron differentiation	Gene Ontology	GO:0021522	3	19	0.0124049	0.0484343	Pbr011358.1|Pbr037485.1|Pbr042103.1	http://amigo.geneontology.org/amigo/term/GO:0021522
snoRNA binding	Gene Ontology	GO:0030515	3	19	0.0124049	0.0484343	Pbr025250.1|Pbr029993.1|Pbr001480.1	http://amigo.geneontology.org/amigo/term/GO:0030515
cellular response to peptide hormone stimulus	Gene Ontology	GO:0071375	3	19	0.0124049	0.0484343	Pbr002622.1|Pbr027818.1|Pbr023332.1	http://amigo.geneontology.org/amigo/term/GO:0071375
mitochondrial fission	Gene Ontology	GO:0000266	3	19	0.0124049	0.0484343	Pbr001160.1|Pbr021953.1|Pbr031058.1	http://amigo.geneontology.org/amigo/term/GO:0000266
ventricular system development	Gene Ontology	GO:0021591	3	19	0.0124049	0.0484343	Pbr033860.1|Pbr033835.1|Pbr007314.2	http://amigo.geneontology.org/amigo/term/GO:0021591
neuromuscular process	Gene Ontology	GO:0050905	3	19	0.0124049	0.0484343	Pbr020732.1|Pbr000421.1|Pbr041939.1	http://amigo.geneontology.org/amigo/term/GO:0050905
regulation of double-strand break repair via homologous recombination	Gene Ontology	GO:0010569	3	19	0.0124049	0.0484343	Pbr012645.2|Pbr024481.1|Pbr029606.1	http://amigo.geneontology.org/amigo/term/GO:0010569
ubiquitin-dependent protein catabolic process via the multivesicular body sorting pathway	Gene Ontology	GO:0043162	3	19	0.0124049	0.0484343	Pbr020251.3|Pbr000778.1|Pbr001135.2	http://amigo.geneontology.org/amigo/term/GO:0043162
3'-UTR-mediated mRNA stabilization	Gene Ontology	GO:0070935	3	19	0.0124049	0.0484343	Pbr020256.1|Pbr019215.1|Pbr032237.1	http://amigo.geneontology.org/amigo/term/GO:0070935
intracellular protein transport	Gene Ontology	GO:0006886	13	273	0.0126416	0.0484343	Pbr037864.1|Pbr018087.1|Pbr036744.1|Pbr020251.3|Pbr035544.1|Pbr017230.1|Pbr030840.1|Pbr040077.1|Pbr023916.2|Pbr034594.1|Pbr019768.1|Pbr001135.2|Pbr019310.1	http://amigo.geneontology.org/amigo/term/GO:0006886
de novo' IMP biosynthetic process	Gene Ontology	GO:0006189	2	6	0.0127186	0.0484343	Pbr003948.1|Pbr040530.1	http://amigo.geneontology.org/amigo/term/GO:0006189
urate transport	Gene Ontology	GO:0015747	2	6	0.0127186	0.0484343	Pbr030327.1|Pbr027932.1	http://amigo.geneontology.org/amigo/term/GO:0015747
negative regulation of sodium ion transport	Gene Ontology	GO:0010766	2	6	0.0127186	0.0484343	Pbr014620.1|Pbr037084.1	http://amigo.geneontology.org/amigo/term/GO:0010766
histone demethylase activity (H3-K4 specific)	Gene Ontology	GO:0032453	2	6	0.0127186	0.0484343	Pbr012645.2|Pbr029606.1	http://amigo.geneontology.org/amigo/term/GO:0032453
alveolar lamellar body	Gene Ontology	GO:0097208	2	6	0.0127186	0.0484343	Pbr026038.1|Pbr023145.1	http://amigo.geneontology.org/amigo/term/GO:0097208
negative regulation of tubulin deacetylation	Gene Ontology	GO:1904428	2	6	0.0127186	0.0484343	Pbr016121.1|Pbr014616.1	http://amigo.geneontology.org/amigo/term/GO:1904428
motor behavior	Gene Ontology	GO:0061744	2	6	0.0127186	0.0484343	Pbr016121.1|Pbr014616.1	http://amigo.geneontology.org/amigo/term/GO:0061744
alcohol dehydrogenase (NAD+) activity	Gene Ontology	GO:0004022	2	6	0.0127186	0.0484343	Pbr021355.1|Pbr040236.1	http://amigo.geneontology.org/amigo/term/GO:0004022
regulation of protein transport	Gene Ontology	GO:0051223	2	6	0.0127186	0.0484343	Pbr042813.1|Pbr038860.1	http://amigo.geneontology.org/amigo/term/GO:0051223
response to fungicide	Gene Ontology	GO:0060992	2	6	0.0127186	0.0484343	Pbr012645.2|Pbr029606.1	http://amigo.geneontology.org/amigo/term/GO:0060992
cellular response to nutrient	Gene Ontology	GO:0031670	2	6	0.0127186	0.0484343	Pbr002622.1|Pbr027818.1	http://amigo.geneontology.org/amigo/term/GO:0031670
mitochondrial proton-transporting ATP synthase complex assembly	Gene Ontology	GO:0033615	2	6	0.0127186	0.0484343	Pbr011640.1|Pbr035037.1	http://amigo.geneontology.org/amigo/term/GO:0033615
response to antineoplastic agent	Gene Ontology	GO:0097327	2	6	0.0127186	0.0484343	Pbr008859.1|Pbr007407.1	http://amigo.geneontology.org/amigo/term/GO:0097327
SAGA-type complex	Gene Ontology	GO:0070461	2	6	0.0127186	0.0484343	Pbr031045.1|Pbr011219.1	http://amigo.geneontology.org/amigo/term/GO:0070461
ubiquitin-dependent SMAD protein catabolic process	Gene Ontology	GO:0030579	2	6	0.0127186	0.0484343	Pbr014926.1|Pbr024182.1	http://amigo.geneontology.org/amigo/term/GO:0030579
3-beta-hydroxy-delta5-steroid dehydrogenase activity	Gene Ontology	GO:0003854	2	6	0.0127186	0.0484343	Pbr022903.1|Pbr039568.1	http://amigo.geneontology.org/amigo/term/GO:0003854
L-arginine transmembrane transporter activity	Gene Ontology	GO:0061459	2	6	0.0127186	0.0484343	Pbr016835.1|Pbr016871.1	http://amigo.geneontology.org/amigo/term/GO:0061459
insulin binding	Gene Ontology	GO:0043559	2	6	0.0127186	0.0484343	Pbr032488.1|Pbr030040.1	http://amigo.geneontology.org/amigo/term/GO:0043559
internal peptidyl-lysine acetylation	Gene Ontology	GO:0018393	2	6	0.0127186	0.0484343	Pbr005768.1|Pbr023332.1	http://amigo.geneontology.org/amigo/term/GO:0018393
abscission	Gene Ontology	GO:0009838	2	6	0.0127186	0.0484343	Pbr020732.1|Pbr027699.1	http://amigo.geneontology.org/amigo/term/GO:0009838
mitochondrial protein processing	Gene Ontology	GO:0034982	2	6	0.0127186	0.0484343	Pbr005387.1|Pbr004949.1	http://amigo.geneontology.org/amigo/term/GO:0034982
negative regulation of monocyte chemotactic protein-1 production	Gene Ontology	GO:0071638	2	6	0.0127186	0.0484343	Pbr019510.1|Pbr004178.1	http://amigo.geneontology.org/amigo/term/GO:0071638
mRNA 5'-splice site recognition	Gene Ontology	GO:0000395	2	6	0.0127186	0.0484343	Pbr021329.1|Pbr039534.2	http://amigo.geneontology.org/amigo/term/GO:0000395
postsynaptic recycling endosome	Gene Ontology	GO:0098837	2	6	0.0127186	0.0484343	Pbr042813.1|Pbr038860.1	http://amigo.geneontology.org/amigo/term/GO:0098837
glycosaminoglycan biosynthetic process	Gene Ontology	GO:0006024	4	37	0.0129337	0.0491392	Pbr028593.1|Pbr002011.1|Pbr039841.1|Pbr023512.1	http://amigo.geneontology.org/amigo/term/GO:0006024
nucleotide-excision repair, DNA incision	Gene Ontology	GO:0033683	4	37	0.0129337	0.0491392	Pbr002770.1|Pbr035502.1|Pbr037059.1|Pbr007749.1	http://amigo.geneontology.org/amigo/term/GO:0033683
cellular response to lipopolysaccharide	Gene Ontology	GO:0071222	9	158	0.0129857	0.0492793	Pbr002622.1|Pbr015873.1|Pbr015876.1|Pbr005441.1|Pbr031936.1|Pbr008859.1|Pbr041011.1|Pbr002579.1|Pbr027818.1	http://amigo.geneontology.org/amigo/term/GO:0071222
nervous system development	Gene Ontology	GO:0007399	14	305	0.0131306	0.0497717	Pbr009991.1|Pbr028028.1|Pbr019092.1|Pbr023887.1|Pbr021958.1|Pbr006554.2|Pbr031994.1|Pbr025027.1|Pbr018359.1|Pbr022725.1|Pbr018095.1|Pbr028031.1|Pbr038022.1|Pbr020440.1	http://amigo.geneontology.org/amigo/term/GO:0007399
promoter-specific chromatin binding	Gene Ontology	GO:1990841	5	58	0.013216	0.0500374	Pbr003336.1|Pbr012645.2|Pbr037485.1|Pbr042103.1|Pbr029606.1	http://amigo.geneontology.org/amigo/term/GO:1990841
retrograde transport, endosome to Golgi	Gene Ontology	GO:0042147	6	81	0.01327	0.0501838	Pbr029047.1|Pbr023615.1|Pbr029920.1|Pbr027586.1|Pbr014647.1|Pbr039700.1	http://amigo.geneontology.org/amigo/term/GO:0042147
positive regulation of NF-kappaB transcription factor activity	Gene Ontology	GO:0051092	9	159	0.0134585	0.0508381	Pbr000761.1|Pbr015876.1|Pbr042530.1|Pbr005441.1|Pbr002764.1|Pbr031936.1|Pbr015873.1|Pbr027890.1|Pbr024919.1	http://amigo.geneontology.org/amigo/term/GO:0051092
basolateral plasma membrane	Gene Ontology	GO:0016323	11	216	0.0135373	0.0510768	Pbr005959.1|Pbr032861.1|Pbr019510.1|Pbr016871.1|Pbr027266.1|Pbr014979.1|Pbr000662.1|Pbr001936.1|Pbr006819.2|Pbr016835.1|Pbr027890.1	http://amigo.geneontology.org/amigo/term/GO:0016323
midbody	Gene Ontology	GO:0030496	9	160	0.013944	0.0522848	Pbr019679.1|Pbr020732.1|Pbr027699.1|Pbr027513.1|Pbr034390.1|Pbr028949.1|Pbr041299.1|Pbr027520.1|Pbr014947.1	http://amigo.geneontology.org/amigo/term/GO:0030496
positive regulation of catalytic activity	Gene Ontology	GO:0043085	6	82	0.0139803	0.0522848	Pbr037864.1|Pbr036744.1|Pbr019768.1|Pbr002770.1|Pbr023916.2|Pbr007701.1	http://amigo.geneontology.org/amigo/term/GO:0043085
double-strand break repair via homologous recombination	Gene Ontology	GO:0000724	6	82	0.0139803	0.0522848	Pbr004133.1|Pbr020767.1|Pbr038749.1|Pbr004173.1|Pbr016482.1|Pbr006679.3	http://amigo.geneontology.org/amigo/term/GO:0000724
regulation of inflammatory response	Gene Ontology	GO:0050727	6	82	0.0139803	0.0522848	Pbr000313.1|Pbr015357.1|Pbr032606.2|Pbr021419.1|Pbr038233.1|Pbr017361.1	http://amigo.geneontology.org/amigo/term/GO:0050727
error-prone translesion synthesis	Gene Ontology	GO:0042276	3	20	0.0140331	0.0522848	Pbr002770.1|Pbr035502.1|Pbr007749.1	http://amigo.geneontology.org/amigo/term/GO:0042276
estrogen metabolic process	Gene Ontology	GO:0008210	3	20	0.0140331	0.0522848	Pbr014953.1|Pbr005708.1|Pbr020046.1	http://amigo.geneontology.org/amigo/term/GO:0008210
protein refolding	Gene Ontology	GO:0042026	3	20	0.0140331	0.0522848	Pbr020883.1|Pbr032488.1|Pbr030040.1	http://amigo.geneontology.org/amigo/term/GO:0042026
superoxide metabolic process	Gene Ontology	GO:0006801	3	20	0.0140331	0.0522848	Pbr001535.2|Pbr023493.1|Pbr007701.1	http://amigo.geneontology.org/amigo/term/GO:0006801
NuA4 histone acetyltransferase complex	Gene Ontology	GO:0035267	3	20	0.0140331	0.0522848	Pbr009991.1|Pbr020440.1|Pbr035825.1	http://amigo.geneontology.org/amigo/term/GO:0035267
ubiquitin-specific protease binding	Gene Ontology	GO:1990381	3	20	0.0140331	0.0522848	Pbr019005.1|Pbr011984.1|Pbr005768.1	http://amigo.geneontology.org/amigo/term/GO:1990381
histone H3-K4 trimethylation	Gene Ontology	GO:0080182	3	20	0.0140331	0.0522848	Pbr024010.1|Pbr021493.1|Pbr005879.1	http://amigo.geneontology.org/amigo/term/GO:0080182
peptidyl-serine phosphorylation	Gene Ontology	GO:0018105	9	161	0.0144423	0.0537485	Pbr026941.1|Pbr013889.2|Pbr000148.1|Pbr010739.1|Pbr028390.1|Pbr034534.1|Pbr041313.1|Pbr001705.1|Pbr028879.1	http://amigo.geneontology.org/amigo/term/GO:0018105
modulation of chemical synaptic transmission	Gene Ontology	GO:0050804	5	60	0.0149811	0.0555639	Pbr001160.1|Pbr018095.1|Pbr021953.1|Pbr018094.1|Pbr031058.1	http://amigo.geneontology.org/amigo/term/GO:0050804
response to glucocorticoid	Gene Ontology	GO:0051384	5	60	0.0149811	0.0555639	Pbr038270.1|Pbr026038.1|Pbr005739.1|Pbr032488.1|Pbr030040.1	http://amigo.geneontology.org/amigo/term/GO:0051384
negative regulation of epithelial cell proliferation	Gene Ontology	GO:0050680	5	60	0.0149811	0.0555639	Pbr039196.1|Pbr041681.1|Pbr037485.1|Pbr042103.1|Pbr011984.1	http://amigo.geneontology.org/amigo/term/GO:0050680
nucleosomal DNA binding	Gene Ontology	GO:0031492	4	39	0.0152227	0.0563327	Pbr009991.1|Pbr027413.1|Pbr020440.1|Pbr035825.1	http://amigo.geneontology.org/amigo/term/GO:0031492
positive regulation of blood vessel endothelial cell migration	Gene Ontology	GO:0043536	4	39	0.0152227	0.0563327	Pbr033080.1|Pbr034534.1|Pbr020348.1|Pbr010739.1	http://amigo.geneontology.org/amigo/term/GO:0043536
proton transmembrane transport	Gene Ontology	GO:1902600	7	109	0.0154102	0.0565585	Pbr036420.2|Pbr041824.1|Pbr001816.1|Pbr033080.1|Pbr001936.1|Pbr020348.1|Pbr009144.1	http://amigo.geneontology.org/amigo/term/GO:1902600
MHC class I protein binding	Gene Ontology	GO:0042288	3	21	0.0157766	0.0565585	Pbr033080.1|Pbr019005.1|Pbr020348.1	http://amigo.geneontology.org/amigo/term/GO:0042288
melanosome transport	Gene Ontology	GO:0032402	3	21	0.0157766	0.0565585	Pbr042813.1|Pbr038860.1|Pbr024210.1	http://amigo.geneontology.org/amigo/term/GO:0032402
protein autoprocessing	Gene Ontology	GO:0016540	3	21	0.0157766	0.0565585	Pbr002764.1|Pbr005387.1|Pbr004949.1	http://amigo.geneontology.org/amigo/term/GO:0016540
anion:anion antiporter activity	Gene Ontology	GO:0015301	3	21	0.0157766	0.0565585	Pbr001936.1|Pbr012061.2|Pbr014979.1	http://amigo.geneontology.org/amigo/term/GO:0015301
response to food	Gene Ontology	GO:0032094	3	21	0.0157766	0.0565585	Pbr014953.1|Pbr005708.1|Pbr020046.1	http://amigo.geneontology.org/amigo/term/GO:0032094
negative regulation of cardiac muscle cell apoptotic process	Gene Ontology	GO:0010667	3	21	0.0157766	0.0565585	Pbr034534.1|Pbr037054.1|Pbr010739.1	http://amigo.geneontology.org/amigo/term/GO:0010667
positive regulation of ubiquitin-protein transferase activity	Gene Ontology	GO:0051443	3	21	0.0157766	0.0565585	Pbr014926.1|Pbr016242.1|Pbr024182.1	http://amigo.geneontology.org/amigo/term/GO:0051443
muscle cell cellular homeostasis	Gene Ontology	GO:0046716	3	21	0.0157766	0.0565585	Pbr007701.1|Pbr000761.1|Pbr013288.1	http://amigo.geneontology.org/amigo/term/GO:0046716
neuronal cell body	Gene Ontology	GO:0043025	16	376	0.0158172	0.0565585	Pbr016135.1|Pbr004178.1|Pbr029920.1|Pbr017974.1|Pbr017290.1|Pbr023493.1|Pbr011219.1|Pbr031045.1|Pbr034252.1|Pbr015204.1|Pbr001290.1|Pbr025875.1|Pbr016121.1|Pbr028949.1|Pbr007701.1|Pbr014616.1	http://amigo.geneontology.org/amigo/term/GO:0043025
response to wounding	Gene Ontology	GO:0009611	5	61	0.0159199	0.0565585	Pbr023774.1|Pbr029884.1|Pbr005708.1|Pbr020046.1|Pbr014953.1	http://amigo.geneontology.org/amigo/term/GO:0009611
regulation of growth	Gene Ontology	GO:0040008	5	61	0.0159199	0.0565585	Pbr009991.1|Pbr020440.1|Pbr000421.1|Pbr023615.1|Pbr029872.1	http://amigo.geneontology.org/amigo/term/GO:0040008
cerebellar mossy fiber	Gene Ontology	GO:0044300	2	7	0.0161127	0.0565585	Pbr041384.1|Pbr003083.1	http://amigo.geneontology.org/amigo/term/GO:0044300
collateral sprouting	Gene Ontology	GO:0048668	2	7	0.0161127	0.0565585	Pbr020251.3|Pbr001135.2	http://amigo.geneontology.org/amigo/term/GO:0048668
positive regulation of phospholipase activity	Gene Ontology	GO:0010518	2	7	0.0161127	0.0565585	Pbr034534.1|Pbr010739.1	http://amigo.geneontology.org/amigo/term/GO:0010518
Schwann cell differentiation	Gene Ontology	GO:0014037	2	7	0.0161127	0.0565585	Pbr034590.1|Pbr033922.1	http://amigo.geneontology.org/amigo/term/GO:0014037
chorio-allantoic fusion	Gene Ontology	GO:0060710	2	7	0.0161127	0.0565585	Pbr016407.1|Pbr028936.1	http://amigo.geneontology.org/amigo/term/GO:0060710
phospholipase activator activity	Gene Ontology	GO:0016004	2	7	0.0161127	0.0565585	Pbr034534.1|Pbr010739.1	http://amigo.geneontology.org/amigo/term/GO:0016004
dolichyl diphosphate biosynthetic process	Gene Ontology	GO:0006489	2	7	0.0161127	0.0565585	Pbr037952.1|Pbr028702.1	http://amigo.geneontology.org/amigo/term/GO:0006489
peptidyl-lysine dimethylation	Gene Ontology	GO:0018027	2	7	0.0161127	0.0565585	Pbr038140.1|Pbr040261.1	http://amigo.geneontology.org/amigo/term/GO:0018027
positive regulation of potassium ion import across plasma membrane	Gene Ontology	GO:1903288	2	7	0.0161127	0.0565585	Pbr014620.1|Pbr037084.1	http://amigo.geneontology.org/amigo/term/GO:1903288
glucose catabolic process	Gene Ontology	GO:0006007	2	7	0.0161127	0.0565585	Pbr000007.1|Pbr028610.1	http://amigo.geneontology.org/amigo/term/GO:0006007
monoacylglycerol catabolic process	Gene Ontology	GO:0052651	2	7	0.0161127	0.0565585	Pbr032606.2|Pbr000313.1	http://amigo.geneontology.org/amigo/term/GO:0052651
galactose catabolic process	Gene Ontology	GO:0019388	2	7	0.0161127	0.0565585	Pbr035064.1|Pbr001449.1	http://amigo.geneontology.org/amigo/term/GO:0019388
righting reflex	Gene Ontology	GO:0060013	2	7	0.0161127	0.0565585	Pbr005387.1|Pbr004949.1	http://amigo.geneontology.org/amigo/term/GO:0060013
choline transport	Gene Ontology	GO:0015871	2	7	0.0161127	0.0565585	Pbr042687.1|Pbr023231.2	http://amigo.geneontology.org/amigo/term/GO:0015871
positive regulation of respiratory burst	Gene Ontology	GO:0060267	2	7	0.0161127	0.0565585	Pbr013889.2|Pbr000148.1	http://amigo.geneontology.org/amigo/term/GO:0060267
magnesium ion homeostasis	Gene Ontology	GO:0010960	2	7	0.0161127	0.0565585	Pbr005959.1|Pbr006819.2	http://amigo.geneontology.org/amigo/term/GO:0010960
NURF complex	Gene Ontology	GO:0016589	2	7	0.0161127	0.0565585	Pbr027969.1|Pbr027413.1	http://amigo.geneontology.org/amigo/term/GO:0016589
positive regulation of transcription from RNA polymerase II promoter in response to stress	Gene Ontology	GO:0036003	2	7	0.0161127	0.0565585	Pbr028390.1|Pbr003040.1	http://amigo.geneontology.org/amigo/term/GO:0036003
protein lipoylation	Gene Ontology	GO:0009249	2	7	0.0161127	0.0565585	Pbr021443.1|Pbr017083.1	http://amigo.geneontology.org/amigo/term/GO:0009249
methionine metabolic process	Gene Ontology	GO:0006555	2	7	0.0161127	0.0565585	Pbr003495.1|Pbr009776.1	http://amigo.geneontology.org/amigo/term/GO:0006555
PTW/PP1 phosphatase complex	Gene Ontology	GO:0072357	2	7	0.0161127	0.0565585	Pbr017148.1|Pbr034548.1	http://amigo.geneontology.org/amigo/term/GO:0072357
mesenchymal cell differentiation	Gene Ontology	GO:0048762	2	7	0.0161127	0.0565585	Pbr037485.1|Pbr042103.1	http://amigo.geneontology.org/amigo/term/GO:0048762
spinal cord motor neuron cell fate specification	Gene Ontology	GO:0021520	2	7	0.0161127	0.0565585	Pbr037485.1|Pbr042103.1	http://amigo.geneontology.org/amigo/term/GO:0021520
chaperone-mediated autophagy	Gene Ontology	GO:0061684	2	7	0.0161127	0.0565585	Pbr014926.1|Pbr024182.1	http://amigo.geneontology.org/amigo/term/GO:0061684
NADH metabolic process	Gene Ontology	GO:0006734	2	7	0.0161127	0.0565585	Pbr010596.1|Pbr019005.1	http://amigo.geneontology.org/amigo/term/GO:0006734
glycogen granule	Gene Ontology	GO:0042587	2	7	0.0161127	0.0565585	Pbr017148.1|Pbr034548.1	http://amigo.geneontology.org/amigo/term/GO:0042587
cellular triglyceride homeostasis	Gene Ontology	GO:0035356	2	7	0.0161127	0.0565585	Pbr002622.1|Pbr027818.1	http://amigo.geneontology.org/amigo/term/GO:0035356
positive regulation of cellular protein localization	Gene Ontology	GO:1903829	2	7	0.0161127	0.0565585	Pbr016121.1|Pbr014616.1	http://amigo.geneontology.org/amigo/term/GO:1903829
RIG-I signaling pathway	Gene Ontology	GO:0039529	2	7	0.0161127	0.0565585	Pbr038361.1|Pbr027100.1	http://amigo.geneontology.org/amigo/term/GO:0039529
thyroid hormone binding	Gene Ontology	GO:0070324	2	7	0.0161127	0.0565585	Pbr040799.1|Pbr023145.1	http://amigo.geneontology.org/amigo/term/GO:0070324
transition between fast and slow fiber	Gene Ontology	GO:0014883	2	7	0.0161127	0.0565585	Pbr002293.1|Pbr002292.1	http://amigo.geneontology.org/amigo/term/GO:0014883
positive regulation of immunoglobulin production	Gene Ontology	GO:0002639	2	7	0.0161127	0.0565585	Pbr002622.1|Pbr027818.1	http://amigo.geneontology.org/amigo/term/GO:0002639
trigeminal nerve development	Gene Ontology	GO:0021559	2	7	0.0161127	0.0565585	Pbr037485.1|Pbr042103.1	http://amigo.geneontology.org/amigo/term/GO:0021559
cellular response to laminar fluid shear stress	Gene Ontology	GO:0071499	2	7	0.0161127	0.0565585	Pbr028390.1|Pbr041011.1	http://amigo.geneontology.org/amigo/term/GO:0071499
neurofilament cytoskeleton organization	Gene Ontology	GO:0060052	2	7	0.0161127	0.0565585	Pbr007701.1|Pbr023615.1	http://amigo.geneontology.org/amigo/term/GO:0060052
large ribosomal subunit	Gene Ontology	GO:0015934	2	7	0.0161127	0.0565585	Pbr003003.1|Pbr006777.1	http://amigo.geneontology.org/amigo/term/GO:0015934
positive regulation of neuron projection development	Gene Ontology	GO:0010976	7	111	0.0167823	0.058846	Pbr000662.1|Pbr012645.2|Pbr000148.1|Pbr013889.2|Pbr033969.1|Pbr028949.1|Pbr029606.1	http://amigo.geneontology.org/amigo/term/GO:0010976
regulation of transcription by RNA polymerase II	Gene Ontology	GO:0006357	27	751	0.0168911	0.0591641	Pbr022984.1|Pbr034927.2|Pbr030040.1|Pbr024282.1|Pbr033600.1|Pbr020440.1|Pbr022725.1|Pbr012645.2|Pbr032488.1|Pbr003581.1|Pbr031994.1|Pbr001041.1|Pbr011488.1|Pbr018613.1|Pbr028164.1|Pbr020470.1|Pbr005879.1|Pbr024283.1|Pbr024010.1|Pbr039118.1|Pbr027969.1|Pbr029606.1|Pbr009991.1|Pbr039517.1|Pbr040390.1|Pbr005457.1|Pbr022055.2	http://amigo.geneontology.org/amigo/term/GO:0006357
cytoplasmic vesicle	Gene Ontology	GO:0031410	13	285	0.0171936	0.0601592	Pbr017068.1|Pbr010739.1|Pbr031058.1|Pbr042813.1|Pbr041786.1|Pbr034534.1|Pbr038860.1|Pbr021953.1|Pbr024081.1|Pbr001160.1|Pbr007701.1|Pbr027890.1|Pbr000140.1	http://amigo.geneontology.org/amigo/term/GO:0031410
stimulatory C-type lectin receptor signaling pathway	Gene Ontology	GO:0002223	7	112	0.0174998	0.0611652	Pbr010739.1|Pbr004133.1|Pbr034534.1|Pbr020360.1|Pbr034240.1|Pbr023319.1|Pbr033616.1	http://amigo.geneontology.org/amigo/term/GO:0002223
heme biosynthetic process	Gene Ontology	GO:0006783	3	22	0.0176364	0.0611856	Pbr041898.1|Pbr011712.1|Pbr038202.1	http://amigo.geneontology.org/amigo/term/GO:0006783
carbohydrate phosphorylation	Gene Ontology	GO:0046835	3	22	0.0176364	0.0611856	Pbr015533.1|Pbr002251.1|Pbr001449.1	http://amigo.geneontology.org/amigo/term/GO:0046835
calmodulin-dependent protein kinase activity	Gene Ontology	GO:0004683	3	22	0.0176364	0.0611856	Pbr013889.2|Pbr000148.1|Pbr028879.1	http://amigo.geneontology.org/amigo/term/GO:0004683
tau-protein kinase activity	Gene Ontology	GO:0050321	3	22	0.0176364	0.0611856	Pbr016121.1|Pbr014616.1|Pbr001705.1	http://amigo.geneontology.org/amigo/term/GO:0050321
response to immobilization stress	Gene Ontology	GO:0035902	3	22	0.0176364	0.0611856	Pbr014953.1|Pbr005708.1|Pbr020046.1	http://amigo.geneontology.org/amigo/term/GO:0035902
RNA catabolic process	Gene Ontology	GO:0006401	3	22	0.0176364	0.0611856	Pbr007750.1|Pbr035503.1|Pbr017977.1	http://amigo.geneontology.org/amigo/term/GO:0006401
negative regulation of proteolysis	Gene Ontology	GO:0045861	3	22	0.0176364	0.0611856	Pbr020251.3|Pbr001135.2|Pbr005768.1	http://amigo.geneontology.org/amigo/term/GO:0045861
histone H3 acetylation	Gene Ontology	GO:0043966	4	41	0.0177517	0.0614555	Pbr027155.1|Pbr040290.1|Pbr002892.1|Pbr002093.1	http://amigo.geneontology.org/amigo/term/GO:0043966
retina homeostasis	Gene Ontology	GO:0001895	4	41	0.0177517	0.0614555	Pbr025496.1|Pbr037402.1|Pbr007701.1|Pbr035825.1	http://amigo.geneontology.org/amigo/term/GO:0001895
protein sumoylation	Gene Ontology	GO:0016925	5	63	0.0179134	0.0618191	Pbr016151.1|Pbr038064.1|Pbr012568.1|Pbr002048.1|Pbr022055.2	http://amigo.geneontology.org/amigo/term/GO:0016925
positive regulation of interferon-gamma production	Gene Ontology	GO:0032729	5	63	0.0179134	0.0618191	Pbr033498.1|Pbr037485.1|Pbr042103.1|Pbr032488.1|Pbr030040.1	http://amigo.geneontology.org/amigo/term/GO:0032729
COPII vesicle coating	Gene Ontology	GO:0048208	5	63	0.0179134	0.0618191	Pbr019310.1|Pbr002060.1|Pbr032876.1|Pbr042530.1|Pbr030840.1	http://amigo.geneontology.org/amigo/term/GO:0048208
ATPase binding	Gene Ontology	GO:0051117	6	88	0.0188052	0.0647603	Pbr032861.1|Pbr003865.1|Pbr018464.1|Pbr030352.1|Pbr027015.3|Pbr000140.1	http://amigo.geneontology.org/amigo/term/GO:0051117
P-body	Gene Ontology	GO:0000932	6	88	0.0188052	0.0647603	Pbr010275.2|Pbr027801.1|Pbr017886.1|Pbr030761.1|Pbr007395.1|Pbr033616.1	http://amigo.geneontology.org/amigo/term/GO:0000932
protein targeting to peroxisome	Gene Ontology	GO:0006625	5	64	0.0189691	0.0652561	Pbr042806.1|Pbr008108.1|Pbr026188.1|Pbr014893.1|Pbr026191.1	http://amigo.geneontology.org/amigo/term/GO:0006625
regulation of cytokinesis	Gene Ontology	GO:0032465	4	42	0.0191083	0.0654599	Pbr042813.1|Pbr041834.1|Pbr038860.1|Pbr028470.1	http://amigo.geneontology.org/amigo/term/GO:0032465
camera-type eye development	Gene Ontology	GO:0043010	4	42	0.0191083	0.0654599	Pbr020046.1|Pbr014953.1|Pbr005708.1|Pbr021762.1	http://amigo.geneontology.org/amigo/term/GO:0043010
multivesicular body	Gene Ontology	GO:0005771	4	42	0.0191083	0.0654599	Pbr020251.3|Pbr042813.1|Pbr038860.1|Pbr001135.2	http://amigo.geneontology.org/amigo/term/GO:0005771
clathrin binding	Gene Ontology	GO:0030276	4	42	0.0191083	0.0654599	Pbr020143.1|Pbr006161.1|Pbr005933.1|Pbr020104.1	http://amigo.geneontology.org/amigo/term/GO:0030276
mitochondrial calcium ion transmembrane transport	Gene Ontology	GO:0006851	3	23	0.0196129	0.0655862	Pbr005387.1|Pbr004949.1|Pbr021059.1	http://amigo.geneontology.org/amigo/term/GO:0006851
positive regulation of interferon-alpha production	Gene Ontology	GO:0032727	3	23	0.0196129	0.0655862	Pbr029105.1|Pbr032488.1|Pbr030040.1	http://amigo.geneontology.org/amigo/term/GO:0032727
extrinsic component of plasma membrane	Gene Ontology	GO:0019897	3	23	0.0196129	0.0655862	Pbr016402.1|Pbr022819.1|Pbr024959.1	http://amigo.geneontology.org/amigo/term/GO:0019897
positive regulation of mRNA splicing, via spliceosome	Gene Ontology	GO:0048026	3	23	0.0196129	0.0655862	Pbr028307.1|Pbr005695.1|Pbr017668.1	http://amigo.geneontology.org/amigo/term/GO:0048026
Wnt signaling pathway, planar cell polarity pathway	Gene Ontology	GO:0060071	6	89	0.019707	0.0655862	Pbr004133.1|Pbr034251.1|Pbr020360.1|Pbr034240.1|Pbr023319.1|Pbr033616.1	http://amigo.geneontology.org/amigo/term/GO:0060071
muscle organ development	Gene Ontology	GO:0007517	6	89	0.019707	0.0655862	Pbr002622.1|Pbr000761.1|Pbr033922.1|Pbr038022.1|Pbr027818.1|Pbr034590.1	http://amigo.geneontology.org/amigo/term/GO:0007517
RNA secondary structure unwinding	Gene Ontology	GO:0010501	2	8	0.0198461	0.0655862	Pbr029105.1|Pbr030761.1	http://amigo.geneontology.org/amigo/term/GO:0010501
vesicle-mediated transport in synapse	Gene Ontology	GO:0099003	2	8	0.0198461	0.0655862	Pbr042813.1|Pbr038860.1	http://amigo.geneontology.org/amigo/term/GO:0099003
K48-linked polyubiquitin modification-dependent protein binding	Gene Ontology	GO:0036435	2	8	0.0198461	0.0655862	Pbr019005.1|Pbr003865.1	http://amigo.geneontology.org/amigo/term/GO:0036435
ribonuclease MRP complex	Gene Ontology	GO:0000172	2	8	0.0198461	0.0655862	Pbr008644.1|Pbr008650.1	http://amigo.geneontology.org/amigo/term/GO:0000172
cellular response to histamine	Gene Ontology	GO:0071420	2	8	0.0198461	0.0655862	Pbr008108.1|Pbr035559.1	http://amigo.geneontology.org/amigo/term/GO:0071420
response to inorganic substance	Gene Ontology	GO:0010035	2	8	0.0198461	0.0655862	Pbr040530.1|Pbr016231.2	http://amigo.geneontology.org/amigo/term/GO:0010035
peripheral nervous system myelin maintenance	Gene Ontology	GO:0032287	2	8	0.0198461	0.0655862	Pbr042070.1|Pbr007701.1	http://amigo.geneontology.org/amigo/term/GO:0032287
mitochondrion localization	Gene Ontology	GO:0051646	2	8	0.0198461	0.0655862	Pbr020251.3|Pbr001135.2	http://amigo.geneontology.org/amigo/term/GO:0051646
TPR domain binding	Gene Ontology	GO:0030911	2	8	0.0198461	0.0655862	Pbr014926.1|Pbr024182.1	http://amigo.geneontology.org/amigo/term/GO:0030911
xenobiotic catabolic process	Gene Ontology	GO:0042178	2	8	0.0198461	0.0655862	Pbr008859.1|Pbr025554.1	http://amigo.geneontology.org/amigo/term/GO:0042178
hyperosmotic response	Gene Ontology	GO:0006972	2	8	0.0198461	0.0655862	Pbr034534.1|Pbr010739.1	http://amigo.geneontology.org/amigo/term/GO:0006972
Derlin-1 retrotranslocation complex	Gene Ontology	GO:0036513	2	8	0.0198461	0.0655862	Pbr010609.1|Pbr019005.1	http://amigo.geneontology.org/amigo/term/GO:0036513
cAMP-dependent protein kinase activity	Gene Ontology	GO:0004691	2	8	0.0198461	0.0655862	Pbr016121.1|Pbr014616.1	http://amigo.geneontology.org/amigo/term/GO:0004691
regulation of synaptic vesicle cycle	Gene Ontology	GO:0098693	2	8	0.0198461	0.0655862	Pbr039192.1|Pbr028953.2	http://amigo.geneontology.org/amigo/term/GO:0098693
mitochondrial crista	Gene Ontology	GO:0030061	2	8	0.0198461	0.0655862	Pbr032488.1|Pbr030040.1	http://amigo.geneontology.org/amigo/term/GO:0030061
positive regulation of ion transmembrane transporter activity	Gene Ontology	GO:0032414	2	8	0.0198461	0.0655862	Pbr014620.1|Pbr037084.1	http://amigo.geneontology.org/amigo/term/GO:0032414
VCP-NPL4-UFD1 AAA ATPase complex	Gene Ontology	GO:0034098	2	8	0.0198461	0.0655862	Pbr019005.1|Pbr003865.1	http://amigo.geneontology.org/amigo/term/GO:0034098
positive regulation of cation channel activity	Gene Ontology	GO:2001259	2	8	0.0198461	0.0655862	Pbr032861.1|Pbr006819.2	http://amigo.geneontology.org/amigo/term/GO:2001259
proteasome regulatory particle, lid subcomplex	Gene Ontology	GO:0008541	2	8	0.0198461	0.0655862	Pbr020360.1|Pbr004133.1	http://amigo.geneontology.org/amigo/term/GO:0008541
potassium channel inhibitor activity	Gene Ontology	GO:0019870	2	8	0.0198461	0.0655862	Pbr014620.1|Pbr037084.1	http://amigo.geneontology.org/amigo/term/GO:0019870
phosphate ion transport	Gene Ontology	GO:0006817	2	8	0.0198461	0.0655862	Pbr041384.1|Pbr003083.1	http://amigo.geneontology.org/amigo/term/GO:0006817
positive regulation by host of viral process	Gene Ontology	GO:0044794	2	8	0.0198461	0.0655862	Pbr033489.2|Pbr034310.1	http://amigo.geneontology.org/amigo/term/GO:0044794
positive regulation of ryanodine-sensitive calcium-release channel activity	Gene Ontology	GO:0060316	2	8	0.0198461	0.0655862	Pbr041834.1|Pbr025554.1	http://amigo.geneontology.org/amigo/term/GO:0060316
Ctf18 RFC-like complex	Gene Ontology	GO:0031390	2	8	0.0198461	0.0655862	Pbr035502.1|Pbr007749.1	http://amigo.geneontology.org/amigo/term/GO:0031390
plasma membrane to endosome transport	Gene Ontology	GO:0048227	2	8	0.0198461	0.0655862	Pbr042813.1|Pbr038860.1	http://amigo.geneontology.org/amigo/term/GO:0048227
acylglycerol acyl-chain remodeling	Gene Ontology	GO:0036155	2	8	0.0198461	0.0655862	Pbr032606.2|Pbr000313.1	http://amigo.geneontology.org/amigo/term/GO:0036155
regulation of synaptic vesicle endocytosis	Gene Ontology	GO:1900242	2	8	0.0198461	0.0655862	Pbr041384.1|Pbr003083.1	http://amigo.geneontology.org/amigo/term/GO:1900242
peptidyl-lysine deacetylation	Gene Ontology	GO:0034983	2	8	0.0198461	0.0655862	Pbr020251.3|Pbr001135.2	http://amigo.geneontology.org/amigo/term/GO:0034983
JUN kinase kinase kinase activity	Gene Ontology	GO:0004706	2	8	0.0198461	0.0655862	Pbr041313.1|Pbr001878.1	http://amigo.geneontology.org/amigo/term/GO:0004706
regulation of circadian rhythm	Gene Ontology	GO:0042752	5	65	0.0200649	0.0662426	Pbr017148.1|Pbr034548.1|Pbr001705.1|Pbr014616.1|Pbr016121.1	http://amigo.geneontology.org/amigo/term/GO:0042752
fatty acid beta-oxidation	Gene Ontology	GO:0006635	4	43	0.0205273	0.0677007	Pbr042806.1|Pbr026188.1|Pbr003594.1|Pbr026191.1	http://amigo.geneontology.org/amigo/term/GO:0006635
positive regulation of interleukin-6 production	Gene Ontology	GO:0032755	6	90	0.0206378	0.0679968	Pbr002622.1|Pbr037485.1|Pbr032488.1|Pbr042103.1|Pbr030040.1|Pbr027818.1	http://amigo.geneontology.org/amigo/term/GO:0032755
cytoplasmic vesicle membrane	Gene Ontology	GO:0030659	8	144	0.0210923	0.0694245	Pbr042813.1|Pbr009909.1|Pbr023274.1|Pbr035544.1|Pbr038860.1|Pbr013396.1|Pbr037370.1|Pbr009029.1	http://amigo.geneontology.org/amigo/term/GO:0030659
phagocytic vesicle	Gene Ontology	GO:0045335	5	66	0.0212013	0.0697133	Pbr042813.1|Pbr039700.1|Pbr023353.1|Pbr038860.1|Pbr024210.1	http://amigo.geneontology.org/amigo/term/GO:0045335
male meiosis I	Gene Ontology	GO:0007141	3	24	0.0217066	0.071018	Pbr015305.1|Pbr025806.1|Pbr024492.1	http://amigo.geneontology.org/amigo/term/GO:0007141
cyclosporin A binding	Gene Ontology	GO:0016018	3	24	0.0217066	0.071018	Pbr033489.2|Pbr015046.1|Pbr034310.1	http://amigo.geneontology.org/amigo/term/GO:0016018
negative regulation of NIK/NF-kappaB signaling	Gene Ontology	GO:1901223	3	24	0.0217066	0.071018	Pbr029105.1|Pbr001707.1|Pbr039196.1	http://amigo.geneontology.org/amigo/term/GO:1901223
oxidoreductase activity, acting on the CH-OH group of donors, NAD or NADP as acceptor	Gene Ontology	GO:0016616	3	24	0.0217066	0.071018	Pbr001939.1|Pbr039568.1|Pbr022903.1	http://amigo.geneontology.org/amigo/term/GO:0016616
positive regulation of glycolytic process	Gene Ontology	GO:0045821	3	24	0.0217066	0.071018	Pbr016121.1|Pbr014616.1|Pbr002251.1	http://amigo.geneontology.org/amigo/term/GO:0045821
positive regulation of canonical Wnt signaling pathway	Gene Ontology	GO:0090263	8	145	0.0218376	0.0713753	Pbr019005.1|Pbr004133.1|Pbr029105.1|Pbr001707.1|Pbr020360.1|Pbr034240.1|Pbr023319.1|Pbr033616.1	http://amigo.geneontology.org/amigo/term/GO:0090263
extrinsic apoptotic signaling pathway	Gene Ontology	GO:0097191	4	44	0.0220093	0.0717933	Pbr001705.1|Pbr034534.1|Pbr010739.1|Pbr035349.1	http://amigo.geneontology.org/amigo/term/GO:0097191
cardiac muscle contraction	Gene Ontology	GO:0060048	4	44	0.0220093	0.0717933	Pbr002293.1|Pbr011358.1|Pbr002292.1|Pbr013288.1	http://amigo.geneontology.org/amigo/term/GO:0060048
presynaptic membrane	Gene Ontology	GO:0042734	5	67	0.0223789	0.0728536	Pbr023274.1|Pbr027852.1|Pbr009909.1|Pbr018087.1|Pbr018094.1	http://amigo.geneontology.org/amigo/term/GO:0042734
microtubule motor activity	Gene Ontology	GO:0003777	5	67	0.0223789	0.0728536	Pbr019679.1|Pbr037370.1|Pbr034390.1|Pbr023353.1|Pbr023448.1	http://amigo.geneontology.org/amigo/term/GO:0003777
synaptic vesicle membrane	Gene Ontology	GO:0030672	5	68	0.0235979	0.0749565	Pbr003083.1|Pbr011481.1|Pbr041384.1|Pbr009144.1|Pbr022136.1	http://amigo.geneontology.org/amigo/term/GO:0030672
macroautophagy	Gene Ontology	GO:0016236	6	93	0.0236077	0.0749565	Pbr041405.1|Pbr035161.1|Pbr019005.1|Pbr016121.1|Pbr014616.1|Pbr000140.1	http://amigo.geneontology.org/amigo/term/GO:0016236
cellular response to arsenic-containing substance	Gene Ontology	GO:0071243	2	9	0.0239019	0.0749565	Pbr029105.1|Pbr025554.1	http://amigo.geneontology.org/amigo/term/GO:0071243
T-tubule organization	Gene Ontology	GO:0033292	2	9	0.0239019	0.0749565	Pbr032861.1|Pbr011358.1	http://amigo.geneontology.org/amigo/term/GO:0033292
microtubule-severing ATPase activity	Gene Ontology	GO:0008568	2	9	0.0239019	0.0749565	Pbr028949.1|Pbr041299.1	http://amigo.geneontology.org/amigo/term/GO:0008568
troponin complex	Gene Ontology	GO:0005861	2	9	0.0239019	0.0749565	Pbr002293.1|Pbr002292.1	http://amigo.geneontology.org/amigo/term/GO:0005861
coronary artery morphogenesis	Gene Ontology	GO:0060982	2	9	0.0239019	0.0749565	Pbr005780.1|Pbr015112.1	http://amigo.geneontology.org/amigo/term/GO:0060982
-	Gene Ontology	GO:0010870	2	9	0.0239019	0.0749565	Pbr020251.3|Pbr001135.2	http://amigo.geneontology.org/amigo/term/GO:0010870
positive regulation of potassium ion transport	Gene Ontology	GO:0043268	2	9	0.0239019	0.0749565	Pbr032861.1|Pbr023353.1	http://amigo.geneontology.org/amigo/term/GO:0043268
positive regulation of cell size	Gene Ontology	GO:0045793	2	9	0.0239019	0.0749565	Pbr012645.2|Pbr029606.1	http://amigo.geneontology.org/amigo/term/GO:0045793
manganese ion transmembrane transport	Gene Ontology	GO:0071421	2	9	0.0239019	0.0749565	Pbr041824.1|Pbr033498.1	http://amigo.geneontology.org/amigo/term/GO:0071421
phosphatidylinositol-4,5-bisphosphate 5-phosphatase activity	Gene Ontology	GO:0004439	2	9	0.0239019	0.0749565	Pbr013845.1|Pbr007387.1	http://amigo.geneontology.org/amigo/term/GO:0004439
antiviral innate immune response	Gene Ontology	GO:0140374	2	9	0.0239019	0.0749565	Pbr038361.1|Pbr027100.1	http://amigo.geneontology.org/amigo/term/GO:0140374
cellular aldehyde metabolic process	Gene Ontology	GO:0006081	2	9	0.0239019	0.0749565	Pbr005739.1|Pbr040236.1	http://amigo.geneontology.org/amigo/term/GO:0006081
Golgi cisterna	Gene Ontology	GO:0031985	2	9	0.0239019	0.0749565	Pbr038861.1|Pbr015512.1	http://amigo.geneontology.org/amigo/term/GO:0031985
establishment of protein localization to organelle	Gene Ontology	GO:0072594	2	9	0.0239019	0.0749565	Pbr042813.1|Pbr038860.1	http://amigo.geneontology.org/amigo/term/GO:0072594
regulation of ATPase activity	Gene Ontology	GO:0043462	2	9	0.0239019	0.0749565	Pbr002293.1|Pbr002292.1	http://amigo.geneontology.org/amigo/term/GO:0043462
neurotransmitter receptor transport, endosome to postsynaptic membrane	Gene Ontology	GO:0098887	2	9	0.0239019	0.0749565	Pbr042813.1|Pbr038860.1	http://amigo.geneontology.org/amigo/term/GO:0098887
astral microtubule organization	Gene Ontology	GO:0030953	2	9	0.0239019	0.0749565	Pbr042813.1|Pbr038860.1	http://amigo.geneontology.org/amigo/term/GO:0030953
positive regulation of hepatocyte proliferation	Gene Ontology	GO:2000347	2	9	0.0239019	0.0749565	Pbr002622.1|Pbr027818.1	http://amigo.geneontology.org/amigo/term/GO:2000347
NAD-dependent histone deacetylase activity (H3-K14 specific)	Gene Ontology	GO:0032041	2	9	0.0239019	0.0749565	Pbr020251.3|Pbr001135.2	http://amigo.geneontology.org/amigo/term/GO:0032041
protein depalmitoylation	Gene Ontology	GO:0002084	2	9	0.0239019	0.0749565	Pbr014497.1|Pbr036969.1	http://amigo.geneontology.org/amigo/term/GO:0002084
regulation of microtubule-based process	Gene Ontology	GO:0032886	2	9	0.0239019	0.0749565	Pbr001705.1|Pbr035559.1	http://amigo.geneontology.org/amigo/term/GO:0032886
nucleotide-activated protein kinase complex	Gene Ontology	GO:0031588	2	9	0.0239019	0.0749565	Pbr016121.1|Pbr014616.1	http://amigo.geneontology.org/amigo/term/GO:0031588
telomere maintenance via recombination	Gene Ontology	GO:0000722	2	9	0.0239019	0.0749565	Pbr012713.2|Pbr011984.1	http://amigo.geneontology.org/amigo/term/GO:0000722
positive regulation of DNA-directed DNA polymerase activity	Gene Ontology	GO:1900264	2	9	0.0239019	0.0749565	Pbr035502.1|Pbr007749.1	http://amigo.geneontology.org/amigo/term/GO:1900264
NADH pyrophosphatase activity	Gene Ontology	GO:0035529	2	9	0.0239019	0.0749565	Pbr017844.1|Pbr010596.1	http://amigo.geneontology.org/amigo/term/GO:0035529
oxidoreductase activity, acting on NAD(P)H, quinone or similar compound as acceptor	Gene Ontology	GO:0016655	2	9	0.0239019	0.0749565	Pbr006259.1|Pbr001291.1	http://amigo.geneontology.org/amigo/term/GO:0016655
Golgi to vacuole transport	Gene Ontology	GO:0006896	2	9	0.0239019	0.0749565	Pbr023615.1|Pbr029920.1	http://amigo.geneontology.org/amigo/term/GO:0006896
isoprenoid biosynthetic process	Gene Ontology	GO:0008299	2	9	0.0239019	0.0749565	Pbr028702.1|Pbr037904.1	http://amigo.geneontology.org/amigo/term/GO:0008299
phagosome maturation	Gene Ontology	GO:0090382	2	9	0.0239019	0.0749565	Pbr029047.1|Pbr039700.1	http://amigo.geneontology.org/amigo/term/GO:0090382
inactivation of MAPK activity	Gene Ontology	GO:0000188	3	25	0.0239174	0.0749565	Pbr032319.1|Pbr026451.1|Pbr005202.1	http://amigo.geneontology.org/amigo/term/GO:0000188
DNA-directed DNA polymerase activity	Gene Ontology	GO:0003887	3	25	0.0239174	0.0749565	Pbr038749.1|Pbr004173.1|Pbr037059.1	http://amigo.geneontology.org/amigo/term/GO:0003887
establishment of skin barrier	Gene Ontology	GO:0061436	3	25	0.0239174	0.0749565	Pbr008100.1|Pbr042070.1|Pbr003860.1	http://amigo.geneontology.org/amigo/term/GO:0061436
aminopeptidase activity	Gene Ontology	GO:0004177	3	25	0.0239174	0.0749565	Pbr026387.1|Pbr023145.1|Pbr013256.1	http://amigo.geneontology.org/amigo/term/GO:0004177
M band	Gene Ontology	GO:0031430	3	25	0.0239174	0.0749565	Pbr032861.1|Pbr009939.1|Pbr022337.1	http://amigo.geneontology.org/amigo/term/GO:0031430
retinoic acid metabolic process	Gene Ontology	GO:0042573	3	25	0.0239174	0.0749565	Pbr004904.1|Pbr004906.1|Pbr003860.1	http://amigo.geneontology.org/amigo/term/GO:0042573
GPI anchor biosynthetic process	Gene Ontology	GO:0006506	3	25	0.0239174	0.0749565	Pbr026233.1|Pbr032766.2|Pbr000722.1	http://amigo.geneontology.org/amigo/term/GO:0006506
glycosaminoglycan catabolic process	Gene Ontology	GO:0006027	3	25	0.0239174	0.0749565	Pbr034344.1|Pbr007242.1|Pbr029119.1	http://amigo.geneontology.org/amigo/term/GO:0006027
small GTPase mediated signal transduction	Gene Ontology	GO:0007264	6	94	0.024658	0.0772036	Pbr033594.1|Pbr016402.1|Pbr017230.1|Pbr022819.1|Pbr024959.1|Pbr028953.2	http://amigo.geneontology.org/amigo/term/GO:0007264
tumor necrosis factor-mediated signaling pathway	Gene Ontology	GO:0033209	7	121	0.0249513	0.0780473	Pbr000764.1|Pbr004133.1|Pbr021419.1|Pbr020360.1|Pbr034240.1|Pbr023319.1|Pbr033616.1	http://amigo.geneontology.org/amigo/term/GO:0033209
protein peptidyl-prolyl isomerization	Gene Ontology	GO:0000413	4	46	0.0251649	0.078416	Pbr033489.2|Pbr015046.1|Pbr009774.1|Pbr034310.1	http://amigo.geneontology.org/amigo/term/GO:0000413
interleukin-12-mediated signaling pathway	Gene Ontology	GO:0035722	4	46	0.0251649	0.078416	Pbr020883.1|Pbr007701.1|Pbr015046.1|Pbr025554.1	http://amigo.geneontology.org/amigo/term/GO:0035722
voltage-gated ion channel activity	Gene Ontology	GO:0005244	4	46	0.0251649	0.078416	Pbr018609.1|Pbr023493.1|Pbr016672.1|Pbr038163.1	http://amigo.geneontology.org/amigo/term/GO:0005244
peptidyl-prolyl cis-trans isomerase activity	Gene Ontology	GO:0003755	4	46	0.0251649	0.078416	Pbr033489.2|Pbr015046.1|Pbr009774.1|Pbr034310.1	http://amigo.geneontology.org/amigo/term/GO:0003755
regulation of transcription from RNA polymerase II promoter in response to hypoxia	Gene Ontology	GO:0061418	5	70	0.0261626	0.0811649	Pbr034240.1|Pbr023319.1|Pbr020360.1|Pbr033616.1|Pbr004133.1	http://amigo.geneontology.org/amigo/term/GO:0061418
cerebral cortex development	Gene Ontology	GO:0021987	5	70	0.0261626	0.0811649	Pbr034829.3|Pbr012645.2|Pbr040530.1|Pbr029606.1|Pbr042530.1	http://amigo.geneontology.org/amigo/term/GO:0021987
regulation of autophagy	Gene Ontology	GO:0010506	5	70	0.0261626	0.0811649	Pbr002622.1|Pbr020251.3|Pbr027818.1|Pbr001135.2|Pbr004890.1	http://amigo.geneontology.org/amigo/term/GO:0010506
positive regulation of cytokine production	Gene Ontology	GO:0001819	3	26	0.0262454	0.0811649	Pbr007701.1|Pbr027890.1|Pbr033498.1	http://amigo.geneontology.org/amigo/term/GO:0001819
intracellular receptor signaling pathway	Gene Ontology	GO:0030522	3	26	0.0262454	0.0811649	Pbr014953.1|Pbr005708.1|Pbr020046.1	http://amigo.geneontology.org/amigo/term/GO:0030522
triglyceride catabolic process	Gene Ontology	GO:0019433	3	26	0.0262454	0.0811649	Pbr042803.1|Pbr032606.2|Pbr000313.1	http://amigo.geneontology.org/amigo/term/GO:0019433
positive regulation of p38MAPK cascade	Gene Ontology	GO:1900745	3	26	0.0262454	0.0811649	Pbr031439.1|Pbr015547.1|Pbr000764.1	http://amigo.geneontology.org/amigo/term/GO:1900745
ribosomal large subunit assembly	Gene Ontology	GO:0000027	3	26	0.0262454	0.0811649	Pbr041786.1|Pbr017068.1|Pbr003003.1	http://amigo.geneontology.org/amigo/term/GO:0000027
negative regulation of gene expression	Gene Ontology	GO:0010629	10	210	0.0266293	0.0822745	Pbr037259.1|Pbr008790.1|Pbr041681.1|Pbr037054.1|Pbr003336.1|Pbr008859.1|Pbr030761.1|Pbr016121.1|Pbr014616.1|Pbr019746.1	http://amigo.geneontology.org/amigo/term/GO:0010629
protein localization to plasma membrane	Gene Ontology	GO:0072659	8	152	0.0275812	0.0851352	Pbr032861.1|Pbr042813.1|Pbr038860.1|Pbr006819.2|Pbr014620.1|Pbr037084.1|Pbr027890.1|Pbr019310.1	http://amigo.geneontology.org/amigo/term/GO:0072659
platelet degranulation	Gene Ontology	GO:0002576	7	124	0.0278543	0.0855499	Pbr040290.1|Pbr041834.1|Pbr027155.1|Pbr037581.1|Pbr002892.1|Pbr037576.1|Pbr007701.1	http://amigo.geneontology.org/amigo/term/GO:0002576
chromatin	Gene Ontology	GO:0000785	7	124	0.0278543	0.0855499	Pbr004049.1|Pbr008517.1|Pbr039199.1|Pbr041681.1|Pbr027699.1|Pbr018613.1|Pbr035214.1	http://amigo.geneontology.org/amigo/term/GO:0000785
negative regulation of inclusion body assembly	Gene Ontology	GO:0090084	2	10	0.0282641	0.0855499	Pbr016407.1|Pbr028936.1	http://amigo.geneontology.org/amigo/term/GO:0090084
post-transcriptional gene silencing by RNA	Gene Ontology	GO:0035194	2	10	0.0282641	0.0855499	Pbr025806.1|Pbr030761.1	http://amigo.geneontology.org/amigo/term/GO:0035194
attachment of spindle microtubules to kinetochore	Gene Ontology	GO:0008608	2	10	0.0282641	0.0855499	Pbr025746.1|Pbr041946.1	http://amigo.geneontology.org/amigo/term/GO:0008608
iron-sulfur cluster binding	Gene Ontology	GO:0051536	2	10	0.0282641	0.0855499	Pbr019679.1|Pbr018655.1	http://amigo.geneontology.org/amigo/term/GO:0051536
positive regulation of MHC class II biosynthetic process	Gene Ontology	GO:0045348	2	10	0.0282641	0.0855499	Pbr002622.1|Pbr027818.1	http://amigo.geneontology.org/amigo/term/GO:0045348
regulation of mast cell degranulation	Gene Ontology	GO:0043304	2	10	0.0282641	0.0855499	Pbr034534.1|Pbr010739.1	http://amigo.geneontology.org/amigo/term/GO:0043304
cellular response to brain-derived neurotrophic factor stimulus	Gene Ontology	GO:1990416	2	10	0.0282641	0.0855499	Pbr034534.1|Pbr010739.1	http://amigo.geneontology.org/amigo/term/GO:1990416
chloride channel inhibitor activity	Gene Ontology	GO:0019869	2	10	0.0282641	0.0855499	Pbr014620.1|Pbr037084.1	http://amigo.geneontology.org/amigo/term/GO:0019869
DNA dealkylation involved in DNA repair	Gene Ontology	GO:0006307	2	10	0.0282641	0.0855499	Pbr040323.3|Pbr002450.2	http://amigo.geneontology.org/amigo/term/GO:0006307
protein deacetylase activity	Gene Ontology	GO:0033558	2	10	0.0282641	0.0855499	Pbr020251.3|Pbr001135.2	http://amigo.geneontology.org/amigo/term/GO:0033558
negative regulation of synaptic transmission, glutamatergic	Gene Ontology	GO:0051967	2	10	0.0282641	0.0855499	Pbr012239.3|Pbr018094.1	http://amigo.geneontology.org/amigo/term/GO:0051967
dopamine biosynthetic process	Gene Ontology	GO:0042416	2	10	0.0282641	0.0855499	Pbr008108.1|Pbr025875.1	http://amigo.geneontology.org/amigo/term/GO:0042416
ribonuclease P RNA binding	Gene Ontology	GO:0033204	2	10	0.0282641	0.0855499	Pbr008644.1|Pbr008650.1	http://amigo.geneontology.org/amigo/term/GO:0033204
negative regulation of transcription by competitive promoter binding	Gene Ontology	GO:0010944	2	10	0.0282641	0.0855499	Pbr029884.1|Pbr023774.1	http://amigo.geneontology.org/amigo/term/GO:0010944
peptidyl-lysine monomethylation	Gene Ontology	GO:0018026	2	10	0.0282641	0.0855499	Pbr038140.1|Pbr040261.1	http://amigo.geneontology.org/amigo/term/GO:0018026
AMP-activated protein kinase activity	Gene Ontology	GO:0004679	2	10	0.0282641	0.0855499	Pbr016121.1|Pbr014616.1	http://amigo.geneontology.org/amigo/term/GO:0004679
urate metabolic process	Gene Ontology	GO:0046415	2	10	0.0282641	0.0855499	Pbr030327.1|Pbr027932.1	http://amigo.geneontology.org/amigo/term/GO:0046415
multimeric ribonuclease P complex	Gene Ontology	GO:0030681	2	10	0.0282641	0.0855499	Pbr008644.1|Pbr008650.1	http://amigo.geneontology.org/amigo/term/GO:0030681
fatty acid beta-oxidation using acyl-CoA dehydrogenase	Gene Ontology	GO:0033539	2	10	0.0282641	0.0855499	Pbr028870.1|Pbr028867.1	http://amigo.geneontology.org/amigo/term/GO:0033539
sequence-specific DNA binding	Gene Ontology	GO:0043565	16	405	0.0283181	0.085634	Pbr002770.1|Pbr010427.1|Pbr030009.1|Pbr024283.1|Pbr029884.1|Pbr023774.1|Pbr029399.1|Pbr037054.1|Pbr035756.1|Pbr040390.1|Pbr032434.9|Pbr022143.1|Pbr027969.1|Pbr024282.1|Pbr038022.1|Pbr035644.2	http://amigo.geneontology.org/amigo/term/GO:0043565
mitotic spindle organization	Gene Ontology	GO:0007052	4	48	0.0285793	0.0857302	Pbr019679.1|Pbr034390.1|Pbr021054.1|Pbr023448.1	http://amigo.geneontology.org/amigo/term/GO:0007052
cellular response to glucose starvation	Gene Ontology	GO:0042149	4	48	0.0285793	0.0857302	Pbr002622.1|Pbr016121.1|Pbr014616.1|Pbr027818.1	http://amigo.geneontology.org/amigo/term/GO:0042149
response to hydrogen peroxide	Gene Ontology	GO:0042542	4	48	0.0285793	0.0857302	Pbr017974.1|Pbr007701.1|Pbr032488.1|Pbr030040.1	http://amigo.geneontology.org/amigo/term/GO:0042542
erythrocyte differentiation	Gene Ontology	GO:0030218	4	48	0.0285793	0.0857302	Pbr015547.1|Pbr020883.1|Pbr011712.1|Pbr021762.1	http://amigo.geneontology.org/amigo/term/GO:0030218
DNA biosynthetic process	Gene Ontology	GO:0071897	3	27	0.0286902	0.0857302	Pbr039848.1|Pbr038749.1|Pbr037059.1	http://amigo.geneontology.org/amigo/term/GO:0071897
positive regulation of calcium ion transport	Gene Ontology	GO:0051928	3	27	0.0286902	0.0857302	Pbr014620.1|Pbr037084.1|Pbr032861.1	http://amigo.geneontology.org/amigo/term/GO:0051928
ribosome biogenesis	Gene Ontology	GO:0042254	3	27	0.0286902	0.0857302	Pbr025250.1|Pbr040401.2|Pbr001480.1	http://amigo.geneontology.org/amigo/term/GO:0042254
negative regulation of smoothened signaling pathway	Gene Ontology	GO:0045879	3	27	0.0286902	0.0857302	Pbr019005.1|Pbr041681.1|Pbr003739.1	http://amigo.geneontology.org/amigo/term/GO:0045879
negative regulation of microtubule depolymerization	Gene Ontology	GO:0007026	3	27	0.0286902	0.0857302	Pbr020251.3|Pbr028949.1|Pbr001135.2	http://amigo.geneontology.org/amigo/term/GO:0007026
positive regulation of G2/M transition of mitotic cell cycle	Gene Ontology	GO:0010971	3	27	0.0286902	0.0857302	Pbr042813.1|Pbr038233.1|Pbr038860.1	http://amigo.geneontology.org/amigo/term/GO:0010971
maturation of SSU-rRNA from tricistronic rRNA transcript (SSU-rRNA, 5.8S rRNA, LSU-rRNA)	Gene Ontology	GO:0000462	3	27	0.0286902	0.0857302	Pbr025250.1|Pbr029993.1|Pbr001480.1	http://amigo.geneontology.org/amigo/term/GO:0000462
nuclear localization sequence binding	Gene Ontology	GO:0008139	3	27	0.0286902	0.0857302	Pbr003140.1|Pbr011989.1|Pbr019746.1	http://amigo.geneontology.org/amigo/term/GO:0008139
regulation of multicellular organism growth	Gene Ontology	GO:0040014	3	27	0.0286902	0.0857302	Pbr007701.1|Pbr004949.1|Pbr005387.1	http://amigo.geneontology.org/amigo/term/GO:0040014
endomembrane system	Gene Ontology	GO:0012505	7	125	0.0288707	0.0861174	Pbr018087.1|Pbr008522.1|Pbr017230.1|Pbr008172.1|Pbr018446.1|Pbr014879.1|Pbr035380.1	http://amigo.geneontology.org/amigo/term/GO:0012505
positive regulation of protein ubiquitination	Gene Ontology	GO:0031398	5	72	0.0288986	0.0861174	Pbr014926.1|Pbr036118.1|Pbr024182.1|Pbr029316.1|Pbr021419.1	http://amigo.geneontology.org/amigo/term/GO:0031398
negative regulation of cysteine-type endopeptidase activity involved in apoptotic process	Gene Ontology	GO:0043154	5	72	0.0288986	0.0861174	Pbr016407.1|Pbr029105.1|Pbr023332.1|Pbr028936.1|Pbr021419.1	http://amigo.geneontology.org/amigo/term/GO:0043154
cell cycle	Gene Ontology	GO:0007049	11	245	0.0296532	0.0882857	Pbr011219.1|Pbr003598.2|Pbr032055.1|Pbr031045.1|Pbr028390.1|Pbr016151.1|Pbr027513.1|Pbr014084.1|Pbr041299.1|Pbr027520.1|Pbr027413.1	http://amigo.geneontology.org/amigo/term/GO:0007049
autophagy	Gene Ontology	GO:0006914	7	126	0.0299119	0.0889749	Pbr002622.1|Pbr029920.1|Pbr020251.3|Pbr019005.1|Pbr001135.2|Pbr027818.1|Pbr000140.1	http://amigo.geneontology.org/amigo/term/GO:0006914
tertiary granule membrane	Gene Ontology	GO:0070821	5	73	0.0303318	0.0899722	Pbr041939.1|Pbr023493.1|Pbr028953.2|Pbr033498.1|Pbr013288.1	http://amigo.geneontology.org/amigo/term/GO:0070821
adherens junction	Gene Ontology	GO:0005912	8	155	0.0303359	0.0899722	Pbr007629.1|Pbr007822.1|Pbr035825.1|Pbr041933.2|Pbr040810.2|Pbr014620.1|Pbr037084.1|Pbr027890.1	http://amigo.geneontology.org/amigo/term/GO:0005912
melanosome	Gene Ontology	GO:0042470	6	99	0.0303767	0.0899722	Pbr037402.1|Pbr033489.2|Pbr006697.1|Pbr039192.1|Pbr027890.1|Pbr034310.1	http://amigo.geneontology.org/amigo/term/GO:0042470
intracellular transport of virus	Gene Ontology	GO:0075733	4	49	0.0303845	0.0899722	Pbr016151.1|Pbr038064.1|Pbr012568.1|Pbr002048.1	http://amigo.geneontology.org/amigo/term/GO:0075733
regulation of cell adhesion	Gene Ontology	GO:0030155	4	49	0.0303845	0.0899722	Pbr017148.1|Pbr034548.1|Pbr034590.1|Pbr033922.1	http://amigo.geneontology.org/amigo/term/GO:0030155
recycling endosome	Gene Ontology	GO:0055037	7	127	0.030978	0.0916468	Pbr014071.1|Pbr032861.1|Pbr042813.1|Pbr038860.1|Pbr024210.1|Pbr021054.1|Pbr009029.1	http://amigo.geneontology.org/amigo/term/GO:0055037
negative regulation of apoptotic signaling pathway	Gene Ontology	GO:2001234	3	28	0.0312513	0.091957	Pbr041681.1|Pbr035944.1|Pbr024919.1	http://amigo.geneontology.org/amigo/term/GO:2001234
androgen receptor binding	Gene Ontology	GO:0050681	3	28	0.0312513	0.091957	Pbr004049.1|Pbr012645.2|Pbr029606.1	http://amigo.geneontology.org/amigo/term/GO:0050681
negative regulation of fibroblast proliferation	Gene Ontology	GO:0048147	3	28	0.0312513	0.091957	Pbr026941.1|Pbr039196.1|Pbr028226.1	http://amigo.geneontology.org/amigo/term/GO:0048147
lysosome localization	Gene Ontology	GO:0032418	3	28	0.0312513	0.091957	Pbr020251.3|Pbr001135.2|Pbr042104.1	http://amigo.geneontology.org/amigo/term/GO:0032418
protein methylation	Gene Ontology	GO:0006479	3	28	0.0312513	0.091957	Pbr006548.1|Pbr030352.1|Pbr042651.1	http://amigo.geneontology.org/amigo/term/GO:0006479
protein-cysteine S-palmitoyltransferase activity	Gene Ontology	GO:0019706	3	28	0.0312513	0.091957	Pbr023274.1|Pbr009909.1|Pbr038108.1	http://amigo.geneontology.org/amigo/term/GO:0019706
basal plasma membrane	Gene Ontology	GO:0009925	4	50	0.0322555	0.0945719	Pbr027266.1|Pbr006819.2|Pbr019510.1|Pbr016871.1	http://amigo.geneontology.org/amigo/term/GO:0009925
host cell	Gene Ontology	GO:0043657	4	50	0.0322555	0.0945719	Pbr016151.1|Pbr038064.1|Pbr012568.1|Pbr002048.1	http://amigo.geneontology.org/amigo/term/GO:0043657
interstrand cross-link repair	Gene Ontology	GO:0036297	4	50	0.0322555	0.0945719	Pbr020767.1|Pbr026837.1|Pbr004119.1|Pbr004173.1	http://amigo.geneontology.org/amigo/term/GO:0036297
U2-type precatalytic spliceosome	Gene Ontology	GO:0071005	4	50	0.0322555	0.0945719	Pbr007395.1|Pbr034927.2|Pbr042651.1|Pbr041791.1	http://amigo.geneontology.org/amigo/term/GO:0071005
structural constituent of cytoskeleton	Gene Ontology	GO:0005200	6	101	0.0328877	0.0948136	Pbr032861.1|Pbr019510.1|Pbr035825.1|Pbr006819.2|Pbr021054.1|Pbr010742.1	http://amigo.geneontology.org/amigo/term/GO:0005200
activation of JNKK activity	Gene Ontology	GO:0007256	2	11	0.032917	0.0948136	Pbr041313.1|Pbr001878.1	http://amigo.geneontology.org/amigo/term/GO:0007256
positive regulation of granulocyte macrophage colony-stimulating factor production	Gene Ontology	GO:0032725	2	11	0.032917	0.0948136	Pbr037485.1|Pbr042103.1	http://amigo.geneontology.org/amigo/term/GO:0032725
glutathione catabolic process	Gene Ontology	GO:0006751	2	11	0.032917	0.0948136	Pbr002170.1|Pbr015357.1	http://amigo.geneontology.org/amigo/term/GO:0006751
cyclooxygenase pathway	Gene Ontology	GO:0019371	2	11	0.032917	0.0948136	Pbr006259.1|Pbr001291.1	http://amigo.geneontology.org/amigo/term/GO:0019371
secondary heart field specification	Gene Ontology	GO:0003139	2	11	0.032917	0.0948136	Pbr037485.1|Pbr042103.1	http://amigo.geneontology.org/amigo/term/GO:0003139
high-density lipoprotein particle binding	Gene Ontology	GO:0008035	2	11	0.032917	0.0948136	Pbr032488.1|Pbr030040.1	http://amigo.geneontology.org/amigo/term/GO:0008035
intracellular cholesterol transport	Gene Ontology	GO:0032367	2	11	0.032917	0.0948136	Pbr014071.1|Pbr019205.3	http://amigo.geneontology.org/amigo/term/GO:0032367
hyaluronan metabolic process	Gene Ontology	GO:0030212	2	11	0.032917	0.0948136	Pbr037581.1|Pbr037576.1	http://amigo.geneontology.org/amigo/term/GO:0030212
toxic substance binding	Gene Ontology	GO:0015643	2	11	0.032917	0.0948136	Pbr014893.1|Pbr041011.1	http://amigo.geneontology.org/amigo/term/GO:0015643
regulation of androgen receptor signaling pathway	Gene Ontology	GO:0060765	2	11	0.032917	0.0948136	Pbr020251.3|Pbr001135.2	http://amigo.geneontology.org/amigo/term/GO:0060765
homeostatic process	Gene Ontology	GO:0042592	2	11	0.032917	0.0948136	Pbr005780.1|Pbr015112.1	http://amigo.geneontology.org/amigo/term/GO:0042592
negative regulation of axon regeneration	Gene Ontology	GO:0048681	2	11	0.032917	0.0948136	Pbr030043.1|Pbr011984.1	http://amigo.geneontology.org/amigo/term/GO:0048681
nuclear export signal receptor activity	Gene Ontology	GO:0005049	2	11	0.032917	0.0948136	Pbr018369.1|Pbr003819.1	http://amigo.geneontology.org/amigo/term/GO:0005049
aminoacyl-tRNA synthetase multienzyme complex	Gene Ontology	GO:0017101	2	11	0.032917	0.0948136	Pbr003496.2|Pbr000764.1	http://amigo.geneontology.org/amigo/term/GO:0017101
Golgi vesicle transport	Gene Ontology	GO:0048193	2	11	0.032917	0.0948136	Pbr038861.1|Pbr015512.1	http://amigo.geneontology.org/amigo/term/GO:0048193
protein localization to kinetochore	Gene Ontology	GO:0034501	2	11	0.032917	0.0948136	Pbr025746.1|Pbr041946.1	http://amigo.geneontology.org/amigo/term/GO:0034501
positive regulation of double-strand break repair via homologous recombination	Gene Ontology	GO:1905168	2	11	0.032917	0.0948136	Pbr005780.1|Pbr015112.1	http://amigo.geneontology.org/amigo/term/GO:1905168
protein targeting to ER	Gene Ontology	GO:0045047	2	11	0.032917	0.0948136	Pbr001290.1|Pbr040468.2	http://amigo.geneontology.org/amigo/term/GO:0045047
manganese ion transport	Gene Ontology	GO:0006828	2	11	0.032917	0.0948136	Pbr041824.1|Pbr033498.1	http://amigo.geneontology.org/amigo/term/GO:0006828
regulation of alternative mRNA splicing, via spliceosome	Gene Ontology	GO:0000381	5	75	0.0333303	0.0959198	Pbr041061.1|Pbr020900.1|Pbr041318.2|Pbr013681.1|Pbr034866.1	http://amigo.geneontology.org/amigo/term/GO:0000381
regulation of transcription involved in G1/S transition of mitotic cell cycle	Gene Ontology	GO:0000083	3	29	0.0339283	0.0967901	Pbr015305.1|Pbr038233.1|Pbr006298.1	http://amigo.geneontology.org/amigo/term/GO:0000083
negative regulation of cyclin-dependent protein serine/threonine kinase activity	Gene Ontology	GO:0045736	3	29	0.0339283	0.0967901	Pbr029884.1|Pbr011984.1|Pbr023774.1	http://amigo.geneontology.org/amigo/term/GO:0045736
positive regulation of DNA replication	Gene Ontology	GO:0045740	3	29	0.0339283	0.0967901	Pbr027155.1|Pbr040290.1|Pbr002892.1	http://amigo.geneontology.org/amigo/term/GO:0045740
multivesicular body assembly	Gene Ontology	GO:0036258	3	29	0.0339283	0.0967901	Pbr042813.1|Pbr027699.1|Pbr038860.1	http://amigo.geneontology.org/amigo/term/GO:0036258
regulation of ERK1 and ERK2 cascade	Gene Ontology	GO:0070372	3	29	0.0339283	0.0967901	Pbr041786.1|Pbr017068.1|Pbr029788.1	http://amigo.geneontology.org/amigo/term/GO:0070372
regulation of signal transduction	Gene Ontology	GO:0009966	3	29	0.0339283	0.0967901	Pbr017974.1|Pbr032606.2|Pbr000313.1	http://amigo.geneontology.org/amigo/term/GO:0009966
positive regulation of release of sequestered calcium ion into cytosol	Gene Ontology	GO:0051281	3	29	0.0339283	0.0967901	Pbr034534.1|Pbr000761.1|Pbr010739.1	http://amigo.geneontology.org/amigo/term/GO:0051281
negative regulation of mitotic cell cycle	Gene Ontology	GO:0045930	3	29	0.0339283	0.0967901	Pbr020256.1|Pbr019215.1|Pbr032237.1	http://amigo.geneontology.org/amigo/term/GO:0045930
phosphatidylinositol dephosphorylation	Gene Ontology	GO:0046856	3	29	0.0339283	0.0967901	Pbr013845.1|Pbr011984.1|Pbr007387.1	http://amigo.geneontology.org/amigo/term/GO:0046856
protein export from nucleus	Gene Ontology	GO:0006611	3	29	0.0339283	0.0967901	Pbr020883.1|Pbr018369.1|Pbr003819.1	http://amigo.geneontology.org/amigo/term/GO:0006611
sequence-specific double-stranded DNA binding	Gene Ontology	GO:1990837	20	553	0.0341484	0.0972053	Pbr002622.1|Pbr008161.1|Pbr037485.1|Pbr010427.1|Pbr024283.1|Pbr020046.1|Pbr029399.1|Pbr005708.1|Pbr037054.1|Pbr035756.1|Pbr040390.1|Pbr014953.1|Pbr039118.1|Pbr042103.1|Pbr011488.1|Pbr032434.9|Pbr024282.1|Pbr038022.1|Pbr027818.1|Pbr021762.1	http://amigo.geneontology.org/amigo/term/GO:1990837
repressing transcription factor binding	Gene Ontology	GO:0070491	4	51	0.0341925	0.0972053	Pbr040923.1|Pbr029884.1|Pbr000023.1|Pbr023774.1	http://amigo.geneontology.org/amigo/term/GO:0070491
cellular response to UV	Gene Ontology	GO:0034644	4	51	0.0341925	0.0972053	Pbr000595.2|Pbr012645.2|Pbr037059.1|Pbr029606.1	http://amigo.geneontology.org/amigo/term/GO:0034644
cellular response to amino acid stimulus	Gene Ontology	GO:0071230	4	51	0.0341925	0.0972053	Pbr002622.1|Pbr003336.1|Pbr027818.1|Pbr041011.1	http://amigo.geneontology.org/amigo/term/GO:0071230
liver development	Gene Ontology	GO:0001889	5	76	0.0348961	0.0991195	Pbr002622.1|Pbr040799.1|Pbr027818.1|Pbr042689.1|Pbr041011.1	http://amigo.geneontology.org/amigo/term/GO:0001889
regulation of signal transduction by p53 class mediator	Gene Ontology	GO:1901796	7	131	0.0354967	0.100738	Pbr035502.1|Pbr016482.1|Pbr007749.1|Pbr016121.1|Pbr014616.1|Pbr029788.1|Pbr027413.1	http://amigo.geneontology.org/amigo/term/GO:1901796
ossification	Gene Ontology	GO:0001503	5	77	0.0365067	0.103336	Pbr010140.3|Pbr028593.1|Pbr002011.1|Pbr039841.1|Pbr023512.1	http://amigo.geneontology.org/amigo/term/GO:0001503
cytoplasmic ribonucleoprotein granule	Gene Ontology	GO:0036464	5	77	0.0365067	0.103336	Pbr023145.1|Pbr010275.2|Pbr034828.1|Pbr017886.1|Pbr035825.1	http://amigo.geneontology.org/amigo/term/GO:0036464
endoplasmic reticulum-Golgi intermediate compartment	Gene Ontology	GO:0005793	5	77	0.0365067	0.103336	Pbr013845.1|Pbr037259.1|Pbr027699.1|Pbr027586.1|Pbr042803.1	http://amigo.geneontology.org/amigo/term/GO:0005793
adipose tissue development	Gene Ontology	GO:0060612	3	30	0.0367201	0.103404	Pbr002622.1|Pbr020732.1|Pbr027818.1	http://amigo.geneontology.org/amigo/term/GO:0060612
negative regulation of insulin secretion	Gene Ontology	GO:0046676	3	30	0.0367201	0.103404	Pbr034240.1|Pbr000007.1|Pbr028610.1	http://amigo.geneontology.org/amigo/term/GO:0046676
chaperone-mediated protein folding	Gene Ontology	GO:0061077	3	30	0.0367201	0.103404	Pbr033489.2|Pbr039192.1|Pbr034310.1	http://amigo.geneontology.org/amigo/term/GO:0061077
reciprocal meiotic recombination	Gene Ontology	GO:0007131	3	30	0.0367201	0.103404	Pbr040020.3|Pbr016273.1|Pbr013964.1	http://amigo.geneontology.org/amigo/term/GO:0007131
vesicle membrane	Gene Ontology	GO:0012506	3	30	0.0367201	0.103404	Pbr001936.1|Pbr007387.1|Pbr022984.1	http://amigo.geneontology.org/amigo/term/GO:0012506
positive regulation of peptidyl-threonine phosphorylation	Gene Ontology	GO:0010800	3	30	0.0367201	0.103404	Pbr014620.1|Pbr037084.1|Pbr041834.1	http://amigo.geneontology.org/amigo/term/GO:0010800
response to virus	Gene Ontology	GO:0009615	6	104	0.0369	0.103821	Pbr020046.1|Pbr005708.1|Pbr029105.1|Pbr014953.1|Pbr039805.1|Pbr033616.1	http://amigo.geneontology.org/amigo/term/GO:0009615
dendritic spine	Gene Ontology	GO:0043197	8	162	0.0374837	0.103892	Pbr031058.1|Pbr014497.1|Pbr011984.1|Pbr033922.1|Pbr021953.1|Pbr036969.1|Pbr001160.1|Pbr034590.1	http://amigo.geneontology.org/amigo/term/GO:0043197
positive regulation of stem cell proliferation	Gene Ontology	GO:2000648	2	12	0.0378454	0.103892	Pbr012645.2|Pbr029606.1	http://amigo.geneontology.org/amigo/term/GO:2000648
Lys63-specific deubiquitinase activity	Gene Ontology	GO:0061578	2	12	0.0378454	0.103892	Pbr011979.1|Pbr004133.1	http://amigo.geneontology.org/amigo/term/GO:0061578
type B pancreatic cell development	Gene Ontology	GO:0003323	2	12	0.0378454	0.103892	Pbr034534.1|Pbr010739.1	http://amigo.geneontology.org/amigo/term/GO:0003323
negative regulation of reactive oxygen species biosynthetic process	Gene Ontology	GO:1903427	2	12	0.0378454	0.103892	Pbr032488.1|Pbr030040.1	http://amigo.geneontology.org/amigo/term/GO:1903427
preribosome, small subunit precursor	Gene Ontology	GO:0030688	2	12	0.0378454	0.103892	Pbr025250.1|Pbr001480.1	http://amigo.geneontology.org/amigo/term/GO:0030688
response to metal ion	Gene Ontology	GO:0010038	2	12	0.0378454	0.103892	Pbr002293.1|Pbr002292.1	http://amigo.geneontology.org/amigo/term/GO:0010038
snRNA binding	Gene Ontology	GO:0017069	2	12	0.0378454	0.103892	Pbr013767.1|Pbr013788.1	http://amigo.geneontology.org/amigo/term/GO:0017069
NADPH oxidase complex	Gene Ontology	GO:0043020	2	12	0.0378454	0.103892	Pbr018609.1|Pbr023493.1	http://amigo.geneontology.org/amigo/term/GO:0043020
inorganic anion exchanger activity	Gene Ontology	GO:0005452	2	12	0.0378454	0.103892	Pbr001936.1|Pbr014979.1	http://amigo.geneontology.org/amigo/term/GO:0005452
lipoprotein transport	Gene Ontology	GO:0042953	2	12	0.0378454	0.103892	Pbr023274.1|Pbr009909.1	http://amigo.geneontology.org/amigo/term/GO:0042953
proteasome regulatory particle, base subcomplex	Gene Ontology	GO:0008540	2	12	0.0378454	0.103892	Pbr034240.1|Pbr023319.1	http://amigo.geneontology.org/amigo/term/GO:0008540
aldo-keto reductase (NADP) activity	Gene Ontology	GO:0004033	2	12	0.0378454	0.103892	Pbr028619.1|Pbr041939.1	http://amigo.geneontology.org/amigo/term/GO:0004033
positive regulation of mitotic metaphase/anaphase transition	Gene Ontology	GO:0045842	2	12	0.0378454	0.103892	Pbr003588.1|Pbr041681.1	http://amigo.geneontology.org/amigo/term/GO:0045842
negative regulation of proteasomal protein catabolic process	Gene Ontology	GO:1901799	2	12	0.0378454	0.103892	Pbr022758.1|Pbr000140.1	http://amigo.geneontology.org/amigo/term/GO:1901799
retinol binding	Gene Ontology	GO:0019841	2	12	0.0378454	0.103892	Pbr024000.1|Pbr040236.1	http://amigo.geneontology.org/amigo/term/GO:0019841
isopeptidase activity	Gene Ontology	GO:0070122	2	12	0.0378454	0.103892	Pbr011979.1|Pbr004133.1	http://amigo.geneontology.org/amigo/term/GO:0070122
regulation of glycogen biosynthetic process	Gene Ontology	GO:0005979	2	12	0.0378454	0.103892	Pbr017148.1|Pbr034548.1	http://amigo.geneontology.org/amigo/term/GO:0005979
methylosome	Gene Ontology	GO:0034709	2	12	0.0378454	0.103892	Pbr029788.1|Pbr042651.1	http://amigo.geneontology.org/amigo/term/GO:0034709
L-glutamate transmembrane transporter activity	Gene Ontology	GO:0005313	2	12	0.0378454	0.103892	Pbr041384.1|Pbr003083.1	http://amigo.geneontology.org/amigo/term/GO:0005313
RNA polymerase II CTD heptapeptide repeat kinase activity	Gene Ontology	GO:0008353	2	12	0.0378454	0.103892	Pbr038233.1|Pbr002579.1	http://amigo.geneontology.org/amigo/term/GO:0008353
activation of MAPKKK activity	Gene Ontology	GO:0000185	2	12	0.0378454	0.103892	Pbr041786.1|Pbr017068.1	http://amigo.geneontology.org/amigo/term/GO:0000185
5'-3' exonuclease activity	Gene Ontology	GO:0008409	2	12	0.0378454	0.103892	Pbr038749.1|Pbr006679.3	http://amigo.geneontology.org/amigo/term/GO:0008409
hormone biosynthetic process	Gene Ontology	GO:0042446	2	12	0.0378454	0.103892	Pbr015204.1|Pbr017290.1	http://amigo.geneontology.org/amigo/term/GO:0042446
microtubule severing	Gene Ontology	GO:0051013	2	12	0.0378454	0.103892	Pbr028949.1|Pbr041299.1	http://amigo.geneontology.org/amigo/term/GO:0051013
positive regulation of immunoglobulin secretion	Gene Ontology	GO:0051024	2	12	0.0378454	0.103892	Pbr002622.1|Pbr027818.1	http://amigo.geneontology.org/amigo/term/GO:0051024
Cul4A-RING E3 ubiquitin ligase complex	Gene Ontology	GO:0031464	2	12	0.0378454	0.103892	Pbr002715.1|Pbr017418.1	http://amigo.geneontology.org/amigo/term/GO:0031464
catalytic complex	Gene Ontology	GO:1902494	2	12	0.0378454	0.103892	Pbr041834.1|Pbr026031.1	http://amigo.geneontology.org/amigo/term/GO:1902494
response to copper ion	Gene Ontology	GO:0046688	2	12	0.0378454	0.103892	Pbr011640.1|Pbr007701.1	http://amigo.geneontology.org/amigo/term/GO:0046688
membrane organization	Gene Ontology	GO:0061024	7	133	0.0379112	0.103986	Pbr006161.1|Pbr007387.1|Pbr035825.1|Pbr030840.1|Pbr020143.1|Pbr005933.1|Pbr020104.1	http://amigo.geneontology.org/amigo/term/GO:0061024
protein homooligomerization	Gene Ontology	GO:0051260	6	105	0.0383039	0.104975	Pbr035503.1|Pbr017977.1|Pbr038749.1|Pbr007750.1|Pbr029744.1|Pbr007730.1	http://amigo.geneontology.org/amigo/term/GO:0051260
receptor-mediated endocytosis	Gene Ontology	GO:0006898	8	163	0.0385895	0.105669	Pbr006161.1|Pbr029047.1|Pbr031058.1|Pbr001160.1|Pbr020143.1|Pbr005933.1|Pbr020104.1|Pbr021953.1	http://amigo.geneontology.org/amigo/term/GO:0006898
positive regulation of protein targeting to mitochondrion	Gene Ontology	GO:1903955	3	31	0.039626	0.108146	Pbr016121.1|Pbr014616.1|Pbr016231.2	http://amigo.geneontology.org/amigo/term/GO:1903955
negative regulation of endothelial cell apoptotic process	Gene Ontology	GO:2000352	3	31	0.039626	0.108146	Pbr028390.1|Pbr034534.1|Pbr010739.1	http://amigo.geneontology.org/amigo/term/GO:2000352
ERBB2 signaling pathway	Gene Ontology	GO:0038128	3	31	0.039626	0.108146	Pbr014926.1|Pbr019510.1|Pbr024182.1	http://amigo.geneontology.org/amigo/term/GO:0038128
T cell differentiation in thymus	Gene Ontology	GO:0033077	3	31	0.039626	0.108146	Pbr016402.1|Pbr022819.1|Pbr024959.1	http://amigo.geneontology.org/amigo/term/GO:0033077
osteoblast differentiation	Gene Ontology	GO:0001649	6	106	0.0397414	0.108371	Pbr035349.1|Pbr015072.1|Pbr033080.1|Pbr020348.1|Pbr038022.1|Pbr001908.1	http://amigo.geneontology.org/amigo/term/GO:0001649
ubiquitin binding	Gene Ontology	GO:0043130	5	79	0.039863	0.108521	Pbr025746.1|Pbr020251.3|Pbr001135.2|Pbr041946.1|Pbr021419.1	http://amigo.geneontology.org/amigo/term/GO:0043130
lipid catabolic process	Gene Ontology	GO:0016042	5	79	0.039863	0.108521	Pbr005186.1|Pbr007116.1|Pbr028953.2|Pbr029963.1|Pbr039700.1	http://amigo.geneontology.org/amigo/term/GO:0016042
brush border	Gene Ontology	GO:0005903	4	54	0.0404013	0.109713	Pbr004126.1|Pbr016368.1|Pbr020361.1|Pbr016672.1	http://amigo.geneontology.org/amigo/term/GO:0005903
cleavage furrow	Gene Ontology	GO:0032154	4	54	0.0404013	0.109713	Pbr042813.1|Pbr028470.1|Pbr038860.1|Pbr011979.1	http://amigo.geneontology.org/amigo/term/GO:0032154
response to ischemia	Gene Ontology	GO:0002931	4	54	0.0404013	0.109713	Pbr014926.1|Pbr030040.1|Pbr024182.1|Pbr032488.1	http://amigo.geneontology.org/amigo/term/GO:0002931
protease binding	Gene Ontology	GO:0002020	6	107	0.0412126	0.111824	Pbr032488.1|Pbr018464.1|Pbr023447.1|Pbr030040.1|Pbr001705.1|Pbr027890.1	http://amigo.geneontology.org/amigo/term/GO:0002020
actin cytoskeleton organization	Gene Ontology	GO:0030036	8	166	0.042037	0.113477	Pbr016407.1|Pbr008074.1|Pbr035559.1|Pbr010739.1|Pbr034534.1|Pbr034251.1|Pbr011358.1|Pbr028936.1	http://amigo.geneontology.org/amigo/term/GO:0030036
glucose metabolic process	Gene Ontology	GO:0006006	4	55	0.0426037	0.113477	Pbr016121.1|Pbr014616.1|Pbr004178.1|Pbr013288.1	http://amigo.geneontology.org/amigo/term/GO:0006006
phosphatidylinositol-mediated signaling	Gene Ontology	GO:0048015	4	55	0.0426037	0.113477	Pbr039139.1|Pbr024010.1|Pbr023465.1|Pbr005879.1	http://amigo.geneontology.org/amigo/term/GO:0048015
extracellular vesicle	Gene Ontology	GO:1903561	4	55	0.0426037	0.113477	Pbr040799.1|Pbr006259.1|Pbr015813.1|Pbr001291.1	http://amigo.geneontology.org/amigo/term/GO:1903561
regulation of cyclin-dependent protein serine/threonine kinase activity	Gene Ontology	GO:0000079	4	55	0.0426037	0.113477	Pbr015305.1|Pbr018613.1|Pbr029872.1|Pbr035825.1	http://amigo.geneontology.org/amigo/term/GO:0000079
copper ion binding	Gene Ontology	GO:0005507	4	55	0.0426037	0.113477	Pbr022758.1|Pbr008108.1|Pbr007701.1|Pbr001535.2	http://amigo.geneontology.org/amigo/term/GO:0005507
microtubule-based process	Gene Ontology	GO:0007017	3	32	0.0426448	0.113477	Pbr010742.1|Pbr021054.1|Pbr001878.1	http://amigo.geneontology.org/amigo/term/GO:0007017
tRNA modification	Gene Ontology	GO:0006400	3	32	0.0426448	0.113477	Pbr038231.1|Pbr040528.1|Pbr039027.1	http://amigo.geneontology.org/amigo/term/GO:0006400
negative regulation of proteasomal ubiquitin-dependent protein catabolic process	Gene Ontology	GO:0032435	3	32	0.0426448	0.113477	Pbr024010.1|Pbr005768.1|Pbr005879.1	http://amigo.geneontology.org/amigo/term/GO:0032435
mesoderm formation	Gene Ontology	GO:0001707	3	32	0.0426448	0.113477	Pbr028593.1|Pbr039841.1|Pbr023512.1	http://amigo.geneontology.org/amigo/term/GO:0001707
intra-Golgi vesicle-mediated transport	Gene Ontology	GO:0006891	3	32	0.0426448	0.113477	Pbr034594.1|Pbr000140.1|Pbr029920.1	http://amigo.geneontology.org/amigo/term/GO:0006891
regulation of microtubule cytoskeleton organization	Gene Ontology	GO:0070507	3	32	0.0426448	0.113477	Pbr016121.1|Pbr014616.1|Pbr001705.1	http://amigo.geneontology.org/amigo/term/GO:0070507
neuromuscular junction development	Gene Ontology	GO:0007528	3	32	0.0426448	0.113477	Pbr006819.2|Pbr004949.1|Pbr005387.1	http://amigo.geneontology.org/amigo/term/GO:0007528
amino acid import across plasma membrane	Gene Ontology	GO:0089718	2	13	0.0430347	0.113477	Pbr016835.1|Pbr016871.1	http://amigo.geneontology.org/amigo/term/GO:0089718
regulation of insulin receptor signaling pathway	Gene Ontology	GO:0046626	2	13	0.0430347	0.113477	Pbr024010.1|Pbr005879.1	http://amigo.geneontology.org/amigo/term/GO:0046626
SAM complex	Gene Ontology	GO:0001401	2	13	0.0430347	0.113477	Pbr020883.1|Pbr009555.1	http://amigo.geneontology.org/amigo/term/GO:0001401
MLL3/4 complex	Gene Ontology	GO:0044666	2	13	0.0430347	0.113477	Pbr021493.1|Pbr002093.1	http://amigo.geneontology.org/amigo/term/GO:0044666
phosphatidate phosphatase activity	Gene Ontology	GO:0008195	2	13	0.0430347	0.113477	Pbr032570.1|Pbr013357.1	http://amigo.geneontology.org/amigo/term/GO:0008195
cardiac epithelial to mesenchymal transition	Gene Ontology	GO:0060317	2	13	0.0430347	0.113477	Pbr034252.1|Pbr037054.1	http://amigo.geneontology.org/amigo/term/GO:0060317
trophectodermal cell differentiation	Gene Ontology	GO:0001829	2	13	0.0430347	0.113477	Pbr025250.1|Pbr001480.1	http://amigo.geneontology.org/amigo/term/GO:0001829
superoxide-generating NAD(P)H oxidase activity	Gene Ontology	GO:0016175	2	13	0.0430347	0.113477	Pbr018609.1|Pbr023493.1	http://amigo.geneontology.org/amigo/term/GO:0016175
MIB complex	Gene Ontology	GO:0140275	2	13	0.0430347	0.113477	Pbr020883.1|Pbr009555.1	http://amigo.geneontology.org/amigo/term/GO:0140275
protein kinase regulator activity	Gene Ontology	GO:0019887	2	13	0.0430347	0.113477	Pbr033969.1|Pbr003040.1	http://amigo.geneontology.org/amigo/term/GO:0019887
palmitoyl-(protein) hydrolase activity	Gene Ontology	GO:0008474	2	13	0.0430347	0.113477	Pbr014497.1|Pbr036969.1	http://amigo.geneontology.org/amigo/term/GO:0008474
positive regulation of chromatin binding	Gene Ontology	GO:0035563	2	13	0.0430347	0.113477	Pbr012645.2|Pbr029606.1	http://amigo.geneontology.org/amigo/term/GO:0035563
negative regulation of interferon-beta production	Gene Ontology	GO:0032688	2	13	0.0430347	0.113477	Pbr001707.1|Pbr039196.1	http://amigo.geneontology.org/amigo/term/GO:0032688
DNA strand elongation involved in DNA replication	Gene Ontology	GO:0006271	2	13	0.0430347	0.113477	Pbr035502.1|Pbr007749.1	http://amigo.geneontology.org/amigo/term/GO:0006271
RNA-dependent DNA biosynthetic process	Gene Ontology	GO:0006278	2	13	0.0430347	0.113477	Pbr011984.1|Pbr015046.1	http://amigo.geneontology.org/amigo/term/GO:0006278
anchored component of synaptic vesicle membrane	Gene Ontology	GO:0098993	2	13	0.0430347	0.113477	Pbr039192.1|Pbr024210.1	http://amigo.geneontology.org/amigo/term/GO:0098993
chromatin-mediated maintenance of transcription	Gene Ontology	GO:0048096	2	13	0.0430347	0.113477	Pbr022725.1|Pbr031994.1	http://amigo.geneontology.org/amigo/term/GO:0048096
amyloid-beta metabolic process	Gene Ontology	GO:0050435	2	13	0.0430347	0.113477	Pbr012546.1|Pbr020260.1	http://amigo.geneontology.org/amigo/term/GO:0050435
negative regulation of vascular endothelial growth factor receptor signaling pathway	Gene Ontology	GO:0030948	2	13	0.0430347	0.113477	Pbr029884.1|Pbr023774.1	http://amigo.geneontology.org/amigo/term/GO:0030948
regulation of NIK/NF-kappaB signaling	Gene Ontology	GO:1901222	2	13	0.0430347	0.113477	Pbr037402.1|Pbr021419.1	http://amigo.geneontology.org/amigo/term/GO:1901222
XY body	Gene Ontology	GO:0001741	2	13	0.0430347	0.113477	Pbr028470.1|Pbr021419.1	http://amigo.geneontology.org/amigo/term/GO:0001741
hexose transmembrane transport	Gene Ontology	GO:0008645	2	13	0.0430347	0.113477	Pbr014879.1|Pbr018446.1	http://amigo.geneontology.org/amigo/term/GO:0008645
microtubule-based movement	Gene Ontology	GO:0007018	5	81	0.0434006	0.11435	Pbr019679.1|Pbr037370.1|Pbr034390.1|Pbr023353.1|Pbr023448.1	http://amigo.geneontology.org/amigo/term/GO:0007018
cytoskeleton organization	Gene Ontology	GO:0007010	7	138	0.0444111	0.116918	Pbr008074.1|Pbr032861.1|Pbr000926.1|Pbr016807.2|Pbr035559.1|Pbr033547.1|Pbr006819.2	http://amigo.geneontology.org/amigo/term/GO:0007010
protein processing	Gene Ontology	GO:0016485	4	56	0.0448725	0.117943	Pbr024010.1|Pbr005387.1|Pbr004949.1|Pbr005879.1	http://amigo.geneontology.org/amigo/term/GO:0016485
phosphatidylinositol phosphorylation	Gene Ontology	GO:0046854	4	56	0.0448725	0.117943	Pbr038502.1|Pbr008172.1|Pbr008522.1|Pbr029047.1	http://amigo.geneontology.org/amigo/term/GO:0046854
brain development	Gene Ontology	GO:0007420	10	231	0.0450353	0.118276	Pbr007387.1|Pbr004178.1|Pbr042651.1|Pbr005768.1|Pbr017230.1|Pbr042689.1|Pbr016482.1|Pbr041384.1|Pbr003083.1|Pbr027969.1	http://amigo.geneontology.org/amigo/term/GO:0007420
dendrite cytoplasm	Gene Ontology	GO:0032839	3	33	0.0457754	0.119836	Pbr007701.1|Pbr023353.1|Pbr018094.1	http://amigo.geneontology.org/amigo/term/GO:0032839
endonuclease activity	Gene Ontology	GO:0004519	3	33	0.0457754	0.119836	Pbr004603.1|Pbr033111.2|Pbr006679.3	http://amigo.geneontology.org/amigo/term/GO:0004519
exonucleolytic catabolism of deadenylated mRNA	Gene Ontology	GO:0043928	3	33	0.0457754	0.119836	Pbr007395.1|Pbr004603.1|Pbr017886.1	http://amigo.geneontology.org/amigo/term/GO:0043928
endoribonuclease activity	Gene Ontology	GO:0004521	3	33	0.0457754	0.119836	Pbr023893.1|Pbr030009.1|Pbr030761.1	http://amigo.geneontology.org/amigo/term/GO:0004521
Fc-epsilon receptor signaling pathway	Gene Ontology	GO:0038095	8	171	0.0482244	0.124994	Pbr041834.1|Pbr010739.1|Pbr004133.1|Pbr034534.1|Pbr020360.1|Pbr034240.1|Pbr023319.1|Pbr033616.1	http://amigo.geneontology.org/amigo/term/GO:0038095
histone demethylase activity (H3-K9 specific)	Gene Ontology	GO:0032454	2	14	0.0484711	0.124994	Pbr012645.2|Pbr029606.1	http://amigo.geneontology.org/amigo/term/GO:0032454
pre-miRNA processing	Gene Ontology	GO:0031054	2	14	0.0484711	0.124994	Pbr008161.1|Pbr030761.1	http://amigo.geneontology.org/amigo/term/GO:0031054
cellular copper ion homeostasis	Gene Ontology	GO:0006878	2	14	0.0484711	0.124994	Pbr022758.1|Pbr008668.1	http://amigo.geneontology.org/amigo/term/GO:0006878
protein deacetylation	Gene Ontology	GO:0006476	2	14	0.0484711	0.124994	Pbr020251.3|Pbr001135.2	http://amigo.geneontology.org/amigo/term/GO:0006476
regulation of gene expression, epigenetic	Gene Ontology	GO:0040029	2	14	0.0484711	0.124994	Pbr020251.3|Pbr001135.2	http://amigo.geneontology.org/amigo/term/GO:0040029
NAD biosynthesis via nicotinamide riboside salvage pathway	Gene Ontology	GO:0034356	2	14	0.0484711	0.124994	Pbr010596.1|Pbr040682.1	http://amigo.geneontology.org/amigo/term/GO:0034356
regulation of fat cell differentiation	Gene Ontology	GO:0045598	2	14	0.0484711	0.124994	Pbr020251.3|Pbr001135.2	http://amigo.geneontology.org/amigo/term/GO:0045598
viral genome replication	Gene Ontology	GO:0019079	2	14	0.0484711	0.124994	Pbr011989.1|Pbr019005.1	http://amigo.geneontology.org/amigo/term/GO:0019079
cardiac muscle cell proliferation	Gene Ontology	GO:0060038	2	14	0.0484711	0.124994	Pbr005780.1|Pbr015112.1	http://amigo.geneontology.org/amigo/term/GO:0060038
Sin3 complex	Gene Ontology	GO:0016580	2	14	0.0484711	0.124994	Pbr037054.1|Pbr027413.1	http://amigo.geneontology.org/amigo/term/GO:0016580
exonuclease activity	Gene Ontology	GO:0004527	2	14	0.0484711	0.124994	Pbr016482.1|Pbr006679.3	http://amigo.geneontology.org/amigo/term/GO:0004527
titin binding	Gene Ontology	GO:0031432	2	14	0.0484711	0.124994	Pbr041834.1|Pbr000761.1	http://amigo.geneontology.org/amigo/term/GO:0031432
nuclear periphery	Gene Ontology	GO:0034399	2	14	0.0484711	0.124994	Pbr038064.1|Pbr002048.1	http://amigo.geneontology.org/amigo/term/GO:0034399
response to growth factor	Gene Ontology	GO:0070848	2	14	0.0484711	0.124994	Pbr020251.3|Pbr001135.2	http://amigo.geneontology.org/amigo/term/GO:0070848
platelet dense granule lumen	Gene Ontology	GO:0031089	2	14	0.0484711	0.124994	Pbr037581.1|Pbr037576.1	http://amigo.geneontology.org/amigo/term/GO:0031089
ATPase-coupled cation transmembrane transporter activity	Gene Ontology	GO:0019829	2	14	0.0484711	0.124994	Pbr017956.1|Pbr027045.1	http://amigo.geneontology.org/amigo/term/GO:0019829
regulation of release of sequestered calcium ion into cytosol	Gene Ontology	GO:0051279	2	14	0.0484711	0.124994	Pbr032861.1|Pbr035559.1	http://amigo.geneontology.org/amigo/term/GO:0051279
regulation of muscle contraction	Gene Ontology	GO:0006937	2	14	0.0484711	0.124994	Pbr002293.1|Pbr002292.1	http://amigo.geneontology.org/amigo/term/GO:0006937
blood microparticle	Gene Ontology	GO:0072562	7	141	0.0486348	0.125318	Pbr017747.1|Pbr035825.1|Pbr026387.1|Pbr017741.1|Pbr016672.1|Pbr041014.1|Pbr036910.1	http://amigo.geneontology.org/amigo/term/GO:0072562
phosphatidylcholine biosynthetic process	Gene Ontology	GO:0006656	3	34	0.0490164	0.125793	Pbr035141.1|Pbr017444.1|Pbr008858.1	http://amigo.geneontology.org/amigo/term/GO:0006656
proteasomal protein catabolic process	Gene Ontology	GO:0010498	3	34	0.0490164	0.125793	Pbr019005.1|Pbr033616.1|Pbr005768.1	http://amigo.geneontology.org/amigo/term/GO:0010498
tissue development	Gene Ontology	GO:0009888	3	34	0.0490164	0.125793	Pbr034590.1|Pbr013288.1|Pbr033922.1	http://amigo.geneontology.org/amigo/term/GO:0009888
long-term memory	Gene Ontology	GO:0007616	3	34	0.0490164	0.125793	Pbr041384.1|Pbr028879.1|Pbr003083.1	http://amigo.geneontology.org/amigo/term/GO:0007616
glutathione metabolic process	Gene Ontology	GO:0006749	3	34	0.0490164	0.125793	Pbr017974.1|Pbr007701.1|Pbr017361.1	http://amigo.geneontology.org/amigo/term/GO:0006749
retrograde vesicle-mediated transport, Golgi to endoplasmic reticulum	Gene Ontology	GO:0006890	5	84	0.0490497	0.125793	Pbr019679.1|Pbr034594.1|Pbr034390.1|Pbr027586.1|Pbr023448.1	http://amigo.geneontology.org/amigo/term/GO:0006890
clathrin-coated pit	Gene Ontology	GO:0005905	4	58	0.049609	0.127128	Pbr035544.1|Pbr027852.1|Pbr032488.1|Pbr030040.1	http://amigo.geneontology.org/amigo/term/GO:0005905
mitochondrial respiratory chain complex I assembly	Gene Ontology	GO:0032981	4	59	0.0520763	0.133034	Pbr018250.2|Pbr025310.1|Pbr035037.1|Pbr017083.1	http://amigo.geneontology.org/amigo/term/GO:0032981
rough endoplasmic reticulum	Gene Ontology	GO:0005791	4	59	0.0520763	0.133034	Pbr040799.1|Pbr023493.1|Pbr032488.1|Pbr030040.1	http://amigo.geneontology.org/amigo/term/GO:0005791
protein homotetramerization	Gene Ontology	GO:0051289	4	59	0.0520763	0.133034	Pbr000007.1|Pbr016062.1|Pbr024919.1|Pbr028610.1	http://amigo.geneontology.org/amigo/term/GO:0051289
mRNA 3'-end processing	Gene Ontology	GO:0031124	4	59	0.0520763	0.133034	Pbr041061.1|Pbr003233.1|Pbr006071.1|Pbr034866.1	http://amigo.geneontology.org/amigo/term/GO:0031124
positive regulation of cell cycle	Gene Ontology	GO:0045787	3	35	0.0523664	0.133463	Pbr031045.1|Pbr011219.1|Pbr039805.1	http://amigo.geneontology.org/amigo/term/GO:0045787
energy homeostasis	Gene Ontology	GO:0097009	3	35	0.0523664	0.133463	Pbr018445.1|Pbr016121.1|Pbr014616.1	http://amigo.geneontology.org/amigo/term/GO:0097009
activating transcription factor binding	Gene Ontology	GO:0033613	3	35	0.0523664	0.133463	Pbr031045.1|Pbr011219.1|Pbr038022.1	http://amigo.geneontology.org/amigo/term/GO:0033613
mitochondrial translational elongation	Gene Ontology	GO:0070125	5	86	0.053045	0.134982	Pbr036823.1|Pbr011187.1|Pbr003003.1|Pbr035037.1|Pbr006777.1	http://amigo.geneontology.org/amigo/term/GO:0070125
condensed chromosome kinetochore	Gene Ontology	GO:0000777	5	86	0.053045	0.134982	Pbr016151.1|Pbr025746.1|Pbr003598.2|Pbr041946.1|Pbr034390.1	http://amigo.geneontology.org/amigo/term/GO:0000777
retinal metabolic process	Gene Ontology	GO:0042574	2	15	0.0541407	0.135559	Pbr004904.1|Pbr004906.1	http://amigo.geneontology.org/amigo/term/GO:0042574
lipase activity	Gene Ontology	GO:0016298	2	15	0.0541407	0.135559	Pbr032606.2|Pbr000313.1	http://amigo.geneontology.org/amigo/term/GO:0016298
regulation of cellular protein localization	Gene Ontology	GO:1903827	2	15	0.0541407	0.135559	Pbr012645.2|Pbr029606.1	http://amigo.geneontology.org/amigo/term/GO:1903827
dense core granule	Gene Ontology	GO:0031045	2	15	0.0541407	0.135559	Pbr007701.1|Pbr020260.1	http://amigo.geneontology.org/amigo/term/GO:0031045
negative regulation of toll-like receptor signaling pathway	Gene Ontology	GO:0034122	2	15	0.0541407	0.135559	Pbr034534.1|Pbr010739.1	http://amigo.geneontology.org/amigo/term/GO:0034122
spindle pole centrosome	Gene Ontology	GO:0031616	2	15	0.0541407	0.135559	Pbr003598.2|Pbr018655.1	http://amigo.geneontology.org/amigo/term/GO:0031616
synaptic vesicle transport	Gene Ontology	GO:0048489	2	15	0.0541407	0.135559	Pbr007387.1|Pbr023353.1	http://amigo.geneontology.org/amigo/term/GO:0048489
L-glutamate transmembrane transport	Gene Ontology	GO:0015813	2	15	0.0541407	0.135559	Pbr041384.1|Pbr003083.1	http://amigo.geneontology.org/amigo/term/GO:0015813
1-phosphatidylinositol binding	Gene Ontology	GO:0005545	2	15	0.0541407	0.135559	Pbr027852.1|Pbr012904.1	http://amigo.geneontology.org/amigo/term/GO:0005545
ATPase-coupled intramembrane lipid transporter activity	Gene Ontology	GO:0140326	2	15	0.0541407	0.135559	Pbr017956.1|Pbr027045.1	http://amigo.geneontology.org/amigo/term/GO:0140326
negative regulation of calcineurin-NFAT signaling cascade	Gene Ontology	GO:0070885	2	15	0.0541407	0.135559	Pbr001705.1|Pbr028390.1	http://amigo.geneontology.org/amigo/term/GO:0070885
phospholipase binding	Gene Ontology	GO:0043274	2	15	0.0541407	0.135559	Pbr034534.1|Pbr010739.1	http://amigo.geneontology.org/amigo/term/GO:0043274
nBAF complex	Gene Ontology	GO:0071565	2	15	0.0541407	0.135559	Pbr022725.1|Pbr031994.1	http://amigo.geneontology.org/amigo/term/GO:0071565
phosphatidylethanolamine biosynthetic process	Gene Ontology	GO:0006646	2	15	0.0541407	0.135559	Pbr008858.1|Pbr010608.1	http://amigo.geneontology.org/amigo/term/GO:0006646
integral component of peroxisomal membrane	Gene Ontology	GO:0005779	2	15	0.0541407	0.135559	Pbr003502.1|Pbr003594.1	http://amigo.geneontology.org/amigo/term/GO:0005779
histone H3-K9 demethylation	Gene Ontology	GO:0033169	2	15	0.0541407	0.135559	Pbr012645.2|Pbr029606.1	http://amigo.geneontology.org/amigo/term/GO:0033169
protein kinase C signaling	Gene Ontology	GO:0070528	2	15	0.0541407	0.135559	Pbr011358.1|Pbr027890.1	http://amigo.geneontology.org/amigo/term/GO:0070528
negative regulation of DNA damage response, signal transduction by p53 class mediator	Gene Ontology	GO:0043518	2	15	0.0541407	0.135559	Pbr012645.2|Pbr029606.1	http://amigo.geneontology.org/amigo/term/GO:0043518
nerve development	Gene Ontology	GO:0021675	2	15	0.0541407	0.135559	Pbr005387.1|Pbr004949.1	http://amigo.geneontology.org/amigo/term/GO:0021675
negative regulation of lipid catabolic process	Gene Ontology	GO:0050995	2	15	0.0541407	0.135559	Pbr016121.1|Pbr014616.1	http://amigo.geneontology.org/amigo/term/GO:0050995
mitochondrial calcium ion homeostasis	Gene Ontology	GO:0051560	2	15	0.0541407	0.135559	Pbr005387.1|Pbr004949.1	http://amigo.geneontology.org/amigo/term/GO:0051560
cytoplasmic microtubule	Gene Ontology	GO:0005881	4	60	0.0546094	0.136419	Pbr020251.3|Pbr023537.1|Pbr001135.2|Pbr021054.1	http://amigo.geneontology.org/amigo/term/GO:0005881
cellular response to glucose stimulus	Gene Ontology	GO:0071333	4	60	0.0546094	0.136419	Pbr002622.1|Pbr016121.1|Pbr014616.1|Pbr027818.1	http://amigo.geneontology.org/amigo/term/GO:0071333
learning	Gene Ontology	GO:0007612	4	60	0.0546094	0.136419	Pbr007387.1|Pbr012239.3|Pbr017956.1|Pbr027045.1	http://amigo.geneontology.org/amigo/term/GO:0007612
actin filament	Gene Ontology	GO:0005884	5	87	0.0551115	0.137359	Pbr016402.1|Pbr022819.1|Pbr035825.1|Pbr004038.1|Pbr024959.1	http://amigo.geneontology.org/amigo/term/GO:0005884
kinetochore	Gene Ontology	GO:0000776	5	87	0.0551115	0.137359	Pbr016151.1|Pbr025746.1|Pbr003598.2|Pbr041946.1|Pbr034390.1	http://amigo.geneontology.org/amigo/term/GO:0000776
recycling endosome membrane	Gene Ontology	GO:0055038	5	87	0.0551115	0.137359	Pbr014497.1|Pbr042813.1|Pbr036969.1|Pbr038860.1|Pbr024210.1	http://amigo.geneontology.org/amigo/term/GO:0055038
nuclear body	Gene Ontology	GO:0016604	12	307	0.0557801	0.138713	Pbr005017.1|Pbr009776.1|Pbr008330.1|Pbr000606.1|Pbr031162.1|Pbr009954.1|Pbr014583.1|Pbr032492.1|Pbr016231.2|Pbr034370.1|Pbr002715.1|Pbr003511.1	http://amigo.geneontology.org/amigo/term/GO:0016604
cell motility	Gene Ontology	GO:0048870	3	36	0.0558239	0.138713	Pbr011984.1|Pbr028953.2|Pbr035825.1	http://amigo.geneontology.org/amigo/term/GO:0048870
Cul3-RING ubiquitin ligase complex	Gene Ontology	GO:0031463	3	36	0.0558239	0.138713	Pbr002060.1|Pbr002715.1|Pbr000727.1	http://amigo.geneontology.org/amigo/term/GO:0031463
disordered domain specific binding	Gene Ontology	GO:0097718	3	36	0.0558239	0.138713	Pbr041834.1|Pbr041681.1|Pbr001188.1	http://amigo.geneontology.org/amigo/term/GO:0097718
positive regulation of T cell proliferation	Gene Ontology	GO:0042102	4	61	0.057208	0.141401	Pbr024959.1|Pbr016402.1|Pbr022819.1|Pbr016871.1	http://amigo.geneontology.org/amigo/term/GO:0042102
ficolin-1-rich granule membrane	Gene Ontology	GO:0101003	4	61	0.057208	0.141401	Pbr035559.1|Pbr033498.1|Pbr013288.1|Pbr032058.2	http://amigo.geneontology.org/amigo/term/GO:0101003
response to estrogen	Gene Ontology	GO:0043627	4	61	0.057208	0.141401	Pbr008859.1|Pbr021493.1|Pbr032488.1|Pbr030040.1	http://amigo.geneontology.org/amigo/term/GO:0043627
lipid transport	Gene Ontology	GO:0006869	4	61	0.057208	0.141401	Pbr026038.1|Pbr017956.1|Pbr004178.1|Pbr027045.1	http://amigo.geneontology.org/amigo/term/GO:0006869
site of double-strand break	Gene Ontology	GO:0035861	4	61	0.057208	0.141401	Pbr020767.1|Pbr012713.2|Pbr019005.1|Pbr030845.1	http://amigo.geneontology.org/amigo/term/GO:0035861
methylated histone binding	Gene Ontology	GO:0035064	4	61	0.057208	0.141401	Pbr027969.1|Pbr001939.1|Pbr024000.1|Pbr002093.1	http://amigo.geneontology.org/amigo/term/GO:0035064
positive regulation of MAP kinase activity	Gene Ontology	GO:0043406	4	61	0.057208	0.141401	Pbr031936.1|Pbr005441.1|Pbr015873.1|Pbr015876.1	http://amigo.geneontology.org/amigo/term/GO:0043406
synaptic vesicle endocytosis	Gene Ontology	GO:0048488	3	37	0.0593871	0.145522	Pbr007387.1|Pbr027852.1|Pbr035825.1	http://amigo.geneontology.org/amigo/term/GO:0048488
vasculogenesis	Gene Ontology	GO:0001570	4	62	0.0598718	0.145522	Pbr020900.1|Pbr041318.2|Pbr037054.1|Pbr013681.1	http://amigo.geneontology.org/amigo/term/GO:0001570
cis-Golgi network	Gene Ontology	GO:0005801	4	62	0.0598718	0.145522	Pbr038861.1|Pbr015512.1|Pbr027586.1|Pbr037259.1	http://amigo.geneontology.org/amigo/term/GO:0005801
HMG box domain binding	Gene Ontology	GO:0071837	2	16	0.0600307	0.145522	Pbr029399.1|Pbr035756.1	http://amigo.geneontology.org/amigo/term/GO:0071837
FMN binding	Gene Ontology	GO:0010181	2	16	0.0600307	0.145522	Pbr016135.1|Pbr023332.1	http://amigo.geneontology.org/amigo/term/GO:0010181
negative regulation of intrinsic apoptotic signaling pathway in response to DNA damage by p53 class mediator	Gene Ontology	GO:1902166	2	16	0.0600307	0.145522	Pbr012645.2|Pbr029606.1	http://amigo.geneontology.org/amigo/term/GO:1902166
positive regulation of T cell activation	Gene Ontology	GO:0050870	2	16	0.0600307	0.145522	Pbr032488.1|Pbr030040.1	http://amigo.geneontology.org/amigo/term/GO:0050870
DNA unwinding involved in DNA replication	Gene Ontology	GO:0006268	2	16	0.0600307	0.145522	Pbr016482.1|Pbr018613.1	http://amigo.geneontology.org/amigo/term/GO:0006268
neuron fate specification	Gene Ontology	GO:0048665	2	16	0.0600307	0.145522	Pbr037485.1|Pbr042103.1	http://amigo.geneontology.org/amigo/term/GO:0048665
histone H2A acetylation	Gene Ontology	GO:0043968	2	16	0.0600307	0.145522	Pbr009991.1|Pbr020440.1	http://amigo.geneontology.org/amigo/term/GO:0043968
hematopoietic stem cell differentiation	Gene Ontology	GO:0060218	2	16	0.0600307	0.145522	Pbr029399.1|Pbr035756.1	http://amigo.geneontology.org/amigo/term/GO:0060218
axon regeneration	Gene Ontology	GO:0031103	2	16	0.0600307	0.145522	Pbr037485.1|Pbr042103.1	http://amigo.geneontology.org/amigo/term/GO:0031103
P granule	Gene Ontology	GO:0043186	2	16	0.0600307	0.145522	Pbr029105.1|Pbr025806.1	http://amigo.geneontology.org/amigo/term/GO:0043186
mRNA destabilization	Gene Ontology	GO:0061157	2	16	0.0600307	0.145522	Pbr026225.1|Pbr010275.2	http://amigo.geneontology.org/amigo/term/GO:0061157
endoplasmic reticulum tubular network	Gene Ontology	GO:0071782	2	16	0.0600307	0.145522	Pbr034252.1|Pbr017230.1	http://amigo.geneontology.org/amigo/term/GO:0071782
anterior/posterior axis specification	Gene Ontology	GO:0009948	2	16	0.0600307	0.145522	Pbr037054.1|Pbr016231.2	http://amigo.geneontology.org/amigo/term/GO:0009948
endothelial cell proliferation	Gene Ontology	GO:0001935	2	16	0.0600307	0.145522	Pbr002622.1|Pbr027818.1	http://amigo.geneontology.org/amigo/term/GO:0001935
ATP-dependent microtubule motor activity, plus-end-directed	Gene Ontology	GO:0008574	2	16	0.0600307	0.145522	Pbr023353.1|Pbr023448.1	http://amigo.geneontology.org/amigo/term/GO:0008574
positive regulation of vascular endothelial cell proliferation	Gene Ontology	GO:1905564	2	16	0.0600307	0.145522	Pbr034534.1|Pbr010739.1	http://amigo.geneontology.org/amigo/term/GO:1905564
apolipoprotein binding	Gene Ontology	GO:0034185	2	16	0.0600307	0.145522	Pbr032488.1|Pbr030040.1	http://amigo.geneontology.org/amigo/term/GO:0034185
lipoxygenase pathway	Gene Ontology	GO:0019372	2	16	0.0600307	0.145522	Pbr008100.1|Pbr017361.1	http://amigo.geneontology.org/amigo/term/GO:0019372
glutamate receptor signaling pathway	Gene Ontology	GO:0007215	2	16	0.0600307	0.145522	Pbr018095.1|Pbr018094.1	http://amigo.geneontology.org/amigo/term/GO:0007215
regulation of dendrite development	Gene Ontology	GO:0050773	2	16	0.0600307	0.145522	Pbr013889.2|Pbr000148.1	http://amigo.geneontology.org/amigo/term/GO:0050773
ubiquinone biosynthetic process	Gene Ontology	GO:0006744	2	16	0.0600307	0.145522	Pbr028707.1|Pbr037904.1	http://amigo.geneontology.org/amigo/term/GO:0006744
neuron cellular homeostasis	Gene Ontology	GO:0070050	2	16	0.0600307	0.145522	Pbr016121.1|Pbr014616.1	http://amigo.geneontology.org/amigo/term/GO:0070050
glutamate receptor activity	Gene Ontology	GO:0008066	2	16	0.0600307	0.145522	Pbr018095.1|Pbr018094.1	http://amigo.geneontology.org/amigo/term/GO:0008066
inflammatory response	Gene Ontology	GO:0006954	14	381	0.0614518	0.148857	Pbr018609.1|Pbr003496.2|Pbr000148.1|Pbr003860.1|Pbr015547.1|Pbr015533.1|Pbr023493.1|Pbr013889.2|Pbr032606.2|Pbr000313.1|Pbr033498.1|Pbr011358.1|Pbr023447.1|Pbr028879.1	http://amigo.geneontology.org/amigo/term/GO:0006954
vesicle-mediated transport	Gene Ontology	GO:0016192	7	150	0.062796	0.152001	Pbr042813.1|Pbr042104.1|Pbr035544.1|Pbr039447.1|Pbr038860.1|Pbr041869.2|Pbr009029.1	http://amigo.geneontology.org/amigo/term/GO:0016192
protein O-linked glycosylation	Gene Ontology	GO:0006493	3	38	0.0630545	0.152401	Pbr024010.1|Pbr005879.1|Pbr035380.1	http://amigo.geneontology.org/amigo/term/GO:0006493
endosome organization	Gene Ontology	GO:0007032	3	38	0.0630545	0.152401	Pbr001160.1|Pbr021953.1|Pbr031058.1	http://amigo.geneontology.org/amigo/term/GO:0007032
endocytosis	Gene Ontology	GO:0006897	8	182	0.0638362	0.154177	Pbr027852.1|Pbr031058.1|Pbr039700.1|Pbr032861.1|Pbr013396.1|Pbr021953.1|Pbr023893.1|Pbr001160.1	http://amigo.geneontology.org/amigo/term/GO:0006897
SNARE binding	Gene Ontology	GO:0000149	4	64	0.0653932	0.157172	Pbr027852.1|Pbr018087.1|Pbr029920.1|Pbr000140.1	http://amigo.geneontology.org/amigo/term/GO:0000149
double-strand break repair	Gene Ontology	GO:0006302	4	64	0.0653932	0.157172	Pbr038749.1|Pbr019005.1|Pbr006679.3|Pbr016482.1	http://amigo.geneontology.org/amigo/term/GO:0006302
proteasome binding	Gene Ontology	GO:0070628	2	17	0.0661283	0.157172	Pbr005768.1|Pbr004133.1	http://amigo.geneontology.org/amigo/term/GO:0070628
S-adenosyl-L-methionine binding	Gene Ontology	GO:1904047	2	17	0.0661283	0.157172	Pbr015482.2|Pbr002013.2	http://amigo.geneontology.org/amigo/term/GO:1904047
positive regulation of ubiquitin-dependent protein catabolic process	Gene Ontology	GO:2000060	2	17	0.0661283	0.157172	Pbr008668.1|Pbr011984.1	http://amigo.geneontology.org/amigo/term/GO:2000060
negative regulation of myotube differentiation	Gene Ontology	GO:0010832	2	17	0.0661283	0.157172	Pbr002622.1|Pbr027818.1	http://amigo.geneontology.org/amigo/term/GO:0010832
sterol transport	Gene Ontology	GO:0015918	2	17	0.0661283	0.157172	Pbr019205.3|Pbr013007.1	http://amigo.geneontology.org/amigo/term/GO:0015918
mitochondrial fusion	Gene Ontology	GO:0008053	2	17	0.0661283	0.157172	Pbr005387.1|Pbr004949.1	http://amigo.geneontology.org/amigo/term/GO:0008053
3'-5' DNA helicase activity	Gene Ontology	GO:0043138	2	17	0.0661283	0.157172	Pbr016482.1|Pbr018613.1	http://amigo.geneontology.org/amigo/term/GO:0043138
DNA binding, bending	Gene Ontology	GO:0008301	2	17	0.0661283	0.157172	Pbr029884.1|Pbr023774.1	http://amigo.geneontology.org/amigo/term/GO:0008301
regulation of autophagy of mitochondrion	Gene Ontology	GO:1903146	2	17	0.0661283	0.157172	Pbr020251.3|Pbr001135.2	http://amigo.geneontology.org/amigo/term/GO:1903146
negative regulation of protein localization to nucleus	Gene Ontology	GO:1900181	2	17	0.0661283	0.157172	Pbr015547.1|Pbr001705.1	http://amigo.geneontology.org/amigo/term/GO:1900181
preassembly of GPI anchor in ER membrane	Gene Ontology	GO:0016254	2	17	0.0661283	0.157172	Pbr026233.1|Pbr000722.1	http://amigo.geneontology.org/amigo/term/GO:0016254
negative regulation of cytokine production involved in inflammatory response	Gene Ontology	GO:1900016	2	17	0.0661283	0.157172	Pbr039196.1|Pbr004178.1	http://amigo.geneontology.org/amigo/term/GO:1900016
phosphatidylinositol-3-phosphatase activity	Gene Ontology	GO:0004438	2	17	0.0661283	0.157172	Pbr007387.1|Pbr011984.1	http://amigo.geneontology.org/amigo/term/GO:0004438
synaptic cleft	Gene Ontology	GO:0043083	2	17	0.0661283	0.157172	Pbr034590.1|Pbr033922.1	http://amigo.geneontology.org/amigo/term/GO:0043083
regulation of the force of heart contraction	Gene Ontology	GO:0002026	2	17	0.0661283	0.157172	Pbr011358.1|Pbr013288.1	http://amigo.geneontology.org/amigo/term/GO:0002026
axon initial segment	Gene Ontology	GO:0043194	2	17	0.0661283	0.157172	Pbr000662.1|Pbr006819.2	http://amigo.geneontology.org/amigo/term/GO:0043194
regulation of ARF protein signal transduction	Gene Ontology	GO:0032012	2	17	0.0661283	0.157172	Pbr037375.1|Pbr027586.1	http://amigo.geneontology.org/amigo/term/GO:0032012
apoptotic mitochondrial changes	Gene Ontology	GO:0008637	2	17	0.0661283	0.157172	Pbr032488.1|Pbr030040.1	http://amigo.geneontology.org/amigo/term/GO:0008637
cardiac muscle tissue development	Gene Ontology	GO:0048738	2	17	0.0661283	0.157172	Pbr011358.1|Pbr011984.1	http://amigo.geneontology.org/amigo/term/GO:0048738
transport vesicle	Gene Ontology	GO:0030133	5	92	0.0661321	0.157172	Pbr038861.1|Pbr034594.1|Pbr015512.1|Pbr038860.1|Pbr042813.1	http://amigo.geneontology.org/amigo/term/GO:0030133
phosphatidylinositol-3,4,5-trisphosphate binding	Gene Ontology	GO:0005547	3	39	0.0668242	0.158242	Pbr024010.1|Pbr027586.1|Pbr005879.1	http://amigo.geneontology.org/amigo/term/GO:0005547
mitotic metaphase plate congression	Gene Ontology	GO:0007080	3	39	0.0668242	0.158242	Pbr042813.1|Pbr038860.1|Pbr034390.1	http://amigo.geneontology.org/amigo/term/GO:0007080
presynaptic active zone	Gene Ontology	GO:0048786	3	39	0.0668242	0.158242	Pbr027890.1|Pbr041384.1|Pbr003083.1	http://amigo.geneontology.org/amigo/term/GO:0048786
cellular response to cadmium ion	Gene Ontology	GO:0071276	3	39	0.0668242	0.158242	Pbr020158.1|Pbr023493.1|Pbr007701.1	http://amigo.geneontology.org/amigo/term/GO:0071276
heart morphogenesis	Gene Ontology	GO:0003007	3	39	0.0668242	0.158242	Pbr005780.1|Pbr013288.1|Pbr015112.1	http://amigo.geneontology.org/amigo/term/GO:0003007
polysome	Gene Ontology	GO:0005844	3	40	0.0706943	0.167045	Pbr018445.1|Pbr003040.1|Pbr030761.1	http://amigo.geneontology.org/amigo/term/GO:0005844
establishment of protein localization	Gene Ontology	GO:0045184	3	40	0.0706943	0.167045	Pbr027699.1|Pbr006819.2|Pbr019005.1	http://amigo.geneontology.org/amigo/term/GO:0045184
activation of JUN kinase activity	Gene Ontology	GO:0007257	3	40	0.0706943	0.167045	Pbr041313.1|Pbr001878.1|Pbr016807.2	http://amigo.geneontology.org/amigo/term/GO:0007257
rhythmic process	Gene Ontology	GO:0048511	4	66	0.0711704	0.167927	Pbr015248.1|Pbr016121.1|Pbr014616.1|Pbr031702.1	http://amigo.geneontology.org/amigo/term/GO:0048511
type I interferon signaling pathway	Gene Ontology	GO:0060337	4	66	0.0711704	0.167927	Pbr031936.1|Pbr005441.1|Pbr015873.1|Pbr015876.1	http://amigo.geneontology.org/amigo/term/GO:0060337
protein localization to organelle	Gene Ontology	GO:0033365	2	18	0.0724214	0.168811	Pbr032861.1|Pbr011358.1	http://amigo.geneontology.org/amigo/term/GO:0033365
inner mitochondrial membrane organization	Gene Ontology	GO:0007007	2	18	0.0724214	0.168811	Pbr020883.1|Pbr009555.1	http://amigo.geneontology.org/amigo/term/GO:0007007
neurotransmitter transmembrane transporter activity	Gene Ontology	GO:0005326	2	18	0.0724214	0.168811	Pbr041384.1|Pbr003083.1	http://amigo.geneontology.org/amigo/term/GO:0005326
pharyngeal system development	Gene Ontology	GO:0060037	2	18	0.0724214	0.168811	Pbr037485.1|Pbr042103.1	http://amigo.geneontology.org/amigo/term/GO:0060037
negative regulation of focal adhesion assembly	Gene Ontology	GO:0051895	2	18	0.0724214	0.168811	Pbr011984.1|Pbr004178.1	http://amigo.geneontology.org/amigo/term/GO:0051895
muscle fiber development	Gene Ontology	GO:0048747	2	18	0.0724214	0.168811	Pbr005387.1|Pbr004949.1	http://amigo.geneontology.org/amigo/term/GO:0048747
ribosomal small subunit biogenesis	Gene Ontology	GO:0042274	2	18	0.0724214	0.168811	Pbr029993.1|Pbr015072.1	http://amigo.geneontology.org/amigo/term/GO:0042274
retinal ganglion cell axon guidance	Gene Ontology	GO:0031290	2	18	0.0724214	0.168811	Pbr037485.1|Pbr042103.1	http://amigo.geneontology.org/amigo/term/GO:0031290
alternative mRNA splicing, via spliceosome	Gene Ontology	GO:0000380	2	18	0.0724214	0.168811	Pbr012645.2|Pbr029606.1	http://amigo.geneontology.org/amigo/term/GO:0000380
negative regulation of peptidyl-threonine phosphorylation	Gene Ontology	GO:0010801	2	18	0.0724214	0.168811	Pbr018445.1|Pbr041834.1	http://amigo.geneontology.org/amigo/term/GO:0010801
RNA polymerase binding	Gene Ontology	GO:0070063	2	18	0.0724214	0.168811	Pbr033489.2|Pbr034310.1	http://amigo.geneontology.org/amigo/term/GO:0070063
retrograde transport, endosome to plasma membrane	Gene Ontology	GO:1990126	2	18	0.0724214	0.168811	Pbr008668.1|Pbr024210.1	http://amigo.geneontology.org/amigo/term/GO:1990126
regulation of proteasomal protein catabolic process	Gene Ontology	GO:0061136	2	18	0.0724214	0.168811	Pbr033538.1|Pbr004133.1	http://amigo.geneontology.org/amigo/term/GO:0061136
iron ion transport	Gene Ontology	GO:0006826	2	18	0.0724214	0.168811	Pbr028226.1|Pbr033498.1	http://amigo.geneontology.org/amigo/term/GO:0006826
centriole replication	Gene Ontology	GO:0007099	2	18	0.0724214	0.168811	Pbr028408.1|Pbr028470.1	http://amigo.geneontology.org/amigo/term/GO:0007099
NLS-bearing protein import into nucleus	Gene Ontology	GO:0006607	2	18	0.0724214	0.168811	Pbr011989.1|Pbr019746.1	http://amigo.geneontology.org/amigo/term/GO:0006607
endocardial cushion morphogenesis	Gene Ontology	GO:0003203	2	18	0.0724214	0.168811	Pbr037485.1|Pbr042103.1	http://amigo.geneontology.org/amigo/term/GO:0003203
extrinsic component of membrane	Gene Ontology	GO:0019898	4	67	0.0741537	0.172726	Pbr012904.1|Pbr000313.1|Pbr032606.2|Pbr019310.1	http://amigo.geneontology.org/amigo/term/GO:0019898
bicarbonate transport	Gene Ontology	GO:0015701	3	41	0.0746629	0.173665	Pbr001936.1|Pbr040451.1|Pbr014979.1	http://amigo.geneontology.org/amigo/term/GO:0015701
cation transmembrane transport	Gene Ontology	GO:0098655	3	41	0.0746629	0.173665	Pbr017956.1|Pbr027045.1|Pbr024081.1	http://amigo.geneontology.org/amigo/term/GO:0098655
DNA recombination	Gene Ontology	GO:0006310	4	68	0.0771992	0.17931	Pbr009991.1|Pbr016482.1|Pbr023447.1|Pbr020440.1	http://amigo.geneontology.org/amigo/term/GO:0006310
epithelial cell differentiation	Gene Ontology	GO:0030855	4	68	0.0771992	0.17931	Pbr022984.1|Pbr006259.1|Pbr021355.1|Pbr001291.1	http://amigo.geneontology.org/amigo/term/GO:0030855
chromosome	Gene Ontology	GO:0005694	6	127	0.0778905	0.180189	Pbr019679.1|Pbr038749.1|Pbr016482.1|Pbr015597.1|Pbr034390.1|Pbr040401.2	http://amigo.geneontology.org/amigo/term/GO:0005694
positive regulation of cold-induced thermogenesis	Gene Ontology	GO:0120162	5	97	0.0782894	0.180189	Pbr024010.1|Pbr012645.2|Pbr032089.1|Pbr029606.1|Pbr005879.1	http://amigo.geneontology.org/amigo/term/GO:0120162
sarcolemma	Gene Ontology	GO:0042383	5	97	0.0782894	0.180189	Pbr032861.1|Pbr006819.2|Pbr027890.1|Pbr034590.1|Pbr033922.1	http://amigo.geneontology.org/amigo/term/GO:0042383
receptor internalization	Gene Ontology	GO:0031623	3	42	0.078728	0.180189	Pbr001160.1|Pbr021953.1|Pbr031058.1	http://amigo.geneontology.org/amigo/term/GO:0031623
estrogen receptor binding	Gene Ontology	GO:0030331	3	42	0.078728	0.180189	Pbr004049.1|Pbr037485.1|Pbr042103.1	http://amigo.geneontology.org/amigo/term/GO:0030331
positive regulation of insulin secretion	Gene Ontology	GO:0032024	3	42	0.078728	0.180189	Pbr034240.1|Pbr037485.1|Pbr042103.1	http://amigo.geneontology.org/amigo/term/GO:0032024
nuclear receptor activity	Gene Ontology	GO:0004879	3	42	0.078728	0.180189	Pbr014953.1|Pbr005708.1|Pbr020046.1	http://amigo.geneontology.org/amigo/term/GO:0004879
animal organ regeneration	Gene Ontology	GO:0031100	3	42	0.078728	0.180189	Pbr003948.1|Pbr040799.1|Pbr042689.1	http://amigo.geneontology.org/amigo/term/GO:0031100
mitochondrial electron transport, NADH to ubiquinone	Gene Ontology	GO:0006120	3	42	0.078728	0.180189	Pbr018250.2|Pbr028707.1|Pbr017083.1	http://amigo.geneontology.org/amigo/term/GO:0006120
folic acid metabolic process	Gene Ontology	GO:0046655	2	19	0.0788982	0.180189	Pbr042689.1|Pbr003495.1	http://amigo.geneontology.org/amigo/term/GO:0046655
ARF guanyl-nucleotide exchange factor activity	Gene Ontology	GO:0005086	2	19	0.0788982	0.180189	Pbr037375.1|Pbr027586.1	http://amigo.geneontology.org/amigo/term/GO:0005086
histone H3 deacetylation	Gene Ontology	GO:0070932	2	19	0.0788982	0.180189	Pbr020251.3|Pbr001135.2	http://amigo.geneontology.org/amigo/term/GO:0070932
xenobiotic transport	Gene Ontology	GO:0042908	2	19	0.0788982	0.180189	Pbr027266.1|Pbr016835.1	http://amigo.geneontology.org/amigo/term/GO:0042908
regulation of protein localization to plasma membrane	Gene Ontology	GO:1903076	2	19	0.0788982	0.180189	Pbr011358.1|Pbr035825.1	http://amigo.geneontology.org/amigo/term/GO:1903076
Golgi-associated vesicle membrane	Gene Ontology	GO:0030660	2	19	0.0788982	0.180189	Pbr023274.1|Pbr009909.1	http://amigo.geneontology.org/amigo/term/GO:0030660
costamere	Gene Ontology	GO:0043034	2	19	0.0788982	0.180189	Pbr032861.1|Pbr006819.2	http://amigo.geneontology.org/amigo/term/GO:0043034
negative regulation of endoplasmic reticulum stress-induced intrinsic apoptotic signaling pathway	Gene Ontology	GO:1902236	2	19	0.0788982	0.180189	Pbr002622.1|Pbr027818.1	http://amigo.geneontology.org/amigo/term/GO:1902236
positive regulation of amyloid-beta formation	Gene Ontology	GO:1902004	2	19	0.0788982	0.180189	Pbr014071.1|Pbr018464.1	http://amigo.geneontology.org/amigo/term/GO:1902004
innervation	Gene Ontology	GO:0060384	2	19	0.0788982	0.180189	Pbr037485.1|Pbr042103.1	http://amigo.geneontology.org/amigo/term/GO:0060384
positive regulation of T cell differentiation	Gene Ontology	GO:0045582	2	19	0.0788982	0.180189	Pbr002622.1|Pbr027818.1	http://amigo.geneontology.org/amigo/term/GO:0045582
cytoskeletal anchor activity	Gene Ontology	GO:0008093	2	19	0.0788982	0.180189	Pbr032861.1|Pbr006819.2	http://amigo.geneontology.org/amigo/term/GO:0008093
cell volume homeostasis	Gene Ontology	GO:0006884	2	19	0.0788982	0.180189	Pbr014620.1|Pbr037084.1	http://amigo.geneontology.org/amigo/term/GO:0006884
long-chain fatty-acyl-CoA biosynthetic process	Gene Ontology	GO:0035338	2	19	0.0788982	0.180189	Pbr001716.1|Pbr003648.1	http://amigo.geneontology.org/amigo/term/GO:0035338
regulation of protein-containing complex assembly	Gene Ontology	GO:0043254	2	19	0.0788982	0.180189	Pbr031045.1|Pbr011219.1	http://amigo.geneontology.org/amigo/term/GO:0043254
RNA polymerase II transcription regulatory region sequence-specific DNA binding	Gene Ontology	GO:0000977	12	327	0.0795297	0.181505	Pbr002622.1|Pbr029884.1|Pbr010427.1|Pbr023774.1|Pbr041681.1|Pbr037054.1|Pbr040390.1|Pbr032434.9|Pbr014084.1|Pbr034370.1|Pbr038022.1|Pbr027818.1	http://amigo.geneontology.org/amigo/term/GO:0000977
nucleic acid phosphodiester bond hydrolysis	Gene Ontology	GO:0090305	4	69	0.0803066	0.183023	Pbr038749.1|Pbr033111.2|Pbr006679.3|Pbr016482.1	http://amigo.geneontology.org/amigo/term/GO:0090305
response to stimulus	Gene Ontology	GO:0050896	4	69	0.0803066	0.183023	Pbr004126.1|Pbr016368.1|Pbr000421.1|Pbr020361.1	http://amigo.geneontology.org/amigo/term/GO:0050896
endosome	Gene Ontology	GO:0005768	11	293	0.0804283	0.183173	Pbr014071.1|Pbr042813.1|Pbr029920.1|Pbr028953.2|Pbr038860.1|Pbr011979.1|Pbr008668.1|Pbr013396.1|Pbr020260.1|Pbr024210.1|Pbr027890.1	http://amigo.geneontology.org/amigo/term/GO:0005768
protein-containing complex assembly	Gene Ontology	GO:0065003	6	129	0.082323	0.187358	Pbr000761.1|Pbr035037.1|Pbr005387.1|Pbr009555.1|Pbr012568.1|Pbr004949.1	http://amigo.geneontology.org/amigo/term/GO:0065003
intermembrane lipid transfer	Gene Ontology	GO:0120009	3	43	0.0828875	0.188511	Pbr014071.1|Pbr019205.3|Pbr013007.1	http://amigo.geneontology.org/amigo/term/GO:0120009
negative regulation of ERK1 and ERK2 cascade	Gene Ontology	GO:0070373	4	70	0.083475	0.189584	Pbr032319.1|Pbr011984.1|Pbr026451.1|Pbr005202.1	http://amigo.geneontology.org/amigo/term/GO:0070373
snRNA transcription by RNA polymerase II	Gene Ontology	GO:0042795	4	70	0.083475	0.189584	Pbr017747.1|Pbr017741.1|Pbr041014.1|Pbr036910.1	http://amigo.geneontology.org/amigo/term/GO:0042795
cilium assembly	Gene Ontology	GO:0060271	8	194	0.0840799	0.190826	Pbr025496.1|Pbr016908.1|Pbr038151.1|Pbr020251.3|Pbr040810.2|Pbr023537.1|Pbr001135.2|Pbr014947.1	http://amigo.geneontology.org/amigo/term/GO:0060271
nuclear receptor binding	Gene Ontology	GO:0016922	2	20	0.0855476	0.192028	Pbr037485.1|Pbr042103.1	http://amigo.geneontology.org/amigo/term/GO:0016922
establishment or maintenance of epithelial cell apical/basal polarity	Gene Ontology	GO:0045197	2	20	0.0855476	0.192028	Pbr000662.1|Pbr019510.1	http://amigo.geneontology.org/amigo/term/GO:0045197
proton-transporting ATPase activity, rotational mechanism	Gene Ontology	GO:0046961	2	20	0.0855476	0.192028	Pbr033080.1|Pbr020348.1	http://amigo.geneontology.org/amigo/term/GO:0046961
glutathione peroxidase activity	Gene Ontology	GO:0004602	2	20	0.0855476	0.192028	Pbr038163.1|Pbr017361.1	http://amigo.geneontology.org/amigo/term/GO:0004602
nuclear import signal receptor activity	Gene Ontology	GO:0061608	2	20	0.0855476	0.192028	Pbr011989.1|Pbr019746.1	http://amigo.geneontology.org/amigo/term/GO:0061608
regulation of cardiac muscle contraction	Gene Ontology	GO:0055117	2	20	0.0855476	0.192028	Pbr032861.1|Pbr041834.1	http://amigo.geneontology.org/amigo/term/GO:0055117
regulation of long-term neuronal synaptic plasticity	Gene Ontology	GO:0048169	2	20	0.0855476	0.192028	Pbr042813.1|Pbr038860.1	http://amigo.geneontology.org/amigo/term/GO:0048169
endoderm development	Gene Ontology	GO:0007492	2	20	0.0855476	0.192028	Pbr027969.1|Pbr002011.1	http://amigo.geneontology.org/amigo/term/GO:0007492
positive regulation of CREB transcription factor activity	Gene Ontology	GO:0032793	2	20	0.0855476	0.192028	Pbr013889.2|Pbr000148.1	http://amigo.geneontology.org/amigo/term/GO:0032793
regulated exocytosis	Gene Ontology	GO:0045055	2	20	0.0855476	0.192028	Pbr039192.1|Pbr024210.1	http://amigo.geneontology.org/amigo/term/GO:0045055
small ribosomal subunit	Gene Ontology	GO:0015935	2	20	0.0855476	0.192028	Pbr020534.1|Pbr041986.2	http://amigo.geneontology.org/amigo/term/GO:0015935
MAP kinase activity	Gene Ontology	GO:0004707	2	20	0.0855476	0.192028	Pbr028390.1|Pbr014947.1	http://amigo.geneontology.org/amigo/term/GO:0004707
intermediate filament organization	Gene Ontology	GO:0045109	2	20	0.0855476	0.192028	Pbr016407.1|Pbr028936.1	http://amigo.geneontology.org/amigo/term/GO:0045109
protein localization to membrane	Gene Ontology	GO:0072657	2	20	0.0855476	0.192028	Pbr028322.3|Pbr000761.1	http://amigo.geneontology.org/amigo/term/GO:0072657
cholesterol transfer activity	Gene Ontology	GO:0120020	2	20	0.0855476	0.192028	Pbr014071.1|Pbr013007.1	http://amigo.geneontology.org/amigo/term/GO:0120020
telomerase holoenzyme complex	Gene Ontology	GO:0005697	2	20	0.0855476	0.192028	Pbr011984.1|Pbr042651.1	http://amigo.geneontology.org/amigo/term/GO:0005697
G1/S transition of mitotic cell cycle	Gene Ontology	GO:0000082	5	100	0.0861204	0.193181	Pbr003948.1|Pbr010427.1|Pbr022055.2|Pbr041681.1|Pbr018613.1	http://amigo.geneontology.org/amigo/term/GO:0000082
molecular adaptor activity	Gene Ontology	GO:0060090	4	71	0.0867039	0.194357	Pbr018445.1|Pbr022725.1|Pbr000761.1|Pbr031994.1	http://amigo.geneontology.org/amigo/term/GO:0060090
thymus development	Gene Ontology	GO:0048538	3	44	0.0871393	0.194667	Pbr011358.1|Pbr007701.1|Pbr029872.1	http://amigo.geneontology.org/amigo/term/GO:0048538
T cell activation	Gene Ontology	GO:0042110	3	44	0.0871393	0.194667	Pbr039196.1|Pbr032488.1|Pbr030040.1	http://amigo.geneontology.org/amigo/term/GO:0042110
protein K63-linked ubiquitination	Gene Ontology	GO:0070534	3	44	0.0871393	0.194667	Pbr014926.1|Pbr000778.1|Pbr024182.1	http://amigo.geneontology.org/amigo/term/GO:0070534
positive regulation of protein secretion	Gene Ontology	GO:0050714	3	44	0.0871393	0.194667	Pbr023465.1|Pbr015046.1|Pbr014071.1	http://amigo.geneontology.org/amigo/term/GO:0050714
histone deacetylase complex	Gene Ontology	GO:0000118	3	44	0.0871393	0.194667	Pbr020251.3|Pbr001135.2|Pbr014925.1	http://amigo.geneontology.org/amigo/term/GO:0000118
negative regulation of I-kappaB kinase/NF-kappaB signaling	Gene Ontology	GO:0043124	3	45	0.0914813	0.203949	Pbr008668.1|Pbr001707.1|Pbr039196.1	http://amigo.geneontology.org/amigo/term/GO:0043124
T-tubule	Gene Ontology	GO:0030315	3	45	0.0914813	0.203949	Pbr032861.1|Pbr006819.2|Pbr000761.1	http://amigo.geneontology.org/amigo/term/GO:0030315
spindle microtubule	Gene Ontology	GO:0005876	3	45	0.0914813	0.203949	Pbr019679.1|Pbr041834.1|Pbr023448.1	http://amigo.geneontology.org/amigo/term/GO:0005876
ion channel binding	Gene Ontology	GO:0044325	6	133	0.0915993	0.204073	Pbr032861.1|Pbr041939.1|Pbr035559.1|Pbr041834.1|Pbr039139.1|Pbr006819.2	http://amigo.geneontology.org/amigo/term/GO:0044325
actin binding	Gene Ontology	GO:0003779	10	266	0.0918334	0.204099	Pbr008074.1|Pbr020251.3|Pbr035559.1|Pbr011358.1|Pbr000727.1|Pbr034251.1|Pbr038140.1|Pbr001135.2|Pbr023537.1|Pbr040261.1	http://amigo.geneontology.org/amigo/term/GO:0003779
retinol dehydrogenase activity	Gene Ontology	GO:0004745	2	21	0.0923585	0.204099	Pbr021355.1|Pbr040236.1	http://amigo.geneontology.org/amigo/term/GO:0004745
chaperone-mediated protein complex assembly	Gene Ontology	GO:0051131	2	21	0.0923585	0.204099	Pbr032488.1|Pbr030040.1	http://amigo.geneontology.org/amigo/term/GO:0051131
linoleic acid metabolic process	Gene Ontology	GO:0043651	2	21	0.0923585	0.204099	Pbr008100.1|Pbr000173.1	http://amigo.geneontology.org/amigo/term/GO:0043651
import into nucleus	Gene Ontology	GO:0051170	2	21	0.0923585	0.204099	Pbr017230.1|Pbr042651.1	http://amigo.geneontology.org/amigo/term/GO:0051170
labyrinthine layer blood vessel development	Gene Ontology	GO:0060716	2	21	0.0923585	0.204099	Pbr039568.1|Pbr037054.1	http://amigo.geneontology.org/amigo/term/GO:0060716
tissue homeostasis	Gene Ontology	GO:0001894	2	21	0.0923585	0.204099	Pbr016062.1|Pbr041681.1	http://amigo.geneontology.org/amigo/term/GO:0001894
phospholipase activity	Gene Ontology	GO:0004620	2	21	0.0923585	0.204099	Pbr042803.1|Pbr000173.1	http://amigo.geneontology.org/amigo/term/GO:0004620
negative regulation of axonogenesis	Gene Ontology	GO:0050771	2	21	0.0923585	0.204099	Pbr034252.1|Pbr011984.1	http://amigo.geneontology.org/amigo/term/GO:0050771
positive regulation of cytokine production involved in inflammatory response	Gene Ontology	GO:1900017	2	21	0.0923585	0.204099	Pbr011989.1|Pbr000764.1	http://amigo.geneontology.org/amigo/term/GO:1900017
translation initiation factor binding	Gene Ontology	GO:0031369	2	21	0.0923585	0.204099	Pbr018445.1|Pbr029105.1	http://amigo.geneontology.org/amigo/term/GO:0031369
regulation of postsynapse organization	Gene Ontology	GO:0099175	2	21	0.0923585	0.204099	Pbr014497.1|Pbr036969.1	http://amigo.geneontology.org/amigo/term/GO:0099175
GDP binding	Gene Ontology	GO:0019003	4	73	0.0933401	0.206129	Pbr017230.1|Pbr040468.2|Pbr039700.1|Pbr024210.1	http://amigo.geneontology.org/amigo/term/GO:0019003
outflow tract morphogenesis	Gene Ontology	GO:0003151	3	46	0.0959113	0.211664	Pbr037485.1|Pbr042103.1|Pbr037054.1	http://amigo.geneontology.org/amigo/term/GO:0003151
circadian rhythm	Gene Ontology	GO:0007623	4	74	0.0967459	0.213219	Pbr025875.1|Pbr004114.1|Pbr041011.1|Pbr001705.1	http://amigo.geneontology.org/amigo/term/GO:0007623
negative regulation of transforming growth factor beta receptor signaling pathway	Gene Ontology	GO:0030512	4	74	0.0967459	0.213219	Pbr014926.1|Pbr034534.1|Pbr024182.1|Pbr010739.1	http://amigo.geneontology.org/amigo/term/GO:0030512
natural killer cell activation	Gene Ontology	GO:0030101	2	22	0.0993205	0.216561	Pbr037402.1|Pbr005768.1	http://amigo.geneontology.org/amigo/term/GO:0030101
telomerase RNA binding	Gene Ontology	GO:0070034	2	22	0.0993205	0.216561	Pbr011984.1|Pbr042651.1	http://amigo.geneontology.org/amigo/term/GO:0070034
negative regulation of mRNA splicing, via spliceosome	Gene Ontology	GO:0048025	2	22	0.0993205	0.216561	Pbr041061.1|Pbr034866.1	http://amigo.geneontology.org/amigo/term/GO:0048025
positive regulation of neural precursor cell proliferation	Gene Ontology	GO:2000179	2	22	0.0993205	0.216561	Pbr012645.2|Pbr029606.1	http://amigo.geneontology.org/amigo/term/GO:2000179
anaphase-promoting complex	Gene Ontology	GO:0005680	2	22	0.0993205	0.216561	Pbr003588.1|Pbr032055.1	http://amigo.geneontology.org/amigo/term/GO:0005680
zymogen activation	Gene Ontology	GO:0031638	2	22	0.0993205	0.216561	Pbr015357.1|Pbr023145.1	http://amigo.geneontology.org/amigo/term/GO:0031638
2 iron, 2 sulfur cluster binding	Gene Ontology	GO:0051537	2	22	0.0993205	0.216561	Pbr017974.1|Pbr004890.1	http://amigo.geneontology.org/amigo/term/GO:0051537
mitotic spindle assembly checkpoint	Gene Ontology	GO:0007094	2	22	0.0993205	0.216561	Pbr025746.1|Pbr041946.1	http://amigo.geneontology.org/amigo/term/GO:0007094
cellular response to glucocorticoid stimulus	Gene Ontology	GO:0071385	2	22	0.0993205	0.216561	Pbr037485.1|Pbr042103.1	http://amigo.geneontology.org/amigo/term/GO:0071385
mitotic cell cycle phase transition	Gene Ontology	GO:0044772	2	22	0.0993205	0.216561	Pbr015305.1|Pbr029872.1	http://amigo.geneontology.org/amigo/term/GO:0044772
lysine-acetylated histone binding	Gene Ontology	GO:0070577	2	22	0.0993205	0.216561	Pbr038233.1|Pbr039517.1	http://amigo.geneontology.org/amigo/term/GO:0070577
mitochondrial cytochrome c oxidase assembly	Gene Ontology	GO:0033617	2	22	0.0993205	0.216561	Pbr022758.1|Pbr035037.1	http://amigo.geneontology.org/amigo/term/GO:0033617
translation factor activity, RNA binding	Gene Ontology	GO:0008135	2	22	0.0993205	0.216561	Pbr018445.1|Pbr003040.1	http://amigo.geneontology.org/amigo/term/GO:0008135
regulation of phosphatidylinositol 3-kinase signaling	Gene Ontology	GO:0014066	2	22	0.0993205	0.216561	Pbr008172.1|Pbr008522.1	http://amigo.geneontology.org/amigo/term/GO:0014066
positive regulation of translational initiation	Gene Ontology	GO:0045948	2	22	0.0993205	0.216561	Pbr029105.1|Pbr010275.2	http://amigo.geneontology.org/amigo/term/GO:0045948
gastrulation	Gene Ontology	GO:0007369	2	22	0.0993205	0.216561	Pbr002011.1|Pbr035380.1	http://amigo.geneontology.org/amigo/term/GO:0007369
response to estradiol	Gene Ontology	GO:0032355	5	105	0.100043	0.217991	Pbr008859.1|Pbr011984.1|Pbr017361.1|Pbr041011.1|Pbr015357.1	http://amigo.geneontology.org/amigo/term/GO:0032355
bone development	Gene Ontology	GO:0060348	3	47	0.100427	0.218537	Pbr033489.2|Pbr004038.1|Pbr034310.1	http://amigo.geneontology.org/amigo/term/GO:0060348
negative regulation of Wnt signaling pathway	Gene Ontology	GO:0030178	3	47	0.100427	0.218537	Pbr018588.3|Pbr035349.1|Pbr005794.1	http://amigo.geneontology.org/amigo/term/GO:0030178
caveola	Gene Ontology	GO:0005901	4	76	0.103729	0.225573	Pbr020251.3|Pbr027890.1|Pbr035944.1|Pbr001135.2	http://amigo.geneontology.org/amigo/term/GO:0005901
generation of precursor metabolites and energy	Gene Ontology	GO:0006091	3	48	0.105026	0.228091	Pbr033080.1|Pbr020348.1|Pbr005529.2	http://amigo.geneontology.org/amigo/term/GO:0006091
phosphatidic acid biosynthetic process	Gene Ontology	GO:0006654	3	48	0.105026	0.228091	Pbr042803.1|Pbr028953.2|Pbr029963.1	http://amigo.geneontology.org/amigo/term/GO:0006654
ionotropic glutamate receptor signaling pathway	Gene Ontology	GO:0035235	2	23	0.106423	0.229905	Pbr018095.1|Pbr018094.1	http://amigo.geneontology.org/amigo/term/GO:0035235
positive regulation of epidermal growth factor receptor signaling pathway	Gene Ontology	GO:0045742	2	23	0.106423	0.229905	Pbr029744.1|Pbr027801.1	http://amigo.geneontology.org/amigo/term/GO:0045742
endoplasmic reticulum quality control compartment	Gene Ontology	GO:0044322	2	23	0.106423	0.229905	Pbr010609.1|Pbr000595.2	http://amigo.geneontology.org/amigo/term/GO:0044322
insulin receptor binding	Gene Ontology	GO:0005158	2	23	0.106423	0.229905	Pbr034534.1|Pbr010739.1	http://amigo.geneontology.org/amigo/term/GO:0005158
carbohydrate transport	Gene Ontology	GO:0008643	2	23	0.106423	0.229905	Pbr014879.1|Pbr018446.1	http://amigo.geneontology.org/amigo/term/GO:0008643
positive regulation of neuroblast proliferation	Gene Ontology	GO:0002052	2	23	0.106423	0.229905	Pbr012645.2|Pbr029606.1	http://amigo.geneontology.org/amigo/term/GO:0002052
Golgi to plasma membrane transport	Gene Ontology	GO:0006893	2	23	0.106423	0.229905	Pbr008668.1|Pbr023465.1	http://amigo.geneontology.org/amigo/term/GO:0006893
maternal process involved in female pregnancy	Gene Ontology	GO:0060135	2	23	0.106423	0.229905	Pbr003948.1|Pbr011989.1	http://amigo.geneontology.org/amigo/term/GO:0060135
neutrophil chemotaxis	Gene Ontology	GO:0030593	4	77	0.107305	0.231657	Pbr033489.2|Pbr027586.1|Pbr040468.2|Pbr034310.1	http://amigo.geneontology.org/amigo/term/GO:0030593
dendrite	Gene Ontology	GO:0030425	14	420	0.109495	0.23623	Pbr011219.1|Pbr004178.1|Pbr017974.1|Pbr031045.1|Pbr023493.1|Pbr018094.1|Pbr039139.1|Pbr020251.3|Pbr006819.2|Pbr001705.1|Pbr016121.1|Pbr014616.1|Pbr001135.2|Pbr022136.1	http://amigo.geneontology.org/amigo/term/GO:0030425
kinesin complex	Gene Ontology	GO:0005871	3	49	0.109707	0.236375	Pbr037370.1|Pbr023353.1|Pbr023448.1	http://amigo.geneontology.org/amigo/term/GO:0005871
cholesterol binding	Gene Ontology	GO:0015485	3	49	0.109707	0.236375	Pbr014071.1|Pbr004178.1|Pbr013007.1	http://amigo.geneontology.org/amigo/term/GO:0015485
DNA-binding transcription factor activity	Gene Ontology	GO:0003700	19	607	0.110817	0.23861	Pbr002622.1|Pbr003581.1|Pbr010427.1|Pbr000023.1|Pbr024283.1|Pbr015248.1|Pbr033600.1|Pbr029399.1|Pbr037054.1|Pbr035756.1|Pbr031702.1|Pbr040390.1|Pbr005457.1|Pbr040923.1|Pbr028164.1|Pbr024282.1|Pbr038022.1|Pbr027818.1|Pbr021762.1	http://amigo.geneontology.org/amigo/term/GO:0003700
calcium-dependent protein binding	Gene Ontology	GO:0048306	4	78	0.110936	0.238708	Pbr002293.1|Pbr022984.1|Pbr002060.1|Pbr002292.1	http://amigo.geneontology.org/amigo/term/GO:0048306
T cell receptor signaling pathway	Gene Ontology	GO:0050852	7	174	0.111611	0.240004	Pbr010739.1|Pbr004133.1|Pbr034534.1|Pbr020360.1|Pbr034240.1|Pbr023319.1|Pbr033616.1	http://amigo.geneontology.org/amigo/term/GO:0050852
thiol-dependent ubiquitin-specific protease activity	Gene Ontology	GO:0004843	5	109	0.11194	0.240554	Pbr032459.1|Pbr011979.1|Pbr003865.1|Pbr016231.2|Pbr004133.1	http://amigo.geneontology.org/amigo/term/GO:0004843
intrinsic apoptotic signaling pathway by p53 class mediator	Gene Ontology	GO:0072332	2	24	0.113658	0.243128	Pbr035349.1|Pbr014925.1	http://amigo.geneontology.org/amigo/term/GO:0072332
pancreas development	Gene Ontology	GO:0031016	2	24	0.113658	0.243128	Pbr037485.1|Pbr042103.1	http://amigo.geneontology.org/amigo/term/GO:0031016
methyl-CpG binding	Gene Ontology	GO:0008327	2	24	0.113658	0.243128	Pbr003336.1|Pbr029788.1	http://amigo.geneontology.org/amigo/term/GO:0008327
histone deacetylase activity	Gene Ontology	GO:0004407	2	24	0.113658	0.243128	Pbr020251.3|Pbr001135.2	http://amigo.geneontology.org/amigo/term/GO:0004407
cellular response to fatty acid	Gene Ontology	GO:0071398	2	24	0.113658	0.243128	Pbr022725.1|Pbr031994.1	http://amigo.geneontology.org/amigo/term/GO:0071398
positive regulation of protein autophosphorylation	Gene Ontology	GO:0031954	2	24	0.113658	0.243128	Pbr029105.1|Pbr041834.1	http://amigo.geneontology.org/amigo/term/GO:0031954
mitochondrial ribosome	Gene Ontology	GO:0005761	2	24	0.113658	0.243128	Pbr026093.1|Pbr003003.1	http://amigo.geneontology.org/amigo/term/GO:0005761
negative regulation of neuron death	Gene Ontology	GO:1901215	3	50	0.114466	0.244538	Pbr018445.1|Pbr001705.1|Pbr020158.1	http://amigo.geneontology.org/amigo/term/GO:1901215
epidermal growth factor receptor signaling pathway	Gene Ontology	GO:0007173	3	50	0.114466	0.244538	Pbr034534.1|Pbr019510.1|Pbr010739.1	http://amigo.geneontology.org/amigo/term/GO:0007173
protein import into nucleus	Gene Ontology	GO:0006606	4	79	0.11462	0.244708	Pbr018369.1|Pbr010427.1|Pbr002048.1|Pbr003819.1	http://amigo.geneontology.org/amigo/term/GO:0006606
Notch signaling pathway	Gene Ontology	GO:0007219	5	110	0.115017	0.245394	Pbr010609.1|Pbr022984.1|Pbr041786.1|Pbr037054.1|Pbr017068.1	http://amigo.geneontology.org/amigo/term/GO:0007219
positive regulation of JNK cascade	Gene Ontology	GO:0046330	4	80	0.118358	0.246117	Pbr041313.1|Pbr015547.1|Pbr018609.1|Pbr001878.1	http://amigo.geneontology.org/amigo/term/GO:0046330
positive regulation of cell population proliferation	Gene Ontology	GO:0008284	16	501	0.119538	0.246117	Pbr002622.1|Pbr026225.1|Pbr018609.1|Pbr037485.1|Pbr010427.1|Pbr023145.1|Pbr011984.1|Pbr011979.1|Pbr042103.1|Pbr039805.1|Pbr016121.1|Pbr014616.1|Pbr028702.1|Pbr027818.1|Pbr005739.1|Pbr021493.1	http://amigo.geneontology.org/amigo/term/GO:0008284
cilium	Gene Ontology	GO:0005929	8	212	0.120721	0.246117	Pbr040682.1|Pbr016908.1|Pbr038151.1|Pbr018655.1|Pbr040799.1|Pbr032054.1|Pbr023537.1|Pbr014947.1	http://amigo.geneontology.org/amigo/term/GO:0005929
-	Gene Ontology	GO:1904469	2	25	0.121014	0.246117	Pbr032488.1|Pbr030040.1	http://amigo.geneontology.org/amigo/term/GO:1904469
phosphatidylethanolamine acyl-chain remodeling	Gene Ontology	GO:0036152	2	25	0.121014	0.246117	Pbr029963.1|Pbr000173.1	http://amigo.geneontology.org/amigo/term/GO:0036152
dynein complex	Gene Ontology	GO:0030286	2	25	0.121014	0.246117	Pbr020251.3|Pbr001135.2	http://amigo.geneontology.org/amigo/term/GO:0030286
endopeptidase activity	Gene Ontology	GO:0004175	4	81	0.122148	0.246117	Pbr002764.1|Pbr000595.2|Pbr033616.1|Pbr023145.1	http://amigo.geneontology.org/amigo/term/GO:0004175
cellular protein modification process	Gene Ontology	GO:0006464	4	81	0.122148	0.246117	Pbr029848.1|Pbr017249.1|Pbr016231.2|Pbr009776.1	http://amigo.geneontology.org/amigo/term/GO:0006464
positive regulation of inflammatory response	Gene Ontology	GO:0050729	4	81	0.122148	0.246117	Pbr027266.1|Pbr002579.1|Pbr032488.1|Pbr030040.1	http://amigo.geneontology.org/amigo/term/GO:0050729
nuclear receptor transcription coactivator activity	Gene Ontology	GO:0030374	3	52	0.124212	0.246117	Pbr012645.2|Pbr029606.1|Pbr024081.1	http://amigo.geneontology.org/amigo/term/GO:0030374
mitotic cytokinesis	Gene Ontology	GO:0000281	3	52	0.124212	0.246117	Pbr019679.1|Pbr006819.2|Pbr011979.1	http://amigo.geneontology.org/amigo/term/GO:0000281
calcium-mediated signaling	Gene Ontology	GO:0019722	4	82	0.12599	0.246117	Pbr011481.1|Pbr041834.1|Pbr034534.1|Pbr010739.1	http://amigo.geneontology.org/amigo/term/GO:0019722
regulation of systemic arterial blood pressure by renin-angiotensin	Gene Ontology	GO:0003081	1	5	0.126553	0.246117	Pbr018609.1	http://amigo.geneontology.org/amigo/term/GO:0003081
receptor localization to non-motile cilium	Gene Ontology	GO:0097500	1	5	0.126553	0.246117	Pbr032054.1	http://amigo.geneontology.org/amigo/term/GO:0097500
large ribosomal subunit rRNA binding	Gene Ontology	GO:0070180	1	5	0.126553	0.246117	Pbr003003.1	http://amigo.geneontology.org/amigo/term/GO:0070180
basic amino acid transmembrane transport	Gene Ontology	GO:1990822	1	5	0.126553	0.246117	Pbr016871.1	http://amigo.geneontology.org/amigo/term/GO:1990822
beta-N-acetylglucosaminylglycopeptide beta-1,4-galactosyltransferase activity	Gene Ontology	GO:0003831	1	5	0.126553	0.246117	Pbr012904.1	http://amigo.geneontology.org/amigo/term/GO:0003831
deuterosome	Gene Ontology	GO:0098536	1	5	0.126553	0.246117	Pbr028470.1	http://amigo.geneontology.org/amigo/term/GO:0098536
tRNA pseudouridine synthesis	Gene Ontology	GO:0031119	1	5	0.126553	0.246117	Pbr041263.1	http://amigo.geneontology.org/amigo/term/GO:0031119
membrane depolarization during SA node cell action potential	Gene Ontology	GO:0086046	1	5	0.126553	0.246117	Pbr032861.1	http://amigo.geneontology.org/amigo/term/GO:0086046
positive regulation of chromosome segregation	Gene Ontology	GO:0051984	1	5	0.126553	0.246117	Pbr012713.2	http://amigo.geneontology.org/amigo/term/GO:0051984
Y-form DNA binding	Gene Ontology	GO:0000403	1	5	0.126553	0.246117	Pbr016482.1	http://amigo.geneontology.org/amigo/term/GO:0000403
maintenance of protein location in mitochondrion	Gene Ontology	GO:0072656	1	5	0.126553	0.246117	Pbr015533.1	http://amigo.geneontology.org/amigo/term/GO:0072656
L-serine metabolic process	Gene Ontology	GO:0006563	1	5	0.126553	0.246117	Pbr002013.2	http://amigo.geneontology.org/amigo/term/GO:0006563
protein localization to adherens junction	Gene Ontology	GO:0071896	1	5	0.126553	0.246117	Pbr035825.1	http://amigo.geneontology.org/amigo/term/GO:0071896
glucokinase activity	Gene Ontology	GO:0004340	1	5	0.126553	0.246117	Pbr015533.1	http://amigo.geneontology.org/amigo/term/GO:0004340
3-chloroallyl aldehyde dehydrogenase activity	Gene Ontology	GO:0004028	1	5	0.126553	0.246117	Pbr005739.1	http://amigo.geneontology.org/amigo/term/GO:0004028
endosome to lysosome transport via multivesicular body sorting pathway	Gene Ontology	GO:0032510	1	5	0.126553	0.246117	Pbr019005.1	http://amigo.geneontology.org/amigo/term/GO:0032510
sulfide oxidation, using sulfide:quinone oxidoreductase	Gene Ontology	GO:0070221	1	5	0.126553	0.246117	Pbr034828.1	http://amigo.geneontology.org/amigo/term/GO:0070221
de novo centriole assembly involved in multi-ciliated epithelial cell differentiation	Gene Ontology	GO:0098535	1	5	0.126553	0.246117	Pbr028470.1	http://amigo.geneontology.org/amigo/term/GO:0098535
regulation of mitotic centrosome separation	Gene Ontology	GO:0046602	1	5	0.126553	0.246117	Pbr023448.1	http://amigo.geneontology.org/amigo/term/GO:0046602
hydrogen peroxide metabolic process	Gene Ontology	GO:0042743	1	5	0.126553	0.246117	Pbr018609.1	http://amigo.geneontology.org/amigo/term/GO:0042743
musculoskeletal movement	Gene Ontology	GO:0050881	1	5	0.126553	0.246117	Pbr023615.1	http://amigo.geneontology.org/amigo/term/GO:0050881
NEDD8 transferase activity	Gene Ontology	GO:0019788	1	5	0.126553	0.246117	Pbr017249.1	http://amigo.geneontology.org/amigo/term/GO:0019788
leukocyte activation	Gene Ontology	GO:0045321	1	5	0.126553	0.246117	Pbr037402.1	http://amigo.geneontology.org/amigo/term/GO:0045321
methionine biosynthetic process	Gene Ontology	GO:0009086	1	5	0.126553	0.246117	Pbr003495.1	http://amigo.geneontology.org/amigo/term/GO:0009086
cellular sphingolipid homeostasis	Gene Ontology	GO:0090156	1	5	0.126553	0.246117	Pbr034252.1	http://amigo.geneontology.org/amigo/term/GO:0090156
regulation of entry of bacterium into host cell	Gene Ontology	GO:2000535	1	5	0.126553	0.246117	Pbr023465.1	http://amigo.geneontology.org/amigo/term/GO:2000535
sarcoplasmic reticulum calcium ion transport	Gene Ontology	GO:0070296	1	5	0.126553	0.246117	Pbr032861.1	http://amigo.geneontology.org/amigo/term/GO:0070296
regulation of cholesterol efflux	Gene Ontology	GO:0010874	1	5	0.126553	0.246117	Pbr040682.1	http://amigo.geneontology.org/amigo/term/GO:0010874
mRNA cleavage involved in gene silencing by miRNA	Gene Ontology	GO:0035279	1	5	0.126553	0.246117	Pbr030761.1	http://amigo.geneontology.org/amigo/term/GO:0035279
carbon-sulfur lyase activity	Gene Ontology	GO:0016846	1	5	0.126553	0.246117	Pbr024919.1	http://amigo.geneontology.org/amigo/term/GO:0016846
regulation of mitochondrial depolarization	Gene Ontology	GO:0051900	1	5	0.126553	0.246117	Pbr011221.1	http://amigo.geneontology.org/amigo/term/GO:0051900
astrocyte end-foot	Gene Ontology	GO:0097450	1	5	0.126553	0.246117	Pbr018464.1	http://amigo.geneontology.org/amigo/term/GO:0097450
regulation of anion transport	Gene Ontology	GO:0044070	1	5	0.126553	0.246117	Pbr024210.1	http://amigo.geneontology.org/amigo/term/GO:0044070
GPI-anchor transamidase complex	Gene Ontology	GO:0042765	1	5	0.126553	0.246117	Pbr025467.6	http://amigo.geneontology.org/amigo/term/GO:0042765
anterograde neuronal dense core vesicle transport	Gene Ontology	GO:1990048	1	5	0.126553	0.246117	Pbr023353.1	http://amigo.geneontology.org/amigo/term/GO:1990048
PAM complex, Tim23 associated import motor	Gene Ontology	GO:0001405	1	5	0.126553	0.246117	Pbr010140.3	http://amigo.geneontology.org/amigo/term/GO:0001405
citrate metabolic process	Gene Ontology	GO:0006101	1	5	0.126553	0.246117	Pbr018101.1	http://amigo.geneontology.org/amigo/term/GO:0006101
mitochondrial intermembrane space protein transporter complex	Gene Ontology	GO:0042719	1	5	0.126553	0.246117	Pbr040119.1	http://amigo.geneontology.org/amigo/term/GO:0042719
exocytic insertion of neurotransmitter receptor to postsynaptic membrane	Gene Ontology	GO:0098967	1	5	0.126553	0.246117	Pbr018087.1	http://amigo.geneontology.org/amigo/term/GO:0098967
interleukin-2 production	Gene Ontology	GO:0032623	1	5	0.126553	0.246117	Pbr033498.1	http://amigo.geneontology.org/amigo/term/GO:0032623
endoplasmic reticulum tubular network membrane	Gene Ontology	GO:0098826	1	5	0.126553	0.246117	Pbr034252.1	http://amigo.geneontology.org/amigo/term/GO:0098826
polar microtubule	Gene Ontology	GO:0005827	1	5	0.126553	0.246117	Pbr021054.1	http://amigo.geneontology.org/amigo/term/GO:0005827
positive regulation of oxidative phosphorylation	Gene Ontology	GO:1903862	1	5	0.126553	0.246117	Pbr019005.1	http://amigo.geneontology.org/amigo/term/GO:1903862
peptidyltransferase activity	Gene Ontology	GO:0000048	1	5	0.126553	0.246117	Pbr015357.1	http://amigo.geneontology.org/amigo/term/GO:0000048
positive regulation of homotypic cell-cell adhesion	Gene Ontology	GO:0034112	1	5	0.126553	0.246117	Pbr006819.2	http://amigo.geneontology.org/amigo/term/GO:0034112
positive regulation of maintenance of mitotic sister chromatid cohesion	Gene Ontology	GO:0034184	1	5	0.126553	0.246117	Pbr030845.1	http://amigo.geneontology.org/amigo/term/GO:0034184
U1 snRNP binding	Gene Ontology	GO:1990446	1	5	0.126553	0.246117	Pbr042651.1	http://amigo.geneontology.org/amigo/term/GO:1990446
negative regulation of cysteine-type endopeptidase activity	Gene Ontology	GO:2000117	1	5	0.126553	0.246117	Pbr041444.1	http://amigo.geneontology.org/amigo/term/GO:2000117
lipoprotein catabolic process	Gene Ontology	GO:0042159	1	5	0.126553	0.246117	Pbr006697.1	http://amigo.geneontology.org/amigo/term/GO:0042159
establishment of protein localization to mitochondrion	Gene Ontology	GO:0072655	1	5	0.126553	0.246117	Pbr015533.1	http://amigo.geneontology.org/amigo/term/GO:0072655
mesenchymal cell development	Gene Ontology	GO:0014031	1	5	0.126553	0.246117	Pbr037054.1	http://amigo.geneontology.org/amigo/term/GO:0014031
cyclin A2-CDK2 complex	Gene Ontology	GO:0097124	1	5	0.126553	0.246117	Pbr015305.1	http://amigo.geneontology.org/amigo/term/GO:0097124
negative regulation of fat cell proliferation	Gene Ontology	GO:0070345	1	5	0.126553	0.246117	Pbr010427.1	http://amigo.geneontology.org/amigo/term/GO:0070345
cellular response to heparin	Gene Ontology	GO:0071504	1	5	0.126553	0.246117	Pbr008108.1	http://amigo.geneontology.org/amigo/term/GO:0071504
enucleate erythrocyte differentiation	Gene Ontology	GO:0043353	1	5	0.126553	0.246117	Pbr041681.1	http://amigo.geneontology.org/amigo/term/GO:0043353
regulation of toll-like receptor signaling pathway	Gene Ontology	GO:0034121	1	5	0.126553	0.246117	Pbr021419.1	http://amigo.geneontology.org/amigo/term/GO:0034121
leukotriene C4 gamma-glutamyl transferase activity	Gene Ontology	GO:0103068	1	5	0.126553	0.246117	Pbr015357.1	http://amigo.geneontology.org/amigo/term/GO:0103068
cellular response to xenobiotic stimulus	Gene Ontology	GO:0071466	1	5	0.126553	0.246117	Pbr041681.1	http://amigo.geneontology.org/amigo/term/GO:0071466
beta-catenin destruction complex assembly	Gene Ontology	GO:1904885	1	5	0.126553	0.246117	Pbr001705.1	http://amigo.geneontology.org/amigo/term/GO:1904885
transcription export complex 2	Gene Ontology	GO:0070390	1	5	0.126553	0.246117	Pbr041444.1	http://amigo.geneontology.org/amigo/term/GO:0070390
arginine transmembrane transporter activity	Gene Ontology	GO:0015181	1	5	0.126553	0.246117	Pbr016871.1	http://amigo.geneontology.org/amigo/term/GO:0015181
DNA methylation involved in embryo development	Gene Ontology	GO:0043045	1	5	0.126553	0.246117	Pbr003336.1	http://amigo.geneontology.org/amigo/term/GO:0043045
purine ribonucleoside salvage	Gene Ontology	GO:0006166	1	5	0.126553	0.246117	Pbr006128.1	http://amigo.geneontology.org/amigo/term/GO:0006166
testosterone dehydrogenase (NAD+) activity	Gene Ontology	GO:0047035	1	5	0.126553	0.246117	Pbr021355.1	http://amigo.geneontology.org/amigo/term/GO:0047035
positive regulation of hydrolase activity	Gene Ontology	GO:0051345	1	5	0.126553	0.246117	Pbr016482.1	http://amigo.geneontology.org/amigo/term/GO:0051345
bradykinin catabolic process	Gene Ontology	GO:0010815	1	5	0.126553	0.246117	Pbr023145.1	http://amigo.geneontology.org/amigo/term/GO:0010815
positive regulation of smooth muscle cell differentiation	Gene Ontology	GO:0051152	1	5	0.126553	0.246117	Pbr022055.2	http://amigo.geneontology.org/amigo/term/GO:0051152
regulation of endocytic recycling	Gene Ontology	GO:2001135	1	5	0.126553	0.246117	Pbr024210.1	http://amigo.geneontology.org/amigo/term/GO:2001135
phosphatidylinositol-3,4,5-trisphosphate 3-phosphatase activity	Gene Ontology	GO:0016314	1	5	0.126553	0.246117	Pbr011984.1	http://amigo.geneontology.org/amigo/term/GO:0016314
histone methyltransferase activity (H4-K20 specific)	Gene Ontology	GO:0042799	1	5	0.126553	0.246117	Pbr004049.1	http://amigo.geneontology.org/amigo/term/GO:0042799
glutamate biosynthetic process	Gene Ontology	GO:0006537	1	5	0.126553	0.246117	Pbr008850.1	http://amigo.geneontology.org/amigo/term/GO:0006537
response to angiotensin	Gene Ontology	GO:1990776	1	5	0.126553	0.246117	Pbr023493.1	http://amigo.geneontology.org/amigo/term/GO:1990776
negative regulation of toll-like receptor 2 signaling pathway	Gene Ontology	GO:0034136	1	5	0.126553	0.246117	Pbr015547.1	http://amigo.geneontology.org/amigo/term/GO:0034136
fructose-2,6-bisphosphate 2-phosphatase activity	Gene Ontology	GO:0004331	1	5	0.126553	0.246117	Pbr002251.1	http://amigo.geneontology.org/amigo/term/GO:0004331
UMP salvage	Gene Ontology	GO:0044206	1	5	0.126553	0.246117	Pbr020218.3	http://amigo.geneontology.org/amigo/term/GO:0044206
thioredoxin peroxidase activity	Gene Ontology	GO:0008379	1	5	0.126553	0.246117	Pbr037402.1	http://amigo.geneontology.org/amigo/term/GO:0008379
L-lysine transmembrane transporter activity	Gene Ontology	GO:0015189	1	5	0.126553	0.246117	Pbr016871.1	http://amigo.geneontology.org/amigo/term/GO:0015189
L-ornithine transmembrane transporter activity	Gene Ontology	GO:0000064	1	5	0.126553	0.246117	Pbr016871.1	http://amigo.geneontology.org/amigo/term/GO:0000064
transferase complex	Gene Ontology	GO:1990234	1	5	0.126553	0.246117	Pbr037904.1	http://amigo.geneontology.org/amigo/term/GO:1990234
histone demethylase activity (H3-trimethyl-K4 specific)	Gene Ontology	GO:0034647	1	5	0.126553	0.246117	Pbr024000.1	http://amigo.geneontology.org/amigo/term/GO:0034647
structural constituent of postsynaptic actin cytoskeleton	Gene Ontology	GO:0098973	1	5	0.126553	0.246117	Pbr035825.1	http://amigo.geneontology.org/amigo/term/GO:0098973
fructose 2,6-bisphosphate metabolic process	Gene Ontology	GO:0006003	1	5	0.126553	0.246117	Pbr002251.1	http://amigo.geneontology.org/amigo/term/GO:0006003
histone H3-K4 demethylation, trimethyl-H3-K4-specific	Gene Ontology	GO:0034721	1	5	0.126553	0.246117	Pbr024000.1	http://amigo.geneontology.org/amigo/term/GO:0034721
positive regulation of mitochondrion organization	Gene Ontology	GO:0010822	1	5	0.126553	0.246117	Pbr001705.1	http://amigo.geneontology.org/amigo/term/GO:0010822
mitotic DNA replication initiation	Gene Ontology	GO:1902975	1	5	0.126553	0.246117	Pbr018613.1	http://amigo.geneontology.org/amigo/term/GO:1902975
Lewy body	Gene Ontology	GO:0097413	1	5	0.126553	0.246117	Pbr002715.1	http://amigo.geneontology.org/amigo/term/GO:0097413
myo-inositol transport	Gene Ontology	GO:0015798	1	5	0.126553	0.246117	Pbr018464.1	http://amigo.geneontology.org/amigo/term/GO:0015798
programmed cell death	Gene Ontology	GO:0012501	1	5	0.126553	0.246117	Pbr040799.1	http://amigo.geneontology.org/amigo/term/GO:0012501
negative regulation of interferon-alpha production	Gene Ontology	GO:0032687	1	5	0.126553	0.246117	Pbr039196.1	http://amigo.geneontology.org/amigo/term/GO:0032687
diacylglycerol O-acyltransferase activity	Gene Ontology	GO:0004144	1	5	0.126553	0.246117	Pbr034157.1	http://amigo.geneontology.org/amigo/term/GO:0004144
alpha-mannosidase activity	Gene Ontology	GO:0004559	1	5	0.126553	0.246117	Pbr029848.1	http://amigo.geneontology.org/amigo/term/GO:0004559
positive regulation of cyclic-nucleotide phosphodiesterase activity	Gene Ontology	GO:0051343	1	5	0.126553	0.246117	Pbr041834.1	http://amigo.geneontology.org/amigo/term/GO:0051343
retinoic acid catabolic process	Gene Ontology	GO:0034653	1	5	0.126553	0.246117	Pbr003860.1	http://amigo.geneontology.org/amigo/term/GO:0034653
coenzyme A metabolic process	Gene Ontology	GO:0015936	1	5	0.126553	0.246117	Pbr040393.1	http://amigo.geneontology.org/amigo/term/GO:0015936
piRNA biosynthetic process	Gene Ontology	GO:1990511	1	5	0.126553	0.246117	Pbr024492.1	http://amigo.geneontology.org/amigo/term/GO:1990511
RNA strand annealing activity	Gene Ontology	GO:0033592	1	5	0.126553	0.246117	Pbr029105.1	http://amigo.geneontology.org/amigo/term/GO:0033592
-	Gene Ontology	GO:0001302	1	5	0.126553	0.246117	Pbr016482.1	http://amigo.geneontology.org/amigo/term/GO:0001302
epoxide hydrolase activity	Gene Ontology	GO:0004301	1	5	0.126553	0.246117	Pbr014893.1	http://amigo.geneontology.org/amigo/term/GO:0004301
cellular chloride ion homeostasis	Gene Ontology	GO:0030644	1	5	0.126553	0.246117	Pbr008859.1	http://amigo.geneontology.org/amigo/term/GO:0030644
constitutive secretory pathway	Gene Ontology	GO:0045054	1	5	0.126553	0.246117	Pbr024210.1	http://amigo.geneontology.org/amigo/term/GO:0045054
protein transporter activity	Gene Ontology	GO:0140318	1	5	0.126553	0.246117	Pbr040119.1	http://amigo.geneontology.org/amigo/term/GO:0140318
postsynaptic actin cytoskeleton	Gene Ontology	GO:0098871	1	5	0.126553	0.246117	Pbr035825.1	http://amigo.geneontology.org/amigo/term/GO:0098871
dendritic cell migration	Gene Ontology	GO:0036336	1	5	0.126553	0.246117	Pbr033594.1	http://amigo.geneontology.org/amigo/term/GO:0036336
regulation of dephosphorylation	Gene Ontology	GO:0035303	1	5	0.126553	0.246117	Pbr011221.1	http://amigo.geneontology.org/amigo/term/GO:0035303
positive regulation of membrane potential	Gene Ontology	GO:0045838	1	5	0.126553	0.246117	Pbr006819.2	http://amigo.geneontology.org/amigo/term/GO:0045838
mitochondrial tRNA methylation	Gene Ontology	GO:0070901	1	5	0.126553	0.246117	Pbr014086.1	http://amigo.geneontology.org/amigo/term/GO:0070901
GARP complex	Gene Ontology	GO:0000938	1	5	0.126553	0.246117	Pbr023615.1	http://amigo.geneontology.org/amigo/term/GO:0000938
fructokinase activity	Gene Ontology	GO:0008865	1	5	0.126553	0.246117	Pbr015533.1	http://amigo.geneontology.org/amigo/term/GO:0008865
interchromatin granule	Gene Ontology	GO:0035061	1	5	0.126553	0.246117	Pbr012713.2	http://amigo.geneontology.org/amigo/term/GO:0035061
ceramidase activity	Gene Ontology	GO:0102121	1	5	0.126553	0.246117	Pbr035944.1	http://amigo.geneontology.org/amigo/term/GO:0102121
pulmonary artery morphogenesis	Gene Ontology	GO:0061156	1	5	0.126553	0.246117	Pbr037054.1	http://amigo.geneontology.org/amigo/term/GO:0061156
regulation of potassium ion transport	Gene Ontology	GO:0043266	1	5	0.126553	0.246117	Pbr006819.2	http://amigo.geneontology.org/amigo/term/GO:0043266
GPI-anchor transamidase activity	Gene Ontology	GO:0003923	1	5	0.126553	0.246117	Pbr025467.6	http://amigo.geneontology.org/amigo/term/GO:0003923
tongue morphogenesis	Gene Ontology	GO:0043587	1	5	0.126553	0.246117	Pbr003860.1	http://amigo.geneontology.org/amigo/term/GO:0043587
tetrahydrofolate biosynthetic process	Gene Ontology	GO:0046654	1	5	0.126553	0.246117	Pbr040530.1	http://amigo.geneontology.org/amigo/term/GO:0046654
5'-deoxyribose-5-phosphate lyase activity	Gene Ontology	GO:0051575	1	5	0.126553	0.246117	Pbr038749.1	http://amigo.geneontology.org/amigo/term/GO:0051575
negative regulation of cholesterol biosynthetic process	Gene Ontology	GO:0045541	1	5	0.126553	0.246117	Pbr007701.1	http://amigo.geneontology.org/amigo/term/GO:0045541
regulation of microvillus assembly	Gene Ontology	GO:0032534	1	5	0.126553	0.246117	Pbr028953.2	http://amigo.geneontology.org/amigo/term/GO:0032534
L-lysine transmembrane transport	Gene Ontology	GO:1903401	1	5	0.126553	0.246117	Pbr016871.1	http://amigo.geneontology.org/amigo/term/GO:1903401
acetyl-CoA biosynthetic process	Gene Ontology	GO:0006085	1	5	0.126553	0.246117	Pbr000738.2	http://amigo.geneontology.org/amigo/term/GO:0006085
mRNA pseudouridine synthesis	Gene Ontology	GO:1990481	1	5	0.126553	0.246117	Pbr041263.1	http://amigo.geneontology.org/amigo/term/GO:1990481
indolalkylamine biosynthetic process	Gene Ontology	GO:0046219	1	5	0.126553	0.246117	Pbr025875.1	http://amigo.geneontology.org/amigo/term/GO:0046219
mannokinase activity	Gene Ontology	GO:0019158	1	5	0.126553	0.246117	Pbr015533.1	http://amigo.geneontology.org/amigo/term/GO:0019158
RNA 3'-end processing	Gene Ontology	GO:0031123	1	5	0.126553	0.246117	Pbr008161.1	http://amigo.geneontology.org/amigo/term/GO:0031123
cadmium ion transmembrane transport	Gene Ontology	GO:0070574	1	5	0.126553	0.246117	Pbr033498.1	http://amigo.geneontology.org/amigo/term/GO:0070574
negative regulation of T cell migration	Gene Ontology	GO:2000405	1	5	0.126553	0.246117	Pbr004178.1	http://amigo.geneontology.org/amigo/term/GO:2000405
sialic acid transmembrane transporter activity	Gene Ontology	GO:0015136	1	5	0.126553	0.246117	Pbr009144.1	http://amigo.geneontology.org/amigo/term/GO:0015136
protein localization to chromosome, centromeric region	Gene Ontology	GO:0071459	1	5	0.126553	0.246117	Pbr041681.1	http://amigo.geneontology.org/amigo/term/GO:0071459
hypoglycin A gamma-glutamyl transpeptidase activity	Gene Ontology	GO:0102953	1	5	0.126553	0.246117	Pbr015357.1	http://amigo.geneontology.org/amigo/term/GO:0102953
protein metabolic process	Gene Ontology	GO:0019538	1	5	0.126553	0.246117	Pbr016062.1	http://amigo.geneontology.org/amigo/term/GO:0019538
aldehyde dehydrogenase [NAD(P)+] activity	Gene Ontology	GO:0004030	1	5	0.126553	0.246117	Pbr005739.1	http://amigo.geneontology.org/amigo/term/GO:0004030
3-hydroxyacyl-CoA dehydratase activity	Gene Ontology	GO:0018812	1	5	0.126553	0.246117	Pbr003648.1	http://amigo.geneontology.org/amigo/term/GO:0018812
protein O-linked fucosylation	Gene Ontology	GO:0036066	1	5	0.126553	0.246117	Pbr037259.1	http://amigo.geneontology.org/amigo/term/GO:0036066
adenylate cyclase activator activity	Gene Ontology	GO:0010856	1	5	0.126553	0.246117	Pbr041834.1	http://amigo.geneontology.org/amigo/term/GO:0010856
positive regulation of cellular metabolic process	Gene Ontology	GO:0031325	1	5	0.126553	0.246117	Pbr016062.1	http://amigo.geneontology.org/amigo/term/GO:0031325
embryonic cleavage	Gene Ontology	GO:0040016	1	5	0.126553	0.246117	Pbr034140.1	http://amigo.geneontology.org/amigo/term/GO:0040016
retrograde neuronal dense core vesicle transport	Gene Ontology	GO:1990049	1	5	0.126553	0.246117	Pbr023353.1	http://amigo.geneontology.org/amigo/term/GO:1990049
histone deacetylase binding	Gene Ontology	GO:0042826	5	114	0.127718	0.24781	Pbr020251.3|Pbr001135.2|Pbr038022.1|Pbr037054.1|Pbr027413.1	http://amigo.geneontology.org/amigo/term/GO:0042826
telomeric DNA binding	Gene Ontology	GO:0042162	2	26	0.128483	0.24781	Pbr012645.2|Pbr029606.1	http://amigo.geneontology.org/amigo/term/GO:0042162
replication fork	Gene Ontology	GO:0005657	2	26	0.128483	0.24781	Pbr016482.1|Pbr003336.1	http://amigo.geneontology.org/amigo/term/GO:0005657
positive regulation of protein dephosphorylation	Gene Ontology	GO:0035307	2	26	0.128483	0.24781	Pbr041834.1|Pbr035644.2	http://amigo.geneontology.org/amigo/term/GO:0035307
positive regulation of muscle cell differentiation	Gene Ontology	GO:0051149	2	26	0.128483	0.24781	Pbr038140.1|Pbr040261.1	http://amigo.geneontology.org/amigo/term/GO:0051149
regulation of canonical Wnt signaling pathway	Gene Ontology	GO:0060828	2	26	0.128483	0.24781	Pbr018077.1|Pbr026094.1	http://amigo.geneontology.org/amigo/term/GO:0060828
cellular response to unfolded protein	Gene Ontology	GO:0034620	2	26	0.128483	0.24781	Pbr020883.1|Pbr000595.2	http://amigo.geneontology.org/amigo/term/GO:0034620
positive regulation of neutrophil chemotaxis	Gene Ontology	GO:0090023	2	26	0.128483	0.24781	Pbr013889.2|Pbr000148.1	http://amigo.geneontology.org/amigo/term/GO:0090023
TBP-class protein binding	Gene Ontology	GO:0017025	2	26	0.128483	0.24781	Pbr029884.1|Pbr023774.1	http://amigo.geneontology.org/amigo/term/GO:0017025
enzyme regulator activity	Gene Ontology	GO:0030234	2	26	0.128483	0.24781	Pbr041834.1|Pbr020360.1	http://amigo.geneontology.org/amigo/term/GO:0030234
skeletal muscle contraction	Gene Ontology	GO:0003009	2	26	0.128483	0.24781	Pbr002293.1|Pbr002292.1	http://amigo.geneontology.org/amigo/term/GO:0003009
peripheral nervous system development	Gene Ontology	GO:0007422	2	26	0.128483	0.24781	Pbr033547.1|Pbr000926.1	http://amigo.geneontology.org/amigo/term/GO:0007422
positive regulation of excitatory postsynaptic potential	Gene Ontology	GO:2000463	2	26	0.128483	0.24781	Pbr018087.1|Pbr011984.1	http://amigo.geneontology.org/amigo/term/GO:2000463
nucleosome binding	Gene Ontology	GO:0031491	2	26	0.128483	0.24781	Pbr001939.1|Pbr010666.1	http://amigo.geneontology.org/amigo/term/GO:0031491
cellular response to cAMP	Gene Ontology	GO:0071320	3	53	0.129194	0.248596	Pbr012645.2|Pbr029606.1|Pbr041011.1	http://amigo.geneontology.org/amigo/term/GO:0071320
-	Gene Ontology	GO:0036459	3	53	0.129194	0.248596	Pbr032459.1|Pbr016231.2|Pbr004133.1	http://amigo.geneontology.org/amigo/term/GO:0036459
negative regulation of protein ubiquitination	Gene Ontology	GO:0031397	3	53	0.129194	0.248596	Pbr024010.1|Pbr005794.1|Pbr005879.1	http://amigo.geneontology.org/amigo/term/GO:0031397
ER to Golgi transport vesicle membrane	Gene Ontology	GO:0012507	3	53	0.129194	0.248596	Pbr019310.1|Pbr029920.1|Pbr030840.1	http://amigo.geneontology.org/amigo/term/GO:0012507
glucose homeostasis	Gene Ontology	GO:0042593	5	115	0.13099	0.251756	Pbr016121.1|Pbr014616.1|Pbr032089.1|Pbr011358.1|Pbr020260.1	http://amigo.geneontology.org/amigo/term/GO:0042593
Golgi organization	Gene Ontology	GO:0007030	5	115	0.13099	0.251756	Pbr038861.1|Pbr037375.1|Pbr015512.1|Pbr027586.1|Pbr037370.1	http://amigo.geneontology.org/amigo/term/GO:0007030
Schaffer collateral - CA1 synapse	Gene Ontology	GO:0098685	4	84	0.133822	0.256597	Pbr042813.1|Pbr001107.1|Pbr038860.1|Pbr035825.1	http://amigo.geneontology.org/amigo/term/GO:0098685
positive regulation of nucleic acid-templated transcription	Gene Ontology	GO:1903508	4	84	0.133822	0.256597	Pbr009991.1|Pbr021419.1|Pbr020440.1|Pbr014947.1	http://amigo.geneontology.org/amigo/term/GO:1903508
female pregnancy	Gene Ontology	GO:0007565	4	84	0.133822	0.256597	Pbr016135.1|Pbr032089.1|Pbr008859.1|Pbr023893.1	http://amigo.geneontology.org/amigo/term/GO:0007565
cholesterol homeostasis	Gene Ontology	GO:0042632	4	84	0.133822	0.256597	Pbr002622.1|Pbr014071.1|Pbr027818.1|Pbr014893.1	http://amigo.geneontology.org/amigo/term/GO:0042632
positive regulation of protein-containing complex assembly	Gene Ontology	GO:0031334	3	54	0.134246	0.257258	Pbr001705.1|Pbr019005.1|Pbr030845.1	http://amigo.geneontology.org/amigo/term/GO:0031334
ionotropic glutamate receptor binding	Gene Ontology	GO:0035255	2	27	0.136056	0.257957	Pbr011984.1|Pbr027890.1	http://amigo.geneontology.org/amigo/term/GO:0035255
response to gamma radiation	Gene Ontology	GO:0010332	2	27	0.136056	0.257957	Pbr016121.1|Pbr014616.1	http://amigo.geneontology.org/amigo/term/GO:0010332
intraciliary transport	Gene Ontology	GO:0042073	2	27	0.136056	0.257957	Pbr032054.1|Pbr014947.1	http://amigo.geneontology.org/amigo/term/GO:0042073
pituitary gland development	Gene Ontology	GO:0021983	2	27	0.136056	0.257957	Pbr037485.1|Pbr042103.1	http://amigo.geneontology.org/amigo/term/GO:0021983
carboxylic ester hydrolase activity	Gene Ontology	GO:0052689	2	27	0.136056	0.257957	Pbr018588.3|Pbr029963.1	http://amigo.geneontology.org/amigo/term/GO:0052689
smooth endoplasmic reticulum	Gene Ontology	GO:0005790	2	27	0.136056	0.257957	Pbr033489.2|Pbr034310.1	http://amigo.geneontology.org/amigo/term/GO:0005790
focal adhesion assembly	Gene Ontology	GO:0048041	2	27	0.136056	0.257957	Pbr034534.1|Pbr010739.1	http://amigo.geneontology.org/amigo/term/GO:0048041
glutathione transferase activity	Gene Ontology	GO:0004364	2	27	0.136056	0.257957	Pbr038163.1|Pbr025554.1	http://amigo.geneontology.org/amigo/term/GO:0004364
lipid transporter activity	Gene Ontology	GO:0005319	2	27	0.136056	0.257957	Pbr026038.1|Pbr004178.1	http://amigo.geneontology.org/amigo/term/GO:0005319
peptidase activity	Gene Ontology	GO:0008233	4	85	0.137812	0.257957	Pbr000761.1|Pbr006697.1|Pbr016231.2|Pbr023145.1	http://amigo.geneontology.org/amigo/term/GO:0008233
locomotory behavior	Gene Ontology	GO:0007626	4	85	0.137812	0.257957	Pbr042803.1|Pbr011984.1|Pbr007701.1|Pbr013288.1	http://amigo.geneontology.org/amigo/term/GO:0007626
damaged DNA binding	Gene Ontology	GO:0003684	3	55	0.139365	0.257957	Pbr038749.1|Pbr037059.1|Pbr006679.3	http://amigo.geneontology.org/amigo/term/GO:0003684
chromosome, telomeric region	Gene Ontology	GO:0000781	3	55	0.139365	0.257957	Pbr016482.1|Pbr012713.2|Pbr011984.1	http://amigo.geneontology.org/amigo/term/GO:0000781
tertiary granule lumen	Gene Ontology	GO:1904724	3	55	0.139365	0.257957	Pbr028226.1|Pbr006697.1|Pbr023145.1	http://amigo.geneontology.org/amigo/term/GO:1904724
response to calcium ion	Gene Ontology	GO:0051592	3	55	0.139365	0.257957	Pbr002060.1|Pbr041834.1|Pbr000761.1	http://amigo.geneontology.org/amigo/term/GO:0051592
lipid binding	Gene Ontology	GO:0008289	6	151	0.139837	0.257957	Pbr019005.1|Pbr011984.1|Pbr019205.3|Pbr020158.1|Pbr008762.1|Pbr028707.1	http://amigo.geneontology.org/amigo/term/GO:0008289
ephrin receptor signaling pathway	Gene Ontology	GO:0048013	4	86	0.141848	0.257957	Pbr001160.1|Pbr031058.1|Pbr021953.1|Pbr035825.1	http://amigo.geneontology.org/amigo/term/GO:0048013
cysteine-type peptidase activity	Gene Ontology	GO:0008234	2	28	0.143725	0.257957	Pbr000761.1|Pbr023145.1	http://amigo.geneontology.org/amigo/term/GO:0008234
antigen processing and presentation of peptide antigen via MHC class I	Gene Ontology	GO:0002474	2	28	0.143725	0.257957	Pbr019310.1|Pbr030840.1	http://amigo.geneontology.org/amigo/term/GO:0002474
aerobic respiration	Gene Ontology	GO:0009060	2	28	0.143725	0.257957	Pbr011640.1|Pbr035037.1	http://amigo.geneontology.org/amigo/term/GO:0009060
aortic valve morphogenesis	Gene Ontology	GO:0003180	2	28	0.143725	0.257957	Pbr041681.1|Pbr037054.1	http://amigo.geneontology.org/amigo/term/GO:0003180
bile acid and bile salt transport	Gene Ontology	GO:0015721	2	28	0.143725	0.257957	Pbr008859.1|Pbr024150.1	http://amigo.geneontology.org/amigo/term/GO:0015721
outflow tract septum morphogenesis	Gene Ontology	GO:0003148	2	28	0.143725	0.257957	Pbr037485.1|Pbr042103.1	http://amigo.geneontology.org/amigo/term/GO:0003148
structural constituent of nuclear pore	Gene Ontology	GO:0017056	2	28	0.143725	0.257957	Pbr038064.1|Pbr002048.1	http://amigo.geneontology.org/amigo/term/GO:0017056
spectrin binding	Gene Ontology	GO:0030507	2	28	0.143725	0.257957	Pbr032861.1|Pbr006819.2	http://amigo.geneontology.org/amigo/term/GO:0030507
proteolysis involved in cellular protein catabolic process	Gene Ontology	GO:0051603	2	28	0.143725	0.257957	Pbr015813.1|Pbr023145.1	http://amigo.geneontology.org/amigo/term/GO:0051603
negative regulation of TOR signaling	Gene Ontology	GO:0032007	2	28	0.143725	0.257957	Pbr016121.1|Pbr014616.1	http://amigo.geneontology.org/amigo/term/GO:0032007
positive regulation of viral genome replication	Gene Ontology	GO:0045070	2	28	0.143725	0.257957	Pbr029105.1|Pbr015046.1	http://amigo.geneontology.org/amigo/term/GO:0045070
cellular response to virus	Gene Ontology	GO:0098586	2	28	0.143725	0.257957	Pbr029105.1|Pbr027586.1	http://amigo.geneontology.org/amigo/term/GO:0098586
spliceosomal snRNP assembly	Gene Ontology	GO:0000387	2	28	0.143725	0.257957	Pbr029788.1|Pbr042651.1	http://amigo.geneontology.org/amigo/term/GO:0000387
T cell homeostasis	Gene Ontology	GO:0043029	2	28	0.143725	0.257957	Pbr011221.1|Pbr029872.1	http://amigo.geneontology.org/amigo/term/GO:0043029
transcription by RNA polymerase II	Gene Ontology	GO:0006366	7	187	0.14451	0.257957	Pbr002622.1|Pbr015248.1|Pbr023447.1|Pbr031702.1|Pbr011358.1|Pbr027818.1|Pbr021762.1	http://amigo.geneontology.org/amigo/term/GO:0006366
calcium-dependent phospholipid binding	Gene Ontology	GO:0005544	3	56	0.144548	0.257957	Pbr022984.1|Pbr011481.1|Pbr002545.1	http://amigo.geneontology.org/amigo/term/GO:0005544
COPI coating of Golgi vesicle	Gene Ontology	GO:0048205	1	6	0.146032	0.257957	Pbr027586.1	http://amigo.geneontology.org/amigo/term/GO:0048205
regulation of synaptic vesicle priming	Gene Ontology	GO:0010807	1	6	0.146032	0.257957	Pbr018087.1	http://amigo.geneontology.org/amigo/term/GO:0010807
peripheral nervous system axon regeneration	Gene Ontology	GO:0014012	1	6	0.146032	0.257957	Pbr004178.1	http://amigo.geneontology.org/amigo/term/GO:0014012
proximal dendrite	Gene Ontology	GO:1990635	1	6	0.146032	0.257957	Pbr020158.1	http://amigo.geneontology.org/amigo/term/GO:1990635
embryonic skeletal joint development	Gene Ontology	GO:0072498	1	6	0.146032	0.257957	Pbr002011.1	http://amigo.geneontology.org/amigo/term/GO:0072498
acetyl-CoA metabolic process	Gene Ontology	GO:0006084	1	6	0.146032	0.257957	Pbr016062.1	http://amigo.geneontology.org/amigo/term/GO:0006084
spontaneous neurotransmitter secretion	Gene Ontology	GO:0061669	1	6	0.146032	0.257957	Pbr018087.1	http://amigo.geneontology.org/amigo/term/GO:0061669
lymphocyte proliferation	Gene Ontology	GO:0046651	1	6	0.146032	0.257957	Pbr004114.1	http://amigo.geneontology.org/amigo/term/GO:0046651
histone H4-R3 methylation	Gene Ontology	GO:0043985	1	6	0.146032	0.257957	Pbr029788.1	http://amigo.geneontology.org/amigo/term/GO:0043985
inositol-1,4,5-trisphosphate 5-phosphatase activity	Gene Ontology	GO:0052658	1	6	0.146032	0.257957	Pbr013845.1	http://amigo.geneontology.org/amigo/term/GO:0052658
glucosyltransferase activity	Gene Ontology	GO:0046527	1	6	0.146032	0.257957	Pbr035380.1	http://amigo.geneontology.org/amigo/term/GO:0046527
transcription by RNA polymerase I	Gene Ontology	GO:0006360	1	6	0.146032	0.257957	Pbr003554.1	http://amigo.geneontology.org/amigo/term/GO:0006360
positive regulation of dendritic cell differentiation	Gene Ontology	GO:2001200	1	6	0.146032	0.257957	Pbr001041.1	http://amigo.geneontology.org/amigo/term/GO:2001200
negative regulation of granulocyte differentiation	Gene Ontology	GO:0030853	1	6	0.146032	0.257957	Pbr001041.1	http://amigo.geneontology.org/amigo/term/GO:0030853
aspartate metabolic process	Gene Ontology	GO:0006531	1	6	0.146032	0.257957	Pbr041011.1	http://amigo.geneontology.org/amigo/term/GO:0006531
SCF complex assembly	Gene Ontology	GO:0010265	1	6	0.146032	0.257957	Pbr000276.2	http://amigo.geneontology.org/amigo/term/GO:0010265
membrane raft assembly	Gene Ontology	GO:0001765	1	6	0.146032	0.257957	Pbr027890.1	http://amigo.geneontology.org/amigo/term/GO:0001765
proline transmembrane transport	Gene Ontology	GO:0035524	1	6	0.146032	0.257957	Pbr001816.1	http://amigo.geneontology.org/amigo/term/GO:0035524
proton channel activity	Gene Ontology	GO:0015252	1	6	0.146032	0.257957	Pbr001936.1	http://amigo.geneontology.org/amigo/term/GO:0015252
negative regulation of dendritic cell differentiation	Gene Ontology	GO:2001199	1	6	0.146032	0.257957	Pbr001041.1	http://amigo.geneontology.org/amigo/term/GO:2001199
intercellular canaliculus	Gene Ontology	GO:0046581	1	6	0.146032	0.257957	Pbr008859.1	http://amigo.geneontology.org/amigo/term/GO:0046581
protein localization to photoreceptor outer segment	Gene Ontology	GO:1903546	1	6	0.146032	0.257957	Pbr032054.1	http://amigo.geneontology.org/amigo/term/GO:1903546
positive regulation of binding	Gene Ontology	GO:0051099	1	6	0.146032	0.257957	Pbr038163.1	http://amigo.geneontology.org/amigo/term/GO:0051099
positive regulation of cytoplasmic mRNA processing body assembly	Gene Ontology	GO:0010606	1	6	0.146032	0.257957	Pbr026225.1	http://amigo.geneontology.org/amigo/term/GO:0010606
glycine metabolic process	Gene Ontology	GO:0006544	1	6	0.146032	0.257957	Pbr040530.1	http://amigo.geneontology.org/amigo/term/GO:0006544
regulation of erythrocyte differentiation	Gene Ontology	GO:0045646	1	6	0.146032	0.257957	Pbr020883.1	http://amigo.geneontology.org/amigo/term/GO:0045646
prenyltransferase activity	Gene Ontology	GO:0004659	1	6	0.146032	0.257957	Pbr037904.1	http://amigo.geneontology.org/amigo/term/GO:0004659
ribosomal small subunit export from nucleus	Gene Ontology	GO:0000056	1	6	0.146032	0.257957	Pbr015072.1	http://amigo.geneontology.org/amigo/term/GO:0000056
catecholamine biosynthetic process	Gene Ontology	GO:0042423	1	6	0.146032	0.257957	Pbr025875.1	http://amigo.geneontology.org/amigo/term/GO:0042423
ADP-ribose diphosphatase activity	Gene Ontology	GO:0047631	1	6	0.146032	0.257957	Pbr017844.1	http://amigo.geneontology.org/amigo/term/GO:0047631
alcohol metabolic process	Gene Ontology	GO:0006066	1	6	0.146032	0.257957	Pbr040236.1	http://amigo.geneontology.org/amigo/term/GO:0006066
positive regulation of vesicle fusion	Gene Ontology	GO:0031340	1	6	0.146032	0.257957	Pbr023353.1	http://amigo.geneontology.org/amigo/term/GO:0031340
spermatid differentiation	Gene Ontology	GO:0048515	1	6	0.146032	0.257957	Pbr000595.2	http://amigo.geneontology.org/amigo/term/GO:0048515
positive regulation of potassium ion transmembrane transporter activity	Gene Ontology	GO:1901018	1	6	0.146032	0.257957	Pbr032861.1	http://amigo.geneontology.org/amigo/term/GO:1901018
pyruvate biosynthetic process	Gene Ontology	GO:0042866	1	6	0.146032	0.257957	Pbr040799.1	http://amigo.geneontology.org/amigo/term/GO:0042866
2-acylglycerol O-acyltransferase activity	Gene Ontology	GO:0003846	1	6	0.146032	0.257957	Pbr034157.1	http://amigo.geneontology.org/amigo/term/GO:0003846
myelin sheath adaxonal region	Gene Ontology	GO:0035749	1	6	0.146032	0.257957	Pbr011984.1	http://amigo.geneontology.org/amigo/term/GO:0035749
sex chromatin	Gene Ontology	GO:0001739	1	6	0.146032	0.257957	Pbr016231.2	http://amigo.geneontology.org/amigo/term/GO:0001739
mitochondrial tRNA processing	Gene Ontology	GO:0090646	1	6	0.146032	0.257957	Pbr014086.1	http://amigo.geneontology.org/amigo/term/GO:0090646
DNA catabolic process, exonucleolytic	Gene Ontology	GO:0000738	1	6	0.146032	0.257957	Pbr015688.1	http://amigo.geneontology.org/amigo/term/GO:0000738
tail-anchored membrane protein insertion into ER membrane	Gene Ontology	GO:0071816	1	6	0.146032	0.257957	Pbr005768.1	http://amigo.geneontology.org/amigo/term/GO:0071816
NADPH-hemoprotein reductase activity	Gene Ontology	GO:0003958	1	6	0.146032	0.257957	Pbr023332.1	http://amigo.geneontology.org/amigo/term/GO:0003958
mitotic centrosome separation	Gene Ontology	GO:0007100	1	6	0.146032	0.257957	Pbr023448.1	http://amigo.geneontology.org/amigo/term/GO:0007100
positive regulation of toll-like receptor 2 signaling pathway	Gene Ontology	GO:0034137	1	6	0.146032	0.257957	Pbr015547.1	http://amigo.geneontology.org/amigo/term/GO:0034137
carnitine metabolic process	Gene Ontology	GO:0009437	1	6	0.146032	0.257957	Pbr023332.1	http://amigo.geneontology.org/amigo/term/GO:0009437
response to temperature stimulus	Gene Ontology	GO:0009266	1	6	0.146032	0.257957	Pbr017974.1	http://amigo.geneontology.org/amigo/term/GO:0009266
mitochondrial respiratory chain complex assembly	Gene Ontology	GO:0033108	1	6	0.146032	0.257957	Pbr009555.1	http://amigo.geneontology.org/amigo/term/GO:0033108
ceramide catabolic process	Gene Ontology	GO:0046514	1	6	0.146032	0.257957	Pbr035944.1	http://amigo.geneontology.org/amigo/term/GO:0046514
positive regulation of ERAD pathway	Gene Ontology	GO:1904294	1	6	0.146032	0.257957	Pbr005768.1	http://amigo.geneontology.org/amigo/term/GO:1904294
kinetochore binding	Gene Ontology	GO:0043515	1	6	0.146032	0.257957	Pbr034390.1	http://amigo.geneontology.org/amigo/term/GO:0043515
muscular septum morphogenesis	Gene Ontology	GO:0003150	1	6	0.146032	0.257957	Pbr037054.1	http://amigo.geneontology.org/amigo/term/GO:0003150
beta-galactosidase activity	Gene Ontology	GO:0004565	1	6	0.146032	0.257957	Pbr027954.1	http://amigo.geneontology.org/amigo/term/GO:0004565
telomerase activity	Gene Ontology	GO:0003720	1	6	0.146032	0.257957	Pbr011984.1	http://amigo.geneontology.org/amigo/term/GO:0003720
fatty acid elongation	Gene Ontology	GO:0030497	1	6	0.146032	0.257957	Pbr003648.1	http://amigo.geneontology.org/amigo/term/GO:0030497
receptor-mediated endocytosis of virus by host cell	Gene Ontology	GO:0019065	1	6	0.146032	0.257957	Pbr029047.1	http://amigo.geneontology.org/amigo/term/GO:0019065
Pwp2p-containing subcomplex of 90S preribosome	Gene Ontology	GO:0034388	1	6	0.146032	0.257957	Pbr009066.1	http://amigo.geneontology.org/amigo/term/GO:0034388
CCR4-NOT core complex	Gene Ontology	GO:0030015	1	6	0.146032	0.257957	Pbr027801.1	http://amigo.geneontology.org/amigo/term/GO:0030015
intracellular sequestering of iron ion	Gene Ontology	GO:0006880	1	6	0.146032	0.257957	Pbr028226.1	http://amigo.geneontology.org/amigo/term/GO:0006880
mature ribosome assembly	Gene Ontology	GO:0042256	1	6	0.146032	0.257957	Pbr029105.1	http://amigo.geneontology.org/amigo/term/GO:0042256
morphogenesis of a polarized epithelium	Gene Ontology	GO:0001738	1	6	0.146032	0.257957	Pbr035825.1	http://amigo.geneontology.org/amigo/term/GO:0001738
invadopodium membrane	Gene Ontology	GO:0071438	1	6	0.146032	0.257957	Pbr018609.1	http://amigo.geneontology.org/amigo/term/GO:0071438
response to mercury ion	Gene Ontology	GO:0046689	1	6	0.146032	0.257957	Pbr038270.1	http://amigo.geneontology.org/amigo/term/GO:0046689
base-excision repair, gap-filling	Gene Ontology	GO:0006287	1	6	0.146032	0.257957	Pbr037059.1	http://amigo.geneontology.org/amigo/term/GO:0006287
cytosolic proteasome complex	Gene Ontology	GO:0031597	1	6	0.146032	0.257957	Pbr004133.1	http://amigo.geneontology.org/amigo/term/GO:0031597
four-way junction helicase activity	Gene Ontology	GO:0009378	1	6	0.146032	0.257957	Pbr016482.1	http://amigo.geneontology.org/amigo/term/GO:0009378
cellular response to interleukin-3	Gene Ontology	GO:0036016	1	6	0.146032	0.257957	Pbr001705.1	http://amigo.geneontology.org/amigo/term/GO:0036016
regulation of necroptotic process	Gene Ontology	GO:0060544	1	6	0.146032	0.257957	Pbr021419.1	http://amigo.geneontology.org/amigo/term/GO:0060544
regulation of myoblast differentiation	Gene Ontology	GO:0045661	1	6	0.146032	0.257957	Pbr000761.1	http://amigo.geneontology.org/amigo/term/GO:0045661
manganese ion transmembrane transporter activity	Gene Ontology	GO:0005384	1	6	0.146032	0.257957	Pbr033498.1	http://amigo.geneontology.org/amigo/term/GO:0005384
retromer complex binding	Gene Ontology	GO:1905394	1	6	0.146032	0.257957	Pbr039700.1	http://amigo.geneontology.org/amigo/term/GO:1905394
maintenance of centrosome location	Gene Ontology	GO:0051661	1	6	0.146032	0.257957	Pbr003598.2	http://amigo.geneontology.org/amigo/term/GO:0051661
histone H3-K4 dimethylation	Gene Ontology	GO:0044648	1	6	0.146032	0.257957	Pbr021493.1	http://amigo.geneontology.org/amigo/term/GO:0044648
positive regulation of oxidoreductase activity	Gene Ontology	GO:0051353	1	6	0.146032	0.257957	Pbr001535.2	http://amigo.geneontology.org/amigo/term/GO:0051353
disulfide oxidoreductase activity	Gene Ontology	GO:0015036	1	6	0.146032	0.257957	Pbr027015.3	http://amigo.geneontology.org/amigo/term/GO:0015036
ubiquinone binding	Gene Ontology	GO:0048039	1	6	0.146032	0.257957	Pbr016135.1	http://amigo.geneontology.org/amigo/term/GO:0048039
positive regulation of chemokine (C-C motif) ligand 5 production	Gene Ontology	GO:0071651	1	6	0.146032	0.257957	Pbr029105.1	http://amigo.geneontology.org/amigo/term/GO:0071651
primary amine oxidase activity	Gene Ontology	GO:0008131	1	6	0.146032	0.257957	Pbr008108.1	http://amigo.geneontology.org/amigo/term/GO:0008131
negative regulation of cell aging	Gene Ontology	GO:0090344	1	6	0.146032	0.257957	Pbr011984.1	http://amigo.geneontology.org/amigo/term/GO:0090344
de novo' pyrimidine nucleobase biosynthetic process	Gene Ontology	GO:0006207	1	6	0.146032	0.257957	Pbr016135.1	http://amigo.geneontology.org/amigo/term/GO:0006207
3'-5'-exodeoxyribonuclease activity	Gene Ontology	GO:0008296	1	6	0.146032	0.257957	Pbr037059.1	http://amigo.geneontology.org/amigo/term/GO:0008296
positive regulation of neurotransmitter secretion	Gene Ontology	GO:0001956	1	6	0.146032	0.257957	Pbr018087.1	http://amigo.geneontology.org/amigo/term/GO:0001956
histone-arginine N-methyltransferase activity	Gene Ontology	GO:0008469	1	6	0.146032	0.257957	Pbr029788.1	http://amigo.geneontology.org/amigo/term/GO:0008469
U4 snRNA binding	Gene Ontology	GO:0030621	1	6	0.146032	0.257957	Pbr041791.1	http://amigo.geneontology.org/amigo/term/GO:0030621
monoubiquitinated protein deubiquitination	Gene Ontology	GO:0035520	1	6	0.146032	0.257957	Pbr016231.2	http://amigo.geneontology.org/amigo/term/GO:0035520
N-acylsphingosine amidohydrolase activity	Gene Ontology	GO:0017040	1	6	0.146032	0.257957	Pbr035944.1	http://amigo.geneontology.org/amigo/term/GO:0017040
negative regulation of leukocyte cell-cell adhesion	Gene Ontology	GO:1903038	1	6	0.146032	0.257957	Pbr041011.1	http://amigo.geneontology.org/amigo/term/GO:1903038
bile acid:sodium symporter activity	Gene Ontology	GO:0008508	1	6	0.146032	0.257957	Pbr024150.1	http://amigo.geneontology.org/amigo/term/GO:0008508
negative regulation of response to cytokine stimulus	Gene Ontology	GO:0060761	1	6	0.146032	0.257957	Pbr028390.1	http://amigo.geneontology.org/amigo/term/GO:0060761
vitamin metabolic process	Gene Ontology	GO:0006766	1	6	0.146032	0.257957	Pbr003860.1	http://amigo.geneontology.org/amigo/term/GO:0006766
histone dephosphorylation	Gene Ontology	GO:0016576	1	6	0.146032	0.257957	Pbr020158.1	http://amigo.geneontology.org/amigo/term/GO:0016576
meiotic spindle organization	Gene Ontology	GO:0000212	1	6	0.146032	0.257957	Pbr021054.1	http://amigo.geneontology.org/amigo/term/GO:0000212
dense body	Gene Ontology	GO:0097433	1	6	0.146032	0.257957	Pbr035825.1	http://amigo.geneontology.org/amigo/term/GO:0097433
bone mineralization involved in bone maturation	Gene Ontology	GO:0035630	1	6	0.146032	0.257957	Pbr008858.1	http://amigo.geneontology.org/amigo/term/GO:0035630
regulation of receptor internalization	Gene Ontology	GO:0002090	1	6	0.146032	0.257957	Pbr027890.1	http://amigo.geneontology.org/amigo/term/GO:0002090
attachment of GPI anchor to protein	Gene Ontology	GO:0016255	1	6	0.146032	0.257957	Pbr025467.6	http://amigo.geneontology.org/amigo/term/GO:0016255
male mating behavior	Gene Ontology	GO:0060179	1	6	0.146032	0.257957	Pbr011984.1	http://amigo.geneontology.org/amigo/term/GO:0060179
regulation of hair cycle	Gene Ontology	GO:0042634	1	6	0.146032	0.257957	Pbr042070.1	http://amigo.geneontology.org/amigo/term/GO:0042634
cellular heat acclimation	Gene Ontology	GO:0070370	1	6	0.146032	0.257957	Pbr014857.1	http://amigo.geneontology.org/amigo/term/GO:0070370
nucleotide-excision repair complex	Gene Ontology	GO:0000109	1	6	0.146032	0.257957	Pbr037059.1	http://amigo.geneontology.org/amigo/term/GO:0000109
modified amino acid binding	Gene Ontology	GO:0072341	1	6	0.146032	0.257957	Pbr002013.2	http://amigo.geneontology.org/amigo/term/GO:0072341
histone H4-K20 trimethylation	Gene Ontology	GO:0034773	1	6	0.146032	0.257957	Pbr040401.2	http://amigo.geneontology.org/amigo/term/GO:0034773
peptidyl-methionine modification	Gene Ontology	GO:0018206	1	6	0.146032	0.257957	Pbr013256.1	http://amigo.geneontology.org/amigo/term/GO:0018206
signal recognition particle, endoplasmic reticulum targeting	Gene Ontology	GO:0005786	1	6	0.146032	0.257957	Pbr040468.2	http://amigo.geneontology.org/amigo/term/GO:0005786
retinoid binding	Gene Ontology	GO:0005501	1	6	0.146032	0.257957	Pbr024000.1	http://amigo.geneontology.org/amigo/term/GO:0005501
negative regulation of glycogen biosynthetic process	Gene Ontology	GO:0045719	1	6	0.146032	0.257957	Pbr001705.1	http://amigo.geneontology.org/amigo/term/GO:0045719
SA node cell action potential	Gene Ontology	GO:0086015	1	6	0.146032	0.257957	Pbr032861.1	http://amigo.geneontology.org/amigo/term/GO:0086015
histone pre-mRNA 3'end processing complex	Gene Ontology	GO:0071204	1	6	0.146032	0.257957	Pbr042651.1	http://amigo.geneontology.org/amigo/term/GO:0071204
THO complex part of transcription export complex	Gene Ontology	GO:0000445	1	6	0.146032	0.257957	Pbr003233.1	http://amigo.geneontology.org/amigo/term/GO:0000445
L-proline biosynthetic process	Gene Ontology	GO:0055129	1	6	0.146032	0.257957	Pbr016069.1	http://amigo.geneontology.org/amigo/term/GO:0055129
ionotropic glutamate receptor activity	Gene Ontology	GO:0004970	1	6	0.146032	0.257957	Pbr018094.1	http://amigo.geneontology.org/amigo/term/GO:0004970
negative regulation of cyclic-nucleotide phosphodiesterase activity	Gene Ontology	GO:0051344	1	6	0.146032	0.257957	Pbr028390.1	http://amigo.geneontology.org/amigo/term/GO:0051344
regulation of presynaptic membrane potential	Gene Ontology	GO:0099505	1	6	0.146032	0.257957	Pbr018094.1	http://amigo.geneontology.org/amigo/term/GO:0099505
axon cytoplasm	Gene Ontology	GO:1904115	3	57	0.149794	0.264034	Pbr019679.1|Pbr007701.1|Pbr023353.1	http://amigo.geneontology.org/amigo/term/GO:1904115
Rac GTPase binding	Gene Ontology	GO:0048365	3	57	0.149794	0.264034	Pbr018609.1|Pbr007701.1|Pbr001878.1	http://amigo.geneontology.org/amigo/term/GO:0048365
phospholipid metabolic process	Gene Ontology	GO:0006644	3	57	0.149794	0.264034	Pbr032570.1|Pbr013357.1|Pbr017361.1	http://amigo.geneontology.org/amigo/term/GO:0006644
RNA export from nucleus	Gene Ontology	GO:0006405	3	57	0.149794	0.264034	Pbr041061.1|Pbr003233.1|Pbr034866.1	http://amigo.geneontology.org/amigo/term/GO:0006405
protein C-terminus binding	Gene Ontology	GO:0008022	7	189	0.149944	0.264156	Pbr031058.1|Pbr001160.1|Pbr021953.1|Pbr022055.2|Pbr016121.1|Pbr014616.1|Pbr006977.1	http://amigo.geneontology.org/amigo/term/GO:0008022
late endosome membrane	Gene Ontology	GO:0031902	5	121	0.15139	0.265722	Pbr029047.1|Pbr028953.2|Pbr033498.1|Pbr029920.1|Pbr039700.1	http://amigo.geneontology.org/amigo/term/GO:0031902
regulation of cell motility	Gene Ontology	GO:2000145	2	29	0.151482	0.265722	Pbr035559.1|Pbr040810.2	http://amigo.geneontology.org/amigo/term/GO:2000145
entrainment of circadian clock by photoperiod	Gene Ontology	GO:0043153	2	29	0.151482	0.265722	Pbr017148.1|Pbr034548.1	http://amigo.geneontology.org/amigo/term/GO:0043153
replication fork processing	Gene Ontology	GO:0031297	2	29	0.151482	0.265722	Pbr020767.1|Pbr016482.1	http://amigo.geneontology.org/amigo/term/GO:0031297
endochondral ossification	Gene Ontology	GO:0001958	2	29	0.151482	0.265722	Pbr038022.1|Pbr008858.1	http://amigo.geneontology.org/amigo/term/GO:0001958
myofibril	Gene Ontology	GO:0030016	2	29	0.151482	0.265722	Pbr022758.1|Pbr000761.1	http://amigo.geneontology.org/amigo/term/GO:0030016
protein K11-linked ubiquitination	Gene Ontology	GO:0070979	2	29	0.151482	0.265722	Pbr003588.1|Pbr032055.1	http://amigo.geneontology.org/amigo/term/GO:0070979
regulation of sensory perception of pain	Gene Ontology	GO:0051930	2	29	0.151482	0.265722	Pbr032606.2|Pbr000313.1	http://amigo.geneontology.org/amigo/term/GO:0051930
positive regulation of autophagy	Gene Ontology	GO:0010508	3	58	0.1551	0.271633	Pbr016121.1|Pbr014616.1|Pbr001705.1	http://amigo.geneontology.org/amigo/term/GO:0010508
DNA helicase activity	Gene Ontology	GO:0003678	3	58	0.1551	0.271633	Pbr016482.1|Pbr033111.2|Pbr029105.1	http://amigo.geneontology.org/amigo/term/GO:0003678
brush border membrane	Gene Ontology	GO:0031526	3	58	0.1551	0.271633	Pbr030327.1|Pbr008859.1|Pbr027932.1	http://amigo.geneontology.org/amigo/term/GO:0031526
response to tumor necrosis factor	Gene Ontology	GO:0034612	2	30	0.159318	0.273873	Pbr006554.2|Pbr015357.1	http://amigo.geneontology.org/amigo/term/GO:0034612
protein serine/threonine kinase activator activity	Gene Ontology	GO:0043539	2	30	0.159318	0.273873	Pbr029105.1|Pbr041834.1	http://amigo.geneontology.org/amigo/term/GO:0043539
cyclin-dependent protein kinase holoenzyme complex	Gene Ontology	GO:0000307	2	30	0.159318	0.273873	Pbr015305.1|Pbr029872.1	http://amigo.geneontology.org/amigo/term/GO:0000307
ERK1 and ERK2 cascade	Gene Ontology	GO:0070371	2	30	0.159318	0.273873	Pbr000764.1|Pbr023145.1	http://amigo.geneontology.org/amigo/term/GO:0070371
negative regulation of DNA binding	Gene Ontology	GO:0043392	2	30	0.159318	0.273873	Pbr012645.2|Pbr029606.1	http://amigo.geneontology.org/amigo/term/GO:0043392
protein phosphatase 1 binding	Gene Ontology	GO:0008157	2	30	0.159318	0.273873	Pbr005520.1|Pbr025029.1	http://amigo.geneontology.org/amigo/term/GO:0008157
platelet-derived growth factor receptor signaling pathway	Gene Ontology	GO:0048008	2	30	0.159318	0.273873	Pbr011984.1|Pbr009009.1	http://amigo.geneontology.org/amigo/term/GO:0048008
response to axon injury	Gene Ontology	GO:0048678	2	30	0.159318	0.273873	Pbr007701.1|Pbr004178.1	http://amigo.geneontology.org/amigo/term/GO:0048678
negative regulation of gene expression, epigenetic	Gene Ontology	GO:0045814	2	30	0.159318	0.273873	Pbr003336.1|Pbr027413.1	http://amigo.geneontology.org/amigo/term/GO:0045814
phosphatidylinositol-4-phosphate binding	Gene Ontology	GO:0070273	2	30	0.159318	0.273873	Pbr019205.3|Pbr032614.1	http://amigo.geneontology.org/amigo/term/GO:0070273
glutamate secretion	Gene Ontology	GO:0014047	2	30	0.159318	0.273873	Pbr041384.1|Pbr003083.1	http://amigo.geneontology.org/amigo/term/GO:0014047
nucleobase-containing compound metabolic process	Gene Ontology	GO:0006139	2	30	0.159318	0.273873	Pbr025027.1|Pbr042689.1	http://amigo.geneontology.org/amigo/term/GO:0006139
negative regulation of angiogenesis	Gene Ontology	GO:0016525	4	91	0.162705	0.273873	Pbr023774.1|Pbr029884.1|Pbr040682.1|Pbr030761.1	http://amigo.geneontology.org/amigo/term/GO:0016525
protein localization to cytoplasmic stress granule	Gene Ontology	GO:1903608	1	7	0.165076	0.273873	Pbr029105.1	http://amigo.geneontology.org/amigo/term/GO:1903608
negative regulation of amyloid precursor protein biosynthetic process	Gene Ontology	GO:0042985	1	7	0.165076	0.273873	Pbr020260.1	http://amigo.geneontology.org/amigo/term/GO:0042985
maintenance of DNA methylation	Gene Ontology	GO:0010216	1	7	0.165076	0.273873	Pbr003336.1	http://amigo.geneontology.org/amigo/term/GO:0010216
cytochrome-b5 reductase activity, acting on NAD(P)H	Gene Ontology	GO:0004128	1	7	0.165076	0.273873	Pbr023332.1	http://amigo.geneontology.org/amigo/term/GO:0004128
protein-arginine N-methyltransferase activity	Gene Ontology	GO:0016274	1	7	0.165076	0.273873	Pbr029788.1	http://amigo.geneontology.org/amigo/term/GO:0016274
oxysterol binding	Gene Ontology	GO:0008142	1	7	0.165076	0.273873	Pbr019205.3	http://amigo.geneontology.org/amigo/term/GO:0008142
voluntary musculoskeletal movement	Gene Ontology	GO:0050882	1	7	0.165076	0.273873	Pbr029920.1	http://amigo.geneontology.org/amigo/term/GO:0050882
positive regulation of protein localization to centrosome	Gene Ontology	GO:1904781	1	7	0.165076	0.273873	Pbr001705.1	http://amigo.geneontology.org/amigo/term/GO:1904781
plus-end-directed vesicle transport along microtubule	Gene Ontology	GO:0072383	1	7	0.165076	0.273873	Pbr023353.1	http://amigo.geneontology.org/amigo/term/GO:0072383
protein phosphatase 2B binding	Gene Ontology	GO:0030346	1	7	0.165076	0.273873	Pbr007701.1	http://amigo.geneontology.org/amigo/term/GO:0030346
monoacylglycerol biosynthetic process	Gene Ontology	GO:0006640	1	7	0.165076	0.273873	Pbr034157.1	http://amigo.geneontology.org/amigo/term/GO:0006640
importin-alpha family protein binding	Gene Ontology	GO:0061676	1	7	0.165076	0.273873	Pbr041681.1	http://amigo.geneontology.org/amigo/term/GO:0061676
L-proline transmembrane transporter activity	Gene Ontology	GO:0015193	1	7	0.165076	0.273873	Pbr001816.1	http://amigo.geneontology.org/amigo/term/GO:0015193
G-quadruplex DNA unwinding	Gene Ontology	GO:0044806	1	7	0.165076	0.273873	Pbr016482.1	http://amigo.geneontology.org/amigo/term/GO:0044806
MutLalpha complex binding	Gene Ontology	GO:0032405	1	7	0.165076	0.273873	Pbr016482.1	http://amigo.geneontology.org/amigo/term/GO:0032405
pi-body	Gene Ontology	GO:0071546	1	7	0.165076	0.273873	Pbr025806.1	http://amigo.geneontology.org/amigo/term/GO:0071546
fusion of virus membrane with host plasma membrane	Gene Ontology	GO:0019064	1	7	0.165076	0.273873	Pbr015046.1	http://amigo.geneontology.org/amigo/term/GO:0019064
sialic acid transport	Gene Ontology	GO:0015739	1	7	0.165076	0.273873	Pbr009144.1	http://amigo.geneontology.org/amigo/term/GO:0015739
positive regulation of dendritic cell antigen processing and presentation	Gene Ontology	GO:0002606	1	7	0.165076	0.273873	Pbr033498.1	http://amigo.geneontology.org/amigo/term/GO:0002606
neural crest formation	Gene Ontology	GO:0014029	1	7	0.165076	0.273873	Pbr002060.1	http://amigo.geneontology.org/amigo/term/GO:0014029
multicellular organismal response to stress	Gene Ontology	GO:0033555	1	7	0.165076	0.273873	Pbr011984.1	http://amigo.geneontology.org/amigo/term/GO:0033555
lipid modification	Gene Ontology	GO:0030258	1	7	0.165076	0.273873	Pbr042070.1	http://amigo.geneontology.org/amigo/term/GO:0030258
androsterone dehydrogenase activity	Gene Ontology	GO:0047023	1	7	0.165076	0.273873	Pbr021355.1	http://amigo.geneontology.org/amigo/term/GO:0047023
homocysteine metabolic process	Gene Ontology	GO:0050667	1	7	0.165076	0.273873	Pbr002013.2	http://amigo.geneontology.org/amigo/term/GO:0050667
clathrin coat of coated pit	Gene Ontology	GO:0030132	1	7	0.165076	0.273873	Pbr007387.1	http://amigo.geneontology.org/amigo/term/GO:0030132
miRNA loading onto RISC involved in gene silencing by miRNA	Gene Ontology	GO:0035280	1	7	0.165076	0.273873	Pbr030761.1	http://amigo.geneontology.org/amigo/term/GO:0035280
N6-methyladenosine-containing RNA binding	Gene Ontology	GO:1990247	1	7	0.165076	0.273873	Pbr010275.2	http://amigo.geneontology.org/amigo/term/GO:1990247
kinocilium	Gene Ontology	GO:0060091	1	7	0.165076	0.273873	Pbr007605.2	http://amigo.geneontology.org/amigo/term/GO:0060091
multivesicular body lumen	Gene Ontology	GO:0097486	1	7	0.165076	0.273873	Pbr023145.1	http://amigo.geneontology.org/amigo/term/GO:0097486
cellular response to hyperoxia	Gene Ontology	GO:0071455	1	7	0.165076	0.273873	Pbr018609.1	http://amigo.geneontology.org/amigo/term/GO:0071455
catecholamine metabolic process	Gene Ontology	GO:0006584	1	7	0.165076	0.273873	Pbr025875.1	http://amigo.geneontology.org/amigo/term/GO:0006584
aggrephagy	Gene Ontology	GO:0035973	1	7	0.165076	0.273873	Pbr012904.1	http://amigo.geneontology.org/amigo/term/GO:0035973
chromatin assembly	Gene Ontology	GO:0031497	1	7	0.165076	0.273873	Pbr027413.1	http://amigo.geneontology.org/amigo/term/GO:0031497
negative regulation of monocyte differentiation	Gene Ontology	GO:0045656	1	7	0.165076	0.273873	Pbr001041.1	http://amigo.geneontology.org/amigo/term/GO:0045656
lipid digestion	Gene Ontology	GO:0044241	1	7	0.165076	0.273873	Pbr035944.1	http://amigo.geneontology.org/amigo/term/GO:0044241
long-chain fatty-acyl-CoA metabolic process	Gene Ontology	GO:0035336	1	7	0.165076	0.273873	Pbr003502.1	http://amigo.geneontology.org/amigo/term/GO:0035336
sphingosine N-acyltransferase activity	Gene Ontology	GO:0050291	1	7	0.165076	0.273873	Pbr030043.1	http://amigo.geneontology.org/amigo/term/GO:0050291
aspartic-type endopeptidase inhibitor activity	Gene Ontology	GO:0019828	1	7	0.165076	0.273873	Pbr001188.1	http://amigo.geneontology.org/amigo/term/GO:0019828
brainstem development	Gene Ontology	GO:0003360	1	7	0.165076	0.273873	Pbr040530.1	http://amigo.geneontology.org/amigo/term/GO:0003360
Smc5-Smc6 complex	Gene Ontology	GO:0030915	1	7	0.165076	0.273873	Pbr012713.2	http://amigo.geneontology.org/amigo/term/GO:0030915
self proteolysis	Gene Ontology	GO:0097264	1	7	0.165076	0.273873	Pbr000761.1	http://amigo.geneontology.org/amigo/term/GO:0097264
DNA ligation	Gene Ontology	GO:0006266	1	7	0.165076	0.273873	Pbr039848.1	http://amigo.geneontology.org/amigo/term/GO:0006266
relaxation of vascular associated smooth muscle	Gene Ontology	GO:0060087	1	7	0.165076	0.273873	Pbr007701.1	http://amigo.geneontology.org/amigo/term/GO:0060087
endonucleolytic cleavage in 5'-ETS of tricistronic rRNA transcript (SSU-rRNA, 5.8S rRNA, LSU-rRNA)	Gene Ontology	GO:0000480	1	7	0.165076	0.273873	Pbr029993.1	http://amigo.geneontology.org/amigo/term/GO:0000480
positive regulation of vascular associated smooth muscle cell apoptotic process	Gene Ontology	GO:1905461	1	7	0.165076	0.273873	Pbr010427.1	http://amigo.geneontology.org/amigo/term/GO:1905461
AP-type membrane coat adaptor complex	Gene Ontology	GO:0030119	1	7	0.165076	0.273873	Pbr035544.1	http://amigo.geneontology.org/amigo/term/GO:0030119
Golgi disassembly	Gene Ontology	GO:0090166	1	7	0.165076	0.273873	Pbr027586.1	http://amigo.geneontology.org/amigo/term/GO:0090166
positive regulation of stem cell differentiation	Gene Ontology	GO:2000738	1	7	0.165076	0.273873	Pbr040401.2	http://amigo.geneontology.org/amigo/term/GO:2000738
peroxisome proliferator activated receptor signaling pathway	Gene Ontology	GO:0035357	1	7	0.165076	0.273873	Pbr008100.1	http://amigo.geneontology.org/amigo/term/GO:0035357
positive regulation of metallopeptidase activity	Gene Ontology	GO:1905050	1	7	0.165076	0.273873	Pbr000764.1	http://amigo.geneontology.org/amigo/term/GO:1905050
Lsm2-8 complex	Gene Ontology	GO:0120115	1	7	0.165076	0.273873	Pbr007395.1	http://amigo.geneontology.org/amigo/term/GO:0120115
adiponectin-activated signaling pathway	Gene Ontology	GO:0033211	1	7	0.165076	0.273873	Pbr032089.1	http://amigo.geneontology.org/amigo/term/GO:0033211
DNA-binding transcription activator activity	Gene Ontology	GO:0001216	1	7	0.165076	0.273873	Pbr010427.1	http://amigo.geneontology.org/amigo/term/GO:0001216
miRNA catabolic process	Gene Ontology	GO:0010587	1	7	0.165076	0.273873	Pbr008161.1	http://amigo.geneontology.org/amigo/term/GO:0010587
response to methylmercury	Gene Ontology	GO:0051597	1	7	0.165076	0.273873	Pbr032861.1	http://amigo.geneontology.org/amigo/term/GO:0051597
L-alanine transport	Gene Ontology	GO:0015808	1	7	0.165076	0.273873	Pbr001816.1	http://amigo.geneontology.org/amigo/term/GO:0015808
adenylate cyclase-inhibiting G protein-coupled glutamate receptor signaling pathway	Gene Ontology	GO:0007196	1	7	0.165076	0.273873	Pbr018094.1	http://amigo.geneontology.org/amigo/term/GO:0007196
inositol metabolic process	Gene Ontology	GO:0006020	1	7	0.165076	0.273873	Pbr038502.1	http://amigo.geneontology.org/amigo/term/GO:0006020
Elongator holoenzyme complex	Gene Ontology	GO:0033588	1	7	0.165076	0.273873	Pbr028205.1	http://amigo.geneontology.org/amigo/term/GO:0033588
modulation by virus of host cellular process	Gene Ontology	GO:0019054	1	7	0.165076	0.273873	Pbr019746.1	http://amigo.geneontology.org/amigo/term/GO:0019054
solute:proton antiporter activity	Gene Ontology	GO:0015299	1	7	0.165076	0.273873	Pbr036420.2	http://amigo.geneontology.org/amigo/term/GO:0015299
positive regulation of toll-like receptor 3 signaling pathway	Gene Ontology	GO:0034141	1	7	0.165076	0.273873	Pbr027890.1	http://amigo.geneontology.org/amigo/term/GO:0034141
negative regulation of NLRP3 inflammasome complex assembly	Gene Ontology	GO:1900226	1	7	0.165076	0.273873	Pbr039196.1	http://amigo.geneontology.org/amigo/term/GO:1900226
ubiquitin-like protein transferase activity	Gene Ontology	GO:0019787	1	7	0.165076	0.273873	Pbr002715.1	http://amigo.geneontology.org/amigo/term/GO:0019787
protein localization to endoplasmic reticulum exit site	Gene Ontology	GO:0070973	1	7	0.165076	0.273873	Pbr027586.1	http://amigo.geneontology.org/amigo/term/GO:0070973
cation transmembrane transporter activity	Gene Ontology	GO:0008324	1	7	0.165076	0.273873	Pbr024081.1	http://amigo.geneontology.org/amigo/term/GO:0008324
vitamin A metabolic process	Gene Ontology	GO:0006776	1	7	0.165076	0.273873	Pbr024000.1	http://amigo.geneontology.org/amigo/term/GO:0006776
gene silencing	Gene Ontology	GO:0016458	1	7	0.165076	0.273873	Pbr003336.1	http://amigo.geneontology.org/amigo/term/GO:0016458
nuclear lamina	Gene Ontology	GO:0005652	1	7	0.165076	0.273873	Pbr008517.1	http://amigo.geneontology.org/amigo/term/GO:0005652
negative regulation of macrophage differentiation	Gene Ontology	GO:0045650	1	7	0.165076	0.273873	Pbr001041.1	http://amigo.geneontology.org/amigo/term/GO:0045650
pantothenate metabolic process	Gene Ontology	GO:0015939	1	7	0.165076	0.273873	Pbr021803.1	http://amigo.geneontology.org/amigo/term/GO:0015939
calcium-dependent protein serine/threonine kinase activity	Gene Ontology	GO:0009931	1	7	0.165076	0.273873	Pbr028879.1	http://amigo.geneontology.org/amigo/term/GO:0009931
negative regulation of dendritic spine morphogenesis	Gene Ontology	GO:0061002	1	7	0.165076	0.273873	Pbr011984.1	http://amigo.geneontology.org/amigo/term/GO:0061002
smooth endoplasmic reticulum membrane	Gene Ontology	GO:0030868	1	7	0.165076	0.273873	Pbr022903.1	http://amigo.geneontology.org/amigo/term/GO:0030868
7S RNA binding	Gene Ontology	GO:0008312	1	7	0.165076	0.273873	Pbr040468.2	http://amigo.geneontology.org/amigo/term/GO:0008312
phospholipase D activity	Gene Ontology	GO:0004630	1	7	0.165076	0.273873	Pbr028953.2	http://amigo.geneontology.org/amigo/term/GO:0004630
vascular associated smooth muscle cell development	Gene Ontology	GO:0097084	1	7	0.165076	0.273873	Pbr037054.1	http://amigo.geneontology.org/amigo/term/GO:0097084
U7 snRNP	Gene Ontology	GO:0005683	1	7	0.165076	0.273873	Pbr042651.1	http://amigo.geneontology.org/amigo/term/GO:0005683
positive regulation of mitotic cell cycle spindle assembly checkpoint	Gene Ontology	GO:0090267	1	7	0.165076	0.273873	Pbr041444.1	http://amigo.geneontology.org/amigo/term/GO:0090267
DNA ligation involved in DNA repair	Gene Ontology	GO:0051103	1	7	0.165076	0.273873	Pbr039848.1	http://amigo.geneontology.org/amigo/term/GO:0051103
phospholipase inhibitor activity	Gene Ontology	GO:0004859	1	7	0.165076	0.273873	Pbr022984.1	http://amigo.geneontology.org/amigo/term/GO:0004859
telethonin binding	Gene Ontology	GO:0031433	1	7	0.165076	0.273873	Pbr011358.1	http://amigo.geneontology.org/amigo/term/GO:0031433
cell body fiber	Gene Ontology	GO:0070852	1	7	0.165076	0.273873	Pbr041011.1	http://amigo.geneontology.org/amigo/term/GO:0070852
leucine binding	Gene Ontology	GO:0070728	1	7	0.165076	0.273873	Pbr008850.1	http://amigo.geneontology.org/amigo/term/GO:0070728
histone modification	Gene Ontology	GO:0016570	1	7	0.165076	0.273873	Pbr008517.1	http://amigo.geneontology.org/amigo/term/GO:0016570
inner ear receptor cell development	Gene Ontology	GO:0060119	1	7	0.165076	0.273873	Pbr007605.2	http://amigo.geneontology.org/amigo/term/GO:0060119
protein localization to nucleolus	Gene Ontology	GO:1902570	1	7	0.165076	0.273873	Pbr016482.1	http://amigo.geneontology.org/amigo/term/GO:1902570
fatty acid transport	Gene Ontology	GO:0015908	1	7	0.165076	0.273873	Pbr003594.1	http://amigo.geneontology.org/amigo/term/GO:0015908
regulation of cellular response to stress	Gene Ontology	GO:0080135	1	7	0.165076	0.273873	Pbr018445.1	http://amigo.geneontology.org/amigo/term/GO:0080135
positive regulation of anoikis	Gene Ontology	GO:2000210	1	7	0.165076	0.273873	Pbr008790.1	http://amigo.geneontology.org/amigo/term/GO:2000210
inhibition of cysteine-type endopeptidase activity involved in apoptotic process	Gene Ontology	GO:1990001	1	7	0.165076	0.273873	Pbr021419.1	http://amigo.geneontology.org/amigo/term/GO:1990001
sperm flagellum	Gene Ontology	GO:0036126	3	60	0.165884	0.274522	Pbr033860.1|Pbr033835.1|Pbr007314.2	http://amigo.geneontology.org/amigo/term/GO:0036126
methylation	Gene Ontology	GO:0032259	3	60	0.165884	0.274522	Pbr036571.1|Pbr003598.2|Pbr025554.1	http://amigo.geneontology.org/amigo/term/GO:0032259
syntaxin binding	Gene Ontology	GO:0019905	3	60	0.165884	0.274522	Pbr042813.1|Pbr023615.1|Pbr038860.1	http://amigo.geneontology.org/amigo/term/GO:0019905
regulation of heart rate	Gene Ontology	GO:0002027	2	31	0.167228	0.274522	Pbr032861.1|Pbr041834.1	http://amigo.geneontology.org/amigo/term/GO:0002027
protein K63-linked deubiquitination	Gene Ontology	GO:0070536	2	31	0.167228	0.274522	Pbr011979.1|Pbr004133.1	http://amigo.geneontology.org/amigo/term/GO:0070536
germ cell development	Gene Ontology	GO:0007281	2	31	0.167228	0.274522	Pbr016231.2|Pbr025806.1	http://amigo.geneontology.org/amigo/term/GO:0007281
receptor signaling pathway via JAK-STAT	Gene Ontology	GO:0007259	2	31	0.167228	0.274522	Pbr022055.2|Pbr011979.1	http://amigo.geneontology.org/amigo/term/GO:0007259
Flemming body	Gene Ontology	GO:0090543	2	31	0.167228	0.274522	Pbr027699.1|Pbr023465.1	http://amigo.geneontology.org/amigo/term/GO:0090543
response to zinc ion	Gene Ontology	GO:0010043	2	31	0.167228	0.274522	Pbr011984.1|Pbr041011.1	http://amigo.geneontology.org/amigo/term/GO:0010043
mitotic cell cycle checkpoint	Gene Ontology	GO:0007093	2	31	0.167228	0.274522	Pbr041681.1|Pbr016807.2	http://amigo.geneontology.org/amigo/term/GO:0007093
cellular response to dexamethasone stimulus	Gene Ontology	GO:0071549	2	31	0.167228	0.274522	Pbr008859.1|Pbr041011.1	http://amigo.geneontology.org/amigo/term/GO:0071549
anterograde axonal transport	Gene Ontology	GO:0008089	2	31	0.167228	0.274522	Pbr019679.1|Pbr007701.1	http://amigo.geneontology.org/amigo/term/GO:0008089
regulation of neuron projection development	Gene Ontology	GO:0010975	2	31	0.167228	0.274522	Pbr001705.1|Pbr011984.1	http://amigo.geneontology.org/amigo/term/GO:0010975
peroxidase activity	Gene Ontology	GO:0004601	2	31	0.167228	0.274522	Pbr037402.1|Pbr017361.1	http://amigo.geneontology.org/amigo/term/GO:0004601
positive regulation of cyclin-dependent protein serine/threonine kinase activity	Gene Ontology	GO:0045737	2	31	0.167228	0.274522	Pbr018077.1|Pbr026094.1	http://amigo.geneontology.org/amigo/term/GO:0045737
gene silencing by RNA	Gene Ontology	GO:0031047	2	31	0.167228	0.274522	Pbr026225.1|Pbr027801.1	http://amigo.geneontology.org/amigo/term/GO:0031047
FAD binding	Gene Ontology	GO:0071949	2	31	0.167228	0.274522	Pbr008108.1|Pbr019793.1	http://amigo.geneontology.org/amigo/term/GO:0071949
Golgi to plasma membrane protein transport	Gene Ontology	GO:0043001	2	31	0.167228	0.274522	Pbr006819.2|Pbr022136.1	http://amigo.geneontology.org/amigo/term/GO:0043001
NF-kappaB binding	Gene Ontology	GO:0051059	2	31	0.167228	0.274522	Pbr022984.1|Pbr001705.1	http://amigo.geneontology.org/amigo/term/GO:0051059
ligand-gated ion channel activity	Gene Ontology	GO:0015276	2	31	0.167228	0.274522	Pbr018095.1|Pbr018094.1	http://amigo.geneontology.org/amigo/term/GO:0015276
embryonic organ development	Gene Ontology	GO:0048568	2	31	0.167228	0.274522	Pbr005780.1|Pbr015112.1	http://amigo.geneontology.org/amigo/term/GO:0048568
synapse	Gene Ontology	GO:0045202	13	420	0.173441	0.284448	Pbr000662.1|Pbr039447.1|Pbr035825.1|Pbr020534.1|Pbr017230.1|Pbr001160.1|Pbr020732.1|Pbr041318.2|Pbr013681.1|Pbr021953.1|Pbr020900.1|Pbr031058.1|Pbr041986.2	http://amigo.geneontology.org/amigo/term/GO:0045202
regulation of postsynaptic membrane potential	Gene Ontology	GO:0060078	2	32	0.175203	0.284448	Pbr018095.1|Pbr018094.1	http://amigo.geneontology.org/amigo/term/GO:0060078
behavioral fear response	Gene Ontology	GO:0001662	2	32	0.175203	0.284448	Pbr018445.1|Pbr001107.1	http://amigo.geneontology.org/amigo/term/GO:0001662
[truncated: 1,398 more rows]
