# Supplementary material for: Multi-Omics Analysis Reveals the Dynamic Changes of RNA N6-Methyladenosine in Pear (Pyrus bretschneideri) Defense Responses to Erwinia amylovora Pathogen Infection
Source: Front Microbiol. 2022 Feb 10;12:803512. doi: 10.3389/fmicb.2021.803512 (PMC8867029; doi:10.3389/fmicb.2021.803512)
Supplement: Supplementary file 15 [file Table_9.XLSX]

## Sheet: Sheet1
Table S9. Gene Ontology (GO) and KEGG analysis of the 12HPI-specific m6A-methylated gene
#Term	Database	ID	Input number	Background number	P-Value	Corrected P-Value	Input	Hyperlink
cytosol	Gene Ontology	GO:0005829	366	3025	6.85653e-35	1.16835e-31	Pbr000256.1|Pbr035890.1|Pbr022534.1|Pbr003550.1|Pbr040352.1|Pbr034078.1|Pbr028019.1|Pbr012235.1|Pbr029921.1|Pbr032364.1|Pbr008435.1|Pbr006296.1|Pbr008899.1|Pbr015979.1|Pbr006940.1|Pbr013461.1|Pbr009073.1|Pbr004247.1|Pbr008189.1|Pbr020379.1|Pbr011171.1|Pbr033678.1|Pbr002340.1|Pbr042106.1|Pbr013578.1|Pbr033670.1|Pbr029366.1|Pbr002468.1|Pbr016694.1|Pbr033799.1|Pbr034630.1|Pbr001483.1|Pbr011942.1|Pbr…	http://amigo.geneontology.org/amigo/term/GO:0005829
plasma membrane	Gene Ontology	GO:0005886	317	2973	1.16704e-21	9.9432e-19	Pbr028597.3|Pbr034857.2|Pbr020879.2|Pbr033839.1|Pbr037748.1|Pbr032210.1|Pbr009671.1|Pbr016801.1|Pbr012189.1|Pbr003597.1|Pbr013136.1|Pbr010832.1|Pbr000256.1|Pbr013496.1|Pbr001085.1|Pbr003834.1|Pbr032757.1|Pbr008331.1|Pbr031462.1|Pbr016118.1|Pbr013608.1|Pbr002625.1|Pbr022905.1|Pbr013266.1|Pbr012092.1|Pbr022534.1|Pbr016473.1|Pbr042801.1|Pbr037816.1|Pbr016079.1|Pbr016474.1|Pbr031821.1|Pbr025763.2|Pbr…	http://amigo.geneontology.org/amigo/term/GO:0005886
protein binding	Gene Ontology	GO:0005515	333	3199	2.9234e-21	1.66049e-18	Pbr023339.1|Pbr028597.3|Pbr041026.1|Pbr008534.1|Pbr032528.1|Pbr039103.1|Pbr024467.1|Pbr023072.1|Pbr028231.1|Pbr034463.1|Pbr029099.1|Pbr003597.1|Pbr037942.1|Pbr003073.1|Pbr013153.1|Pbr001596.1|Pbr030180.1|Pbr012635.1|Pbr037686.1|Pbr038280.1|Pbr005151.1|Pbr016118.1|Pbr034268.1|Pbr007498.1|Pbr010663.1|Pbr027555.2|Pbr003646.4|Pbr030208.1|Pbr022150.1|Pbr042801.1|Pbr022871.1|Pbr000060.1|Pbr034242.2|Pbr…	http://amigo.geneontology.org/amigo/term/GO:0005515
cytoplasm	Gene Ontology	GO:0005737	388	4014	1.03615e-19	4.414e-17	Pbr007550.1|Pbr025111.1|Pbr029039.1|Pbr022534.1|Pbr027524.1|Pbr038152.1|Pbr012926.1|Pbr028019.1|Pbr009562.1|Pbr012255.1|Pbr032364.1|Pbr033376.1|Pbr006296.1|Pbr015979.1|Pbr002584.2|Pbr003112.1|Pbr014709.1|Pbr011500.1|Pbr027894.1|Pbr037089.1|Pbr013461.1|Pbr026390.1|Pbr025135.1|Pbr008189.1|Pbr020379.1|Pbr024792.1|Pbr025681.1|Pbr033678.1|Pbr009496.1|Pbr029975.1|Pbr035163.1|Pbr013578.1|Pbr029366.1|Pbr…	http://amigo.geneontology.org/amigo/term/GO:0005737
chloroplast	Gene Ontology	GO:0009507	400	4354	6.34848e-17	2.16356e-14	Pbr015445.1|Pbr025111.1|Pbr027005.2|Pbr001341.1|Pbr022699.1|Pbr035890.1|Pbr022534.1|Pbr034759.1|Pbr042101.1|Pbr003488.1|Pbr040352.1|Pbr017951.1|Pbr014991.1|Pbr019366.1|Pbr020266.1|Pbr010577.1|Pbr029921.1|Pbr009634.1|Pbr032364.1|Pbr018098.1|Pbr010846.1|Pbr006296.1|Pbr002105.1|Pbr008734.1|Pbr038548.1|Pbr036476.1|Pbr028753.2|Pbr036546.1|Pbr034908.1|Pbr009073.1|Pbr004247.1|Pbr025135.1|Pbr019707.1|Pbr…	http://amigo.geneontology.org/amigo/term/GO:0009507
response to wounding	Gene Ontology	GO:0009611	48	202	9.64822e-14	2.74009e-11	Pbr036926.1|Pbr022197.1|Pbr018708.1|Pbr027717.2|Pbr017824.1|Pbr027916.1|Pbr031383.1|Pbr027917.1|Pbr027219.1|Pbr011753.1|Pbr008539.1|Pbr010663.1|Pbr027910.1|Pbr004466.1|Pbr009765.1|Pbr000814.1|Pbr009764.1|Pbr032991.1|Pbr033995.1|Pbr009768.1|Pbr023905.1|Pbr020433.1|Pbr008137.1|Pbr003569.1|Pbr030350.1|Pbr019936.1|Pbr001520.1|Pbr021494.1|Pbr036442.1|Pbr009781.1|Pbr019720.2|Pbr009782.1|Pbr027907.1|Pbr…	http://amigo.geneontology.org/amigo/term/GO:0009611
peroxisome	Gene Ontology	GO:0005777	56	292	1.91433e-12	4.66001e-10	Pbr036926.1|Pbr008731.1|Pbr039602.1|Pbr018581.1|Pbr024269.1|Pbr042588.1|Pbr025247.1|Pbr027517.1|Pbr025111.1|Pbr008729.1|Pbr009073.1|Pbr012344.1|Pbr022812.1|Pbr020101.1|Pbr027219.1|Pbr022552.1|Pbr029389.1|Pbr019936.1|Pbr039475.1|Pbr032661.1|Pbr033471.1|Pbr029498.2|Pbr042286.1|Pbr009228.1|Pbr032991.1|Pbr027524.1|Pbr035163.1|Pbr041379.1|Pbr041575.1|Pbr032638.1|Pbr030350.1|Pbr040024.1|Pbr033375.1|Pbr…	http://amigo.geneontology.org/amigo/term/GO:0005777
nucleus	Gene Ontology	GO:0005634	705	9362	1.49718e-11	3.18899e-09	Pbr004247.1|Pbr018191.1|Pbr007550.1|Pbr010832.1|Pbr000256.1|Pbr013715.1|Pbr037686.1|Pbr000042.1|Pbr039741.1|Pbr030208.1|Pbr012787.1|Pbr025038.1|Pbr028808.1|Pbr016419.1|Pbr026761.1|Pbr040352.1|Pbr040289.1|Pbr013477.1|Pbr011669.1|Pbr009671.1|Pbr010577.1|Pbr011621.1|Pbr029921.1|Pbr009305.1|Pbr012255.1|Pbr006773.2|Pbr029569.1|Pbr006296.1|Pbr002105.1|Pbr040003.1|Pbr015979.1|Pbr003114.1|Pbr024505.2|Pbr…	http://amigo.geneontology.org/amigo/term/GO:0005634
cellular response to hypoxia	Gene Ontology	GO:0071456	41	204	5.07629e-10	9.61111e-08	Pbr003544.1|Pbr020374.4|Pbr040700.1|Pbr023808.1|Pbr023072.1|Pbr034701.1|Pbr025111.1|Pbr008729.1|Pbr013715.1|Pbr031383.1|Pbr025748.1|Pbr010663.1|Pbr030208.1|Pbr019404.1|Pbr001067.1|Pbr016474.1|Pbr012344.1|Pbr033995.1|Pbr040028.1|Pbr013513.1|Pbr020276.1|Pbr019402.1|Pbr030273.1|Pbr003927.1|Pbr032364.1|Pbr030060.1|Pbr026848.1|Pbr017763.1|Pbr021220.1|Pbr038280.1|Pbr032458.1|Pbr041315.1|Pbr000369.1|Pbr…	http://amigo.geneontology.org/amigo/term/GO:0071456
response to cadmium ion	Gene Ontology	GO:0046686	50	296	1.36631e-09	2.32819e-07	Pbr036711.1|Pbr012094.1|Pbr012243.1|Pbr040551.1|Pbr004709.2|Pbr018957.1|Pbr025111.1|Pbr008729.1|Pbr012344.1|Pbr022812.1|Pbr001375.1|Pbr008539.1|Pbr030436.1|Pbr019404.1|Pbr035936.1|Pbr028580.1|Pbr017350.1|Pbr020269.1|Pbr021760.1|Pbr034055.2|Pbr026912.1|Pbr018861.1|Pbr035163.1|Pbr036442.1|Pbr037840.1|Pbr003587.1|Pbr019402.1|Pbr019936.1|Pbr030535.1|Pbr029921.1|Pbr013317.1|Pbr032364.1|Pbr029026.1|Pbr…	http://amigo.geneontology.org/amigo/term/GO:0046686
plastid	Gene Ontology	GO:0009536	97	823	3.65161e-09	5.65668e-07	Pbr034857.2|Pbr030806.1|Pbr015445.1|Pbr003073.1|Pbr030133.1|Pbr005758.2|Pbr002625.1|Pbr022905.1|Pbr010663.1|Pbr019936.1|Pbr016473.1|Pbr003366.1|Pbr016474.1|Pbr024369.1|Pbr041981.1|Pbr014991.1|Pbr020433.1|Pbr037136.1|Pbr011096.1|Pbr039566.1|Pbr042911.1|Pbr004792.1|Pbr038244.1|Pbr011062.1|Pbr020412.1|Pbr042907.1|Pbr009896.1|Pbr028215.1|Pbr027821.1|Pbr024737.1|Pbr004466.1|Pbr003609.1|Pbr028231.1|Pbr…	http://amigo.geneontology.org/amigo/term/GO:0009536
plant-type hypersensitive response	Gene Ontology	GO:0009626	18	46	1.03162e-08	1.4649e-06	Pbr042801.1|Pbr013805.1|Pbr009764.1|Pbr009785.1|Pbr011062.1|Pbr008731.1|Pbr009781.1|Pbr025111.1|Pbr009782.1|Pbr008729.1|Pbr009768.1|Pbr009765.1|Pbr012344.1|Pbr031427.1|Pbr008733.1|Pbr020879.2|Pbr034103.1|Pbr031438.1	http://amigo.geneontology.org/amigo/term/GO:0009626
plasmodesma	Gene Ontology	GO:0009506	95	851	5.63095e-08	7.24955e-06	Pbr034122.1|Pbr016079.1|Pbr022905.1|Pbr016473.1|Pbr037174.1|Pbr020821.1|Pbr016474.1|Pbr013477.1|Pbr015412.1|Pbr005955.1|Pbr027681.1|Pbr042354.1|Pbr012947.1|Pbr029921.1|Pbr033477.1|Pbr026813.1|Pbr002105.1|Pbr011896.1|Pbr038223.1|Pbr006940.1|Pbr039602.1|Pbr003758.1|Pbr021768.2|Pbr009751.1|Pbr025247.1|Pbr041303.1|Pbr042889.1|Pbr019218.1|Pbr021760.1|Pbr035890.1|Pbr033936.1|Pbr002340.1|Pbr035719.1|Pbr…	http://amigo.geneontology.org/amigo/term/GO:0009506
Golgi apparatus	Gene Ontology	GO:0005794	114	1088	5.9562e-08	7.24955e-06	Pbr034857.2|Pbr016801.1|Pbr021557.1|Pbr029173.1|Pbr017102.1|Pbr032615.1|Pbr013702.1|Pbr022905.1|Pbr037174.1|Pbr022871.1|Pbr040322.1|Pbr034078.1|Pbr022858.1|Pbr028587.1|Pbr028019.1|Pbr007376.1|Pbr039969.1|Pbr031113.1|Pbr041814.2|Pbr020014.1|Pbr011079.1|Pbr033666.1|Pbr037067.1|Pbr026813.1|Pbr034092.1|Pbr029544.1|Pbr010938.1|Pbr023941.1|Pbr028215.1|Pbr005950.1|Pbr012602.1|Pbr017373.1|Pbr009194.1|Pbr…	http://amigo.geneontology.org/amigo/term/GO:0005794
response to chitin	Gene Ontology	GO:0010200	28	129	6.74162e-08	7.65848e-06	Pbr012970.1|Pbr003873.1|Pbr002230.1|Pbr025748.1|Pbr019494.1|Pbr023902.1|Pbr030208.1|Pbr033062.1|Pbr025038.1|Pbr005151.1|Pbr033995.1|Pbr037640.1|Pbr031922.1|Pbr030553.1|Pbr000435.1|Pbr000355.1|Pbr022832.1|Pbr025360.1|Pbr038280.1|Pbr007873.1|Pbr020962.2|Pbr018918.1|Pbr017391.1|Pbr008748.1|Pbr010331.1|Pbr036688.1|Pbr015697.1|Pbr018923.1	http://amigo.geneontology.org/amigo/term/GO:0010200
FMN binding	Gene Ontology	GO:0010181	14	30	7.97891e-08	8.49754e-06	Pbr039602.1|Pbr001483.1|Pbr006154.1|Pbr036954.1|Pbr020116.1|Pbr018378.1|Pbr025247.1|Pbr017257.2|Pbr027531.1|Pbr027524.1|Pbr015644.1|Pbr000814.1|Pbr019324.2|Pbr027517.1	http://amigo.geneontology.org/amigo/term/GO:0010181
response to abscisic acid	Gene Ontology	GO:0009737	51	377	5.33361e-07	5.34616e-05	Pbr020374.4|Pbr026110.1|Pbr020412.1|Pbr024467.1|Pbr009562.1|Pbr041771.1|Pbr028045.1|Pbr025748.1|Pbr009002.1|Pbr019324.2|Pbr030208.1|Pbr026076.1|Pbr026326.1|Pbr024395.1|Pbr002105.1|Pbr035890.1|Pbr019673.1|Pbr020433.1|Pbr017385.1|Pbr007327.1|Pbr035719.1|Pbr042354.1|Pbr017484.1|Pbr017948.1|Pbr024123.1|Pbr041562.1|Pbr003624.1|Pbr007928.1|Pbr011514.1|Pbr026266.1|Pbr016817.1|Pbr021220.1|Pbr008077.1|Pbr…	http://amigo.geneontology.org/amigo/term/GO:0009737
defense response to bacterium, incompatible interaction	Gene Ontology	GO:0009816	15	43	5.74115e-07	5.42733e-05	Pbr042801.1|Pbr017006.1|Pbr004585.1|Pbr020412.1|Pbr021760.1|Pbr021406.1|Pbr031493.1|Pbr020433.1|Pbr016193.1|Pbr021768.2|Pbr022507.1|Pbr027952.1|Pbr020435.1|Pbr027953.1|Pbr021565.1	http://amigo.geneontology.org/amigo/term/GO:0009816
chloroplast stroma	Gene Ontology	GO:0009570	66	549	6.05161e-07	5.42733e-05	Pbr036711.1|Pbr012243.1|Pbr022197.1|Pbr041502.1|Pbr002790.1|Pbr025247.1|Pbr006668.1|Pbr040385.1|Pbr009073.1|Pbr011170.1|Pbr024102.1|Pbr033682.1|Pbr022699.1|Pbr029389.1|Pbr003646.4|Pbr030498.1|Pbr029498.2|Pbr007800.1|Pbr014991.1|Pbr034055.2|Pbr004577.2|Pbr016137.1|Pbr018861.1|Pbr025832.1|Pbr037840.1|Pbr011171.1|Pbr035637.1|Pbr000452.1|Pbr038269.1|Pbr015361.1|Pbr022534.1|Pbr022686.1|Pbr035721.1|Pbr…	http://amigo.geneontology.org/amigo/term/GO:0009570
oxylipin biosynthetic process	Gene Ontology	GO:0031408	10	17	1.18444e-06	0.000100914	Pbr004466.1|Pbr008731.1|Pbr020412.1|Pbr025111.1|Pbr020433.1|Pbr008729.1|Pbr012344.1|Pbr000814.1|Pbr008733.1|Pbr020435.1	http://amigo.geneontology.org/amigo/term/GO:0031408
flavonoid biosynthetic process	Gene Ontology	GO:0009813	11	23	1.64193e-06	0.000133231	Pbr004156.1|Pbr027910.1|Pbr021494.1|Pbr019464.1|Pbr027916.1|Pbr027917.1|Pbr027912.1|Pbr027911.1|Pbr013513.1|Pbr027907.1|Pbr021499.1	http://amigo.geneontology.org/amigo/term/GO:0009813
endoplasmic reticulum	Gene Ontology	GO:0005783	78	722	2.63547e-06	0.000204129	Pbr009194.1|Pbr013002.1|Pbr022197.1|Pbr032635.1|Pbr023072.1|Pbr019906.1|Pbr033329.1|Pbr008331.1|Pbr021557.1|Pbr019324.2|Pbr003073.1|Pbr032615.1|Pbr029127.1|Pbr027916.1|Pbr031427.1|Pbr027917.1|Pbr039984.3|Pbr017069.1|Pbr015593.1|Pbr009561.1|Pbr019936.1|Pbr028713.1|Pbr037174.1|Pbr016941.1|Pbr016094.1|Pbr028340.1|Pbr036366.1|Pbr019218.1|Pbr003609.1|Pbr013212.1|Pbr027910.1|Pbr031828.1|Pbr032991.1|Pbr…	http://amigo.geneontology.org/amigo/term/GO:0005783
jasmonic acid biosynthetic process	Gene Ontology	GO:0009695	11	26	4.18942e-06	0.000310382	Pbr004466.1|Pbr036926.1|Pbr000814.1|Pbr030638.1|Pbr020412.1|Pbr032991.1|Pbr036272.1|Pbr020433.1|Pbr027219.1|Pbr020435.1|Pbr030350.1	http://amigo.geneontology.org/amigo/term/GO:0009695
protein serine/threonine kinase activity	Gene Ontology	GO:0004674	44	339	8.01238e-06	0.000568879	Pbr030152.2|Pbr020374.4|Pbr039935.1|Pbr023072.1|Pbr029645.1|Pbr031383.1|Pbr016079.1|Pbr042644.1|Pbr000250.1|Pbr037966.1|Pbr004323.1|Pbr012092.1|Pbr027555.2|Pbr001322.2|Pbr028580.1|Pbr000248.1|Pbr040624.1|Pbr008539.1|Pbr005151.1|Pbr015473.1|Pbr015585.1|Pbr008137.1|Pbr041575.1|Pbr012235.1|Pbr009214.1|Pbr007491.1|Pbr000240.1|Pbr041064.1|Pbr040373.2|Pbr034970.1|Pbr030726.1|Pbr009423.1|Pbr000237.1|Pbr…	http://amigo.geneontology.org/amigo/term/GO:0004674
response to cold	Gene Ontology	GO:0009409	41	310	1.07834e-05	0.000734997	Pbr035833.1|Pbr041077.3|Pbr030806.1|Pbr026334.1|Pbr018708.1|Pbr028045.1|Pbr013702.1|Pbr033682.1|Pbr023902.1|Pbr007280.1|Pbr008539.1|Pbr019936.1|Pbr026076.1|Pbr013686.1|Pbr004391.1|Pbr026326.1|Pbr023331.1|Pbr033995.1|Pbr035163.1|Pbr025674.1|Pbr042354.1|Pbr035656.1|Pbr030553.1|Pbr023896.1|Pbr036442.1|Pbr018802.1|Pbr034832.1|Pbr007928.1|Pbr011514.1|Pbr026266.1|Pbr016817.1|Pbr025360.1|Pbr021220.1|Pbr…	http://amigo.geneontology.org/amigo/term/GO:0009409
defense response to bacterium	Gene Ontology	GO:0042742	42	324	1.30775e-05	0.000846161	Pbr038317.1|Pbr041077.3|Pbr016253.1|Pbr025247.1|Pbr013002.1|Pbr041303.1|Pbr031493.1|Pbr009073.1|Pbr031427.1|Pbr024238.1|Pbr015644.1|Pbr013686.1|Pbr017006.1|Pbr029058.1|Pbr034055.2|Pbr035753.1|Pbr027524.1|Pbr037640.1|Pbr013513.1|Pbr019916.1|Pbr021565.1|Pbr027462.1|Pbr001833.1|Pbr011400.1|Pbr038828.1|Pbr031102.1|Pbr026813.1|Pbr027531.1|Pbr026788.1|Pbr001483.1|Pbr031980.1|Pbr021406.1|Pbr034103.1|Pbr…	http://amigo.geneontology.org/amigo/term/GO:0042742
recognition of pollen	Gene Ontology	GO:0048544	12	37	1.41212e-05	0.000846161	Pbr030152.2|Pbr000240.1|Pbr041064.1|Pbr000248.1|Pbr000237.1|Pbr000246.9|Pbr039935.1|Pbr042642.1|Pbr042644.1|Pbr000250.1|Pbr037966.1|Pbr016801.1	http://amigo.geneontology.org/amigo/term/GO:0048544
auxin polar transport	Gene Ontology	GO:0009926	13	44	1.44006e-05	0.000846161	Pbr012348.1|Pbr028713.1|Pbr026789.1|Pbr022197.1|Pbr021494.1|Pbr011096.1|Pbr027916.1|Pbr027917.1|Pbr027912.1|Pbr027911.1|Pbr034537.1|Pbr027907.1|Pbr027910.1	http://amigo.geneontology.org/amigo/term/GO:0009926
oxidoreductase activity, acting on the CH-OH group of donors, NAD or NADP as acceptor	Gene Ontology	GO:0016616	13	44	1.44006e-05	0.000846161	Pbr019936.1|Pbr026289.1|Pbr017203.1|Pbr036442.1|Pbr004246.1|Pbr011062.1|Pbr042690.1|Pbr027407.1|Pbr036441.1|Pbr026612.1|Pbr035163.1|Pbr022905.1|Pbr011595.1	http://amigo.geneontology.org/amigo/term/GO:0016616
protein phosphatase inhibitor activity	Gene Ontology	GO:0004864	9	19	1.5602e-05	0.000886194	Pbr011997.1|Pbr015921.1|Pbr040352.1|Pbr012011.1|Pbr042259.1|Pbr012010.1|Pbr040351.1|Pbr012008.1|Pbr042268.1	http://amigo.geneontology.org/amigo/term/GO:0004864
response to salt stress	Gene Ontology	GO:0009651	43	340	1.77644e-05	0.000976466	Pbr041077.3|Pbr004709.2|Pbr034122.1|Pbr018708.1|Pbr026789.1|Pbr003073.1|Pbr028045.1|Pbr025748.1|Pbr026476.1|Pbr022507.1|Pbr024238.1|Pbr030806.1|Pbr041562.1|Pbr023331.1|Pbr003609.1|Pbr029127.1|Pbr008539.1|Pbr035163.1|Pbr007327.1|Pbr031980.1|Pbr042354.1|Pbr022783.2|Pbr006668.1|Pbr016193.1|Pbr030553.1|Pbr011400.1|Pbr038828.1|Pbr028517.1|Pbr007928.1|Pbr011514.1|Pbr026266.1|Pbr025360.1|Pbr021220.1|Pbr…	http://amigo.geneontology.org/amigo/term/GO:0009651
abscisic acid binding	Gene Ontology	GO:0010427	9	20	2.14832e-05	0.00114398	Pbr011997.1|Pbr015921.1|Pbr040352.1|Pbr012011.1|Pbr042259.1|Pbr012010.1|Pbr040351.1|Pbr012008.1|Pbr042268.1	http://amigo.geneontology.org/amigo/term/GO:0010427
regulation of anthocyanin biosynthetic process	Gene Ontology	GO:0031540	7	11	3.45221e-05	0.0017826	Pbr027910.1|Pbr021494.1|Pbr027916.1|Pbr027917.1|Pbr027912.1|Pbr027911.1|Pbr027907.1	http://amigo.geneontology.org/amigo/term/GO:0031540
vacuole	Gene Ontology	GO:0005773	63	598	4.58628e-05	0.00229853	Pbr009194.1|Pbr001968.1|Pbr019976.1|Pbr041194.3|Pbr010154.1|Pbr010151.1|Pbr041303.1|Pbr009073.1|Pbr013702.1|Pbr003148.1|Pbr000724.1|Pbr023174.1|Pbr016155.1|Pbr024238.1|Pbr010663.1|Pbr029422.1|Pbr014427.1|Pbr022397.1|Pbr024877.1|Pbr036458.1|Pbr019218.1|Pbr010660.1|Pbr042857.1|Pbr019791.1|Pbr010153.1|Pbr016419.1|Pbr035163.1|Pbr027681.1|Pbr021499.1|Pbr036476.1|Pbr012947.1|Pbr026789.1|Pbr031857.1|Pbr…	http://amigo.geneontology.org/amigo/term/GO:0005773
cell death	Gene Ontology	GO:0008219	10	29	4.7705e-05	0.00232255	Pbr004585.1|Pbr011062.1|Pbr008731.1|Pbr025111.1|Pbr008729.1|Pbr012344.1|Pbr019919.1|Pbr001352.2|Pbr008733.1|Pbr012024.1	http://amigo.geneontology.org/amigo/term/GO:0008219
protein ubiquitination	Gene Ontology	GO:0016567	53	479	5.72324e-05	0.002709	Pbr018393.1|Pbr039103.1|Pbr032635.1|Pbr016872.1|Pbr012125.1|Pbr030950.2|Pbr005744.1|Pbr021406.1|Pbr031493.1|Pbr014772.1|Pbr034739.1|Pbr022679.1|Pbr006235.1|Pbr005753.1|Pbr000840.1|Pbr020417.1|Pbr021037.1|Pbr020824.1|Pbr000060.1|Pbr002015.1|Pbr032869.1|Pbr026868.1|Pbr034103.1|Pbr033936.1|Pbr002436.1|Pbr022035.1|Pbr009224.1|Pbr010331.1|Pbr020703.1|Pbr020430.1|Pbr031857.1|Pbr032364.1|Pbr038828.1|Pbr…	http://amigo.geneontology.org/amigo/term/GO:0016567
chitinase activity	Gene Ontology	GO:0004568	9	24	6.72993e-05	0.00309941	Pbr034281.1|Pbr009765.1|Pbr009764.1|Pbr009785.1|Pbr018708.1|Pbr009781.1|Pbr009782.1|Pbr009768.1|Pbr007327.1	http://amigo.geneontology.org/amigo/term/GO:0004568
beta-amyrin synthase activity	Gene Ontology	GO:0042300	7	13	7.60419e-05	0.00332245	Pbr028523.1|Pbr036998.1|Pbr010994.2|Pbr035719.1|Pbr042779.1|Pbr037005.1|Pbr035726.1	http://amigo.geneontology.org/amigo/term/GO:0042300
somatic embryogenesis	Gene Ontology	GO:0010262	7	13	7.60419e-05	0.00332245	Pbr009765.1|Pbr009764.1|Pbr009785.1|Pbr009781.1|Pbr009782.1|Pbr009768.1|Pbr000381.1	http://amigo.geneontology.org/amigo/term/GO:0010262
endosome	Gene Ontology	GO:0005768	34	263	8.73271e-05	0.00372014	Pbr020014.1|Pbr016801.1|Pbr033456.2|Pbr022261.1|Pbr011561.1|Pbr010938.1|Pbr032868.1|Pbr008539.1|Pbr023799.1|Pbr012348.1|Pbr039742.1|Pbr036514.1|Pbr031828.1|Pbr040322.1|Pbr034078.1|Pbr029827.1|Pbr020117.1|Pbr031113.1|Pbr002447.1|Pbr011079.1|Pbr013977.1|Pbr037067.1|Pbr034092.1|Pbr037062.1|Pbr031783.1|Pbr040386.1|Pbr016941.1|Pbr020904.1|Pbr026537.2|Pbr015362.1|Pbr003834.1|Pbr038544.1|Pbr018457.1|Pbr…	http://amigo.geneontology.org/amigo/term/GO:0005768
response to jasmonic acid	Gene Ontology	GO:0009753	19	107	9.26204e-05	0.00384939	Pbr004466.1|Pbr034281.1|Pbr027910.1|Pbr021494.1|Pbr007327.1|Pbr020412.1|Pbr040357.1|Pbr011400.1|Pbr027706.1|Pbr027916.1|Pbr020433.1|Pbr015495.1|Pbr027917.1|Pbr027912.1|Pbr027911.1|Pbr020435.1|Pbr012024.1|Pbr027907.1|Pbr029279.1	http://amigo.geneontology.org/amigo/term/GO:0009753
hydrogen peroxide biosynthetic process	Gene Ontology	GO:0050665	6	9	0.000107034	0.00410753	Pbr039602.1|Pbr025247.1|Pbr027517.1|Pbr001483.1|Pbr027531.1|Pbr027524.1	http://amigo.geneontology.org/amigo/term/GO:0050665
leaf senescence	Gene Ontology	GO:0010150	18	99	0.000107798	0.00410753	Pbr029791.1|Pbr041562.1|Pbr026326.1|Pbr026813.1|Pbr010357.1|Pbr009228.1|Pbr036391.1|Pbr009751.1|Pbr034239.4|Pbr015412.1|Pbr041515.1|Pbr020450.1|Pbr031980.1|Pbr013513.1|Pbr027952.1|Pbr029956.1|Pbr027953.1|Pbr029279.1	http://amigo.geneontology.org/amigo/term/GO:0010150
triterpenoid biosynthetic process	Gene Ontology	GO:0016104	7	14	0.000108473	0.00410753	Pbr028523.1|Pbr036998.1|Pbr010994.2|Pbr035719.1|Pbr042779.1|Pbr037005.1|Pbr035726.1	http://amigo.geneontology.org/amigo/term/GO:0016104
lanosterol synthase activity	Gene Ontology	GO:0000250	7	14	0.000108473	0.00410753	Pbr028523.1|Pbr036998.1|Pbr010994.2|Pbr035719.1|Pbr042779.1|Pbr037005.1|Pbr035726.1	http://amigo.geneontology.org/amigo/term/GO:0000250
calmodulin binding	Gene Ontology	GO:0005516	25	169	0.000114331	0.0042352	Pbr030152.2|Pbr008745.1|Pbr013606.1|Pbr007330.1|Pbr016118.1|Pbr042644.1|Pbr000250.1|Pbr013608.1|Pbr001322.2|Pbr024238.1|Pbr037966.1|Pbr000248.1|Pbr008484.1|Pbr020379.1|Pbr033632.1|Pbr037640.1|Pbr042642.1|Pbr000240.1|Pbr041064.1|Pbr031102.1|Pbr000237.1|Pbr000246.9|Pbr007396.1|Pbr025900.1|Pbr011500.1	http://amigo.geneontology.org/amigo/term/GO:0005516
zinc ion binding	Gene Ontology	GO:0008270	57	545	0.00012263	0.004446	Pbr013136.1|Pbr031322.1|Pbr004709.2|Pbr023181.1|Pbr002910.1|Pbr030950.2|Pbr027458.1|Pbr042753.1|Pbr013436.1|Pbr017350.1|Pbr042541.1|Pbr022095.1|Pbr026780.1|Pbr001375.1|Pbr024238.1|Pbr022197.1|Pbr015644.1|Pbr029865.1|Pbr026914.1|Pbr023331.1|Pbr025394.1|Pbr024395.1|Pbr022679.1|Pbr022881.1|Pbr031035.1|Pbr019366.1|Pbr038828.1|Pbr006668.1|Pbr031165.1|Pbr017484.1|Pbr017948.1|Pbr040024.1|Pbr013317.1|Pbr…	http://amigo.geneontology.org/amigo/term/GO:0008270
response to bacterium	Gene Ontology	GO:0009617	19	110	0.000127568	0.00452868	Pbr036926.1|Pbr009782.1|Pbr009765.1|Pbr022197.1|Pbr009764.1|Pbr032364.1|Pbr009785.1|Pbr009781.1|Pbr041303.1|Pbr036272.1|Pbr009768.1|Pbr015755.1|Pbr037640.1|Pbr027219.1|Pbr013513.1|Pbr026788.1|Pbr027952.1|Pbr027953.1|Pbr030350.1	http://amigo.geneontology.org/amigo/term/GO:0009617
defense response	Gene Ontology	GO:0006952	30	226	0.000145878	0.00507299	Pbr038317.1|Pbr011997.1|Pbr016498.1|Pbr012011.1|Pbr042259.1|Pbr012010.1|Pbr035059.4|Pbr004466.1|Pbr001066.1|Pbr040352.1|Pbr035753.1|Pbr020433.1|Pbr035719.1|Pbr041858.1|Pbr026813.1|Pbr030796.1|Pbr010331.1|Pbr042268.1|Pbr016253.1|Pbr038271.1|Pbr018768.1|Pbr030542.1|Pbr020412.1|Pbr037815.1|Pbr019794.2|Pbr040351.1|Pbr020435.1|Pbr012008.1|Pbr025354.1|Pbr035726.1	http://amigo.geneontology.org/amigo/term/GO:0006952
ubiquitin-protein transferase activity	Gene Ontology	GO:0004842	32	249	0.000152759	0.00520604	Pbr018393.1|Pbr039103.1|Pbr032635.1|Pbr030950.2|Pbr005744.1|Pbr032353.1|Pbr022679.1|Pbr037710.1|Pbr033936.1|Pbr025038.1|Pbr032869.1|Pbr026868.1|Pbr034103.1|Pbr006235.1|Pbr029889.2|Pbr022035.1|Pbr009224.1|Pbr014329.2|Pbr037709.1|Pbr034739.1|Pbr023807.1|Pbr030060.1|Pbr022832.1|Pbr026878.1|Pbr009901.2|Pbr039346.1|Pbr029886.1|Pbr027410.1|Pbr014709.1|Pbr025299.1|Pbr010049.3|Pbr010331.1	http://amigo.geneontology.org/amigo/term/GO:0004842
protein targeting to chloroplast	Gene Ontology	GO:0045036	8	21	0.000156767	0.00523787	Pbr010580.1|Pbr003097.1|Pbr034075.1|Pbr035552.2|Pbr034095.1|Pbr031631.1|Pbr036546.1|Pbr036476.1	http://amigo.geneontology.org/amigo/term/GO:0045036
signaling receptor activity	Gene Ontology	GO:0038023	11	43	0.000192312	0.00630193	Pbr036458.1|Pbr011997.1|Pbr015921.1|Pbr040352.1|Pbr012011.1|Pbr042259.1|Pbr012010.1|Pbr040351.1|Pbr011753.1|Pbr012008.1|Pbr042268.1	http://amigo.geneontology.org/amigo/term/GO:0038023
response to fungus	Gene Ontology	GO:0009620	17	97	0.000243187	0.00779777	Pbr004466.1|Pbr028796.1|Pbr017948.1|Pbr022197.1|Pbr026334.1|Pbr024395.1|Pbr029058.1|Pbr026813.1|Pbr007928.1|Pbr027706.1|Pbr015755.1|Pbr003281.1|Pbr035719.1|Pbr013513.1|Pbr022783.2|Pbr014328.1|Pbr035726.1	http://amigo.geneontology.org/amigo/term/GO:0009620
copper ion binding	Gene Ontology	GO:0005507	24	168	0.000247112	0.00779777	Pbr022197.1|Pbr042101.1|Pbr037487.1|Pbr022812.1|Pbr001375.1|Pbr022534.1|Pbr012398.1|Pbr017951.1|Pbr040693.1|Pbr012397.1|Pbr034710.1|Pbr005384.1|Pbr024725.2|Pbr012396.1|Pbr022686.1|Pbr041924.1|Pbr029791.1|Pbr016817.1|Pbr026512.1|Pbr009132.1|Pbr034933.2|Pbr011062.1|Pbr040918.1|Pbr003293.1	http://amigo.geneontology.org/amigo/term/GO:0005507
membrane	Gene Ontology	GO:0016020	65	666	0.000258167	0.00799849	Pbr028597.3|Pbr008731.1|Pbr032635.1|Pbr036441.1|Pbr016801.1|Pbr001692.2|Pbr025111.1|Pbr008729.1|Pbr012344.1|Pbr032757.1|Pbr026476.1|Pbr019707.1|Pbr035059.4|Pbr019976.1|Pbr014361.1|Pbr042801.1|Pbr013266.1|Pbr013683.1|Pbr037816.1|Pbr004585.1|Pbr003609.1|Pbr036514.1|Pbr002105.1|Pbr022679.1|Pbr008350.1|Pbr008098.1|Pbr028177.1|Pbr020266.1|Pbr019885.1|Pbr034864.1|Pbr034185.2|Pbr040024.1|Pbr025968.1|Pbr…	http://amigo.geneontology.org/amigo/term/GO:0016020
negative regulation of ethylene-activated signaling pathway	Gene Ontology	GO:0010105	7	17	0.00027777	0.00845213	Pbr030208.1|Pbr017391.1|Pbr023072.1|Pbr038280.1|Pbr004323.1|Pbr027952.1|Pbr027953.1	http://amigo.geneontology.org/amigo/term/GO:0010105
acylglycerol lipase activity	Gene Ontology	GO:0047372	5	7	0.000333163	0.00967376	Pbr008729.1|Pbr008733.1|Pbr008731.1|Pbr012344.1|Pbr025111.1	http://amigo.geneontology.org/amigo/term/GO:0047372
positive regulation of long-day photoperiodism, flowering	Gene Ontology	GO:0048578	5	7	0.000333163	0.00967376	Pbr022507.1|Pbr027173.1|Pbr022812.1|Pbr025674.1|Pbr016193.1	http://amigo.geneontology.org/amigo/term/GO:0048578
monooxygenase activity	Gene Ontology	GO:0004497	14	72	0.000334948	0.00967376	Pbr040996.1|Pbr023100.1|Pbr013177.1|Pbr020110.1|Pbr036366.1|Pbr017446.1|Pbr012107.1|Pbr027321.1|Pbr031335.1|Pbr005969.1|Pbr019906.1|Pbr020114.1|Pbr020052.1|Pbr027391.1	http://amigo.geneontology.org/amigo/term/GO:0004497
response to karrikin	Gene Ontology	GO:0080167	18	111	0.00037512	0.0106534	Pbr019936.1|Pbr026289.1|Pbr013138.1|Pbr022197.1|Pbr036442.1|Pbr014236.1|Pbr029430.1|Pbr027173.1|Pbr030060.1|Pbr026788.1|Pbr017196.1|Pbr018957.1|Pbr002584.2|Pbr025674.1|Pbr035059.4|Pbr003067.1|Pbr032528.1|Pbr040624.1	http://amigo.geneontology.org/amigo/term/GO:0080167
chloroplast envelope	Gene Ontology	GO:0009941	51	496	0.000388637	0.0108564	Pbr012243.1|Pbr005758.2|Pbr028137.1|Pbr039412.1|Pbr027821.1|Pbr006668.1|Pbr024737.1|Pbr003935.1|Pbr033682.1|Pbr022699.1|Pbr002625.1|Pbr004466.1|Pbr003366.1|Pbr034075.1|Pbr004468.1|Pbr023174.1|Pbr029498.2|Pbr028231.1|Pbr034055.2|Pbr041981.1|Pbr027203.1|Pbr027967.1|Pbr036476.1|Pbr002395.1|Pbr002447.1|Pbr026789.1|Pbr028517.1|Pbr007800.1|Pbr022686.1|Pbr027462.1|Pbr040695.1|Pbr042862.1|Pbr041170.1|Pbr…	http://amigo.geneontology.org/amigo/term/GO:0009941
circadian rhythm	Gene Ontology	GO:0007623	17	102	0.00040799	0.0111945	Pbr003646.4|Pbr024073.1|Pbr002411.1|Pbr012787.1|Pbr002327.1|Pbr012125.1|Pbr027173.1|Pbr030694.1|Pbr032991.1|Pbr010904.1|Pbr003852.1|Pbr041738.1|Pbr025674.1|Pbr012635.1|Pbr035163.1|Pbr039796.1|Pbr018943.1	http://amigo.geneontology.org/amigo/term/GO:0007623
protein transmembrane transporter activity	Gene Ontology	GO:0008320	8	25	0.00041388	0.0111945	Pbr028231.1|Pbr016094.1|Pbr021557.1|Pbr021532.1|Pbr033070.2|Pbr013052.1|Pbr015260.1|Pbr026362.1	http://amigo.geneontology.org/amigo/term/GO:0008320
protein phosphorylation	Gene Ontology	GO:0006468	72	774	0.000444558	0.0117961	Pbr030152.2|Pbr038317.1|Pbr013136.1|Pbr025509.2|Pbr039935.1|Pbr015473.1|Pbr020316.1|Pbr016253.1|Pbr012660.1|Pbr031383.1|Pbr012149.1|Pbr042644.1|Pbr000250.1|Pbr037966.1|Pbr030868.1|Pbr012092.1|Pbr042801.1|Pbr033839.1|Pbr028580.1|Pbr010759.1|Pbr000248.1|Pbr004872.1|Pbr040624.1|Pbr040289.1|Pbr005151.1|Pbr019705.1|Pbr035163.1|Pbr015585.1|Pbr008137.1|Pbr005955.1|Pbr041575.1|Pbr041775.1|Pbr009423.1|Pbr…	http://amigo.geneontology.org/amigo/term/GO:0006468
trans-Golgi network	Gene Ontology	GO:0005802	31	255	0.000455591	0.0117961	Pbr020014.1|Pbr016801.1|Pbr033456.2|Pbr022261.1|Pbr018127.1|Pbr040386.1|Pbr000287.1|Pbr036514.1|Pbr031828.1|Pbr040322.1|Pbr034078.1|Pbr029827.1|Pbr020117.1|Pbr007376.1|Pbr041814.2|Pbr002447.1|Pbr011079.1|Pbr013977.1|Pbr037067.1|Pbr034092.1|Pbr037062.1|Pbr035719.1|Pbr031783.1|Pbr010938.1|Pbr020904.1|Pbr026537.2|Pbr037942.1|Pbr040982.1|Pbr018457.1|Pbr006517.1|Pbr035726.1	http://amigo.geneontology.org/amigo/term/GO:0005802
immune response	Gene Ontology	GO:0006955	6	13	0.00047658	0.0117961	Pbr042801.1|Pbr020879.2|Pbr011062.1|Pbr035753.1|Pbr009132.1|Pbr013805.1	http://amigo.geneontology.org/amigo/term/GO:0006955
phospholipase activity	Gene Ontology	GO:0004620	7	19	0.000477658	0.0117961	Pbr009798.1|Pbr008731.1|Pbr025111.1|Pbr008729.1|Pbr012344.1|Pbr002105.1|Pbr008733.1	http://amigo.geneontology.org/amigo/term/GO:0004620
auxin biosynthetic process	Gene Ontology	GO:0009851	7	19	0.000477658	0.0117961	Pbr036926.1|Pbr022197.1|Pbr032947.1|Pbr036272.1|Pbr027219.1|Pbr012635.1|Pbr030350.1	http://amigo.geneontology.org/amigo/term/GO:0009851
serine-type peptidase activity	Gene Ontology	GO:0008236	7	19	0.000477658	0.0117961	Pbr005321.2|Pbr013590.1|Pbr029422.1|Pbr037686.1|Pbr001596.1|Pbr037703.1|Pbr005430.1	http://amigo.geneontology.org/amigo/term/GO:0008236
negative regulation of defense response	Gene Ontology	GO:0031348	8	26	0.00051448	0.0125239	Pbr009631.1|Pbr000060.1|Pbr000840.1|Pbr018227.1|Pbr035719.1|Pbr027952.1|Pbr027953.1|Pbr035726.1	http://amigo.geneontology.org/amigo/term/GO:0031348
identical protein binding	Gene Ontology	GO:0042802	24	178	0.000524475	0.0125874	Pbr039581.1|Pbr025111.1|Pbr021406.1|Pbr008729.1|Pbr012344.1|Pbr020101.1|Pbr030868.1|Pbr034967.1|Pbr008731.1|Pbr005151.1|Pbr008137.1|Pbr029366.1|Pbr002447.1|Pbr034970.1|Pbr008733.1|Pbr026761.1|Pbr031493.1|Pbr022774.1|Pbr013138.1|Pbr034049.1|Pbr005419.1|Pbr020834.1|Pbr000513.1|Pbr013461.1	http://amigo.geneontology.org/amigo/term/GO:0042802
response to water deprivation	Gene Ontology	GO:0009414	33	282	0.000559072	0.0131505	Pbr035833.1|Pbr030806.1|Pbr024395.1|Pbr026789.1|Pbr041771.1|Pbr028045.1|Pbr025748.1|Pbr022507.1|Pbr025299.1|Pbr026326.1|Pbr023331.1|Pbr024467.1|Pbr008077.1|Pbr035753.1|Pbr035163.1|Pbr017590.1|Pbr016193.1|Pbr017948.1|Pbr030553.1|Pbr023807.1|Pbr010073.1|Pbr011514.1|Pbr026266.1|Pbr025360.1|Pbr021220.1|Pbr032528.1|Pbr027978.1|Pbr035883.1|Pbr042907.1|Pbr005419.1|Pbr026336.1|Pbr019804.1|Pbr010331.1	http://amigo.geneontology.org/amigo/term/GO:0009414
GTPase activity	Gene Ontology	GO:0003924	24	179	0.000563371	0.0131505	Pbr026110.1|Pbr001824.1|Pbr031821.1|Pbr002036.1|Pbr017350.1|Pbr023799.1|Pbr034075.1|Pbr035936.1|Pbr034660.3|Pbr017385.1|Pbr028019.1|Pbr007083.1|Pbr004180.1|Pbr023296.1|Pbr019919.1|Pbr009002.1|Pbr016941.1|Pbr034095.1|Pbr028895.1|Pbr003834.1|Pbr033702.1|Pbr035009.1|Pbr019379.1|Pbr016911.1	http://amigo.geneontology.org/amigo/term/GO:0003924
lipase activity	Gene Ontology	GO:0016298	10	42	0.000605037	0.0139322	Pbr028095.1|Pbr029058.1|Pbr008731.1|Pbr025111.1|Pbr008729.1|Pbr012344.1|Pbr005873.1|Pbr008733.1|Pbr027952.1|Pbr027953.1	http://amigo.geneontology.org/amigo/term/GO:0016298
mRNA binding	Gene Ontology	GO:0003729	77	855	0.000682318	0.0155023	Pbr015979.1|Pbr023790.1|Pbr005758.2|Pbr029844.1|Pbr030179.1|Pbr014210.1|Pbr025247.1|Pbr029177.1|Pbr029173.1|Pbr018392.1|Pbr025135.1|Pbr042889.1|Pbr001824.1|Pbr024098.1|Pbr003675.1|Pbr027519.1|Pbr006778.1|Pbr029389.1|Pbr000581.1|Pbr041682.1|Pbr022871.1|Pbr016532.1|Pbr033471.1|Pbr023331.1|Pbr033113.1|Pbr014991.1|Pbr009470.1|Pbr024618.1|Pbr035163.1|Pbr038247.1|Pbr038828.1|Pbr028019.1|Pbr010694.1|Pbr…	http://amigo.geneontology.org/amigo/term/GO:0003729
cell wall	Gene Ontology	GO:0005618	37	337	0.000796598	0.0178606	Pbr034857.2|Pbr006912.1|Pbr012947.1|Pbr041771.1|Pbr017350.1|Pbr017187.1|Pbr031857.1|Pbr023174.1|Pbr016473.1|Pbr009765.1|Pbr020821.1|Pbr009764.1|Pbr016474.1|Pbr009768.1|Pbr007327.1|Pbr014305.1|Pbr021565.1|Pbr000452.1|Pbr033548.2|Pbr026323.1|Pbr032364.1|Pbr009781.1|Pbr029791.1|Pbr009782.1|Pbr032373.1|Pbr034281.1|Pbr007394.1|Pbr010580.1|Pbr025787.1|Pbr031946.1|Pbr035936.1|Pbr009785.1|Pbr007374.1|Pbr…	http://amigo.geneontology.org/amigo/term/GO:0005618
lateral root formation	Gene Ontology	GO:0010311	11	53	0.000887398	0.019638	Pbr012348.1|Pbr022197.1|Pbr038548.1|Pbr027725.1|Pbr020412.1|Pbr018463.1|Pbr020433.1|Pbr010049.3|Pbr004413.1|Pbr039346.1|Pbr020435.1	http://amigo.geneontology.org/amigo/term/GO:0010311
plant-type vacuole membrane	Gene Ontology	GO:0009705	17	111	0.000951535	0.0207874	Pbr026789.1|Pbr013686.1|Pbr027910.1|Pbr021494.1|Pbr027916.1|Pbr032070.1|Pbr003243.3|Pbr001677.1|Pbr024238.1|Pbr003103.1|Pbr013702.1|Pbr027917.1|Pbr030493.1|Pbr027911.1|Pbr027907.1|Pbr027912.1|Pbr005950.1	http://amigo.geneontology.org/amigo/term/GO:0009705
lipid droplet	Gene Ontology	GO:0005811	7	22	0.00097576	0.0210468	Pbr028523.1|Pbr036998.1|Pbr010994.2|Pbr035719.1|Pbr042779.1|Pbr037005.1|Pbr035726.1	http://amigo.geneontology.org/amigo/term/GO:0005811
oxidation-reduction process	Gene Ontology	GO:0055114	49	494	0.00101738	0.0215946	Pbr010712.1|Pbr001968.1|Pbr009698.1|Pbr005871.1|Pbr004246.1|Pbr037815.1|Pbr032947.1|Pbr025247.1|Pbr017257.2|Pbr040385.1|Pbr017824.1|Pbr000814.1|Pbr035059.4|Pbr004466.1|Pbr015644.1|Pbr003366.1|Pbr013177.1|Pbr041270.1|Pbr035890.1|Pbr027524.1|Pbr036441.1|Pbr026612.1|Pbr033377.1|Pbr005384.1|Pbr033376.1|Pbr036476.1|Pbr035656.1|Pbr020116.1|Pbr023100.1|Pbr027531.1|Pbr025114.1|Pbr001977.1|Pbr006726.1|Pbr…	http://amigo.geneontology.org/amigo/term/GO:0055114
oxaloacetate transmembrane transporter activity	Gene Ontology	GO:0015131	4	5	0.00103918	0.0215946	Pbr034701.1|Pbr032458.1|Pbr040700.1|Pbr004468.1	http://amigo.geneontology.org/amigo/term/GO:0015131
oxaloacetate transport	Gene Ontology	GO:0015729	4	5	0.00103918	0.0215946	Pbr034701.1|Pbr032458.1|Pbr040700.1|Pbr004468.1	http://amigo.geneontology.org/amigo/term/GO:0015729
response to ethylene	Gene Ontology	GO:0009723	16	102	0.00105963	0.0216444	Pbr012348.1|Pbr030208.1|Pbr001637.1|Pbr022197.1|Pbr027725.1|Pbr026326.1|Pbr016618.1|Pbr032947.1|Pbr007396.1|Pbr027706.1|Pbr013002.1|Pbr024739.1|Pbr038280.1|Pbr029279.1|Pbr012024.1|Pbr017391.1	http://amigo.geneontology.org/amigo/term/GO:0009723
oxidoreductase activity	Gene Ontology	GO:0016491	31	270	0.00106698	0.0216444	Pbr010712.1|Pbr022197.1|Pbr009698.1|Pbr005871.1|Pbr036441.1|Pbr025247.1|Pbr024737.1|Pbr000814.1|Pbr019324.2|Pbr022905.1|Pbr004466.1|Pbr039602.1|Pbr012398.1|Pbr017951.1|Pbr027524.1|Pbr035163.1|Pbr012397.1|Pbr014305.1|Pbr024725.2|Pbr012396.1|Pbr041924.1|Pbr027531.1|Pbr001483.1|Pbr038256.1|Pbr011595.1|Pbr003587.1|Pbr017203.1|Pbr042690.1|Pbr027517.1|Pbr035883.1|Pbr015644.1	http://amigo.geneontology.org/amigo/term/GO:0016491
defense response to other organism	Gene Ontology	GO:0098542	5	10	0.00109443	0.0219401	Pbr020114.1|Pbr019698.1|Pbr020110.1|Pbr005969.1|Pbr020052.1	http://amigo.geneontology.org/amigo/term/GO:0098542
cell wall macromolecule catabolic process	Gene Ontology	GO:0016998	6	16	0.00113146	0.0224187	Pbr009765.1|Pbr009764.1|Pbr009785.1|Pbr009768.1|Pbr009781.1|Pbr009782.1	http://amigo.geneontology.org/amigo/term/GO:0016998
hydrolase activity	Gene Ontology	GO:0016787	15	93	0.00116983	0.0229124	Pbr040024.1|Pbr008725.1|Pbr012499.1|Pbr040550.1|Pbr004243.1|Pbr019394.1|Pbr037829.1|Pbr030498.1|Pbr029975.1|Pbr032579.1|Pbr040549.1|Pbr007452.1|Pbr031713.2|Pbr020379.1|Pbr007328.3	http://amigo.geneontology.org/amigo/term/GO:0016787
vacuolar membrane	Gene Ontology	GO:0005774	44	434	0.0012092	0.0234146	Pbr009561.1|Pbr036514.1|Pbr015593.1|Pbr022343.1|Pbr011079.1|Pbr041303.1|Pbr016177.1|Pbr013702.1|Pbr017187.1|Pbr023174.1|Pbr001375.1|Pbr024238.1|Pbr004709.2|Pbr037174.1|Pbr003002.1|Pbr013686.1|Pbr003245.1|Pbr019218.1|Pbr042857.1|Pbr032991.1|Pbr019791.1|Pbr026912.1|Pbr004464.1|Pbr042106.1|Pbr006912.1|Pbr031113.1|Pbr014483.1|Pbr026789.1|Pbr026323.1|Pbr032364.1|Pbr012507.1|Pbr018098.1|Pbr039279.1|Pbr…	http://amigo.geneontology.org/amigo/term/GO:0005774
response to blue light	Gene Ontology	GO:0009637	10	47	0.00127622	0.0244345	Pbr040373.2|Pbr013317.1|Pbr012125.1|Pbr027173.1|Pbr024073.1|Pbr025674.1|Pbr004309.1|Pbr034537.1|Pbr009214.1|Pbr027555.2	http://amigo.geneontology.org/amigo/term/GO:0009637
thylakoid	Gene Ontology	GO:0009579	23	181	0.00138394	0.0262026	Pbr009194.1|Pbr012243.1|Pbr005758.2|Pbr030806.1|Pbr035721.1|Pbr033682.1|Pbr022699.1|Pbr004466.1|Pbr024943.2|Pbr042671.1|Pbr034055.2|Pbr014991.1|Pbr019936.1|Pbr002395.1|Pbr040794.1|Pbr036442.1|Pbr027203.1|Pbr041170.1|Pbr036224.1|Pbr030133.1|Pbr007280.1|Pbr003293.1|Pbr011006.1	http://amigo.geneontology.org/amigo/term/GO:0009579
protein exit from endoplasmic reticulum	Gene Ontology	GO:0032527	4	6	0.00165417	0.0306373	Pbr034739.1|Pbr012545.1|Pbr013541.1|Pbr032635.1	http://amigo.geneontology.org/amigo/term/GO:0032527
glycerol catabolic process	Gene Ontology	GO:0019563	4	6	0.00165417	0.0306373	Pbr026788.1|Pbr010709.1|Pbr011006.1|Pbr041170.1	http://amigo.geneontology.org/amigo/term/GO:0019563
Golgi medial cisterna	Gene Ontology	GO:0005797	10	49	0.00167526	0.0306373	Pbr026537.2|Pbr011079.1|Pbr036514.1|Pbr037067.1|Pbr022261.1|Pbr029827.1|Pbr037062.1|Pbr014147.1|Pbr018457.1|Pbr007680.1	http://amigo.geneontology.org/amigo/term/GO:0005797
nucleolus	Gene Ontology	GO:0005730	40	391	0.00169008	0.0306373	Pbr019134.1|Pbr015719.1|Pbr035646.1|Pbr016406.1|Pbr029173.1|Pbr032135.1|Pbr018064.1|Pbr037686.1|Pbr019494.1|Pbr026053.1|Pbr000283.1|Pbr032991.1|Pbr011097.1|Pbr007722.1|Pbr033327.1|Pbr012235.1|Pbr017484.1|Pbr012947.1|Pbr029177.1|Pbr002468.1|Pbr026323.1|Pbr025358.1|Pbr022899.1|Pbr040003.1|Pbr030455.1|Pbr015798.1|Pbr001596.1|Pbr006006.1|Pbr038797.1|Pbr025787.1|Pbr017340.1|Pbr034202.2|Pbr011227.2|Pbr…	http://amigo.geneontology.org/amigo/term/GO:0005730
negative regulation of transcription, DNA-templated	Gene Ontology	GO:0045892	21	162	0.00175448	0.0314699	Pbr015495.1|Pbr030208.1|Pbr025748.1|Pbr027978.1|Pbr025900.1|Pbr017391.1|Pbr041562.1|Pbr024467.1|Pbr031922.1|Pbr001637.1|Pbr003927.1|Pbr023691.1|Pbr010904.1|Pbr013715.1|Pbr039741.1|Pbr009221.1|Pbr038280.1|Pbr017590.1|Pbr022596.1|Pbr029366.1|Pbr013461.1	http://amigo.geneontology.org/amigo/term/GO:0045892
cuticle development	Gene Ontology	GO:0042335	7	25	0.00181248	0.0321715	Pbr019936.1|Pbr028833.1|Pbr028447.1|Pbr024395.1|Pbr036442.1|Pbr017948.1|Pbr010904.1	http://amigo.geneontology.org/amigo/term/GO:0042335
auxin-activated signaling pathway	Gene Ontology	GO:0009734	9	42	0.00211135	0.0370901	Pbr042894.1|Pbr021537.1|Pbr041077.3|Pbr019218.1|Pbr037712.1|Pbr027203.1|Pbr023296.1|Pbr012635.1|Pbr008550.1	http://amigo.geneontology.org/amigo/term/GO:0009734
regulation of transcription by RNA polymerase II	Gene Ontology	GO:0006357	17	121	0.00218242	0.0379474	Pbr030436.1|Pbr018585.1|Pbr025227.1|Pbr016941.1|Pbr002675.1|Pbr041026.1|Pbr034122.1|Pbr011227.2|Pbr000355.1|Pbr001637.1|Pbr002020.1|Pbr023602.1|Pbr005909.1|Pbr003391.1|Pbr034268.1|Pbr022596.1|Pbr009305.1	http://amigo.geneontology.org/amigo/term/GO:0006357
leaf morphogenesis	Gene Ontology	GO:0009965	11	61	0.00238264	0.0403017	Pbr029177.1|Pbr034202.2|Pbr026813.1|Pbr029173.1|Pbr011340.1|Pbr035700.1|Pbr000513.1|Pbr012351.1|Pbr003675.1|Pbr013578.1|Pbr019916.1	http://amigo.geneontology.org/amigo/term/GO:0009965
cellular response to DNA damage stimulus	Gene Ontology	GO:0006974	10	52	0.00245752	0.0403017	Pbr027507.1|Pbr015391.1|Pbr034463.1|Pbr034457.1|Pbr032897.1|Pbr010424.1|Pbr033682.1|Pbr010372.1|Pbr009951.1|Pbr030956.1	http://amigo.geneontology.org/amigo/term/GO:0006974
detection of calcium ion	Gene Ontology	GO:0005513	4	7	0.0024829	0.0403017	Pbr038805.1|Pbr013591.1|Pbr005429.1|Pbr031525.1	http://amigo.geneontology.org/amigo/term/GO:0005513
protein maturation	Gene Ontology	GO:0051604	4	7	0.0024829	0.0403017	Pbr014574.1|Pbr030261.1|Pbr013541.1|Pbr016963.1	http://amigo.geneontology.org/amigo/term/GO:0051604
malate transmembrane transport	Gene Ontology	GO:0071423	4	7	0.0024829	0.0403017	Pbr034701.1|Pbr032458.1|Pbr040700.1|Pbr004468.1	http://amigo.geneontology.org/amigo/term/GO:0071423
oxygen binding	Gene Ontology	GO:0019825	4	7	0.0024829	0.0403017	Pbr004466.1|Pbr029480.1|Pbr016474.1|Pbr016473.1	http://amigo.geneontology.org/amigo/term/GO:0019825
ubiquitin-dependent protein catabolic process	Gene Ontology	GO:0006511	32	299	0.00248338	0.0403017	Pbr039103.1|Pbr032635.1|Pbr012125.1|Pbr030950.2|Pbr032353.1|Pbr024073.1|Pbr012351.1|Pbr020379.1|Pbr037710.1|Pbr029889.2|Pbr022035.1|Pbr029125.1|Pbr037709.1|Pbr021537.1|Pbr029921.1|Pbr031857.1|Pbr027192.1|Pbr029026.1|Pbr041823.1|Pbr034739.1|Pbr009901.2|Pbr039346.1|Pbr016570.1|Pbr038589.1|Pbr035807.1|Pbr036485.1|Pbr010511.1|Pbr023323.3|Pbr037258.1|Pbr011340.1|Pbr010049.3|Pbr042865.1	http://amigo.geneontology.org/amigo/term/GO:0006511
seed maturation	Gene Ontology	GO:0010431	7	27	0.00262317	0.0421687	Pbr036711.1|Pbr021137.1|Pbr011514.1|Pbr026266.1|Pbr026336.1|Pbr013637.1|Pbr000381.1	http://amigo.geneontology.org/amigo/term/GO:0010431
intracellular anatomical structure	Gene Ontology	GO:0005622	17	124	0.00274385	0.0433325	Pbr002447.1|Pbr031857.1|Pbr001824.1|Pbr024467.1|Pbr013317.1|Pbr028231.1|Pbr032353.1|Pbr040003.1|Pbr018227.1|Pbr007356.1|Pbr030542.1|Pbr023902.1|Pbr037840.1|Pbr009527.1|Pbr025354.1|Pbr003097.1|Pbr009631.1	http://amigo.geneontology.org/amigo/term/GO:0005622
response to osmotic stress	Gene Ontology	GO:0006970	18	135	0.00274643	0.0433325	Pbr042894.1|Pbr024123.1|Pbr041077.3|Pbr001520.1|Pbr016099.1|Pbr013317.1|Pbr016872.1|Pbr040624.1|Pbr023807.1|Pbr035833.1|Pbr008539.1|Pbr021011.1|Pbr035163.1|Pbr021220.1|Pbr016118.1|Pbr000527.1|Pbr024238.1|Pbr003569.1	http://amigo.geneontology.org/amigo/term/GO:0006970
methyl indole-3-acetate esterase activity	Gene Ontology	GO:0080030	8	36	0.0030325	0.0474072	Pbr008725.1|Pbr012499.1|Pbr040550.1|Pbr004243.1|Pbr019394.1|Pbr029975.1|Pbr007452.1|Pbr040549.1	http://amigo.geneontology.org/amigo/term/GO:0080030
response to UV-B	Gene Ontology	GO:0010224	11	64	0.0033072	0.0512315	Pbr027911.1|Pbr021494.1|Pbr028335.3|Pbr011096.1|Pbr033995.1|Pbr027916.1|Pbr027917.1|Pbr027912.1|Pbr021643.1|Pbr027907.1|Pbr027910.1	http://amigo.geneontology.org/amigo/term/GO:0010224
negative regulation of programmed cell death	Gene Ontology	GO:0043069	5	14	0.00350375	0.0535415	Pbr035719.1|Pbr037815.1|Pbr024238.1|Pbr013002.1|Pbr035726.1	http://amigo.geneontology.org/amigo/term/GO:0043069
abscisic acid-activated signaling pathway	Gene Ontology	GO:0009738	14	95	0.00351916	0.0535415	Pbr011997.1|Pbr011500.1|Pbr015921.1|Pbr040352.1|Pbr012011.1|Pbr042259.1|Pbr012010.1|Pbr002105.1|Pbr019804.1|Pbr023296.1|Pbr040351.1|Pbr012008.1|Pbr042268.1|Pbr019919.1	http://amigo.geneontology.org/amigo/term/GO:0009738
malate transmembrane transporter activity	Gene Ontology	GO:0015140	4	8	0.00355777	0.0536498	Pbr034701.1|Pbr032458.1|Pbr040700.1|Pbr004468.1	http://amigo.geneontology.org/amigo/term/GO:0015140
embryo development ending in seed dormancy	Gene Ontology	GO:0009793	42	436	0.0036007	0.053821	Pbr009194.1|Pbr035833.1|Pbr035715.1|Pbr039103.1|Pbr007059.1|Pbr009671.1|Pbr027821.1|Pbr010329.1|Pbr030133.1|Pbr013702.1|Pbr016118.1|Pbr002625.1|Pbr008189.1|Pbr030868.1|Pbr032815.1|Pbr013686.1|Pbr035890.1|Pbr003479.1|Pbr019673.1|Pbr012617.2|Pbr006668.1|Pbr010846.1|Pbr013317.1|Pbr032070.1|Pbr028517.1|Pbr019966.1|Pbr028149.1|Pbr033236.1|Pbr012618.1|Pbr013052.1|Pbr007061.1|Pbr032135.1|Pbr029956.1|Pbr…	http://amigo.geneontology.org/amigo/term/GO:0009793
calcium ion binding	Gene Ontology	GO:0005509	26	234	0.0038323	0.0567846	Pbr026110.1|Pbr030806.1|Pbr037815.1|Pbr009073.1|Pbr031427.1|Pbr001322.2|Pbr031828.1|Pbr013591.1|Pbr028580.1|Pbr002059.1|Pbr019218.1|Pbr038805.1|Pbr017385.1|Pbr031525.1|Pbr002105.1|Pbr006551.2|Pbr001352.2|Pbr009002.1|Pbr038247.1|Pbr031438.1|Pbr034049.1|Pbr035018.1|Pbr011500.1|Pbr005429.1|Pbr012107.1|Pbr016137.1	http://amigo.geneontology.org/amigo/term/GO:0005509
innate immune response	Gene Ontology	GO:0045087	10	56	0.00392868	0.0577109	Pbr000248.1|Pbr005151.1|Pbr011340.1|Pbr035163.1|Pbr003281.1|Pbr000250.1|Pbr042644.1|Pbr000246.9|Pbr012351.1|Pbr037966.1	http://amigo.geneontology.org/amigo/term/GO:0045087
proton transmembrane transport	Gene Ontology	GO:1902600	9	47	0.00407854	0.0589959	Pbr031988.1|Pbr026789.1|Pbr040700.1|Pbr013686.1|Pbr034701.1|Pbr013702.1|Pbr032458.1|Pbr023174.1|Pbr011498.1	http://amigo.geneontology.org/amigo/term/GO:1902600
response to light stimulus	Gene Ontology	GO:0009416	23	199	0.0040854	0.0589959	Pbr008534.1|Pbr011753.1|Pbr004309.1|Pbr019936.1|Pbr028713.1|Pbr036458.1|Pbr026326.1|Pbr016474.1|Pbr036442.1|Pbr033995.1|Pbr002395.1|Pbr040996.1|Pbr013317.1|Pbr022686.1|Pbr012673.1|Pbr007498.1|Pbr003002.1|Pbr028833.1|Pbr013138.1|Pbr009902.1|Pbr004647.1|Pbr016817.1|Pbr016473.1	http://amigo.geneontology.org/amigo/term/GO:0009416
jasmonic acid mediated signaling pathway	Gene Ontology	GO:0009867	10	57	0.00438766	0.0628284	Pbr015495.1|Pbr021537.1|Pbr015921.1|Pbr025354.1|Pbr030542.1|Pbr035719.1|Pbr035726.1|Pbr042865.1|Pbr029366.1|Pbr013461.1	http://amigo.geneontology.org/amigo/term/GO:0009867
response to hypoxia	Gene Ontology	GO:0001666	8	39	0.00462886	0.0657299	Pbr024739.1|Pbr027952.1|Pbr016473.1|Pbr016474.1|Pbr021220.1|Pbr029480.1|Pbr013555.1|Pbr027953.1	http://amigo.geneontology.org/amigo/term/GO:0001666
root development	Gene Ontology	GO:0048364	20	166	0.00470477	0.0661676	Pbr004247.1|Pbr028713.1|Pbr040929.1|Pbr016941.1|Pbr038797.1|Pbr022197.1|Pbr039935.1|Pbr007491.1|Pbr009671.1|Pbr016618.1|Pbr020412.1|Pbr015362.1|Pbr026868.1|Pbr011561.1|Pbr031828.1|Pbr020433.1|Pbr026878.1|Pbr020435.1|Pbr022919.1|Pbr004709.2	http://amigo.geneontology.org/amigo/term/GO:0048364
structural constituent of ribosome	Gene Ontology	GO:0003735	28	263	0.00473735	0.0661676	Pbr033838.1|Pbr016015.1|Pbr007635.1|Pbr029173.1|Pbr042889.1|Pbr038833.1|Pbr002608.1|Pbr022871.1|Pbr009496.1|Pbr016028.1|Pbr014991.1|Pbr003479.1|Pbr009470.1|Pbr037331.1|Pbr029177.1|Pbr015284.2|Pbr026323.1|Pbr005301.1|Pbr034202.2|Pbr029497.2|Pbr014575.1|Pbr023941.1|Pbr029544.1|Pbr031819.1|Pbr023790.1|Pbr006940.1|Pbr014427.1|Pbr024618.1	http://amigo.geneontology.org/amigo/term/GO:0003735
response to oxidative stress	Gene Ontology	GO:0006979	29	276	0.0048456	0.0663969	Pbr013452.1|Pbr040551.1|Pbr004709.2|Pbr009562.1|Pbr028045.1|Pbr031383.1|Pbr037664.1|Pbr027917.1|Pbr019324.2|Pbr010663.1|Pbr027910.1|Pbr003624.1|Pbr026326.1|Pbr033995.1|Pbr003587.1|Pbr005384.1|Pbr022705.1|Pbr021494.1|Pbr008077.1|Pbr021643.1|Pbr027907.1|Pbr000687.1|Pbr025748.1|Pbr018035.2|Pbr015644.1|Pbr027916.1|Pbr012098.1|Pbr027912.1|Pbr027911.1	http://amigo.geneontology.org/amigo/term/GO:0006979
sulfate transport	Gene Ontology	GO:0008272	4	9	0.00490963	0.0663969	Pbr034701.1|Pbr032458.1|Pbr040700.1|Pbr012926.1	http://amigo.geneontology.org/amigo/term/GO:0008272
regulation of hydrogen peroxide metabolic process	Gene Ontology	GO:0010310	4	9	0.00490963	0.0663969	Pbr010904.1|Pbr038828.1|Pbr027952.1|Pbr027953.1	http://amigo.geneontology.org/amigo/term/GO:0010310
regulation of response to salt stress	Gene Ontology	GO:1901000	4	9	0.00490963	0.0663969	Pbr017948.1|Pbr030698.2|Pbr009221.1|Pbr024395.1	http://amigo.geneontology.org/amigo/term/GO:1901000
protein import into chloroplast stroma	Gene Ontology	GO:0045037	6	23	0.00512322	0.0687399	Pbr010580.1|Pbr041077.3|Pbr034095.1|Pbr028231.1|Pbr042862.1|Pbr034075.1	http://amigo.geneontology.org/amigo/term/GO:0045037
defense response to virus	Gene Ontology	GO:0051607	8	40	0.00528341	0.0703354	Pbr010357.1|Pbr008731.1|Pbr025111.1|Pbr008729.1|Pbr015412.1|Pbr012344.1|Pbr040028.1|Pbr008733.1	http://amigo.geneontology.org/amigo/term/GO:0051607
response to auxin	Gene Ontology	GO:0009733	26	242	0.00569139	0.0751793	Pbr022197.1|Pbr007550.1|Pbr027916.1|Pbr027917.1|Pbr029480.1|Pbr023902.1|Pbr016118.1|Pbr027910.1|Pbr012348.1|Pbr037712.1|Pbr029366.1|Pbr002447.1|Pbr021494.1|Pbr027725.1|Pbr030587.1|Pbr018494.1|Pbr032528.1|Pbr016941.1|Pbr027907.1|Pbr004156.1|Pbr042894.1|Pbr027912.1|Pbr027911.1|Pbr000513.1|Pbr034537.1|Pbr013461.1	http://amigo.geneontology.org/amigo/term/GO:0009733
fatty acid beta-oxidation	Gene Ontology	GO:0006635	7	32	0.00585743	0.0767774	Pbr022552.1|Pbr022506.1|Pbr009224.1|Pbr032991.1|Pbr042588.1|Pbr028209.1|Pbr026947.1	http://amigo.geneontology.org/amigo/term/GO:0006635
retrograde vesicle-mediated transport, Golgi to endoplasmic reticulum	Gene Ontology	GO:0006890	6	24	0.0061013	0.0793635	Pbr031821.1|Pbr028895.1|Pbr013541.1|Pbr034660.3|Pbr019103.1|Pbr011461.1	http://amigo.geneontology.org/amigo/term/GO:0006890
lipid metabolic process	Gene Ontology	GO:0006629	12	81	0.00637676	0.0822852	Pbr036711.1|Pbr031626.1|Pbr040196.1|Pbr008731.1|Pbr025111.1|Pbr024737.1|Pbr008729.1|Pbr012344.1|Pbr039799.1|Pbr013637.1|Pbr008733.1|Pbr032218.2	http://amigo.geneontology.org/amigo/term/GO:0006629
mitochondrial respiratory chain complex II, succinate dehydrogenase complex (ubiquinone)	Gene Ontology	GO:0005749	4	10	0.00656736	0.0822852	Pbr014305.1|Pbr021070.1|Pbr006845.1|Pbr017348.1	http://amigo.geneontology.org/amigo/term/GO:0005749
alcohol dehydrogenase (NAD+) activity	Gene Ontology	GO:0004022	4	10	0.00656736	0.0822852	Pbr042690.1|Pbr022905.1|Pbr017203.1|Pbr021220.1	http://amigo.geneontology.org/amigo/term/GO:0004022
cis-Golgi network	Gene Ontology	GO:0005801	4	10	0.00656736	0.0822852	Pbr026537.2|Pbr007680.1|Pbr025968.1|Pbr039984.3	http://amigo.geneontology.org/amigo/term/GO:0005801
inward rectifier potassium channel activity	Gene Ontology	GO:0005242	4	10	0.00656736	0.0822852	Pbr039581.1|Pbr013608.1|Pbr013606.1|Pbr032991.1	http://amigo.geneontology.org/amigo/term/GO:0005242
sulfate transmembrane transporter activity	Gene Ontology	GO:0015116	5	17	0.00688569	0.0850233	Pbr032316.2|Pbr034701.1|Pbr032458.1|Pbr040700.1|Pbr012926.1	http://amigo.geneontology.org/amigo/term/GO:0015116
hydroquinone:oxygen oxidoreductase activity	Gene Ontology	GO:0052716	5	17	0.00688569	0.0850233	Pbr041924.1|Pbr024725.2|Pbr012397.1|Pbr012396.1|Pbr012398.1	http://amigo.geneontology.org/amigo/term/GO:0052716
response to other organism	Gene Ontology	GO:0051707	6	25	0.00720846	0.0883684	Pbr023808.1|Pbr010357.1|Pbr015412.1|Pbr027952.1|Pbr012024.1|Pbr027953.1	http://amigo.geneontology.org/amigo/term/GO:0051707
endomembrane system	Gene Ontology	GO:0012505	15	116	0.00758869	0.0923652	Pbr034908.1|Pbr031821.1|Pbr033859.1|Pbr029168.1|Pbr028895.1|Pbr040322.1|Pbr008098.1|Pbr034660.3|Pbr030493.1|Pbr021643.1|Pbr035719.1|Pbr016941.1|Pbr019976.1|Pbr033329.1|Pbr035726.1	http://amigo.geneontology.org/amigo/term/GO:0012505
cytosolic small ribosomal subunit	Gene Ontology	GO:0022627	14	105	0.00769019	0.0929367	Pbr025787.1|Pbr029177.1|Pbr023941.1|Pbr029544.1|Pbr014927.1|Pbr012947.1|Pbr007635.1|Pbr022198.1|Pbr006940.1|Pbr029064.1|Pbr003479.1|Pbr014991.1|Pbr029173.1|Pbr029497.2	http://amigo.geneontology.org/amigo/term/GO:0022627
glycolytic process	Gene Ontology	GO:0006096	9	53	0.00806334	0.0934744	Pbr036711.1|Pbr016054.1|Pbr040695.1|Pbr041170.1|Pbr016817.1|Pbr011006.1|Pbr011138.1|Pbr013637.1|Pbr032451.1	http://amigo.geneontology.org/amigo/term/GO:0006096
endoplasmic reticulum to Golgi vesicle-mediated transport	Gene Ontology	GO:0006888	10	63	0.00809409	0.0934744	Pbr011670.1|Pbr028340.1|Pbr013541.1|Pbr012545.1|Pbr032615.1|Pbr039984.3|Pbr019103.1|Pbr011461.1|Pbr007680.1|Pbr034752.1	http://amigo.geneontology.org/amigo/term/GO:0006888
oxidative phosphorylation uncoupler activity	Gene Ontology	GO:0017077	3	5	0.00826409	0.0934744	Pbr034701.1|Pbr032458.1|Pbr040700.1	http://amigo.geneontology.org/amigo/term/GO:0017077
histone H4-K5 acetylation	Gene Ontology	GO:0043981	3	5	0.00826409	0.0934744	Pbr025358.1|Pbr011097.1|Pbr002747.1	http://amigo.geneontology.org/amigo/term/GO:0043981
ammonium transport	Gene Ontology	GO:0015696	3	5	0.00826409	0.0934744	Pbr042281.1|Pbr014248.1|Pbr000917.3	http://amigo.geneontology.org/amigo/term/GO:0015696
mitochondrial transport	Gene Ontology	GO:0006839	3	5	0.00826409	0.0934744	Pbr034701.1|Pbr032458.1|Pbr040700.1	http://amigo.geneontology.org/amigo/term/GO:0006839
regulation of mitochondrion organization	Gene Ontology	GO:0010821	3	5	0.00826409	0.0934744	Pbr009002.1|Pbr026110.1|Pbr017385.1	http://amigo.geneontology.org/amigo/term/GO:0010821
GID complex	Gene Ontology	GO:0034657	3	5	0.00826409	0.0934744	Pbr009901.2|Pbr037709.1|Pbr037710.1	http://amigo.geneontology.org/amigo/term/GO:0034657
fatty acid catabolic process	Gene Ontology	GO:0009062	3	5	0.00826409	0.0934744	Pbr028209.1|Pbr026947.1|Pbr042588.1	http://amigo.geneontology.org/amigo/term/GO:0009062
anthocyanin-containing compound biosynthetic process	Gene Ontology	GO:0009718	5	18	0.00839344	0.0934744	Pbr016473.1|Pbr016474.1|Pbr000869.1|Pbr007511.1|Pbr016398.1	http://amigo.geneontology.org/amigo/term/GO:0009718
protein storage vacuole	Gene Ontology	GO:0000326	4	11	0.00855752	0.0934744	Pbr036838.1|Pbr009194.1|Pbr017157.1|Pbr029279.1	http://amigo.geneontology.org/amigo/term/GO:0000326
protein K63-linked ubiquitination	Gene Ontology	GO:0070534	4	11	0.00855752	0.0934744	Pbr034051.1|Pbr010424.1|Pbr010372.1|Pbr015391.1	http://amigo.geneontology.org/amigo/term/GO:0070534
induced systemic resistance, jasmonic acid mediated signaling pathway	Gene Ontology	GO:0009864	4	11	0.00855752	0.0934744	Pbr011753.1|Pbr017391.1|Pbr038280.1|Pbr030208.1	http://amigo.geneontology.org/amigo/term/GO:0009864
postreplication repair	Gene Ontology	GO:0006301	4	11	0.00855752	0.0934744	Pbr034051.1|Pbr010424.1|Pbr010372.1|Pbr015391.1	http://amigo.geneontology.org/amigo/term/GO:0006301
small ribosomal subunit rRNA binding	Gene Ontology	GO:0070181	4	11	0.00855752	0.0934744	Pbr029177.1|Pbr033838.1|Pbr007635.1|Pbr029173.1	http://amigo.geneontology.org/amigo/term/GO:0070181
nucleoplasm	Gene Ontology	GO:0005654	12	85	0.00887463	0.0963208	Pbr017484.1|Pbr017340.1|Pbr034202.2|Pbr035715.1|Pbr011227.2|Pbr027173.1|Pbr010329.1|Pbr012861.1|Pbr025674.1|Pbr032135.1|Pbr015719.1|Pbr026613.1	http://amigo.geneontology.org/amigo/term/GO:0005654
protein homodimerization activity	Gene Ontology	GO:0042803	21	191	0.00964745	0.104046	Pbr040929.1|Pbr021037.1|Pbr006778.1|Pbr028447.1|Pbr023124.1|Pbr015921.1|Pbr003675.1|Pbr034078.1|Pbr033682.1|Pbr005151.1|Pbr014236.1|Pbr034092.1|Pbr035163.1|Pbr009751.1|Pbr021220.1|Pbr021643.1|Pbr014467.1|Pbr026362.1|Pbr009262.1|Pbr029366.1|Pbr013461.1	http://amigo.geneontology.org/amigo/term/GO:0042803
iron ion binding	Gene Ontology	GO:0005506	30	306	0.010028	0.106396	Pbr001968.1|Pbr015445.1|Pbr019906.1|Pbr009562.1|Pbr017824.1|Pbr024031.1|Pbr019707.1|Pbr023798.1|Pbr004466.1|Pbr023100.1|Pbr013177.1|Pbr036366.1|Pbr030261.1|Pbr005969.1|Pbr020114.1|Pbr004156.1|Pbr015218.1|Pbr040996.1|Pbr031335.1|Pbr020110.1|Pbr001977.1|Pbr015201.1|Pbr020266.1|Pbr014574.1|Pbr019698.1|Pbr022010.1|Pbr013138.1|Pbr021234.1|Pbr020052.1|Pbr017446.1	http://amigo.geneontology.org/amigo/term/GO:0005506
transferase activity, transferring glycosyl groups	Gene Ontology	GO:0016757	38	412	0.0100507	0.106396	Pbr028168.1|Pbr016399.1|Pbr033456.2|Pbr018127.1|Pbr028045.1|Pbr022917.2|Pbr027767.1|Pbr035941.2|Pbr007177.1|Pbr034078.1|Pbr022858.1|Pbr016096.1|Pbr037067.1|Pbr039969.1|Pbr041814.2|Pbr021700.1|Pbr026813.1|Pbr021708.1|Pbr000530.1|Pbr034092.1|Pbr037062.1|Pbr004259.1|Pbr040386.1|Pbr014513.1|Pbr020904.1|Pbr008798.1|Pbr021703.1|Pbr000683.1|Pbr031833.1|Pbr034639.1|Pbr030428.1|Pbr024075.1|Pbr026336.1|Pbr…	http://amigo.geneontology.org/amigo/term/GO:0016757
regulation of jasmonic acid mediated signaling pathway	Gene Ontology	GO:2000022	7	36	0.0100799	0.106396	Pbr027952.1|Pbr001276.1|Pbr021406.1|Pbr031493.1|Pbr037640.1|Pbr040357.1|Pbr027953.1	http://amigo.geneontology.org/amigo/term/GO:2000022
response to iron ion	Gene Ontology	GO:0010039	5	19	0.0101151	0.106396	Pbr020114.1|Pbr020052.1|Pbr020110.1|Pbr005969.1|Pbr039412.1	http://amigo.geneontology.org/amigo/term/GO:0010039
response to metal ion	Gene Ontology	GO:0010038	4	12	0.0109041	0.110599	Pbr034710.1|Pbr040693.1|Pbr003002.1|Pbr011062.1	http://amigo.geneontology.org/amigo/term/GO:0010038
lipid homeostasis	Gene Ontology	GO:0055088	4	12	0.0109041	0.110599	Pbr028095.1|Pbr022552.1|Pbr005873.1|Pbr022506.1	http://amigo.geneontology.org/amigo/term/GO:0055088
cell surface	Gene Ontology	GO:0009986	4	12	0.0109041	0.110599	Pbr012348.1|Pbr028713.1|Pbr030806.1|Pbr028580.1	http://amigo.geneontology.org/amigo/term/GO:0009986
respiratory chain complex II	Gene Ontology	GO:0045273	4	12	0.0109041	0.110599	Pbr014305.1|Pbr021070.1|Pbr006845.1|Pbr017348.1	http://amigo.geneontology.org/amigo/term/GO:0045273
tRNA wobble uridine modification	Gene Ontology	GO:0002098	4	12	0.0109041	0.110599	Pbr003624.1|Pbr033798.1|Pbr034630.1|Pbr033799.1	http://amigo.geneontology.org/amigo/term/GO:0002098
CoA-ligase activity	Gene Ontology	GO:0016405	4	12	0.0109041	0.110599	Pbr036926.1|Pbr036272.1|Pbr030350.1|Pbr027219.1	http://amigo.geneontology.org/amigo/term/GO:0016405
defense response to fungus	Gene Ontology	GO:0050832	21	194	0.0112079	0.112001	Pbr004466.1|Pbr024123.1|Pbr021011.1|Pbr003281.1|Pbr037815.1|Pbr029058.1|Pbr028762.3|Pbr026813.1|Pbr021537.1|Pbr016618.1|Pbr031493.1|Pbr009073.1|Pbr038805.1|Pbr021406.1|Pbr015798.1|Pbr003391.1|Pbr035719.1|Pbr035753.1|Pbr030950.2|Pbr019916.1|Pbr035726.1	http://amigo.geneontology.org/amigo/term/GO:0050832
lipid oxidation	Gene Ontology	GO:0034440	3	6	0.0118765	0.112001	Pbr020435.1|Pbr020412.1|Pbr020433.1	http://amigo.geneontology.org/amigo/term/GO:0034440
transpiration	Gene Ontology	GO:0010148	3	6	0.0118765	0.112001	Pbr035719.1|Pbr019916.1|Pbr035726.1	http://amigo.geneontology.org/amigo/term/GO:0010148
alanine-glyoxylate transaminase activity	Gene Ontology	GO:0008453	3	6	0.0118765	0.112001	Pbr026912.1|Pbr014600.1|Pbr029389.1	http://amigo.geneontology.org/amigo/term/GO:0008453
ammonium transmembrane transport	Gene Ontology	GO:0072488	3	6	0.0118765	0.112001	Pbr042281.1|Pbr014248.1|Pbr000917.3	http://amigo.geneontology.org/amigo/term/GO:0072488
regulation of auxin biosynthetic process	Gene Ontology	GO:0010600	3	6	0.0118765	0.112001	Pbr012635.1|Pbr032947.1|Pbr022197.1	http://amigo.geneontology.org/amigo/term/GO:0010600
UBC13-MMS2 complex	Gene Ontology	GO:0031372	3	6	0.0118765	0.112001	Pbr010372.1|Pbr010424.1|Pbr015391.1	http://amigo.geneontology.org/amigo/term/GO:0031372
inositol metabolic process	Gene Ontology	GO:0006020	3	6	0.0118765	0.112001	Pbr012543.1|Pbr004709.2|Pbr014516.1	http://amigo.geneontology.org/amigo/term/GO:0006020
regulation of plant-type hypersensitive response	Gene Ontology	GO:0010363	3	6	0.0118765	0.112001	Pbr035719.1|Pbr042541.1|Pbr035726.1	http://amigo.geneontology.org/amigo/term/GO:0010363
isopentenyl diphosphate biosynthetic process, mevalonate pathway	Gene Ontology	GO:0019287	3	6	0.0118765	0.112001	Pbr034045.1|Pbr032661.1|Pbr032638.1	http://amigo.geneontology.org/amigo/term/GO:0019287
positive regulation of defense response to insect	Gene Ontology	GO:1900367	3	6	0.0118765	0.112001	Pbr027952.1|Pbr027953.1|Pbr017951.1	http://amigo.geneontology.org/amigo/term/GO:1900367
response to salicylic acid	Gene Ontology	GO:0009751	13	100	0.0119359	0.112001	Pbr030046.1|Pbr027706.1|Pbr004585.1|Pbr029058.1|Pbr013002.1|Pbr013215.1|Pbr027953.1|Pbr007396.1|Pbr013513.1|Pbr027952.1|Pbr034103.1|Pbr037440.1|Pbr029279.1	http://amigo.geneontology.org/amigo/term/GO:0009751
GTP binding	Gene Ontology	GO:0005525	15	123	0.011999	0.112001	Pbr003097.1|Pbr026110.1|Pbr004180.1|Pbr035936.1|Pbr007083.1|Pbr019379.1|Pbr002036.1|Pbr023296.1|Pbr033702.1|Pbr019919.1|Pbr017385.1|Pbr028019.1|Pbr009002.1|Pbr016941.1|Pbr001824.1	http://amigo.geneontology.org/amigo/term/GO:0005525
response to nematode	Gene Ontology	GO:0009624	11	78	0.0120107	0.112001	Pbr012348.1|Pbr042281.1|Pbr000435.1|Pbr004468.1|Pbr034537.1|Pbr000917.3|Pbr007280.1|Pbr014248.1|Pbr030133.1|Pbr015697.1|Pbr024238.1	http://amigo.geneontology.org/amigo/term/GO:0009624
quercetin 3-O-glucosyltransferase activity	Gene Ontology	GO:0080043	9	57	0.0120283	0.112001	Pbr021703.1|Pbr014263.1|Pbr023808.1|Pbr016399.1|Pbr021708.1|Pbr000869.1|Pbr021700.1|Pbr016398.1|Pbr004259.1	http://amigo.geneontology.org/amigo/term/GO:0080043
nucleus organization	Gene Ontology	GO:0006997	4	13	0.0136283	0.124185	Pbr023124.1|Pbr034463.1|Pbr034457.1|Pbr029877.1	http://amigo.geneontology.org/amigo/term/GO:0006997
4-coumarate-CoA ligase activity	Gene Ontology	GO:0016207	4	13	0.0136283	0.124185	Pbr036926.1|Pbr036272.1|Pbr030350.1|Pbr027219.1	http://amigo.geneontology.org/amigo/term/GO:0016207
2 iron, 2 sulfur cluster binding	Gene Ontology	GO:0051537	4	13	0.0136283	0.124185	Pbr014574.1|Pbr030261.1|Pbr002748.1|Pbr018035.2	http://amigo.geneontology.org/amigo/term/GO:0051537
reductive pentose-phosphate cycle	Gene Ontology	GO:0019253	4	13	0.0136283	0.124185	Pbr030133.1|Pbr007280.1|Pbr011006.1|Pbr041170.1	http://amigo.geneontology.org/amigo/term/GO:0019253
ubiquitin conjugating enzyme activity	Gene Ontology	GO:0061631	8	49	0.0147765	0.133931	Pbr010424.1|Pbr015391.1|Pbr034051.1|Pbr032353.1|Pbr029889.2|Pbr009224.1|Pbr010372.1|Pbr020703.1	http://amigo.geneontology.org/amigo/term/GO:0061631
cellular response to water deprivation	Gene Ontology	GO:0042631	6	30	0.0149889	0.135138	Pbr026326.1|Pbr016872.1|Pbr018708.1|Pbr035142.1|Pbr027407.1|Pbr017590.1	http://amigo.geneontology.org/amigo/term/GO:0042631
host cell nucleus	Gene Ontology	GO:0042025	17	151	0.0152995	0.137212	Pbr030436.1|Pbr025227.1|Pbr016941.1|Pbr034122.1|Pbr015125.1|Pbr025394.1|Pbr041026.1|Pbr002020.1|Pbr002303.1|Pbr016406.1|Pbr012861.1|Pbr041485.1|Pbr035807.1|Pbr002163.1|Pbr000355.1|Pbr023458.2|Pbr031165.1	http://amigo.geneontology.org/amigo/term/GO:0042025
endocytosis	Gene Ontology	GO:0006897	7	40	0.0161741	0.141093	Pbr040373.2|Pbr020936.1|Pbr011075.1|Pbr032868.1|Pbr031113.1|Pbr009214.1|Pbr027555.2	http://amigo.geneontology.org/amigo/term/GO:0006897
regulation of transcription, DNA-templated	Gene Ontology	GO:0006355	102	1351	0.0162092	0.141093	Pbr002463.1|Pbr034122.1|Pbr024467.1|Pbr020201.1|Pbr015010.1|Pbr026780.1|Pbr023902.1|Pbr039741.1|Pbr030208.1|Pbr021011.1|Pbr034242.2|Pbr019494.1|Pbr019649.1|Pbr040028.1|Pbr012125.1|Pbr041738.1|Pbr012024.1|Pbr024123.1|Pbr041508.3|Pbr006773.2|Pbr038828.1|Pbr021137.1|Pbr028986.1|Pbr032528.1|Pbr038436.1|Pbr009262.1|Pbr024739.1|Pbr012635.1|Pbr016193.1|Pbr029794.1|Pbr011083.1|Pbr013461.1|Pbr001048.1|Pbr…	http://amigo.geneontology.org/amigo/term/GO:0006355
calcium:proton antiporter activity	Gene Ontology	GO:0015369	3	7	0.0162576	0.141093	Pbr003243.3|Pbr038247.1|Pbr030493.1	http://amigo.geneontology.org/amigo/term/GO:0015369
cellular potassium ion homeostasis	Gene Ontology	GO:0030007	3	7	0.0162576	0.141093	Pbr013591.1|Pbr005429.1|Pbr031525.1	http://amigo.geneontology.org/amigo/term/GO:0030007
G protein-coupled receptor activity	Gene Ontology	GO:0004930	3	7	0.0162576	0.141093	Pbr011753.1|Pbr034075.1|Pbr034095.1	http://amigo.geneontology.org/amigo/term/GO:0004930
TIM22 mitochondrial import inner membrane insertion complex	Gene Ontology	GO:0042721	3	7	0.0162576	0.141093	Pbr033070.2|Pbr013052.1|Pbr026362.1	http://amigo.geneontology.org/amigo/term/GO:0042721
ubiquitin protein ligase binding	Gene Ontology	GO:0031625	8	50	0.0163118	0.141093	Pbr034202.2|Pbr039103.1|Pbr032364.1|Pbr000248.1|Pbr000237.1|Pbr039935.1|Pbr042642.1|Pbr031857.1	http://amigo.geneontology.org/amigo/term/GO:0031625
regulation of meristem structural organization	Gene Ontology	GO:0009934	5	22	0.016692	0.142699	Pbr005419.1|Pbr029099.1|Pbr003597.1|Pbr017948.1|Pbr024395.1	http://amigo.geneontology.org/amigo/term/GO:0009934
chitin binding	Gene Ontology	GO:0008061	4	14	0.0167487	0.142699	Pbr034281.1|Pbr005151.1|Pbr007327.1|Pbr016347.1	http://amigo.geneontology.org/amigo/term/GO:0008061
inorganic diphosphatase activity	Gene Ontology	GO:0004427	4	14	0.0167487	0.142699	Pbr030046.1|Pbr026789.1|Pbr013215.1|Pbr034055.2	http://amigo.geneontology.org/amigo/term/GO:0004427
calcium ion transport	Gene Ontology	GO:0006816	6	31	0.0170524	0.143848	Pbr036458.1|Pbr034049.1|Pbr013606.1|Pbr030493.1|Pbr011753.1|Pbr013608.1	http://amigo.geneontology.org/amigo/term/GO:0006816
ribosomal large subunit assembly	Gene Ontology	GO:0000027	6	31	0.0170524	0.143848	Pbr023790.1|Pbr022871.1|Pbr009496.1|Pbr037331.1|Pbr022899.1|Pbr034202.2	http://amigo.geneontology.org/amigo/term/GO:0000027
cold acclimation	Gene Ontology	GO:0009631	8	51	0.0179589	0.149898	Pbr023331.1|Pbr034832.1|Pbr033995.1|Pbr037409.1|Pbr019464.1|Pbr022507.1|Pbr008539.1|Pbr016193.1	http://amigo.geneontology.org/amigo/term/GO:0009631
acid phosphatase activity	Gene Ontology	GO:0003993	7	41	0.0180335	0.149898	Pbr002447.1|Pbr009561.1|Pbr030923.2|Pbr033046.1|Pbr017730.1|Pbr030924.1|Pbr017785.1	http://amigo.geneontology.org/amigo/term/GO:0003993
cellulose biosynthetic process	Gene Ontology	GO:0030244	7	41	0.0180335	0.149898	Pbr011400.1|Pbr018127.1|Pbr028860.1|Pbr019464.1|Pbr007376.1|Pbr031783.1|Pbr041814.2	http://amigo.geneontology.org/amigo/term/GO:0030244
fatty acid biosynthetic process	Gene Ontology	GO:0006633	9	62	0.0188339	0.155791	Pbr019936.1|Pbr028833.1|Pbr019162.1|Pbr036442.1|Pbr003293.1|Pbr039566.1|Pbr037409.1|Pbr013637.1|Pbr003569.1	http://amigo.geneontology.org/amigo/term/GO:0006633
cell plate	Gene Ontology	GO:0009504	6	32	0.019303	0.157365	Pbr023124.1|Pbr007928.1|Pbr003834.1|Pbr031783.1|Pbr035719.1|Pbr035726.1	http://amigo.geneontology.org/amigo/term/GO:0009504
regulation of salicylic acid mediated signaling pathway	Gene Ontology	GO:2000031	5	23	0.0193935	0.157365	Pbr030046.1|Pbr001637.1|Pbr013215.1|Pbr027952.1|Pbr027953.1	http://amigo.geneontology.org/amigo/term/GO:2000031
UDP-glucosyltransferase activity	Gene Ontology	GO:0035251	5	23	0.0193935	0.157365	Pbr000869.1|Pbr016399.1|Pbr023808.1|Pbr036391.1|Pbr016398.1	http://amigo.geneontology.org/amigo/term/GO:0035251
intra-Golgi vesicle-mediated transport	Gene Ontology	GO:0006891	5	23	0.0193935	0.157365	Pbr011670.1|Pbr007680.1|Pbr028895.1|Pbr034660.3|Pbr031821.1	http://amigo.geneontology.org/amigo/term/GO:0006891
pyridoxal phosphate binding	Gene Ontology	GO:0030170	12	96	0.0197178	0.159238	Pbr022534.1|Pbr009228.1|Pbr004709.2|Pbr032201.1|Pbr026912.1|Pbr035142.1|Pbr041502.1|Pbr035641.3|Pbr014600.1|Pbr022812.1|Pbr022881.1|Pbr009132.1	http://amigo.geneontology.org/amigo/term/GO:0030170
phosphatase activity	Gene Ontology	GO:0016791	7	42	0.0200381	0.161061	Pbr042894.1|Pbr040024.1|Pbr021330.1|Pbr025112.1|Pbr006556.1|Pbr004313.1|Pbr039533.1	http://amigo.geneontology.org/amigo/term/GO:0016791
fructose 6-phosphate metabolic process	Gene Ontology	GO:0006002	4	15	0.0202807	0.162245	Pbr031946.1|Pbr011621.1|Pbr033748.1|Pbr032451.1	http://amigo.geneontology.org/amigo/term/GO:0006002
rRNA processing	Gene Ontology	GO:0006364	10	74	0.0205952	0.163699	Pbr006668.1|Pbr038797.1|Pbr011227.2|Pbr028517.1|Pbr022198.1|Pbr030455.1|Pbr026613.1|Pbr032135.1|Pbr026748.1|Pbr035009.1	http://amigo.geneontology.org/amigo/term/GO:0006364
ammonium transmembrane transporter activity	Gene Ontology	GO:0008519	3	8	0.0214231	0.163699	Pbr042281.1|Pbr014248.1|Pbr000917.3	http://amigo.geneontology.org/amigo/term/GO:0008519
chromocenter	Gene Ontology	GO:0010369	3	8	0.0214231	0.163699	Pbr034463.1|Pbr034457.1|Pbr003013.1	http://amigo.geneontology.org/amigo/term/GO:0010369
starch binding	Gene Ontology	GO:2001070	3	8	0.0214231	0.163699	Pbr003646.4|Pbr033748.1|Pbr011621.1	http://amigo.geneontology.org/amigo/term/GO:2001070
eukaryotic translation initiation factor 4F complex	Gene Ontology	GO:0016281	3	8	0.0214231	0.163699	Pbr033126.1|Pbr036500.1|Pbr024369.1	http://amigo.geneontology.org/amigo/term/GO:0016281
positive regulation of cell death	Gene Ontology	GO:0010942	3	8	0.0214231	0.163699	Pbr027952.1|Pbr038271.1|Pbr027953.1	http://amigo.geneontology.org/amigo/term/GO:0010942
peptidyl-diphthamide biosynthetic process from peptidyl-histidine	Gene Ontology	GO:0017183	3	8	0.0214231	0.163699	Pbr033798.1|Pbr034630.1|Pbr033799.1	http://amigo.geneontology.org/amigo/term/GO:0017183
glutamate metabolic process	Gene Ontology	GO:0006536	3	8	0.0214231	0.163699	Pbr009228.1|Pbr004709.2|Pbr022812.1	http://amigo.geneontology.org/amigo/term/GO:0006536
mitotic chromosome condensation	Gene Ontology	GO:0007076	3	8	0.0214231	0.163699	Pbr012617.2|Pbr012618.1|Pbr027400.1	http://amigo.geneontology.org/amigo/term/GO:0007076
phosphatidylinositol-4,5-bisphosphate binding	Gene Ontology	GO:0005546	3	8	0.0214231	0.163699	Pbr021760.1|Pbr002105.1|Pbr021768.2	http://amigo.geneontology.org/amigo/term/GO:0005546
intracellular protein transport	Gene Ontology	GO:0006886	18	171	0.0224802	0.17101	Pbr023323.3|Pbr033685.1|Pbr004792.1|Pbr031821.1|Pbr032070.1|Pbr012189.1|Pbr028895.1|Pbr040856.1|Pbr032218.2|Pbr036150.1|Pbr020936.1|Pbr034660.3|Pbr007920.1|Pbr012545.1|Pbr032795.1|Pbr035719.1|Pbr016941.1|Pbr035726.1	http://amigo.geneontology.org/amigo/term/GO:0006886
heme binding	Gene Ontology	GO:0020037	32	357	0.0236683	0.179248	Pbr008534.1|Pbr015445.1|Pbr019906.1|Pbr040385.1|Pbr017824.1|Pbr024031.1|Pbr029480.1|Pbr019707.1|Pbr023798.1|Pbr004466.1|Pbr016473.1|Pbr023100.1|Pbr013177.1|Pbr036366.1|Pbr016474.1|Pbr005969.1|Pbr020114.1|Pbr015218.1|Pbr040996.1|Pbr031335.1|Pbr020110.1|Pbr015201.1|Pbr020266.1|Pbr004156.1|Pbr019698.1|Pbr022010.1|Pbr000687.1|Pbr013138.1|Pbr037664.1|Pbr021234.1|Pbr020052.1|Pbr017446.1	http://amigo.geneontology.org/amigo/term/GO:0020037
seed germination	Gene Ontology	GO:0009845	10	76	0.0238787	0.180041	Pbr034049.1|Pbr002910.1|Pbr030923.2|Pbr002105.1|Pbr033046.1|Pbr032609.1|Pbr019919.1|Pbr019464.1|Pbr030924.1|Pbr035003.1	http://amigo.geneontology.org/amigo/term/GO:0009845
starch metabolic process	Gene Ontology	GO:0005982	4	16	0.0242369	0.180348	Pbr003646.4|Pbr040695.1|Pbr026336.1|Pbr008077.1	http://amigo.geneontology.org/amigo/term/GO:0005982
systemic acquired resistance, salicylic acid mediated signaling pathway	Gene Ontology	GO:0009862	4	16	0.0242369	0.180348	Pbr022534.1|Pbr027952.1|Pbr007928.1|Pbr027953.1	http://amigo.geneontology.org/amigo/term/GO:0009862
snoRNA binding	Gene Ontology	GO:0030515	4	16	0.0242369	0.180348	Pbr013918.1|Pbr004418.1|Pbr030455.1|Pbr022198.1	http://amigo.geneontology.org/amigo/term/GO:0030515
oxidoreductase activity, acting on paired donors, with incorporation or reduction of molecular oxygen	Gene Ontology	GO:0016705	17	161	0.0254014	0.188191	Pbr004466.1|Pbr015218.1|Pbr023100.1|Pbr013177.1|Pbr001968.1|Pbr036366.1|Pbr015445.1|Pbr019906.1|Pbr040996.1|Pbr021234.1|Pbr001977.1|Pbr015201.1|Pbr017824.1|Pbr031335.1|Pbr024031.1|Pbr019698.1|Pbr017446.1	http://amigo.geneontology.org/amigo/term/GO:0016705
jasmonic acid metabolic process	Gene Ontology	GO:0009694	5	25	0.0256196	0.188986	Pbr029975.1|Pbr004243.1|Pbr017824.1|Pbr021234.1|Pbr019394.1	http://amigo.geneontology.org/amigo/term/GO:0009694
biosynthetic process	Gene Ontology	GO:0009058	7	45	0.0269718	0.195574	Pbr021470.1|Pbr027706.1|Pbr032201.1|Pbr009228.1|Pbr021380.1|Pbr031599.1|Pbr022812.1	http://amigo.geneontology.org/amigo/term/GO:0009058
plant-type vacuole	Gene Ontology	GO:0000325	7	45	0.0269718	0.195574	Pbr026789.1|Pbr013686.1|Pbr034049.1|Pbr013702.1|Pbr023174.1|Pbr024238.1|Pbr038247.1	http://amigo.geneontology.org/amigo/term/GO:0000325
tricarboxylic acid cycle	Gene Ontology	GO:0006099	7	45	0.0269718	0.195574	Pbr040794.1|Pbr006845.1|Pbr015663.1|Pbr022705.1|Pbr017348.1|Pbr014305.1|Pbr021070.1	http://amigo.geneontology.org/amigo/term/GO:0006099
defense response to fungus, incompatible interaction	Gene Ontology	GO:0009817	7	45	0.0269718	0.195574	Pbr005151.1|Pbr006912.1|Pbr029058.1|Pbr021406.1|Pbr031493.1|Pbr017187.1|Pbr019394.1	http://amigo.geneontology.org/amigo/term/GO:0009817
clathrin vesicle coat	Gene Ontology	GO:0030125	3	9	0.0273782	0.196018	Pbr031113.1|Pbr011075.1|Pbr032868.1	http://amigo.geneontology.org/amigo/term/GO:0030125
farnesyltranstransferase activity	Gene Ontology	GO:0004311	3	9	0.0273782	0.196018	Pbr017948.1|Pbr022864.1|Pbr024395.1	http://amigo.geneontology.org/amigo/term/GO:0004311
arginine biosynthetic process	Gene Ontology	GO:0006526	3	9	0.0273782	0.196018	Pbr004577.2|Pbr020951.1|Pbr021266.1	http://amigo.geneontology.org/amigo/term/GO:0006526
xenobiotic transmembrane transporter activity	Gene Ontology	GO:0042910	7	46	0.0296049	0.210195	Pbr005473.1|Pbr032757.1|Pbr040664.1|Pbr018098.1|Pbr028753.2|Pbr042742.1|Pbr021499.1	http://amigo.geneontology.org/amigo/term/GO:0042910
response to glucose	Gene Ontology	GO:0009749	7	46	0.0296049	0.210195	Pbr024123.1|Pbr021011.1|Pbr019379.1|Pbr041077.3|Pbr019919.1|Pbr031946.1|Pbr007491.1	http://amigo.geneontology.org/amigo/term/GO:0009749
response to heat	Gene Ontology	GO:0009408	16	152	0.0301348	0.212946	Pbr021537.1|Pbr025227.1|Pbr041077.3|Pbr030806.1|Pbr011400.1|Pbr032364.1|Pbr041026.1|Pbr037815.1|Pbr003013.1|Pbr033995.1|Pbr007374.1|Pbr022507.1|Pbr016941.1|Pbr013578.1|Pbr016193.1|Pbr021565.1	http://amigo.geneontology.org/amigo/term/GO:0009408
SCF ubiquitin ligase complex	Gene Ontology	GO:0019005	9	68	0.0302423	0.212946	Pbr021537.1|Pbr031474.1|Pbr039103.1|Pbr012125.1|Pbr024073.1|Pbr010049.3|Pbr022035.1|Pbr039346.1|Pbr029125.1	http://amigo.geneontology.org/amigo/term/GO:0019005
endoplasmic reticulum membrane	Gene Ontology	GO:0005789	17	165	0.0306104	0.213771	Pbr028340.1|Pbr028597.3|Pbr011670.1|Pbr016094.1|Pbr031438.1|Pbr019218.1|Pbr028762.3|Pbr032615.1|Pbr021234.1|Pbr008098.1|Pbr031427.1|Pbr012742.1|Pbr019919.1|Pbr025900.1|Pbr001322.2|Pbr034752.1|Pbr022344.1	http://amigo.geneontology.org/amigo/term/GO:0005789
protein autophosphorylation	Gene Ontology	GO:0046777	17	165	0.0306104	0.213771	Pbr001322.2|Pbr016079.1|Pbr000248.1|Pbr011500.1|Pbr030868.1|Pbr029645.1|Pbr016618.1|Pbr005151.1|Pbr015585.1|Pbr000513.1|Pbr008539.1|Pbr016118.1|Pbr041575.1|Pbr007873.1|Pbr012235.1|Pbr010858.1|Pbr007491.1	http://amigo.geneontology.org/amigo/term/GO:0046777
systemic acquired resistance	Gene Ontology	GO:0009627	7	47	0.0324057	0.221902	Pbr029058.1|Pbr021406.1|Pbr031493.1|Pbr019394.1|Pbr027952.1|Pbr034103.1|Pbr027953.1	http://amigo.geneontology.org/amigo/term/GO:0009627
cytokinesis by cell plate formation	Gene Ontology	GO:0000911	7	47	0.0324057	0.221902	Pbr029177.1|Pbr002036.1|Pbr007928.1|Pbr039475.1|Pbr013477.1|Pbr029173.1|Pbr010577.1	http://amigo.geneontology.org/amigo/term/GO:0000911
fruit development	Gene Ontology	GO:0010154	5	27	0.0329947	0.221902	Pbr011514.1|Pbr026266.1|Pbr021234.1|Pbr022596.1|Pbr004709.2	http://amigo.geneontology.org/amigo/term/GO:0010154
nitrogen compound metabolic process	Gene Ontology	GO:0006807	4	18	0.0334588	0.221902	Pbr004577.2|Pbr037748.1|Pbr016474.1|Pbr016473.1	http://amigo.geneontology.org/amigo/term/GO:0006807
histone acetyltransferase complex	Gene Ontology	GO:0000123	4	18	0.0334588	0.221902	Pbr025358.1|Pbr038521.2|Pbr011097.1|Pbr002747.1	http://amigo.geneontology.org/amigo/term/GO:0000123
Ran GTPase binding	Gene Ontology	GO:0008536	4	18	0.0334588	0.221902	Pbr022150.1|Pbr035646.1|Pbr031125.1|Pbr029854.1	http://amigo.geneontology.org/amigo/term/GO:0008536
auxin metabolic process	Gene Ontology	GO:0009850	4	18	0.0334588	0.221902	Pbr036926.1|Pbr036272.1|Pbr030350.1|Pbr027219.1	http://amigo.geneontology.org/amigo/term/GO:0009850
integral component of mitochondrial outer membrane	Gene Ontology	GO:0031307	4	18	0.0334588	0.221902	Pbr009002.1|Pbr026110.1|Pbr017435.3|Pbr017385.1	http://amigo.geneontology.org/amigo/term/GO:0031307
positive gravitropism	Gene Ontology	GO:0009958	6	37	0.0335881	0.221902	Pbr012348.1|Pbr028713.1|Pbr001048.1|Pbr015362.1|Pbr016941.1|Pbr034537.1	http://amigo.geneontology.org/amigo/term/GO:0009958
Golgi cis cisterna	Gene Ontology	GO:0000137	6	37	0.0335881	0.221902	Pbr026537.2|Pbr031828.1|Pbr007177.1|Pbr024031.1|Pbr012602.1|Pbr010938.1	http://amigo.geneontology.org/amigo/term/GO:0000137
transferase activity, transferring hexosyl groups	Gene Ontology	GO:0016758	3	10	0.0341187	0.221902	Pbr019464.1|Pbr034092.1|Pbr034078.1	http://amigo.geneontology.org/amigo/term/GO:0016758
heme biosynthetic process	Gene Ontology	GO:0006783	3	10	0.0341187	0.221902	Pbr041575.1|Pbr009902.1|Pbr007498.1	http://amigo.geneontology.org/amigo/term/GO:0006783
fatty acid elongase activity	Gene Ontology	GO:0009922	3	10	0.0341187	0.221902	Pbr020072.1|Pbr003624.1|Pbr003569.1	http://amigo.geneontology.org/amigo/term/GO:0009922
acetyltransferase activity	Gene Ontology	GO:0016407	3	10	0.0341187	0.221902	Pbr003112.1|Pbr032084.1|Pbr032099.1	http://amigo.geneontology.org/amigo/term/GO:0016407
acyl-CoA hydrolase activity	Gene Ontology	GO:0047617	3	10	0.0341187	0.221902	Pbr041379.1|Pbr028000.1|Pbr041383.1	http://amigo.geneontology.org/amigo/term/GO:0047617
response to carbon dioxide	Gene Ontology	GO:0010037	3	10	0.0341187	0.221902	Pbr003002.1|Pbr000527.1|Pbr016099.1	http://amigo.geneontology.org/amigo/term/GO:0010037
regulation of stomatal complex patterning	Gene Ontology	GO:2000037	3	10	0.0341187	0.221902	Pbr010904.1|Pbr017590.1|Pbr024102.1	http://amigo.geneontology.org/amigo/term/GO:2000037
regulation of salicylic acid biosynthetic process	Gene Ontology	GO:0080142	3	10	0.0341187	0.221902	Pbr007330.1|Pbr027952.1|Pbr027953.1	http://amigo.geneontology.org/amigo/term/GO:0080142
quercetin 7-O-glucosyltransferase activity	Gene Ontology	GO:0080044	7	48	0.035378	0.229217	Pbr021703.1|Pbr016399.1|Pbr021708.1|Pbr000869.1|Pbr021700.1|Pbr016398.1|Pbr004259.1	http://amigo.geneontology.org/amigo/term/GO:0080044
proteolysis	Gene Ontology	GO:0006508	15	143	0.0357992	0.231067	Pbr005321.2|Pbr005124.1|Pbr005758.2|Pbr013590.1|Pbr005425.1|Pbr029422.1|Pbr034239.4|Pbr008610.1|Pbr022812.1|Pbr037686.1|Pbr001596.1|Pbr037703.1|Pbr016963.1|Pbr005430.1|Pbr032701.1	http://amigo.geneontology.org/amigo/term/GO:0006508
regulation of stomatal closure	Gene Ontology	GO:0090333	5	28	0.0371284	0.236954	Pbr031980.1|Pbr003002.1|Pbr019919.1|Pbr007928.1|Pbr035753.1	http://amigo.geneontology.org/amigo/term/GO:0090333
retrograde transport, endosome to Golgi	Gene Ontology	GO:0042147	5	28	0.0371284	0.236954	Pbr039742.1|Pbr011670.1|Pbr028895.1|Pbr034660.3|Pbr031821.1	http://amigo.geneontology.org/amigo/term/GO:0042147
defense response, incompatible interaction	Gene Ontology	GO:0009814	5	28	0.0371284	0.236954	Pbr030046.1|Pbr042286.1|Pbr013215.1|Pbr024102.1|Pbr031980.1	http://amigo.geneontology.org/amigo/term/GO:0009814
anchored component of plasma membrane	Gene Ontology	GO:0046658	16	157	0.0379776	0.241469	Pbr015412.1|Pbr040121.1|Pbr006912.1|Pbr010660.1|Pbr010357.1|Pbr039590.1|Pbr040125.1|Pbr016347.1|Pbr020801.1|Pbr032373.1|Pbr039799.1|Pbr017187.1|Pbr003148.1|Pbr011511.1|Pbr024466.1|Pbr010663.1	http://amigo.geneontology.org/amigo/term/GO:0046658
antiporter activity	Gene Ontology	GO:0015297	10	83	0.0383332	0.242824	Pbr005473.1|Pbr040700.1|Pbr032757.1|Pbr040664.1|Pbr034701.1|Pbr018098.1|Pbr028753.2|Pbr032458.1|Pbr042742.1|Pbr021499.1	http://amigo.geneontology.org/amigo/term/GO:0015297
blue light signaling pathway	Gene Ontology	GO:0009785	4	19	0.0387357	0.243563	Pbr019919.1|Pbr040373.2|Pbr009214.1|Pbr027555.2	http://amigo.geneontology.org/amigo/term/GO:0009785
negative regulation of translation	Gene Ontology	GO:0017148	4	19	0.0387357	0.243563	Pbr031568.2|Pbr036268.2|Pbr023458.2|Pbr006778.1	http://amigo.geneontology.org/amigo/term/GO:0017148
developmental process	Gene Ontology	GO:0032502	6	39	0.0408155	0.249796	Pbr016137.1|Pbr013138.1|Pbr002411.1|Pbr004647.1|Pbr008077.1|Pbr013578.1	http://amigo.geneontology.org/amigo/term/GO:0032502
cytoplasmic translation	Gene Ontology	GO:0002181	6	39	0.0408155	0.249796	Pbr023790.1|Pbr022871.1|Pbr009496.1|Pbr014427.1|Pbr009470.1|Pbr024618.1	http://amigo.geneontology.org/amigo/term/GO:0002181
proteasome-mediated ubiquitin-dependent protein catabolic process	Gene Ontology	GO:0043161	11	96	0.0408387	0.249796	Pbr037709.1|Pbr002436.1|Pbr027192.1|Pbr029026.1|Pbr030950.2|Pbr012861.1|Pbr011340.1|Pbr029889.2|Pbr009901.2|Pbr012351.1|Pbr037710.1	http://amigo.geneontology.org/amigo/term/GO:0043161
iron-sulfur cluster assembly	Gene Ontology	GO:0016226	5	29	0.0415654	0.249796	Pbr019110.1|Pbr014574.1|Pbr030261.1|Pbr014467.1|Pbr022881.1	http://amigo.geneontology.org/amigo/term/GO:0016226
calcium ion transmembrane transport	Gene Ontology	GO:0070588	5	29	0.0415654	0.249796	Pbr003243.3|Pbr012902.1|Pbr024238.1|Pbr038247.1|Pbr030493.1	http://amigo.geneontology.org/amigo/term/GO:0070588
chromatin remodeling	Gene Ontology	GO:0006338	5	29	0.0415654	0.249796	Pbr037459.1|Pbr041198.1|Pbr022848.1|Pbr011083.1|Pbr018585.1	http://amigo.geneontology.org/amigo/term/GO:0006338
response to insect	Gene Ontology	GO:0009625	5	29	0.0415654	0.249796	Pbr016118.1|Pbr010073.1|Pbr027952.1|Pbr027953.1|Pbr026326.1	http://amigo.geneontology.org/amigo/term/GO:0009625
structural molecule activity	Gene Ontology	GO:0005198	5	29	0.0415654	0.249796	Pbr014574.1|Pbr019134.1|Pbr029921.1|Pbr002468.1|Pbr030261.1	http://amigo.geneontology.org/amigo/term/GO:0005198
histidine biosynthetic process	Gene Ontology	GO:0000105	3	11	0.0416327	0.249796	Pbr040447.1|Pbr033899.1|Pbr017768.1	http://amigo.geneontology.org/amigo/term/GO:0000105
regulation of DNA methylation	Gene Ontology	GO:0044030	3	11	0.0416327	0.249796	Pbr038223.1|Pbr038748.1|Pbr001833.1	http://amigo.geneontology.org/amigo/term/GO:0044030
porphyrin-containing compound biosynthetic process	Gene Ontology	GO:0006779	3	11	0.0416327	0.249796	Pbr041575.1|Pbr009902.1|Pbr007498.1	http://amigo.geneontology.org/amigo/term/GO:0006779
mRNA destabilization	Gene Ontology	GO:0061157	3	11	0.0416327	0.249796	Pbr015979.1|Pbr030180.1|Pbr030179.1	http://amigo.geneontology.org/amigo/term/GO:0061157
intracellular transport	Gene Ontology	GO:0046907	3	11	0.0416327	0.249796	Pbr021777.1|Pbr022150.1|Pbr029854.1	http://amigo.geneontology.org/amigo/term/GO:0046907
GTPase activator activity	Gene Ontology	GO:0005096	7	50	0.0418498	0.250218	Pbr022534.1|Pbr022150.1|Pbr033685.1|Pbr002105.1|Pbr012224.1|Pbr029854.1|Pbr032795.1	http://amigo.geneontology.org/amigo/term/GO:0005096
nuclear pore	Gene Ontology	GO:0005643	4	20	0.0444598	0.262143	Pbr022150.1|Pbr002468.1|Pbr019134.1|Pbr029854.1	http://amigo.geneontology.org/amigo/term/GO:0005643
potassium ion transport	Gene Ontology	GO:0006813	4	20	0.0444598	0.262143	Pbr039581.1|Pbr013608.1|Pbr013606.1|Pbr034864.1	http://amigo.geneontology.org/amigo/term/GO:0006813
gametophyte development	Gene Ontology	GO:0048229	4	20	0.0444598	0.262143	Pbr012094.1|Pbr005419.1|Pbr025370.1|Pbr024600.1	http://amigo.geneontology.org/amigo/term/GO:0048229
COPII-coated ER to Golgi transport vesicle	Gene Ontology	GO:0030134	4	20	0.0444598	0.262143	Pbr032615.1|Pbr004464.1|Pbr034752.1|Pbr028463.1	http://amigo.geneontology.org/amigo/term/GO:0030134
transcription coactivator activity	Gene Ontology	GO:0003713	6	40	0.0447696	0.26306	Pbr002675.1|Pbr009305.1|Pbr018597.2|Pbr038521.2|Pbr040028.1|Pbr035079.1	http://amigo.geneontology.org/amigo/term/GO:0003713
secretory vesicle	Gene Ontology	GO:0099503	15	148	0.0450905	0.264035	Pbr034281.1|Pbr009194.1|Pbr006912.1|Pbr041194.3|Pbr032364.1|Pbr010660.1|Pbr007327.1|Pbr009073.1|Pbr020835.1|Pbr017187.1|Pbr022704.1|Pbr003148.1|Pbr000724.1|Pbr030600.1|Pbr026418.1	http://amigo.geneontology.org/amigo/term/GO:0099503
response to hydrogen peroxide	Gene Ontology	GO:0042542	7	51	0.045355	0.264674	Pbr027173.1|Pbr018035.2|Pbr027203.1|Pbr021220.1|Pbr025674.1|Pbr007396.1|Pbr022783.2	http://amigo.geneontology.org/amigo/term/GO:0042542
protein glycosylation	Gene Ontology	GO:0006486	11	98	0.0457238	0.265734	Pbr008798.1|Pbr032405.1|Pbr028168.1|Pbr013317.1|Pbr031828.1|Pbr029827.1|Pbr040386.1|Pbr030460.1|Pbr039969.1|Pbr020904.1|Pbr015500.1	http://amigo.geneontology.org/amigo/term/GO:0006486
ATP binding	Gene Ontology	GO:0005524	51	653	0.0458485	0.265734	Pbr038317.1|Pbr020374.4|Pbr016956.1|Pbr025509.2|Pbr002790.1|Pbr029645.1|Pbr001854.1|Pbr012660.1|Pbr018900.1|Pbr017152.1|Pbr001375.1|Pbr022881.1|Pbr012092.1|Pbr030046.1|Pbr033839.1|Pbr016474.1|Pbr004872.1|Pbr030726.1|Pbr005955.1|Pbr015585.1|Pbr017957.1|Pbr042354.1|Pbr014305.1|Pbr014516.1|Pbr006668.1|Pbr016473.1|Pbr032364.1|Pbr028517.1|Pbr038757.4|Pbr013215.1|Pbr016828.1|Pbr012543.1|Pbr007873.1|Pbr…	http://amigo.geneontology.org/amigo/term/GO:0005524
structural constituent of cytoskeleton	Gene Ontology	GO:0005200	5	30	0.0463088	0.266589	Pbr028019.1|Pbr009366.1|Pbr016911.1|Pbr020821.1|Pbr035936.1	http://amigo.geneontology.org/amigo/term/GO:0005200
actin cytoskeleton organization	Gene Ontology	GO:0030036	5	30	0.0463088	0.266589	Pbr009366.1|Pbr037191.1|Pbr023296.1|Pbr007394.1|Pbr013317.1	http://amigo.geneontology.org/amigo/term/GO:0030036
protein serine/threonine/tyrosine kinase activity	Gene Ontology	GO:0004712	6	41	0.0489543	0.269461	Pbr020374.4|Pbr016250.1|Pbr004872.1|Pbr001854.1|Pbr041575.1|Pbr041775.1	http://amigo.geneontology.org/amigo/term/GO:0004712
response to virus	Gene Ontology	GO:0009615	6	41	0.0489543	0.269461	Pbr007374.1|Pbr027706.1|Pbr032364.1|Pbr033126.1|Pbr024369.1|Pbr040028.1	http://amigo.geneontology.org/amigo/term/GO:0009615
lignin biosynthetic process	Gene Ontology	GO:0009809	6	41	0.0489543	0.269461	Pbr026289.1|Pbr025884.1|Pbr011062.1|Pbr034039.1|Pbr035163.1|Pbr037840.1	http://amigo.geneontology.org/amigo/term/GO:0009809
positive regulation of flower development	Gene Ontology	GO:0009911	6	41	0.0489543	0.269461	Pbr010712.1|Pbr039103.1|Pbr012125.1|Pbr018802.1|Pbr040695.1|Pbr032815.1	http://amigo.geneontology.org/amigo/term/GO:0009911
large ribosomal subunit rRNA binding	Gene Ontology	GO:0070180	3	12	0.0499015	0.269461	Pbr037331.1|Pbr022871.1|Pbr009496.1	http://amigo.geneontology.org/amigo/term/GO:0070180
SRP-dependent cotranslational protein targeting to membrane	Gene Ontology	GO:0006614	3	12	0.0499015	0.269461	Pbr021532.1|Pbr021557.1|Pbr025300.1	http://amigo.geneontology.org/amigo/term/GO:0006614
nitrate assimilation	Gene Ontology	GO:0042128	3	12	0.0499015	0.269461	Pbr029791.1|Pbr008534.1|Pbr040385.1	http://amigo.geneontology.org/amigo/term/GO:0042128
phosphate ion transmembrane transport	Gene Ontology	GO:0035435	3	12	0.0499015	0.269461	Pbr034701.1|Pbr032458.1|Pbr040700.1	http://amigo.geneontology.org/amigo/term/GO:0035435
N-acylphosphatidylethanolamine-specific phospholipase D activity	Gene Ontology	GO:0070290	3	12	0.0499015	0.269461	Pbr021760.1|Pbr002105.1|Pbr021768.2	http://amigo.geneontology.org/amigo/term/GO:0070290
pattern recognition receptor signaling pathway	Gene Ontology	GO:0002221	3	12	0.0499015	0.269461	Pbr018708.1|Pbr007873.1|Pbr000248.1	http://amigo.geneontology.org/amigo/term/GO:0002221
2-oxoglutarate-dependent dioxygenase activity	Gene Ontology	GO:0016706	3	12	0.0499015	0.269461	Pbr009955.1|Pbr023059.1|Pbr012110.1	http://amigo.geneontology.org/amigo/term/GO:0016706
mitochondrial envelope	Gene Ontology	GO:0005740	3	12	0.0499015	0.269461	Pbr002447.1|Pbr016817.1|Pbr041270.1	http://amigo.geneontology.org/amigo/term/GO:0005740
protein autoubiquitination	Gene Ontology	GO:0051865	3	12	0.0499015	0.269461	Pbr025299.1|Pbr010331.1|Pbr023807.1	http://amigo.geneontology.org/amigo/term/GO:0051865
phospholipase D activity	Gene Ontology	GO:0004630	3	12	0.0499015	0.269461	Pbr021760.1|Pbr002105.1|Pbr021768.2	http://amigo.geneontology.org/amigo/term/GO:0004630
positive regulation of circadian rhythm	Gene Ontology	GO:0042753	3	12	0.0499015	0.269461	Pbr014236.1|Pbr003852.1|Pbr018943.1	http://amigo.geneontology.org/amigo/term/GO:0042753
3-oxo-lignoceronyl-CoA synthase activity	Gene Ontology	GO:0102338	4	21	0.0506304	0.269461	Pbr019936.1|Pbr028833.1|Pbr003569.1|Pbr036442.1	http://amigo.geneontology.org/amigo/term/GO:0102338
very-long-chain 3-ketoacyl-CoA synthase activity	Gene Ontology	GO:0102756	4	21	0.0506304	0.269461	Pbr019936.1|Pbr028833.1|Pbr003569.1|Pbr036442.1	http://amigo.geneontology.org/amigo/term/GO:0102756
3-oxo-arachidoyl-CoA synthase activity	Gene Ontology	GO:0102336	4	21	0.0506304	0.269461	Pbr019936.1|Pbr028833.1|Pbr003569.1|Pbr036442.1	http://amigo.geneontology.org/amigo/term/GO:0102336
3-oxo-cerotoyl-CoA synthase activity	Gene Ontology	GO:0102337	4	21	0.0506304	0.269461	Pbr019936.1|Pbr028833.1|Pbr003569.1|Pbr036442.1	http://amigo.geneontology.org/amigo/term/GO:0102337
metal ion binding	Gene Ontology	GO:0046872	8	64	0.0511761	0.269461	Pbr011062.1|Pbr030923.2|Pbr007280.1|Pbr033046.1|Pbr030133.1|Pbr017730.1|Pbr004986.1|Pbr030924.1	http://amigo.geneontology.org/amigo/term/GO:0046872
stomatal movement	Gene Ontology	GO:0010118	5	31	0.0513604	0.269461	Pbr042907.1|Pbr003002.1|Pbr041077.3|Pbr016618.1|Pbr032991.1	http://amigo.geneontology.org/amigo/term/GO:0010118
calcium channel activity	Gene Ontology	GO:0005262	5	31	0.0513604	0.269461	Pbr011753.1|Pbr022861.2|Pbr034049.1|Pbr036458.1|Pbr017243.1	http://amigo.geneontology.org/amigo/term/GO:0005262
transmembrane receptor protein serine/threonine kinase activity	Gene Ontology	GO:0004675	7	53	0.0529156	0.269461	Pbr028796.1|Pbr038317.1|Pbr038271.1|Pbr039935.1|Pbr012149.1|Pbr030868.1|Pbr016253.1	http://amigo.geneontology.org/amigo/term/GO:0004675
cytosolic ribosome	Gene Ontology	GO:0022626	17	178	0.0529961	0.269461	Pbr025787.1|Pbr023941.1|Pbr013686.1|Pbr009496.1|Pbr026323.1|Pbr029064.1|Pbr029026.1|Pbr001483.1|Pbr025247.1|Pbr034202.2|Pbr024618.1|Pbr029791.1|Pbr042889.1|Pbr013702.1|Pbr039602.1|Pbr022871.1|Pbr014927.1	http://amigo.geneontology.org/amigo/term/GO:0022626
ethylene binding	Gene Ontology	GO:0051740	2	5	0.0559851	0.269461	Pbr023072.1|Pbr004323.1	http://amigo.geneontology.org/amigo/term/GO:0051740
protein insertion into membrane	Gene Ontology	GO:0051205	2	5	0.0559851	0.269461	Pbr036224.1|Pbr020834.1	http://amigo.geneontology.org/amigo/term/GO:0051205
PcG protein complex	Gene Ontology	GO:0031519	2	5	0.0559851	0.269461	Pbr035700.1|Pbr026761.1	http://amigo.geneontology.org/amigo/term/GO:0031519
cell plate formation involved in plant-type cell wall biogenesis	Gene Ontology	GO:0009920	2	5	0.0559851	0.269461	Pbr013477.1|Pbr032332.1	http://amigo.geneontology.org/amigo/term/GO:0009920
cytochrome-c oxidase activity	Gene Ontology	GO:0004129	2	5	0.0559851	0.269461	Pbr000963.1|Pbr024290.1	http://amigo.geneontology.org/amigo/term/GO:0004129
regulation of innate immune response	Gene Ontology	GO:0045088	2	5	0.0559851	0.269461	Pbr007873.1|Pbr016079.1	http://amigo.geneontology.org/amigo/term/GO:0045088
arsenite transport	Gene Ontology	GO:0015700	2	5	0.0559851	0.269461	Pbr011062.1|Pbr016084.1	http://amigo.geneontology.org/amigo/term/GO:0015700
aspartate metabolic process	Gene Ontology	GO:0006531	2	5	0.0559851	0.269461	Pbr009228.1|Pbr022812.1	http://amigo.geneontology.org/amigo/term/GO:0006531
detoxification of nitrogen compound	Gene Ontology	GO:0051410	2	5	0.0559851	0.269461	Pbr037748.1|Pbr009132.1	http://amigo.geneontology.org/amigo/term/GO:0051410
pyridoxine biosynthetic process	Gene Ontology	GO:0008615	2	5	0.0559851	0.269461	Pbr021643.1|Pbr012454.1	http://amigo.geneontology.org/amigo/term/GO:0008615
Fanconi anaemia nuclear complex	Gene Ontology	GO:0043240	2	5	0.0559851	0.269461	Pbr032897.1|Pbr029886.1	http://amigo.geneontology.org/amigo/term/GO:0043240
cellular carbohydrate metabolic process	Gene Ontology	GO:0044262	2	5	0.0559851	0.269461	Pbr030133.1|Pbr007280.1	http://amigo.geneontology.org/amigo/term/GO:0044262
nuclear euchromatin	Gene Ontology	GO:0005719	2	5	0.0559851	0.269461	Pbr026053.1|Pbr006006.1	http://amigo.geneontology.org/amigo/term/GO:0005719
pyrophosphatase activity	Gene Ontology	GO:0016462	2	5	0.0559851	0.269461	Pbr030046.1|Pbr013215.1	http://amigo.geneontology.org/amigo/term/GO:0016462
anatomical structure morphogenesis	Gene Ontology	GO:0009653	2	5	0.0559851	0.269461	Pbr028597.3|Pbr008550.1	http://amigo.geneontology.org/amigo/term/GO:0009653
ferroxidase activity	Gene Ontology	GO:0004322	2	5	0.0559851	0.269461	Pbr009562.1|Pbr018035.2	http://amigo.geneontology.org/amigo/term/GO:0004322
RNA 7-methylguanosine cap binding	Gene Ontology	GO:0000340	2	5	0.0559851	0.269461	Pbr033126.1|Pbr024369.1	http://amigo.geneontology.org/amigo/term/GO:0000340
CCR4-NOT core complex	Gene Ontology	GO:0030015	2	5	0.0559851	0.269461	Pbr031568.2|Pbr023458.2	http://amigo.geneontology.org/amigo/term/GO:0030015
UDP-N-acetylglucosamine diphosphorylase activity	Gene Ontology	GO:0003977	2	5	0.0559851	0.269461	Pbr007061.1|Pbr007059.1	http://amigo.geneontology.org/amigo/term/GO:0003977
ethylene receptor activity	Gene Ontology	GO:0038199	2	5	0.0559851	0.269461	Pbr023072.1|Pbr004323.1	http://amigo.geneontology.org/amigo/term/GO:0038199
TOR signaling	Gene Ontology	GO:0031929	2	5	0.0559851	0.269461	Pbr015955.1|Pbr038544.1	http://amigo.geneontology.org/amigo/term/GO:0031929
mRNA methylation	Gene Ontology	GO:0080009	2	5	0.0559851	0.269461	Pbr010329.1|Pbr035715.1	http://amigo.geneontology.org/amigo/term/GO:0080009
glycine cleavage complex	Gene Ontology	GO:0005960	2	5	0.0559851	0.269461	Pbr020924.1|Pbr023079.1	http://amigo.geneontology.org/amigo/term/GO:0005960
BRISC complex	Gene Ontology	GO:0070552	2	5	0.0559851	0.269461	Pbr029283.1|Pbr023714.1	http://amigo.geneontology.org/amigo/term/GO:0070552
cellular response to osmotic stress	Gene Ontology	GO:0071470	2	5	0.0559851	0.269461	Pbr025900.1|Pbr022783.2	http://amigo.geneontology.org/amigo/term/GO:0071470
condensed chromosome	Gene Ontology	GO:0000793	2	5	0.0559851	0.269461	Pbr012617.2|Pbr012618.1	http://amigo.geneontology.org/amigo/term/GO:0000793
2-oxoglutarate metabolic process	Gene Ontology	GO:0006103	2	5	0.0559851	0.269461	Pbr009228.1|Pbr022812.1	http://amigo.geneontology.org/amigo/term/GO:0006103
mRNA 3'-end processing	Gene Ontology	GO:0031124	2	5	0.0559851	0.269461	Pbr021858.1|Pbr037189.1	http://amigo.geneontology.org/amigo/term/GO:0031124
protein homotetramerization	Gene Ontology	GO:0051289	2	5	0.0559851	0.269461	Pbr035142.1|Pbr018581.1	http://amigo.geneontology.org/amigo/term/GO:0051289
pollen tube reception	Gene Ontology	GO:0010483	2	5	0.0559851	0.269461	Pbr016618.1|Pbr042843.1	http://amigo.geneontology.org/amigo/term/GO:0010483
xyloglucan 6-xylosyltransferase activity	Gene Ontology	GO:0033843	2	5	0.0559851	0.269461	Pbr034092.1|Pbr034078.1	http://amigo.geneontology.org/amigo/term/GO:0033843
pyridoxal phosphate biosynthetic process	Gene Ontology	GO:0042823	2	5	0.0559851	0.269461	Pbr021643.1|Pbr012454.1	http://amigo.geneontology.org/amigo/term/GO:0042823
dodecenoyl-CoA delta-isomerase activity	Gene Ontology	GO:0004165	2	5	0.0559851	0.269461	Pbr028209.1|Pbr042588.1	http://amigo.geneontology.org/amigo/term/GO:0004165
kinase activity	Gene Ontology	GO:0016301	30	359	0.0564646	0.269461	Pbr038317.1|Pbr013136.1|Pbr033839.1|Pbr019705.1|Pbr012660.1|Pbr031383.1|Pbr039799.1|Pbr039996.1|Pbr030868.1|Pbr030046.1|Pbr028580.1|Pbr010759.1|Pbr016618.1|Pbr005151.1|Pbr009423.1|Pbr007928.1|Pbr013215.1|Pbr016828.1|Pbr006206.1|Pbr010723.1|Pbr016253.1|Pbr028796.1|Pbr030694.1|Pbr038271.1|Pbr004726.1|Pbr005419.1|Pbr019375.1|Pbr013634.1|Pbr020316.1|Pbr013828.1	http://amigo.geneontology.org/amigo/term/GO:0016301
protein dephosphorylation	Gene Ontology	GO:0006470	11	102	0.0566569	0.269461	Pbr003646.4|Pbr029099.1|Pbr039533.1|Pbr039042.1|Pbr021330.1|Pbr003597.1|Pbr025436.1|Pbr008715.1|Pbr041497.1|Pbr013336.1|Pbr004313.1	http://amigo.geneontology.org/amigo/term/GO:0006470
protein catabolic process	Gene Ontology	GO:0030163	5	32	0.056721	0.269461	Pbr005425.1|Pbr021537.1|Pbr029921.1|Pbr005758.2|Pbr027192.1	http://amigo.geneontology.org/amigo/term/GO:0030163
response to molecule of bacterial origin	Gene Ontology	GO:0002237	5	32	0.056721	0.269461	Pbr030046.1|Pbr042801.1|Pbr013215.1|Pbr040028.1|Pbr026788.1	http://amigo.geneontology.org/amigo/term/GO:0002237
hyperosmotic salinity response	Gene Ontology	GO:0042538	7	54	0.0569744	0.269461	Pbr026076.1|Pbr036954.1|Pbr035890.1|Pbr033995.1|Pbr009221.1|Pbr021643.1|Pbr031783.1	http://amigo.geneontology.org/amigo/term/GO:0042538
protein kinase binding	Gene Ontology	GO:0019901	7	54	0.0569744	0.269461	Pbr029099.1|Pbr003597.1|Pbr040193.1|Pbr031383.1|Pbr023296.1|Pbr003002.1|Pbr009751.1	http://amigo.geneontology.org/amigo/term/GO:0019901
sucrose metabolic process	Gene Ontology	GO:0005985	4	22	0.0572446	0.269461	Pbr026789.1|Pbr026336.1|Pbr004709.2|Pbr025968.1	http://amigo.geneontology.org/amigo/term/GO:0005985
transporter activity	Gene Ontology	GO:0005215	4	22	0.0572446	0.269461	Pbr006669.1|Pbr039207.1|Pbr004468.1|Pbr020032.1	http://amigo.geneontology.org/amigo/term/GO:0005215
tryptophan biosynthetic process	Gene Ontology	GO:0000162	4	22	0.0572446	0.269461	Pbr009073.1|Pbr040447.1|Pbr022197.1|Pbr017768.1	http://amigo.geneontology.org/amigo/term/GO:0000162
L-phenylalanine biosynthetic process	Gene Ontology	GO:0009094	3	13	0.058901	0.271998	Pbr040957.1|Pbr019919.1|Pbr014169.1	http://amigo.geneontology.org/amigo/term/GO:0009094
regulation of response to osmotic stress	Gene Ontology	GO:0047484	3	13	0.058901	0.271998	Pbr017948.1|Pbr030060.1|Pbr024395.1	http://amigo.geneontology.org/amigo/term/GO:0047484
positive regulation of programmed cell death	Gene Ontology	GO:0043068	3	13	0.058901	0.271998	Pbr001381.1|Pbr002869.1|Pbr012828.1	http://amigo.geneontology.org/amigo/term/GO:0043068
tubulin complex	Gene Ontology	GO:0045298	3	13	0.058901	0.271998	Pbr028019.1|Pbr016911.1|Pbr035936.1	http://amigo.geneontology.org/amigo/term/GO:0045298
cell tip growth	Gene Ontology	GO:0009932	3	13	0.058901	0.271998	Pbr026670.1|Pbr039799.1|Pbr027717.2	http://amigo.geneontology.org/amigo/term/GO:0009932
endoplasmic reticulum lumen	Gene Ontology	GO:0005788	3	13	0.058901	0.271998	Pbr003073.1|Pbr029127.1|Pbr008331.1	http://amigo.geneontology.org/amigo/term/GO:0005788
oxidoreductase activity, acting on single donors with incorporation of molecular oxygen, incorporation of two atoms of oxygen	Gene Ontology	GO:0016702	3	13	0.058901	0.271998	Pbr020435.1|Pbr020412.1|Pbr020433.1	http://amigo.geneontology.org/amigo/term/GO:0016702
defense response to oomycetes	Gene Ontology	GO:0002229	8	67	0.0623338	0.287073	Pbr038317.1|Pbr003486.1|Pbr038271.1|Pbr006993.1|Pbr003488.1|Pbr003484.1|Pbr013513.1|Pbr016253.1	http://amigo.geneontology.org/amigo/term/GO:0002229
P-body	Gene Ontology	GO:0000932	6	44	0.0629087	0.288939	Pbr003675.1|Pbr006778.1|Pbr034098.1|Pbr037691.1|Pbr031568.2|Pbr023458.2	http://amigo.geneontology.org/amigo/term/GO:0000932
response to oomycetes	Gene Ontology	GO:0002239	4	23	0.0642972	0.294523	Pbr013513.1|Pbr013215.1|Pbr010663.1|Pbr030046.1	http://amigo.geneontology.org/amigo/term/GO:0002239
regulation of stomatal movement	Gene Ontology	GO:0010119	7	56	0.0656554	0.295191	Pbr034049.1|Pbr002105.1|Pbr019919.1|Pbr035163.1|Pbr007928.1|Pbr035719.1|Pbr035726.1	http://amigo.geneontology.org/amigo/term/GO:0010119
protein folding	Gene Ontology	GO:0006457	12	118	0.0665809	0.295191	Pbr009194.1|Pbr007374.1|Pbr023357.1|Pbr031438.1|Pbr019218.1|Pbr032364.1|Pbr022164.1|Pbr039475.1|Pbr005425.1|Pbr031427.1|Pbr011942.1|Pbr013578.1	http://amigo.geneontology.org/amigo/term/GO:0006457
FAD binding	Gene Ontology	GO:0071949	6	45	0.0680295	0.295191	Pbr008534.1|Pbr009698.1|Pbr022506.1|Pbr027321.1|Pbr022552.1|Pbr027391.1	http://amigo.geneontology.org/amigo/term/GO:0071949
response to brassinosteroid	Gene Ontology	GO:0009741	5	34	0.0683673	0.295191	Pbr040996.1|Pbr004647.1|Pbr016618.1|Pbr033548.2|Pbr026334.1	http://amigo.geneontology.org/amigo/term/GO:0009741
response to arsenic-containing substance	Gene Ontology	GO:0046685	3	14	0.0686022	0.295191	Pbr011062.1|Pbr016084.1|Pbr021565.1	http://amigo.geneontology.org/amigo/term/GO:0046685
protein insertion into mitochondrial inner membrane	Gene Ontology	GO:0045039	3	14	0.0686022	0.295191	Pbr033070.2|Pbr013052.1|Pbr026362.1	http://amigo.geneontology.org/amigo/term/GO:0045039
transcription elongation from RNA polymerase II promoter	Gene Ontology	GO:0006368	3	14	0.0686022	0.295191	Pbr026053.1|Pbr006006.1|Pbr030499.1	http://amigo.geneontology.org/amigo/term/GO:0006368
cortical cytoskeleton organization	Gene Ontology	GO:0030865	3	14	0.0686022	0.295191	Pbr023296.1|Pbr022096.1|Pbr032263.1	http://amigo.geneontology.org/amigo/term/GO:0030865
maintenance of root meristem identity	Gene Ontology	GO:0010078	3	14	0.0686022	0.295191	Pbr015473.1|Pbr040929.1|Pbr038797.1	http://amigo.geneontology.org/amigo/term/GO:0010078
positive regulation of leaf senescence	Gene Ontology	GO:1900057	3	14	0.0686022	0.295191	Pbr029646.1|Pbr039547.1|Pbr021316.1	http://amigo.geneontology.org/amigo/term/GO:1900057
phospholipid biosynthetic process	Gene Ontology	GO:0008654	3	14	0.0686022	0.295191	Pbr000789.1|Pbr034537.1|Pbr032218.2	http://amigo.geneontology.org/amigo/term/GO:0008654
Golgi trans cisterna	Gene Ontology	GO:0000138	9	81	0.0696372	0.295191	Pbr028168.1|Pbr015937.1|Pbr034078.1|Pbr040322.1|Pbr034092.1|Pbr020117.1|Pbr040386.1|Pbr039969.1|Pbr020904.1	http://amigo.geneontology.org/amigo/term/GO:0000138
salicylic acid mediated signaling pathway	Gene Ontology	GO:0009863	4	24	0.0717812	0.295191	Pbr035719.1|Pbr020904.1|Pbr026813.1|Pbr035726.1	http://amigo.geneontology.org/amigo/term/GO:0009863
fatty acid beta-oxidation using acyl-CoA oxidase	Gene Ontology	GO:0033540	2	6	0.0718921	0.295191	Pbr022552.1|Pbr022506.1	http://amigo.geneontology.org/amigo/term/GO:0033540
glucose-6-phosphate dehydrogenase activity	Gene Ontology	GO:0004345	2	6	0.0718921	0.295191	Pbr006726.1|Pbr035637.1	http://amigo.geneontology.org/amigo/term/GO:0004345
-	Gene Ontology	GO:0001174	2	6	0.0718921	0.295191	Pbr006499.1|Pbr006434.1	http://amigo.geneontology.org/amigo/term/GO:0001174
nuclear pore central transport channel	Gene Ontology	GO:0044613	2	6	0.0718921	0.295191	Pbr002463.1|Pbr035646.1	http://amigo.geneontology.org/amigo/term/GO:0044613
UTP biosynthetic process	Gene Ontology	GO:0006228	2	6	0.0718921	0.295191	Pbr035057.1|Pbr027203.1	http://amigo.geneontology.org/amigo/term/GO:0006228
GDP-mannose biosynthetic process	Gene Ontology	GO:0009298	2	6	0.0718921	0.295191	Pbr011400.1|Pbr013317.1	http://amigo.geneontology.org/amigo/term/GO:0009298
positive regulation of salicylic acid mediated signaling pathway	Gene Ontology	GO:0080151	2	6	0.0718921	0.295191	Pbr027952.1|Pbr027953.1	http://amigo.geneontology.org/amigo/term/GO:0080151
molybdenum ion binding	Gene Ontology	GO:0030151	2	6	0.0718921	0.295191	Pbr008534.1|Pbr019218.1	http://amigo.geneontology.org/amigo/term/GO:0030151
ubiquitin-like protein conjugating enzyme binding	Gene Ontology	GO:0044390	2	6	0.0718921	0.295191	Pbr034739.1|Pbr032635.1	http://amigo.geneontology.org/amigo/term/GO:0044390
prephenate dehydratase activity	Gene Ontology	GO:0004664	2	6	0.0718921	0.295191	Pbr040957.1|Pbr014169.1	http://amigo.geneontology.org/amigo/term/GO:0004664
transmembrane receptor protein kinase activity	Gene Ontology	GO:0019199	2	6	0.0718921	0.295191	Pbr005151.1|Pbr019916.1	http://amigo.geneontology.org/amigo/term/GO:0019199
-	Gene Ontology	GO:0001139	2	6	0.0718921	0.295191	Pbr006499.1|Pbr006434.1	http://amigo.geneontology.org/amigo/term/GO:0001139
ubiquinol:oxygen oxidoreductase activity	Gene Ontology	GO:0102721	2	6	0.0718921	0.295191	Pbr041270.1|Pbr035656.1	http://amigo.geneontology.org/amigo/term/GO:0102721
arogenate dehydratase activity	Gene Ontology	GO:0047769	2	6	0.0718921	0.295191	Pbr040957.1|Pbr014169.1	http://amigo.geneontology.org/amigo/term/GO:0047769
regulation of carbohydrate metabolic process	Gene Ontology	GO:0006109	2	6	0.0718921	0.295191	Pbr031283.1|Pbr002447.1	http://amigo.geneontology.org/amigo/term/GO:0006109
1-acylglycerol-3-phosphate O-acyltransferase activity	Gene Ontology	GO:0003841	2	6	0.0718921	0.295191	Pbr028095.1|Pbr005873.1	http://amigo.geneontology.org/amigo/term/GO:0003841
regulation of protein stability	Gene Ontology	GO:0031647	2	6	0.0718921	0.295191	Pbr021537.1|Pbr042865.1	http://amigo.geneontology.org/amigo/term/GO:0031647
auxin influx transmembrane transporter activity	Gene Ontology	GO:0010328	2	6	0.0718921	0.295191	Pbr012348.1|Pbr034537.1	http://amigo.geneontology.org/amigo/term/GO:0010328
mRNA cap binding complex	Gene Ontology	GO:0005845	2	6	0.0718921	0.295191	Pbr033126.1|Pbr024369.1	http://amigo.geneontology.org/amigo/term/GO:0005845
calcium:cation antiporter activity	Gene Ontology	GO:0015368	2	6	0.0718921	0.295191	Pbr003243.3|Pbr030493.1	http://amigo.geneontology.org/amigo/term/GO:0015368
long-chain fatty acid metabolic process	Gene Ontology	GO:0001676	2	6	0.0718921	0.295191	Pbr003609.1|Pbr022552.1	http://amigo.geneontology.org/amigo/term/GO:0001676
nuclear-transcribed mRNA poly(A) tail shortening	Gene Ontology	GO:0000289	2	6	0.0718921	0.295191	Pbr031568.2|Pbr023458.2	http://amigo.geneontology.org/amigo/term/GO:0000289
cellular response to chitin	Gene Ontology	GO:0071323	2	6	0.0718921	0.295191	Pbr005151.1|Pbr007873.1	http://amigo.geneontology.org/amigo/term/GO:0071323
phosphatidic acid biosynthetic process	Gene Ontology	GO:0006654	2	6	0.0718921	0.295191	Pbr028095.1|Pbr005873.1	http://amigo.geneontology.org/amigo/term/GO:0006654
-	Gene Ontology	GO:0000979	2	6	0.0718921	0.295191	Pbr006499.1|Pbr006434.1	http://amigo.geneontology.org/amigo/term/GO:0000979
glucose transmembrane transporter activity	Gene Ontology	GO:0005355	2	6	0.0718921	0.295191	Pbr018463.1|Pbr038548.1	http://amigo.geneontology.org/amigo/term/GO:0005355
carboxylic acid metabolic process	Gene Ontology	GO:0019752	2	6	0.0718921	0.295191	Pbr035641.3|Pbr010073.1	http://amigo.geneontology.org/amigo/term/GO:0019752
response to toxic substance	Gene Ontology	GO:0009636	2	6	0.0718921	0.295191	Pbr042742.1|Pbr030010.2	http://amigo.geneontology.org/amigo/term/GO:0009636
response to microbial phytotoxin	Gene Ontology	GO:0010188	2	6	0.0718921	0.295191	Pbr038828.1|Pbr026788.1	http://amigo.geneontology.org/amigo/term/GO:0010188
cellular protein localization	Gene Ontology	GO:0034613	2	6	0.0718921	0.295191	Pbr038152.1|Pbr026476.1	http://amigo.geneontology.org/amigo/term/GO:0034613
glutathione metabolic process	Gene Ontology	GO:0006749	5	35	0.0746494	0.305775	Pbr038887.1|Pbr025238.1|Pbr020346.1|Pbr035688.1|Pbr030956.1	http://amigo.geneontology.org/amigo/term/GO:0006749
glutathione transferase activity	Gene Ontology	GO:0004364	7	58	0.0750911	0.306847	Pbr019404.1|Pbr038887.1|Pbr025238.1|Pbr012602.1|Pbr020346.1|Pbr019402.1|Pbr035688.1	http://amigo.geneontology.org/amigo/term/GO:0004364
unfolded protein binding	Gene Ontology	GO:0051082	10	95	0.0753	0.306965	Pbr007374.1|Pbr031438.1|Pbr019218.1|Pbr032364.1|Pbr022164.1|Pbr005425.1|Pbr040036.1|Pbr031427.1|Pbr011942.1|Pbr013578.1	http://amigo.geneontology.org/amigo/term/GO:0051082
flavin adenine dinucleotide binding	Gene Ontology	GO:0050660	9	83	0.0776591	0.315826	Pbr024419.1|Pbr022552.1|Pbr022506.1|Pbr032947.1|Pbr019324.2|Pbr030956.1|Pbr020693.1|Pbr014305.1|Pbr034933.2	http://amigo.geneontology.org/amigo/term/GO:0050660
translation	Gene Ontology	GO:0006412	22	258	0.0784529	0.315892	Pbr016015.1|Pbr007635.1|Pbr029173.1|Pbr042889.1|Pbr038833.1|Pbr002608.1|Pbr016028.1|Pbr003479.1|Pbr014991.1|Pbr037331.1|Pbr009239.1|Pbr012947.1|Pbr029177.1|Pbr015284.2|Pbr026323.1|Pbr005301.1|Pbr034202.2|Pbr029497.2|Pbr014575.1|Pbr023941.1|Pbr029544.1|Pbr006940.1	http://amigo.geneontology.org/amigo/term/GO:0006412
chloroplast rRNA processing	Gene Ontology	GO:1901259	3	15	0.0789729	0.315892	Pbr004647.1|Pbr035721.1|Pbr033113.1	http://amigo.geneontology.org/amigo/term/GO:1901259
primary shoot apical meristem specification	Gene Ontology	GO:0010072	3	15	0.0789729	0.315892	Pbr003675.1|Pbr029366.1|Pbr013461.1	http://amigo.geneontology.org/amigo/term/GO:0010072
aromatic amino acid family biosynthetic process	Gene Ontology	GO:0009073	3	15	0.0789729	0.315892	Pbr010075.1|Pbr037530.1|Pbr019022.1	http://amigo.geneontology.org/amigo/term/GO:0009073
glucuronosyltransferase activity	Gene Ontology	GO:0015020	3	15	0.0789729	0.315892	Pbr021703.1|Pbr021700.1|Pbr021708.1	http://amigo.geneontology.org/amigo/term/GO:0015020
leucine biosynthetic process	Gene Ontology	GO:0009098	3	15	0.0789729	0.315892	Pbr010073.1|Pbr024600.1|Pbr029877.1	http://amigo.geneontology.org/amigo/term/GO:0009098
nucleosome binding	Gene Ontology	GO:0031491	3	15	0.0789729	0.315892	Pbr026053.1|Pbr006006.1|Pbr003391.1	http://amigo.geneontology.org/amigo/term/GO:0031491
magnesium ion binding	Gene Ontology	GO:0000287	11	111	0.0872005	0.324148	Pbr036711.1|Pbr012094.1|Pbr016473.1|Pbr016474.1|Pbr034055.2|Pbr024431.1|Pbr016817.1|Pbr010299.1|Pbr013637.1|Pbr010075.1|Pbr035003.1	http://amigo.geneontology.org/amigo/term/GO:0000287
rRNA binding	Gene Ontology	GO:0019843	4	26	0.0880057	0.324148	Pbr037331.1|Pbr033838.1|Pbr022198.1|Pbr004647.1	http://amigo.geneontology.org/amigo/term/GO:0019843
cellular calcium ion homeostasis	Gene Ontology	GO:0006874	5	37	0.0881152	0.324148	Pbr011753.1|Pbr003243.3|Pbr038247.1|Pbr036458.1|Pbr030493.1	http://amigo.geneontology.org/amigo/term/GO:0006874
alternative oxidase activity	Gene Ontology	GO:0009916	2	7	0.0890394	0.324148	Pbr041270.1|Pbr035656.1	http://amigo.geneontology.org/amigo/term/GO:0009916
meristem determinacy	Gene Ontology	GO:0010022	2	7	0.0890394	0.324148	Pbr030698.2|Pbr009221.1	http://amigo.geneontology.org/amigo/term/GO:0010022
phospholipase A2 activity	Gene Ontology	GO:0004623	2	7	0.0890394	0.324148	Pbr028095.1|Pbr005873.1	http://amigo.geneontology.org/amigo/term/GO:0004623
succinate dehydrogenase activity	Gene Ontology	GO:0000104	2	7	0.0890394	0.324148	Pbr014305.1|Pbr017348.1	http://amigo.geneontology.org/amigo/term/GO:0000104
anthocyanin-containing compound metabolic process	Gene Ontology	GO:0046283	2	7	0.0890394	0.324148	Pbr031438.1|Pbr031427.1	http://amigo.geneontology.org/amigo/term/GO:0046283
phosphatidylcholine biosynthetic process	Gene Ontology	GO:0006656	2	7	0.0890394	0.324148	Pbr021470.1|Pbr031599.1	http://amigo.geneontology.org/amigo/term/GO:0006656
TORC1 complex	Gene Ontology	GO:0031931	2	7	0.0890394	0.324148	Pbr015955.1|Pbr038544.1	http://amigo.geneontology.org/amigo/term/GO:0031931
acyl-CoA oxidase activity	Gene Ontology	GO:0003997	2	7	0.0890394	0.324148	Pbr022552.1|Pbr022506.1	http://amigo.geneontology.org/amigo/term/GO:0003997
CTP biosynthetic process	Gene Ontology	GO:0006241	2	7	0.0890394	0.324148	Pbr035057.1|Pbr027203.1	http://amigo.geneontology.org/amigo/term/GO:0006241
enoyl-CoA hydratase activity	Gene Ontology	GO:0004300	2	7	0.0890394	0.324148	Pbr028209.1|Pbr042588.1	http://amigo.geneontology.org/amigo/term/GO:0004300
deadenylation-independent decapping of nuclear-transcribed mRNA	Gene Ontology	GO:0031087	2	7	0.0890394	0.324148	Pbr003675.1|Pbr006778.1	http://amigo.geneontology.org/amigo/term/GO:0031087
mitochondrial electron transport, cytochrome c to oxygen	Gene Ontology	GO:0006123	2	7	0.0890394	0.324148	Pbr000963.1|Pbr024290.1	http://amigo.geneontology.org/amigo/term/GO:0006123
BRCA1-A complex	Gene Ontology	GO:0070531	2	7	0.0890394	0.324148	Pbr029283.1|Pbr023714.1	http://amigo.geneontology.org/amigo/term/GO:0070531
NAD biosynthetic process	Gene Ontology	GO:0009435	2	7	0.0890394	0.324148	Pbr021380.1|Pbr017951.1	http://amigo.geneontology.org/amigo/term/GO:0009435
actin filament	Gene Ontology	GO:0005884	2	7	0.0890394	0.324148	Pbr002327.1|Pbr039796.1	http://amigo.geneontology.org/amigo/term/GO:0005884
glucokinase activity	Gene Ontology	GO:0004340	2	7	0.0890394	0.324148	Pbr012543.1|Pbr014516.1	http://amigo.geneontology.org/amigo/term/GO:0004340
xylan O-acetyltransferase activity	Gene Ontology	GO:1990538	2	7	0.0890394	0.324148	Pbr010947.1|Pbr028860.1	http://amigo.geneontology.org/amigo/term/GO:1990538
heterotrimeric G-protein complex	Gene Ontology	GO:0005834	2	7	0.0890394	0.324148	Pbr019379.1|Pbr019919.1	http://amigo.geneontology.org/amigo/term/GO:0005834
spindle pole	Gene Ontology	GO:0000922	2	7	0.0890394	0.324148	Pbr013477.1|Pbr020028.2	http://amigo.geneontology.org/amigo/term/GO:0000922
phosphatidylinositol transfer activity	Gene Ontology	GO:0008526	2	7	0.0890394	0.324148	Pbr005964.1|Pbr032071.1	http://amigo.geneontology.org/amigo/term/GO:0008526
poly(A)-specific ribonuclease activity	Gene Ontology	GO:0004535	2	7	0.0890394	0.324148	Pbr031568.2|Pbr023458.2	http://amigo.geneontology.org/amigo/term/GO:0004535
vesicle budding from membrane	Gene Ontology	GO:0006900	2	7	0.0890394	0.324148	Pbr019134.1|Pbr002468.1	http://amigo.geneontology.org/amigo/term/GO:0006900
glycerol-3-phosphate metabolic process	Gene Ontology	GO:0006072	2	7	0.0890394	0.324148	Pbr026788.1|Pbr010709.1	http://amigo.geneontology.org/amigo/term/GO:0006072
membrane insertase activity	Gene Ontology	GO:0032977	2	7	0.0890394	0.324148	Pbr036224.1|Pbr020834.1	http://amigo.geneontology.org/amigo/term/GO:0032977
pyruvate metabolic process	Gene Ontology	GO:0006090	2	7	0.0890394	0.324148	Pbr011170.1|Pbr011171.1	http://amigo.geneontology.org/amigo/term/GO:0006090
fructose metabolic process	Gene Ontology	GO:0006000	2	7	0.0890394	0.324148	Pbr033748.1|Pbr011621.1	http://amigo.geneontology.org/amigo/term/GO:0006000
anion transport	Gene Ontology	GO:0006820	2	7	0.0890394	0.324148	Pbr003002.1|Pbr041515.1	http://amigo.geneontology.org/amigo/term/GO:0006820
S-adenosyl-L-methionine transmembrane transporter activity	Gene Ontology	GO:0000095	2	7	0.0890394	0.324148	Pbr028137.1|Pbr039412.1	http://amigo.geneontology.org/amigo/term/GO:0000095
NAD(P)H dehydrogenase (quinone) activity	Gene Ontology	GO:0003955	2	7	0.0890394	0.324148	Pbr015644.1|Pbr017257.2	http://amigo.geneontology.org/amigo/term/GO:0003955
plastid thylakoid membrane	Gene Ontology	GO:0055035	2	7	0.0890394	0.324148	Pbr041575.1|Pbr016963.1	http://amigo.geneontology.org/amigo/term/GO:0055035
glycine decarboxylation via glycine cleavage system	Gene Ontology	GO:0019464	2	7	0.0890394	0.324148	Pbr020924.1|Pbr023079.1	http://amigo.geneontology.org/amigo/term/GO:0019464
pentose-phosphate shunt, non-oxidative branch	Gene Ontology	GO:0009052	2	7	0.0890394	0.324148	Pbr030133.1|Pbr007280.1	http://amigo.geneontology.org/amigo/term/GO:0009052
developmental vegetative growth	Gene Ontology	GO:0080186	2	7	0.0890394	0.324148	Pbr017152.1|Pbr018900.1	http://amigo.geneontology.org/amigo/term/GO:0080186
cellular lipid metabolic process	Gene Ontology	GO:0044255	2	7	0.0890394	0.324148	Pbr008758.1|Pbr032218.2	http://amigo.geneontology.org/amigo/term/GO:0044255
preprophase band assembly	Gene Ontology	GO:0000913	2	7	0.0890394	0.324148	Pbr022096.1|Pbr032263.1	http://amigo.geneontology.org/amigo/term/GO:0000913
defense response by callose deposition in cell wall	Gene Ontology	GO:0052544	3	16	0.0899777	0.324148	Pbr009073.1|Pbr011062.1|Pbr026813.1	http://amigo.geneontology.org/amigo/term/GO:0052544
DNA duplex unwinding	Gene Ontology	GO:0032508	3	16	0.0899777	0.324148	Pbr023331.1|Pbr034832.1|Pbr035163.1	http://amigo.geneontology.org/amigo/term/GO:0032508
root hair cell differentiation	Gene Ontology	GO:0048765	3	16	0.0899777	0.324148	Pbr012348.1|Pbr000513.1|Pbr039799.1	http://amigo.geneontology.org/amigo/term/GO:0048765
response to nitrate	Gene Ontology	GO:0010167	3	16	0.0899777	0.324148	Pbr034103.1|Pbr040385.1|Pbr007491.1	http://amigo.geneontology.org/amigo/term/GO:0010167
iron-sulfur cluster binding	Gene Ontology	GO:0051536	3	16	0.0899777	0.324148	Pbr014467.1|Pbr004009.1|Pbr018794.1	http://amigo.geneontology.org/amigo/term/GO:0051536
metallopeptidase activity	Gene Ontology	GO:0008237	3	16	0.0899777	0.324148	Pbr011340.1|Pbr012351.1|Pbr023714.1	http://amigo.geneontology.org/amigo/term/GO:0008237
ATPase-coupled cation transmembrane transporter activity	Gene Ontology	GO:0019829	3	16	0.0899777	0.324148	Pbr012902.1|Pbr024238.1|Pbr040918.1	http://amigo.geneontology.org/amigo/term/GO:0019829
pollen tube tip	Gene Ontology	GO:0090404	3	16	0.0899777	0.324148	Pbr033702.1|Pbr004180.1|Pbr027717.2	http://amigo.geneontology.org/amigo/term/GO:0090404
RNA polymerase II CTD heptapeptide repeat phosphatase activity	Gene Ontology	GO:0008420	3	16	0.0899777	0.324148	Pbr042894.1|Pbr021330.1|Pbr039533.1	http://amigo.geneontology.org/amigo/term/GO:0008420
photomorphogenesis	Gene Ontology	GO:0009640	7	61	0.0906572	0.325213	Pbr022197.1|Pbr040373.2|Pbr023898.1|Pbr009073.1|Pbr034537.1|Pbr009214.1|Pbr027555.2	http://amigo.geneontology.org/amigo/term/GO:0009640
cobalt ion binding	Gene Ontology	GO:0050897	6	49	0.0908458	0.325213	Pbr013452.1|Pbr004709.2|Pbr017350.1|Pbr014305.1|Pbr001375.1|Pbr015663.1	http://amigo.geneontology.org/amigo/term/GO:0050897
ethylene-activated signaling pathway	Gene Ontology	GO:0009873	6	49	0.0908458	0.325213	Pbr024739.1|Pbr024467.1|Pbr025354.1|Pbr030542.1|Pbr023902.1|Pbr012024.1	http://amigo.geneontology.org/amigo/term/GO:0009873
positive regulation of abscisic acid-activated signaling pathway	Gene Ontology	GO:0009789	5	38	0.0952898	0.340406	Pbr019919.1|Pbr002105.1|Pbr030060.1|Pbr032991.1|Pbr035753.1	http://amigo.geneontology.org/amigo/term/GO:0009789
protein targeting to membrane	Gene Ontology	GO:0006612	4	27	0.0967235	0.344805	Pbr035719.1|Pbr017102.1|Pbr040036.1|Pbr035726.1	http://amigo.geneontology.org/amigo/term/GO:0006612
nuclear body	Gene Ontology	GO:0016604	3	17	0.101579	0.355503	Pbr030208.1|Pbr017391.1|Pbr038280.1	http://amigo.geneontology.org/amigo/term/GO:0016604
trehalose-phosphatase activity	Gene Ontology	GO:0004805	3	17	0.101579	0.355503	Pbr000530.1|Pbr017514.1|Pbr016096.1	http://amigo.geneontology.org/amigo/term/GO:0004805
regulation of cell size	Gene Ontology	GO:0008361	3	17	0.101579	0.355503	Pbr015955.1|Pbr017590.1|Pbr034537.1	http://amigo.geneontology.org/amigo/term/GO:0008361
cellular response to auxin stimulus	Gene Ontology	GO:0071365	3	17	0.101579	0.355503	Pbr039346.1|Pbr010049.3|Pbr003675.1	http://amigo.geneontology.org/amigo/term/GO:0071365
isopeptidase activity	Gene Ontology	GO:0070122	3	17	0.101579	0.355503	Pbr011340.1|Pbr012351.1|Pbr023714.1	http://amigo.geneontology.org/amigo/term/GO:0070122
xyloglucan biosynthetic process	Gene Ontology	GO:0009969	3	17	0.101579	0.355503	Pbr034092.1|Pbr034078.1|Pbr020904.1	http://amigo.geneontology.org/amigo/term/GO:0009969
carbohydrate transmembrane transporter activity	Gene Ontology	GO:0015144	6	51	0.103627	0.355503	Pbr034759.1|Pbr038548.1|Pbr033859.1|Pbr029168.1|Pbr018463.1|Pbr005950.1	http://amigo.geneontology.org/amigo/term/GO:0015144
integral component of plasma membrane	Gene Ontology	GO:0005887	10	102	0.104584	0.355503	Pbr032316.2|Pbr042281.1|Pbr028340.1|Pbr012926.1|Pbr000917.3|Pbr014248.1|Pbr025968.1|Pbr001677.1|Pbr032326.1|Pbr016963.1	http://amigo.geneontology.org/amigo/term/GO:0005887
transcription, DNA-templated	Gene Ontology	GO:0006351	10	102	0.104584	0.355503	Pbr011227.2|Pbr016694.1|Pbr008973.1|Pbr002910.1|Pbr025394.1|Pbr024193.1|Pbr016137.1|Pbr008970.1|Pbr017590.1|Pbr031165.1	http://amigo.geneontology.org/amigo/term/GO:0006351
nucleoside diphosphate phosphorylation	Gene Ontology	GO:0006165	2	8	0.107235	0.355503	Pbr035057.1|Pbr027203.1	http://amigo.geneontology.org/amigo/term/GO:0006165
epidermal cell differentiation	Gene Ontology	GO:0009913	2	8	0.107235	0.355503	Pbr019936.1|Pbr036442.1	http://amigo.geneontology.org/amigo/term/GO:0009913
regulation of salicylic acid metabolic process	Gene Ontology	GO:0010337	2	8	0.107235	0.355503	Pbr011062.1|Pbr034103.1	http://amigo.geneontology.org/amigo/term/GO:0010337
clathrin adaptor complex	Gene Ontology	GO:0030131	2	8	0.107235	0.355503	Pbr036150.1|Pbr020936.1	http://amigo.geneontology.org/amigo/term/GO:0030131
protein modification by small protein removal	Gene Ontology	GO:0070646	2	8	0.107235	0.355503	Pbr035773.1|Pbr025497.1	http://amigo.geneontology.org/amigo/term/GO:0070646
leaf abscission	Gene Ontology	GO:0060866	2	8	0.107235	0.355503	Pbr027952.1|Pbr027953.1	http://amigo.geneontology.org/amigo/term/GO:0060866
chromatin silencing complex	Gene Ontology	GO:0005677	2	8	0.107235	0.355503	Pbr026761.1|Pbr023896.1	http://amigo.geneontology.org/amigo/term/GO:0005677
phosphatidylethanolamine biosynthetic process	Gene Ontology	GO:0006646	2	8	0.107235	0.355503	Pbr000789.1|Pbr028762.3	http://amigo.geneontology.org/amigo/term/GO:0006646
GTP biosynthetic process	Gene Ontology	GO:0006183	2	8	0.107235	0.355503	Pbr035057.1|Pbr027203.1	http://amigo.geneontology.org/amigo/term/GO:0006183
cysteine biosynthetic process	Gene Ontology	GO:0019344	2	8	0.107235	0.355503	Pbr009132.1|Pbr031495.1	http://amigo.geneontology.org/amigo/term/GO:0019344
amylopectin maltohydrolase activity	Gene Ontology	GO:0102229	2	8	0.107235	0.355503	Pbr005419.1|Pbr031777.3	http://amigo.geneontology.org/amigo/term/GO:0102229
vacuolar protein processing	Gene Ontology	GO:0006624	2	8	0.107235	0.355503	Pbr013541.1|Pbr029279.1	http://amigo.geneontology.org/amigo/term/GO:0006624
regulation of stomatal complex development	Gene Ontology	GO:2000038	2	8	0.107235	0.355503	Pbr017590.1|Pbr024102.1	http://amigo.geneontology.org/amigo/term/GO:2000038
salicylic acid biosynthetic process	Gene Ontology	GO:0009697	2	8	0.107235	0.355503	Pbr038828.1|Pbr034103.1	http://amigo.geneontology.org/amigo/term/GO:0009697
protein prenylation	Gene Ontology	GO:0018342	2	8	0.107235	0.355503	Pbr017948.1|Pbr024395.1	http://amigo.geneontology.org/amigo/term/GO:0018342
monosaccharide transmembrane transporter activity	Gene Ontology	GO:0015145	2	8	0.107235	0.355503	Pbr018463.1|Pbr038548.1	http://amigo.geneontology.org/amigo/term/GO:0015145
transcription preinitiation complex	Gene Ontology	GO:0097550	2	8	0.107235	0.355503	Pbr006499.1|Pbr006434.1	http://amigo.geneontology.org/amigo/term/GO:0097550
cadmium ion transport	Gene Ontology	GO:0015691	2	8	0.107235	0.355503	Pbr041303.1|Pbr030493.1	http://amigo.geneontology.org/amigo/term/GO:0015691
alternative respiration	Gene Ontology	GO:0010230	2	8	0.107235	0.355503	Pbr041270.1|Pbr035656.1	http://amigo.geneontology.org/amigo/term/GO:0010230
activation of MAPK activity	Gene Ontology	GO:0000187	2	8	0.107235	0.355503	Pbr007873.1|Pbr024102.1	http://amigo.geneontology.org/amigo/term/GO:0000187
nucleotide-sugar biosynthetic process	Gene Ontology	GO:0009226	2	8	0.107235	0.355503	Pbr007061.1|Pbr007059.1	http://amigo.geneontology.org/amigo/term/GO:0009226
mitochondrial electron transport, succinate to ubiquinone	Gene Ontology	GO:0006121	2	8	0.107235	0.355503	Pbr014305.1|Pbr017348.1	http://amigo.geneontology.org/amigo/term/GO:0006121
protein-membrane adaptor activity	Gene Ontology	GO:0043495	2	8	0.107235	0.355503	Pbr035719.1|Pbr035726.1	http://amigo.geneontology.org/amigo/term/GO:0043495
UDP-N-acetylglucosamine biosynthetic process	Gene Ontology	GO:0006048	2	8	0.107235	0.355503	Pbr007061.1|Pbr007059.1	http://amigo.geneontology.org/amigo/term/GO:0006048
nuclear periphery	Gene Ontology	GO:0034399	2	8	0.107235	0.355503	Pbr034463.1|Pbr034457.1	http://amigo.geneontology.org/amigo/term/GO:0034399
myosin XI tail binding	Gene Ontology	GO:0080115	2	8	0.107235	0.355503	Pbr034337.1|Pbr024927.1	http://amigo.geneontology.org/amigo/term/GO:0080115
response to UV-C	Gene Ontology	GO:0010225	2	8	0.107235	0.355503	Pbr027952.1|Pbr027953.1	http://amigo.geneontology.org/amigo/term/GO:0010225
nuclear speck	Gene Ontology	GO:0016607	6	52	0.110351	0.364885	Pbr040551.1|Pbr035715.1|Pbr010329.1|Pbr018392.1|Pbr000581.1|Pbr029844.1	http://amigo.geneontology.org/amigo/term/GO:0016607
thylakoid membrane organization	Gene Ontology	GO:0010027	5	40	0.110493	0.364885	Pbr036224.1|Pbr020834.1|Pbr034537.1|Pbr019919.1|Pbr016963.1	http://amigo.geneontology.org/amigo/term/GO:0010027
very long-chain fatty acid metabolic process	Gene Ontology	GO:0000038	3	18	0.113738	0.371282	Pbr019936.1|Pbr028833.1|Pbr036442.1	http://amigo.geneontology.org/amigo/term/GO:0000038
sphingolipid biosynthetic process	Gene Ontology	GO:0030148	3	18	0.113738	0.371282	Pbr020072.1|Pbr031980.1|Pbr003624.1	http://amigo.geneontology.org/amigo/term/GO:0030148
malate metabolic process	Gene Ontology	GO:0006108	3	18	0.113738	0.371282	Pbr040794.1|Pbr022705.1|Pbr024269.1	http://amigo.geneontology.org/amigo/term/GO:0006108
lipid biosynthetic process	Gene Ontology	GO:0008610	3	18	0.113738	0.371282	Pbr019936.1|Pbr022344.1|Pbr036442.1	http://amigo.geneontology.org/amigo/term/GO:0008610
proton-transporting ATPase activity, rotational mechanism	Gene Ontology	GO:0046961	3	18	0.113738	0.371282	Pbr023174.1|Pbr013686.1|Pbr013702.1	http://amigo.geneontology.org/amigo/term/GO:0046961
autophagy	Gene Ontology	GO:0006914	3	18	0.113738	0.371282	Pbr031980.1|Pbr018548.1|Pbr009751.1	http://amigo.geneontology.org/amigo/term/GO:0006914
protein serine/threonine phosphatase activity	Gene Ontology	GO:0004722	9	91	0.115129	0.374242	Pbr029099.1|Pbr039042.1|Pbr020269.1|Pbr003597.1|Pbr025436.1|Pbr008715.1|Pbr041497.1|Pbr013336.1|Pbr004313.1	http://amigo.geneontology.org/amigo/term/GO:0004722
xylem and phloem pattern formation	Gene Ontology	GO:0010051	4	29	0.115303	0.374242	Pbr019720.2|Pbr022596.1|Pbr029366.1|Pbr013461.1	http://amigo.geneontology.org/amigo/term/GO:0010051
mitochondrion organization	Gene Ontology	GO:0007005	4	29	0.115303	0.374242	Pbr009002.1|Pbr026110.1|Pbr018035.2|Pbr017385.1	http://amigo.geneontology.org/amigo/term/GO:0007005
electron transfer activity	Gene Ontology	GO:0009055	11	118	0.116796	0.378365	Pbr012309.1|Pbr013452.1|Pbr010660.1|Pbr003523.1|Pbr004009.1|Pbr008749.1|Pbr003148.1|Pbr025339.1|Pbr014305.1|Pbr010663.1|Pbr034933.2	http://amigo.geneontology.org/amigo/term/GO:0009055
proteasome complex	Gene Ontology	GO:0000502	6	53	0.117291	0.379204	Pbr029921.1|Pbr027192.1|Pbr029026.1|Pbr011340.1|Pbr012351.1|Pbr020379.1	http://amigo.geneontology.org/amigo/term/GO:0000502
protein kinase activity	Gene Ontology	GO:0004672	35	464	0.1175	0.379204	Pbr038317.1|Pbr020374.4|Pbr025509.2|Pbr012660.1|Pbr031383.1|Pbr039042.1|Pbr016118.1|Pbr012092.1|Pbr033839.1|Pbr016618.1|Pbr004872.1|Pbr005151.1|Pbr035163.1|Pbr003281.1|Pbr017957.1|Pbr042354.1|Pbr007491.1|Pbr030726.1|Pbr007928.1|Pbr007873.1|Pbr013585.1|Pbr041575.1|Pbr028796.1|Pbr030694.1|Pbr016253.1|Pbr016250.1|Pbr011500.1|Pbr040149.1|Pbr010686.1|Pbr001854.1|Pbr013634.1|Pbr000513.1|Pbr013828.1|Pbr…	http://amigo.geneontology.org/amigo/term/GO:0004672
mediator complex	Gene Ontology	GO:0016592	5	41	0.118509	0.381037	Pbr015473.1|Pbr034268.1|Pbr013585.1|Pbr023602.1|Pbr001637.1	http://amigo.geneontology.org/amigo/term/GO:0016592
multidimensional cell growth	Gene Ontology	GO:0009825	4	30	0.125135	0.381037	Pbr000513.1|Pbr010577.1|Pbr029956.1|Pbr037191.1	http://amigo.geneontology.org/amigo/term/GO:0009825
microtubule-based process	Gene Ontology	GO:0007017	4	30	0.125135	0.381037	Pbr028019.1|Pbr017436.2|Pbr016911.1|Pbr035936.1	http://amigo.geneontology.org/amigo/term/GO:0007017
Golgi organization	Gene Ontology	GO:0007030	4	30	0.125135	0.381037	Pbr023174.1|Pbr013686.1|Pbr030868.1|Pbr013702.1	http://amigo.geneontology.org/amigo/term/GO:0007030
response to ozone	Gene Ontology	GO:0010193	4	30	0.125135	0.381037	Pbr003609.1|Pbr003002.1|Pbr011400.1|Pbr028335.3	http://amigo.geneontology.org/amigo/term/GO:0010193
L-aspartate:2-oxoglutarate aminotransferase activity	Gene Ontology	GO:0004069	2	9	0.126304	0.381037	Pbr009228.1|Pbr022812.1	http://amigo.geneontology.org/amigo/term/GO:0004069
circadian regulation of gene expression	Gene Ontology	GO:0032922	2	9	0.126304	0.381037	Pbr016618.1|Pbr026761.1	http://amigo.geneontology.org/amigo/term/GO:0032922
carotenoid dioxygenase activity	Gene Ontology	GO:0010436	2	9	0.126304	0.381037	Pbr005089.1|Pbr005093.1	http://amigo.geneontology.org/amigo/term/GO:0010436
nuclear membrane	Gene Ontology	GO:0031965	2	9	0.126304	0.381037	Pbr028762.3|Pbr002463.1	http://amigo.geneontology.org/amigo/term/GO:0031965
anther wall tapetum development	Gene Ontology	GO:0048658	2	9	0.126304	0.381037	Pbr026878.1|Pbr026868.1	http://amigo.geneontology.org/amigo/term/GO:0048658
negative regulation of defense response to bacterium	Gene Ontology	GO:1900425	2	9	0.126304	0.381037	Pbr030046.1|Pbr013215.1	http://amigo.geneontology.org/amigo/term/GO:1900425
endomembrane system organization	Gene Ontology	GO:0010256	2	9	0.126304	0.381037	Pbr008098.1|Pbr020904.1	http://amigo.geneontology.org/amigo/term/GO:0010256
maintenance of inflorescence meristem identity	Gene Ontology	GO:0010077	2	9	0.126304	0.381037	Pbr018802.1|Pbr022596.1	http://amigo.geneontology.org/amigo/term/GO:0010077
phagophore assembly site membrane	Gene Ontology	GO:0034045	2	9	0.126304	0.381037	Pbr040103.1|Pbr009751.1	http://amigo.geneontology.org/amigo/term/GO:0034045
abscisic acid glucosyltransferase activity	Gene Ontology	GO:0010294	2	9	0.126304	0.381037	Pbr016399.1|Pbr023808.1	http://amigo.geneontology.org/amigo/term/GO:0010294
branched-chain-amino-acid transaminase activity	Gene Ontology	GO:0004084	2	9	0.126304	0.381037	Pbr038269.1|Pbr029877.1	http://amigo.geneontology.org/amigo/term/GO:0004084
preribosome, small subunit precursor	Gene Ontology	GO:0030688	2	9	0.126304	0.381037	Pbr030726.1|Pbr007083.1	http://amigo.geneontology.org/amigo/term/GO:0030688
NuA4 histone acetyltransferase complex	Gene Ontology	GO:0035267	2	9	0.126304	0.381037	Pbr025358.1|Pbr011097.1	http://amigo.geneontology.org/amigo/term/GO:0035267
carotene catabolic process	Gene Ontology	GO:0016121	2	9	0.126304	0.381037	Pbr005089.1|Pbr005093.1	http://amigo.geneontology.org/amigo/term/GO:0016121
defense response by callose deposition	Gene Ontology	GO:0052542	2	9	0.126304	0.381037	Pbr026813.1|Pbr035753.1	http://amigo.geneontology.org/amigo/term/GO:0052542
protein localization to membrane	Gene Ontology	GO:0072657	2	9	0.126304	0.381037	Pbr026537.2|Pbr036514.1	http://amigo.geneontology.org/amigo/term/GO:0072657
beta-amylase activity	Gene Ontology	GO:0016161	2	9	0.126304	0.381037	Pbr005419.1|Pbr031777.3	http://amigo.geneontology.org/amigo/term/GO:0016161
chorismate biosynthetic process	Gene Ontology	GO:0009423	2	9	0.126304	0.381037	Pbr010075.1|Pbr037530.1	http://amigo.geneontology.org/amigo/term/GO:0009423
reproduction	Gene Ontology	GO:0000003	2	9	0.126304	0.381037	Pbr026813.1|Pbr011227.2	http://amigo.geneontology.org/amigo/term/GO:0000003
manganese ion transport	Gene Ontology	GO:0006828	2	9	0.126304	0.381037	Pbr041303.1|Pbr030493.1	http://amigo.geneontology.org/amigo/term/GO:0006828
N-glycan processing	Gene Ontology	GO:0006491	2	9	0.126304	0.381037	Pbr031828.1|Pbr040332.2	http://amigo.geneontology.org/amigo/term/GO:0006491
anaerobic respiration	Gene Ontology	GO:0009061	2	9	0.126304	0.381037	Pbr017763.1|Pbr023765.1	http://amigo.geneontology.org/amigo/term/GO:0009061
stomatal complex morphogenesis	Gene Ontology	GO:0010103	2	9	0.126304	0.381037	Pbr009698.1|Pbr019916.1	http://amigo.geneontology.org/amigo/term/GO:0010103
defense response to Gram-negative bacterium	Gene Ontology	GO:0050829	3	19	0.126413	0.381037	Pbr015755.1|Pbr027952.1|Pbr027953.1	http://amigo.geneontology.org/amigo/term/GO:0050829
methyl jasmonate esterase activity	Gene Ontology	GO:0080032	3	19	0.126413	0.381037	Pbr029975.1|Pbr004243.1|Pbr019394.1	http://amigo.geneontology.org/amigo/term/GO:0080032
very long-chain fatty acid biosynthetic process	Gene Ontology	GO:0042761	3	19	0.126413	0.381037	Pbr020072.1|Pbr003624.1|Pbr013212.1	http://amigo.geneontology.org/amigo/term/GO:0042761
integral component of mitochondrial inner membrane	Gene Ontology	GO:0031305	3	19	0.126413	0.381037	Pbr017243.1|Pbr022861.2|Pbr015260.1	http://amigo.geneontology.org/amigo/term/GO:0031305
anion:anion antiporter activity	Gene Ontology	GO:0015301	3	19	0.126413	0.381037	Pbr032316.2|Pbr023730.1|Pbr012926.1	http://amigo.geneontology.org/amigo/term/GO:0015301
phospholipid catabolic process	Gene Ontology	GO:0009395	3	19	0.126413	0.381037	Pbr021760.1|Pbr002105.1|Pbr021768.2	http://amigo.geneontology.org/amigo/term/GO:0009395
methyl salicylate esterase activity	Gene Ontology	GO:0080031	3	19	0.126413	0.381037	Pbr029975.1|Pbr004243.1|Pbr019394.1	http://amigo.geneontology.org/amigo/term/GO:0080031
gene silencing by RNA-directed DNA methylation	Gene Ontology	GO:0080188	3	19	0.126413	0.381037	Pbr032609.1|Pbr038223.1|Pbr015798.1	http://amigo.geneontology.org/amigo/term/GO:0080188
cytoplasmic vesicle	Gene Ontology	GO:0031410	3	19	0.126413	0.381037	Pbr023296.1|Pbr036150.1|Pbr020936.1	http://amigo.geneontology.org/amigo/term/GO:0031410
microtubule cytoskeleton organization	Gene Ontology	GO:0000226	5	42	0.126789	0.381037	Pbr028019.1|Pbr022096.1|Pbr013477.1|Pbr032263.1|Pbr035936.1	http://amigo.geneontology.org/amigo/term/GO:0000226
response to zinc ion	Gene Ontology	GO:0010043	5	42	0.126789	0.381037	Pbr009194.1|Pbr028580.1|Pbr035163.1|Pbr041303.1|Pbr013317.1	http://amigo.geneontology.org/amigo/term/GO:0010043
ATPase activity	Gene Ontology	GO:0016887	20	248	0.130422	0.391265	Pbr005815.1|Pbr004829.1|Pbr005758.2|Pbr028447.1|Pbr000452.1|Pbr032364.1|Pbr033477.1|Pbr007374.1|Pbr017196.1|Pbr011498.1|Pbr011514.1|Pbr005425.1|Pbr026266.1|Pbr016956.1|Pbr038001.3|Pbr014099.1|Pbr034537.1|Pbr020379.1|Pbr032326.1|Pbr009349.1	http://amigo.geneontology.org/amigo/term/GO:0016887
cell wall biogenesis	Gene Ontology	GO:0042546	6	55	0.131805	0.394719	Pbr016511.2|Pbr003834.1|Pbr029827.1|Pbr012543.1|Pbr008189.1|Pbr014516.1	http://amigo.geneontology.org/amigo/term/GO:0042546
post-embryonic development	Gene Ontology	GO:0009791	4	31	0.135306	0.403844	Pbr016618.1|Pbr003675.1|Pbr009221.1|Pbr012545.1	http://amigo.geneontology.org/amigo/term/GO:0009791
integral component of endoplasmic reticulum membrane	Gene Ontology	GO:0030176	5	43	0.135326	0.403844	Pbr005124.1|Pbr020072.1|Pbr021532.1|Pbr021557.1|Pbr003624.1	http://amigo.geneontology.org/amigo/term/GO:0030176
NADP binding	Gene Ontology	GO:0050661	6	56	0.139367	0.41283	Pbr032947.1|Pbr009902.1|Pbr006726.1|Pbr007498.1|Pbr035637.1|Pbr030956.1	http://amigo.geneontology.org/amigo/term/GO:0050661
defense response to insect	Gene Ontology	GO:0002213	3	20	0.139565	0.41283	Pbr021234.1|Pbr027952.1|Pbr027953.1	http://amigo.geneontology.org/amigo/term/GO:0002213
galactose metabolic process	Gene Ontology	GO:0006012	3	20	0.139565	0.41283	Pbr028045.1|Pbr015010.1|Pbr009268.1	http://amigo.geneontology.org/amigo/term/GO:0006012
regulation of programmed cell death	Gene Ontology	GO:0043067	3	20	0.139565	0.41283	Pbr009194.1|Pbr042541.1|Pbr001352.2	http://amigo.geneontology.org/amigo/term/GO:0043067
cell morphogenesis	Gene Ontology	GO:0000902	3	20	0.139565	0.41283	Pbr035858.3|Pbr019224.1|Pbr037191.1	http://amigo.geneontology.org/amigo/term/GO:0000902
unidimensional cell growth	Gene Ontology	GO:0009826	11	123	0.141011	0.41283	Pbr028833.1|Pbr022197.1|Pbr017152.1|Pbr034832.1|Pbr003748.1|Pbr007196.1|Pbr018900.1|Pbr008137.1|Pbr031783.1|Pbr004309.1|Pbr020904.1	http://amigo.geneontology.org/amigo/term/GO:0009826
DNA-binding transcription factor activity	Gene Ontology	GO:0003700	102	1513	0.142281	0.41283	Pbr023339.1|Pbr024467.1|Pbr020201.1|Pbr015010.1|Pbr013715.1|Pbr007330.1|Pbr019494.1|Pbr023902.1|Pbr039741.1|Pbr030208.1|Pbr021011.1|Pbr034242.2|Pbr019649.1|Pbr033995.1|Pbr040028.1|Pbr012024.1|Pbr024123.1|Pbr041508.3|Pbr006773.2|Pbr031922.1|Pbr021137.1|Pbr028986.1|Pbr032528.1|Pbr038436.1|Pbr022848.1|Pbr031777.3|Pbr009262.1|Pbr024739.1|Pbr007784.1|Pbr002020.1|Pbr019804.1|Pbr029794.1|Pbr025354.1|Pbr…	http://amigo.geneontology.org/amigo/term/GO:0003700
exocytosis	Gene Ontology	GO:0006887	5	44	0.14411	0.41283	Pbr008242.1|Pbr035719.1|Pbr035753.1|Pbr024096.1|Pbr035726.1	http://amigo.geneontology.org/amigo/term/GO:0006887
kinase binding	Gene Ontology	GO:0019900	5	44	0.14411	0.41283	Pbr024739.1|Pbr018227.1|Pbr019673.1|Pbr008539.1|Pbr009631.1	http://amigo.geneontology.org/amigo/term/GO:0019900
vegetative to reproductive phase transition of meristem	Gene Ontology	GO:0010228	10	110	0.144999	0.41283	Pbr026053.1|Pbr010712.1|Pbr022596.1|Pbr002436.1|Pbr029889.2|Pbr035163.1|Pbr006006.1|Pbr032815.1|Pbr026761.1|Pbr035700.1	http://amigo.geneontology.org/amigo/term/GO:0010228
integral component of Golgi membrane	Gene Ontology	GO:0030173	4	32	0.1458	0.41283	Pbr040681.2|Pbr032615.1|Pbr034752.1|Pbr020904.1	http://amigo.geneontology.org/amigo/term/GO:0030173
UDP-xylosyltransferase activity	Gene Ontology	GO:0035252	2	10	0.146089	0.41283	Pbr034092.1|Pbr034078.1	http://amigo.geneontology.org/amigo/term/GO:0035252
NLS-bearing protein import into nucleus	Gene Ontology	GO:0006607	2	10	0.146089	0.41283	Pbr002463.1|Pbr016406.1	http://amigo.geneontology.org/amigo/term/GO:0006607
L-malate dehydrogenase activity	Gene Ontology	GO:0030060	2	10	0.146089	0.41283	Pbr040794.1|Pbr024269.1	http://amigo.geneontology.org/amigo/term/GO:0030060
negative regulation of cell growth	Gene Ontology	GO:0030308	2	10	0.146089	0.41283	Pbr016618.1|Pbr017590.1	http://amigo.geneontology.org/amigo/term/GO:0030308
jasmonic acid and ethylene-dependent systemic resistance	Gene Ontology	GO:0009861	2	10	0.146089	0.41283	Pbr007928.1|Pbr016079.1	http://amigo.geneontology.org/amigo/term/GO:0009861
sinapyl alcohol dehydrogenase activity	Gene Ontology	GO:0052747	2	10	0.146089	0.41283	Pbr011062.1|Pbr026289.1	http://amigo.geneontology.org/amigo/term/GO:0052747
oxidoreductase activity, acting on the CH-CH group of donors	Gene Ontology	GO:0016627	2	10	0.146089	0.41283	Pbr017348.1|Pbr024737.1	http://amigo.geneontology.org/amigo/term/GO:0016627
phenylpropanoid metabolic process	Gene Ontology	GO:0009698	2	10	0.146089	0.41283	Pbr019324.2|Pbr013138.1	http://amigo.geneontology.org/amigo/term/GO:0009698
7S RNA binding	Gene Ontology	GO:0008312	2	10	0.146089	0.41283	Pbr025300.1|Pbr037751.1	http://amigo.geneontology.org/amigo/term/GO:0008312
inorganic anion transmembrane transporter activity	Gene Ontology	GO:0015103	2	10	0.146089	0.41283	Pbr003002.1|Pbr041303.1	http://amigo.geneontology.org/amigo/term/GO:0015103
adenylate kinase activity	Gene Ontology	GO:0004017	2	10	0.146089	0.41283	Pbr017152.1|Pbr018900.1	http://amigo.geneontology.org/amigo/term/GO:0004017
phenylpropanoid biosynthetic process	Gene Ontology	GO:0009699	2	10	0.146089	0.41283	Pbr013138.1|Pbr035163.1	http://amigo.geneontology.org/amigo/term/GO:0009699
SWI/SNF complex	Gene Ontology	GO:0016514	2	10	0.146089	0.41283	Pbr037459.1|Pbr018585.1	http://amigo.geneontology.org/amigo/term/GO:0016514
ferric iron binding	Gene Ontology	GO:0008199	2	10	0.146089	0.41283	Pbr009562.1|Pbr018035.2	http://amigo.geneontology.org/amigo/term/GO:0008199
nucleocytoplasmic transport	Gene Ontology	GO:0006913	2	10	0.146089	0.41283	Pbr035646.1|Pbr034202.2	http://amigo.geneontology.org/amigo/term/GO:0006913
myricetin 3-O-glucosyltransferase activity	Gene Ontology	GO:0102425	2	10	0.146089	0.41283	Pbr014263.1|Pbr023808.1	http://amigo.geneontology.org/amigo/term/GO:0102425
COPII vesicle coat	Gene Ontology	GO:0030127	2	10	0.146089	0.41283	Pbr019134.1|Pbr002468.1	http://amigo.geneontology.org/amigo/term/GO:0030127
daphnetin 3-O-glucosyltransferase activity	Gene Ontology	GO:0102360	2	10	0.146089	0.41283	Pbr014263.1|Pbr023808.1	http://amigo.geneontology.org/amigo/term/GO:0102360
hydro-lyase activity	Gene Ontology	GO:0016836	2	10	0.146089	0.41283	Pbr004466.1|Pbr024238.1	http://amigo.geneontology.org/amigo/term/GO:0016836
signal recognition particle, endoplasmic reticulum targeting	Gene Ontology	GO:0005786	2	10	0.146089	0.41283	Pbr025300.1|Pbr037751.1	http://amigo.geneontology.org/amigo/term/GO:0005786
post-embryonic root development	Gene Ontology	GO:0048528	2	10	0.146089	0.41283	Pbr016137.1|Pbr008189.1	http://amigo.geneontology.org/amigo/term/GO:0048528
chloroplast organization	Gene Ontology	GO:0009658	12	138	0.146538	0.413413	Pbr010580.1|Pbr028137.1|Pbr006668.1|Pbr036224.1|Pbr028517.1|Pbr020374.4|Pbr042862.1|Pbr041170.1|Pbr004647.1|Pbr035516.1|Pbr011006.1|Pbr024600.1	http://amigo.geneontology.org/amigo/term/GO:0009658
nuclear envelope	Gene Ontology	GO:0005635	6	57	0.147126	0.414386	Pbr002468.1|Pbr023124.1|Pbr019134.1|Pbr035646.1|Pbr012602.1|Pbr031125.1	http://amigo.geneontology.org/amigo/term/GO:0005635
double-stranded DNA binding	Gene Ontology	GO:0003690	5	45	0.153132	0.42782	Pbr023331.1|Pbr008550.1|Pbr035163.1|Pbr009221.1|Pbr030956.1	http://amigo.geneontology.org/amigo/term/GO:0003690
negative regulation of abscisic acid-activated signaling pathway	Gene Ontology	GO:0009788	5	45	0.153132	0.42782	Pbr017948.1|Pbr016618.1|Pbr021011.1|Pbr024123.1|Pbr024395.1	http://amigo.geneontology.org/amigo/term/GO:0009788
salicylic acid metabolic process	Gene Ontology	GO:0009696	3	21	0.153151	0.42782	Pbr029975.1|Pbr004243.1|Pbr019394.1	http://amigo.geneontology.org/amigo/term/GO:0009696
microsporogenesis	Gene Ontology	GO:0009556	3	21	0.153151	0.42782	Pbr020774.1|Pbr028762.3|Pbr030868.1	http://amigo.geneontology.org/amigo/term/GO:0009556
histone-lysine N-methyltransferase activity	Gene Ontology	GO:0018024	3	21	0.153151	0.42782	Pbr035700.1|Pbr022848.1|Pbr042541.1	http://amigo.geneontology.org/amigo/term/GO:0018024
brassinosteroid mediated signaling pathway	Gene Ontology	GO:0009742	6	58	0.155076	0.432487	Pbr032947.1|Pbr024193.1|Pbr004647.1|Pbr000513.1|Pbr042354.1|Pbr030868.1	http://amigo.geneontology.org/amigo/term/GO:0009742
cytosolic large ribosomal subunit	Gene Ontology	GO:0022625	11	126	0.156719	0.436356	Pbr023790.1|Pbr034202.2|Pbr009496.1|Pbr026323.1|Pbr024618.1|Pbr014427.1|Pbr009470.1|Pbr042889.1|Pbr038833.1|Pbr009239.1|Pbr022871.1	http://amigo.geneontology.org/amigo/term/GO:0022625
chromatin binding	Gene Ontology	GO:0003682	9	99	0.160882	0.445752	Pbr018585.1|Pbr028662.1|Pbr038748.1|Pbr037691.1|Pbr017659.1|Pbr003391.1|Pbr009951.1|Pbr002163.1|Pbr027400.1	http://amigo.geneontology.org/amigo/term/GO:0003682
4 iron, 4 sulfur cluster binding	Gene Ontology	GO:0051539	5	46	0.162383	0.445752	Pbr014574.1|Pbr000042.1|Pbr004986.1|Pbr030261.1|Pbr011207.1	http://amigo.geneontology.org/amigo/term/GO:0051539
small-subunit processome	Gene Ontology	GO:0032040	5	46	0.162383	0.445752	Pbr032135.1|Pbr013918.1|Pbr004418.1|Pbr030455.1|Pbr022198.1	http://amigo.geneontology.org/amigo/term/GO:0032040
NAD binding	Gene Ontology	GO:0051287	6	59	0.16321	0.445752	Pbr019936.1|Pbr036442.1|Pbr004246.1|Pbr027407.1|Pbr024431.1|Pbr023905.1	http://amigo.geneontology.org/amigo/term/GO:0051287
cellular heat acclimation	Gene Ontology	GO:0070370	2	11	0.166448	0.445752	Pbr042671.1|Pbr019916.1	http://amigo.geneontology.org/amigo/term/GO:0070370
trehalose metabolism in response to stress	Gene Ontology	GO:0070413	2	11	0.166448	0.445752	Pbr000530.1|Pbr016096.1	http://amigo.geneontology.org/amigo/term/GO:0070413
nitrate import	Gene Ontology	GO:1902025	2	11	0.166448	0.445752	Pbr000527.1|Pbr016099.1	http://amigo.geneontology.org/amigo/term/GO:1902025
cinnamyl-alcohol dehydrogenase activity	Gene Ontology	GO:0045551	2	11	0.166448	0.445752	Pbr011062.1|Pbr026289.1	http://amigo.geneontology.org/amigo/term/GO:0045551
positive regulation of cell division	Gene Ontology	GO:0051781	2	11	0.166448	0.445752	Pbr039346.1|Pbr010049.3	http://amigo.geneontology.org/amigo/term/GO:0051781
flavonol 3-O-glucosyltransferase activity	Gene Ontology	GO:0047893	2	11	0.166448	0.445752	Pbr014263.1|Pbr023808.1	http://amigo.geneontology.org/amigo/term/GO:0047893
intramolecular transferase activity, phosphotransferases	Gene Ontology	GO:0016868	2	11	0.166448	0.445752	Pbr012094.1|Pbr025112.1	http://amigo.geneontology.org/amigo/term/GO:0016868
P-body assembly	Gene Ontology	GO:0033962	2	11	0.166448	0.445752	Pbr034098.1|Pbr006778.1	http://amigo.geneontology.org/amigo/term/GO:0033962
vesicle fusion with Golgi apparatus	Gene Ontology	GO:0048280	2	11	0.166448	0.445752	Pbr011670.1|Pbr012545.1	http://amigo.geneontology.org/amigo/term/GO:0048280
alpha,alpha-trehalose-phosphate synthase (UDP-forming) activity	Gene Ontology	GO:0003825	2	11	0.166448	0.445752	Pbr000530.1|Pbr016096.1	http://amigo.geneontology.org/amigo/term/GO:0003825
electron transport chain	Gene Ontology	GO:0022900	2	11	0.166448	0.445752	Pbr003523.1|Pbr026627.1	http://amigo.geneontology.org/amigo/term/GO:0022900
NAD+ binding	Gene Ontology	GO:0070403	2	11	0.166448	0.445752	Pbr028217.1|Pbr038292.1	http://amigo.geneontology.org/amigo/term/GO:0070403
nuclear chromosome	Gene Ontology	GO:0000228	2	11	0.166448	0.445752	Pbr018585.1|Pbr027400.1	http://amigo.geneontology.org/amigo/term/GO:0000228
sphingolipid metabolic process	Gene Ontology	GO:0006665	2	11	0.166448	0.445752	Pbr035641.3|Pbr001352.2	http://amigo.geneontology.org/amigo/term/GO:0006665
protein folding chaperone	Gene Ontology	GO:0044183	3	22	0.167132	0.445752	Pbr032364.1|Pbr011942.1|Pbr007374.1	http://amigo.geneontology.org/amigo/term/GO:0044183
-	Gene Ontology	GO:0036459	3	22	0.167132	0.445752	Pbr036485.1|Pbr042865.1|Pbr023714.1	http://amigo.geneontology.org/amigo/term/GO:0036459
gluconeogenesis	Gene Ontology	GO:0006094	3	22	0.167132	0.445752	Pbr040695.1|Pbr011006.1|Pbr041170.1	http://amigo.geneontology.org/amigo/term/GO:0006094
ribosome biogenesis	Gene Ontology	GO:0042254	3	22	0.167132	0.445752	Pbr006668.1|Pbr028517.1|Pbr035009.1	http://amigo.geneontology.org/amigo/term/GO:0042254
chromatin DNA binding	Gene Ontology	GO:0031490	3	22	0.167132	0.445752	Pbr038521.2|Pbr023896.1|Pbr018597.2	http://amigo.geneontology.org/amigo/term/GO:0031490
positive regulation of defense response to bacterium	Gene Ontology	GO:1900426	3	22	0.167132	0.445752	Pbr027952.1|Pbr025900.1|Pbr027953.1	http://amigo.geneontology.org/amigo/term/GO:1900426
trehalose biosynthetic process	Gene Ontology	GO:0005992	3	22	0.167132	0.445752	Pbr000530.1|Pbr017514.1|Pbr016096.1	http://amigo.geneontology.org/amigo/term/GO:0005992
cellular response to amino acid stimulus	Gene Ontology	GO:0071230	3	22	0.167132	0.445752	Pbr011753.1|Pbr036458.1|Pbr015955.1	http://amigo.geneontology.org/amigo/term/GO:0071230
photorespiration	Gene Ontology	GO:0009853	4	34	0.16768	0.445752	Pbr000043.1|Pbr026627.1|Pbr027407.1|Pbr029389.1	http://amigo.geneontology.org/amigo/term/GO:0009853
trichome morphogenesis	Gene Ontology	GO:0010090	4	34	0.16768	0.445752	Pbr037191.1|Pbr029177.1|Pbr017590.1|Pbr029173.1	http://amigo.geneontology.org/amigo/term/GO:0010090
cell surface receptor signaling pathway	Gene Ontology	GO:0007166	4	34	0.16768	0.445752	Pbr009423.1|Pbr006206.1|Pbr019375.1|Pbr028580.1	http://amigo.geneontology.org/amigo/term/GO:0007166
ATP transmembrane transporter activity	Gene Ontology	GO:0005347	4	35	0.17903	0.474765	Pbr028137.1|Pbr027821.1|Pbr002625.1|Pbr022615.1	http://amigo.geneontology.org/amigo/term/GO:0005347
chloroplast thylakoid membrane	Gene Ontology	GO:0009535	22	291	0.179151	0.474765	Pbr012243.1|Pbr005758.2|Pbr033329.1|Pbr035721.1|Pbr009073.1|Pbr024238.1|Pbr004466.1|Pbr041981.1|Pbr002395.1|Pbr035078.1|Pbr012088.1|Pbr033113.1|Pbr027462.1|Pbr042862.1|Pbr036224.1|Pbr016963.1|Pbr010580.1|Pbr030641.1|Pbr026486.1|Pbr015361.1|Pbr020834.1|Pbr019219.1	http://amigo.geneontology.org/amigo/term/GO:0009535
ATPase-coupled transmembrane transporter activity	Gene Ontology	GO:0042626	9	102	0.179997	0.476266	Pbr005815.1|Pbr004829.1|Pbr028447.1|Pbr033477.1|Pbr017196.1|Pbr011075.1|Pbr034537.1|Pbr032326.1|Pbr009349.1	http://amigo.geneontology.org/amigo/term/GO:0042626
histone acetylation	Gene Ontology	GO:0016573	3	23	0.181465	0.477922	Pbr025358.1|Pbr038521.2|Pbr011097.1	http://amigo.geneontology.org/amigo/term/GO:0016573
endoplasmic reticulum unfolded protein response	Gene Ontology	GO:0030968	3	23	0.181465	0.477922	Pbr031427.1|Pbr031438.1|Pbr019218.1	http://amigo.geneontology.org/amigo/term/GO:0030968
cytoskeleton	Gene Ontology	GO:0005856	3	23	0.181465	0.477922	Pbr009366.1|Pbr023296.1|Pbr020821.1	http://amigo.geneontology.org/amigo/term/GO:0005856
secondary active sulfate transmembrane transporter activity	Gene Ontology	GO:0008271	2	12	0.18725	0.48418	Pbr032316.2|Pbr012926.1	http://amigo.geneontology.org/amigo/term/GO:0008271
1,3-beta-D-glucan synthase activity	Gene Ontology	GO:0003843	2	12	0.18725	0.48418	Pbr026813.1|Pbr000683.1	http://amigo.geneontology.org/amigo/term/GO:0003843
proteasome assembly	Gene Ontology	GO:0043248	2	12	0.18725	0.48418	Pbr036317.1|Pbr029921.1	http://amigo.geneontology.org/amigo/term/GO:0043248
pattern specification process	Gene Ontology	GO:0007389	2	12	0.18725	0.48418	Pbr028713.1|Pbr022596.1	http://amigo.geneontology.org/amigo/term/GO:0007389
kinetochore	Gene Ontology	GO:0000776	2	12	0.18725	0.48418	Pbr013477.1|Pbr019230.1	http://amigo.geneontology.org/amigo/term/GO:0000776
maturation of 5.8S rRNA	Gene Ontology	GO:0000460	2	12	0.18725	0.48418	Pbr017340.1|Pbr026613.1	http://amigo.geneontology.org/amigo/term/GO:0000460
meristem development	Gene Ontology	GO:0048507	2	12	0.18725	0.48418	Pbr028597.3|Pbr029844.1	http://amigo.geneontology.org/amigo/term/GO:0048507
clathrin binding	Gene Ontology	GO:0030276	2	12	0.18725	0.48418	Pbr031113.1|Pbr032868.1	http://amigo.geneontology.org/amigo/term/GO:0030276
1,3-beta-D-glucan synthase complex	Gene Ontology	GO:0000148	2	12	0.18725	0.48418	Pbr026813.1|Pbr000683.1	http://amigo.geneontology.org/amigo/term/GO:0000148
(1->3)-beta-D-glucan biosynthetic process	Gene Ontology	GO:0006075	2	12	0.18725	0.48418	Pbr026813.1|Pbr000683.1	http://amigo.geneontology.org/amigo/term/GO:0006075
response to photooxidative stress	Gene Ontology	GO:0080183	2	12	0.18725	0.48418	Pbr018918.1|Pbr003873.1	http://amigo.geneontology.org/amigo/term/GO:0080183
signaling receptor binding	Gene Ontology	GO:0005102	2	12	0.18725	0.48418	Pbr030868.1|Pbr019916.1	http://amigo.geneontology.org/amigo/term/GO:0005102
pollen development	Gene Ontology	GO:0009555	17	219	0.188553	0.486811	Pbr023174.1|Pbr013138.1|Pbr007059.1|Pbr017435.3|Pbr026813.1|Pbr021380.1|Pbr007928.1|Pbr020379.1|Pbr021234.1|Pbr042541.1|Pbr007061.1|Pbr007396.1|Pbr008550.1|Pbr035890.1|Pbr013578.1|Pbr012235.1|Pbr021499.1	http://amigo.geneontology.org/amigo/term/GO:0009555
anther development	Gene Ontology	GO:0048653	4	36	0.190628	0.49068	Pbr005419.1|Pbr002303.1|Pbr021234.1|Pbr042541.1	http://amigo.geneontology.org/amigo/term/GO:0048653
fatty acid metabolic process	Gene Ontology	GO:0006631	4	36	0.190628	0.49068	Pbr038292.1|Pbr003609.1|Pbr019162.1|Pbr002105.1	http://amigo.geneontology.org/amigo/term/GO:0006631
embryo sac development	Gene Ontology	GO:0009553	7	76	0.192113	0.493758	Pbr007059.1|Pbr022899.1|Pbr042541.1|Pbr007061.1|Pbr007396.1|Pbr032815.1|Pbr020379.1	http://amigo.geneontology.org/amigo/term/GO:0009553
enzyme regulator activity	Gene Ontology	GO:0030234	3	24	0.196111	0.502515	Pbr016473.1|Pbr016474.1|Pbr024290.1	http://amigo.geneontology.org/amigo/term/GO:0030234
peroxisome organization	Gene Ontology	GO:0007031	3	24	0.196111	0.502515	Pbr033375.1|Pbr020101.1|Pbr009224.1	http://amigo.geneontology.org/amigo/term/GO:0007031
cysteine-type endopeptidase activity	Gene Ontology	GO:0004197	6	63	0.197454	0.505198	Pbr001381.1|Pbr002869.1|Pbr037258.1|Pbr012828.1|Pbr042865.1|Pbr029279.1	http://amigo.geneontology.org/amigo/term/GO:0004197
regulation of flower development	Gene Ontology	GO:0009909	7	77	0.200099	0.511198	Pbr028597.3|Pbr018310.1|Pbr014236.1|Pbr035700.1|Pbr030698.2|Pbr009221.1|Pbr001833.1	http://amigo.geneontology.org/amigo/term/GO:0009909
cellular response to heat	Gene Ontology	GO:0034605	5	50	0.201451	0.513881	Pbr022686.1|Pbr020395.1|Pbr016941.1|Pbr025227.1|Pbr041026.1	http://amigo.geneontology.org/amigo/term/GO:0034605
extrinsic component of membrane	Gene Ontology	GO:0019898	4	37	0.202454	0.514899	Pbr040103.1|Pbr006551.2|Pbr009751.1|Pbr032332.1	http://amigo.geneontology.org/amigo/term/GO:0019898
plant-type cell wall biogenesis	Gene Ontology	GO:0009832	4	37	0.202454	0.514899	Pbr013686.1|Pbr028587.1|Pbr013702.1|Pbr007376.1	http://amigo.geneontology.org/amigo/term/GO:0009832
regulation of actin cytoskeleton organization	Gene Ontology	GO:0032956	2	13	0.208381	0.520646	Pbr023296.1|Pbr038544.1	http://amigo.geneontology.org/amigo/term/GO:0032956
protein kinase regulator activity	Gene Ontology	GO:0019887	2	13	0.208381	0.520646	Pbr000025.1|Pbr017734.2	http://amigo.geneontology.org/amigo/term/GO:0019887
voltage-gated potassium channel activity	Gene Ontology	GO:0005249	2	13	0.208381	0.520646	Pbr032991.1|Pbr015347.1	http://amigo.geneontology.org/amigo/term/GO:0005249
histone methylation	Gene Ontology	GO:0016571	2	13	0.208381	0.520646	Pbr035700.1|Pbr009221.1	http://amigo.geneontology.org/amigo/term/GO:0016571
ER-associated misfolded protein catabolic process	Gene Ontology	GO:0071712	2	13	0.208381	0.520646	Pbr034739.1|Pbr032635.1	http://amigo.geneontology.org/amigo/term/GO:0071712
MAP kinase kinase kinase activity	Gene Ontology	GO:0004709	2	13	0.208381	0.520646	Pbr007873.1|Pbr008539.1	http://amigo.geneontology.org/amigo/term/GO:0004709
protein-containing complex	Gene Ontology	GO:0032991	2	13	0.208381	0.520646	Pbr022686.1|Pbr038748.1	http://amigo.geneontology.org/amigo/term/GO:0032991
regulation of gene expression by genetic imprinting	Gene Ontology	GO:0006349	2	13	0.208381	0.520646	Pbr035700.1|Pbr023896.1	http://amigo.geneontology.org/amigo/term/GO:0006349
MAPK cascade	Gene Ontology	GO:0000165	2	13	0.208381	0.520646	Pbr008539.1|Pbr024102.1	http://amigo.geneontology.org/amigo/term/GO:0000165
pentose-phosphate shunt	Gene Ontology	GO:0006098	2	13	0.208381	0.520646	Pbr006726.1|Pbr037840.1	http://amigo.geneontology.org/amigo/term/GO:0006098
ER to Golgi transport vesicle membrane	Gene Ontology	GO:0012507	2	13	0.208381	0.520646	Pbr011670.1|Pbr012545.1	http://amigo.geneontology.org/amigo/term/GO:0012507
SAGA complex	Gene Ontology	GO:0000124	2	13	0.208381	0.520646	Pbr002675.1|Pbr009305.1	http://amigo.geneontology.org/amigo/term/GO:0000124
phospholipid binding	Gene Ontology	GO:0005543	3	25	0.21103	0.525724	Pbr002463.1|Pbr031113.1|Pbr032868.1	http://amigo.geneontology.org/amigo/term/GO:0005543
ATP-dependent peptidase activity	Gene Ontology	GO:0004176	3	25	0.21103	0.525724	Pbr010580.1|Pbr022699.1|Pbr005758.2	http://amigo.geneontology.org/amigo/term/GO:0004176
mRNA splicing, via spliceosome	Gene Ontology	GO:0000398	10	121	0.211546	0.525803	Pbr017484.1|Pbr015719.1|Pbr016532.1|Pbr019966.1|Pbr012255.1|Pbr007976.1|Pbr018392.1|Pbr032609.1|Pbr041460.1|Pbr032815.1	http://amigo.geneontology.org/amigo/term/GO:0000398
chloroplast inner membrane	Gene Ontology	GO:0009706	5	51	0.211679	0.525803	Pbr010580.1|Pbr041981.1|Pbr028231.1|Pbr042862.1|Pbr027967.1	http://amigo.geneontology.org/amigo/term/GO:0009706
RNA polymerase II cis-regulatory region sequence-specific DNA binding	Gene Ontology	GO:0000978	9	107	0.213957	0.530466	Pbr030436.1|Pbr025227.1|Pbr041026.1|Pbr000355.1|Pbr008748.1|Pbr002020.1|Pbr005909.1|Pbr016941.1|Pbr022596.1	http://amigo.geneontology.org/amigo/term/GO:0000978
protein targeting to vacuole	Gene Ontology	GO:0006623	4	38	0.21449	0.530466	Pbr036838.1|Pbr011461.1|Pbr015362.1|Pbr011670.1	http://amigo.geneontology.org/amigo/term/GO:0006623
chloroplast outer membrane	Gene Ontology	GO:0009707	4	38	0.21449	0.530466	Pbr003097.1|Pbr034075.1|Pbr031631.1|Pbr034095.1	http://amigo.geneontology.org/amigo/term/GO:0009707
translation initiation factor activity	Gene Ontology	GO:0003743	6	65	0.2155	0.531421	Pbr033126.1|Pbr024369.1|Pbr036500.1|Pbr038550.1|Pbr014396.1|Pbr011685.1	http://amigo.geneontology.org/amigo/term/GO:0003743
response to stress	Gene Ontology	GO:0006950	6	65	0.2155	0.531421	Pbr026326.1|Pbr011062.1|Pbr027173.1|Pbr033995.1|Pbr025674.1|Pbr020962.2	http://amigo.geneontology.org/amigo/term/GO:0006950
RNA binding	Gene Ontology	GO:0003723	30	423	0.217484	0.53554	Pbr023790.1|Pbr029844.1|Pbr030179.1|Pbr021532.1|Pbr021557.1|Pbr018392.1|Pbr032815.1|Pbr038748.1|Pbr000283.1|Pbr019221.1|Pbr023331.1|Pbr005778.1|Pbr007722.1|Pbr035163.1|Pbr009239.1|Pbr005148.1|Pbr006668.1|Pbr026323.1|Pbr035721.1|Pbr028517.1|Pbr015979.1|Pbr009221.1|Pbr034202.2|Pbr017340.1|Pbr029544.1|Pbr034098.1|Pbr006940.1|Pbr000581.1|Pbr024618.1|Pbr030180.1	http://amigo.geneontology.org/amigo/term/GO:0003723
wax biosynthetic process	Gene Ontology	GO:0010025	3	26	0.226185	0.553704	Pbr028833.1|Pbr042894.1|Pbr031980.1	http://amigo.geneontology.org/amigo/term/GO:0010025
phosphatidylinositol dephosphorylation	Gene Ontology	GO:0046856	3	26	0.226185	0.553704	Pbr025681.1|Pbr007411.2|Pbr027717.2	http://amigo.geneontology.org/amigo/term/GO:0046856
proton-exporting ATPase activity, phosphorylative mechanism	Gene Ontology	GO:0008553	3	26	0.226185	0.553704	Pbr013686.1|Pbr013702.1|Pbr011498.1	http://amigo.geneontology.org/amigo/term/GO:0008553
polysaccharide binding	Gene Ontology	GO:0030247	4	39	0.226716	0.553704	Pbr003646.4|Pbr020316.1|Pbr025509.2|Pbr028580.1	http://amigo.geneontology.org/amigo/term/GO:0030247
mRNA processing	Gene Ontology	GO:0006397	4	39	0.226716	0.553704	Pbr007766.1|Pbr031713.2|Pbr041575.1|Pbr019966.1	http://amigo.geneontology.org/amigo/term/GO:0006397
iron ion transport	Gene Ontology	GO:0006826	2	14	0.229735	0.553704	Pbr009562.1|Pbr039412.1	http://amigo.geneontology.org/amigo/term/GO:0006826
potassium ion binding	Gene Ontology	GO:0030955	2	14	0.229735	0.553704	Pbr036711.1|Pbr013637.1	http://amigo.geneontology.org/amigo/term/GO:0030955
protein targeting to mitochondrion	Gene Ontology	GO:0006626	2	14	0.229735	0.553704	Pbr002447.1|Pbr015260.1	http://amigo.geneontology.org/amigo/term/GO:0006626
chromosome segregation	Gene Ontology	GO:0007059	2	14	0.229735	0.553704	Pbr034967.1|Pbr034970.1	http://amigo.geneontology.org/amigo/term/GO:0007059
Cajal body	Gene Ontology	GO:0015030	2	14	0.229735	0.553704	Pbr032609.1|Pbr030455.1	http://amigo.geneontology.org/amigo/term/GO:0015030
transmembrane receptor protein tyrosine kinase activity	Gene Ontology	GO:0004714	2	14	0.229735	0.553704	Pbr016828.1|Pbr030868.1	http://amigo.geneontology.org/amigo/term/GO:0004714
protein phosphorylated amino acid binding	Gene Ontology	GO:0045309	2	14	0.229735	0.553704	Pbr016137.1|Pbr024566.1	http://amigo.geneontology.org/amigo/term/GO:0045309
response to copper ion	Gene Ontology	GO:0046688	2	14	0.229735	0.553704	Pbr028177.1|Pbr040918.1	http://amigo.geneontology.org/amigo/term/GO:0046688
alcohol dehydrogenase (NADP+) activity	Gene Ontology	GO:0008106	2	14	0.229735	0.553704	Pbr035059.4|Pbr035883.1	http://amigo.geneontology.org/amigo/term/GO:0008106
pyruvate kinase activity	Gene Ontology	GO:0004743	2	14	0.229735	0.553704	Pbr036711.1|Pbr013637.1	http://amigo.geneontology.org/amigo/term/GO:0004743
protein polyubiquitination	Gene Ontology	GO:0000209	7	81	0.233248	0.561377	Pbr010424.1|Pbr015391.1|Pbr034051.1|Pbr032353.1|Pbr029889.2|Pbr009224.1|Pbr010372.1	http://amigo.geneontology.org/amigo/term/GO:0000209
apoplast	Gene Ontology	GO:0048046	20	275	0.238527	0.573273	Pbr040794.1|Pbr041771.1|Pbr020387.1|Pbr009637.1|Pbr007280.1|Pbr027407.1|Pbr001483.1|Pbr025247.1|Pbr006296.1|Pbr040385.1|Pbr041170.1|Pbr039602.1|Pbr016817.1|Pbr011006.1|Pbr020033.1|Pbr030133.1|Pbr028830.1|Pbr000527.1|Pbr016099.1|Pbr029389.1	http://amigo.geneontology.org/amigo/term/GO:0048046
cellulose synthase (UDP-forming) activity	Gene Ontology	GO:0016760	3	27	0.241538	0.5779	Pbr018127.1|Pbr041814.2|Pbr007376.1	http://amigo.geneontology.org/amigo/term/GO:0016760
vesicle fusion	Gene Ontology	GO:0006906	3	27	0.241538	0.5779	Pbr035719.1|Pbr007680.1|Pbr035726.1	http://amigo.geneontology.org/amigo/term/GO:0006906
plant-type primary cell wall biogenesis	Gene Ontology	GO:0009833	3	27	0.241538	0.5779	Pbr018127.1|Pbr041814.2|Pbr007376.1	http://amigo.geneontology.org/amigo/term/GO:0009833
peptidyl-serine phosphorylation	Gene Ontology	GO:0018105	7	82	0.241809	0.5779	Pbr034967.1|Pbr040373.2|Pbr034970.1|Pbr011500.1|Pbr001322.2|Pbr009214.1|Pbr027555.2	http://amigo.geneontology.org/amigo/term/GO:0018105
flower development	Gene Ontology	GO:0009908	8	97	0.246884	0.585857	Pbr000687.1|Pbr007784.1|Pbr018802.1|Pbr027173.1|Pbr010904.1|Pbr038521.2|Pbr025674.1|Pbr029956.1	http://amigo.geneontology.org/amigo/term/GO:0009908
cysteine biosynthetic process from serine	Gene Ontology	GO:0006535	2	15	0.251219	0.585857	Pbr009132.1|Pbr031495.1	http://amigo.geneontology.org/amigo/term/GO:0006535
auxin efflux	Gene Ontology	GO:0010315	2	15	0.251219	0.585857	Pbr028713.1|Pbr034537.1	http://amigo.geneontology.org/amigo/term/GO:0010315
chitin catabolic process	Gene Ontology	GO:0006032	2	15	0.251219	0.585857	Pbr034281.1|Pbr007327.1	http://amigo.geneontology.org/amigo/term/GO:0006032
autophagy of mitochondrion	Gene Ontology	GO:0000422	2	15	0.251219	0.585857	Pbr040103.1|Pbr009751.1	http://amigo.geneontology.org/amigo/term/GO:0000422
RNA polymerase II complex binding	Gene Ontology	GO:0000993	2	15	0.251219	0.585857	Pbr021858.1|Pbr037189.1	http://amigo.geneontology.org/amigo/term/GO:0000993
G protein-coupled receptor signaling pathway	Gene Ontology	GO:0007186	2	15	0.251219	0.585857	Pbr011753.1|Pbr019919.1	http://amigo.geneontology.org/amigo/term/GO:0007186
protoporphyrinogen IX biosynthetic process	Gene Ontology	GO:0006782	2	15	0.251219	0.585857	Pbr007498.1|Pbr009902.1	http://amigo.geneontology.org/amigo/term/GO:0006782
fatty acid binding	Gene Ontology	GO:0005504	2	15	0.251219	0.585857	Pbr022552.1|Pbr022506.1	http://amigo.geneontology.org/amigo/term/GO:0005504
NAD+ kinase activity	Gene Ontology	GO:0003951	2	15	0.251219	0.585857	Pbr018022.1|Pbr001352.2	http://amigo.geneontology.org/amigo/term/GO:0003951
interstrand cross-link repair	Gene Ontology	GO:0036297	2	15	0.251219	0.585857	Pbr032897.1|Pbr029886.1	http://amigo.geneontology.org/amigo/term/GO:0036297
protein tyrosine kinase activity	Gene Ontology	GO:0004713	2	15	0.251219	0.585857	Pbr005955.1|Pbr016828.1	http://amigo.geneontology.org/amigo/term/GO:0004713
ferrous iron binding	Gene Ontology	GO:0008198	2	15	0.251219	0.585857	Pbr009562.1|Pbr018035.2	http://amigo.geneontology.org/amigo/term/GO:0008198
endoplasmic reticulum-Golgi intermediate compartment	Gene Ontology	GO:0005793	2	15	0.251219	0.585857	Pbr032615.1|Pbr034752.1	http://amigo.geneontology.org/amigo/term/GO:0005793
regulation of alternative mRNA splicing, via spliceosome	Gene Ontology	GO:0000381	4	41	0.25166	0.585857	Pbr017484.1|Pbr015719.1|Pbr028484.1|Pbr018392.1	http://amigo.geneontology.org/amigo/term/GO:0000381
shoot system development	Gene Ontology	GO:0048367	6	69	0.253131	0.585857	Pbr004709.2|Pbr009671.1|Pbr009221.1|Pbr031783.1|Pbr022919.1|Pbr022596.1	http://amigo.geneontology.org/amigo/term/GO:0048367
signal transduction	Gene Ontology	GO:0007165	27	387	0.256491	0.585857	Pbr028597.3|Pbr042694.1|Pbr001755.1|Pbr029099.1|Pbr003597.1|Pbr001085.1|Pbr001341.1|Pbr012149.1|Pbr017006.1|Pbr042286.1|Pbr004872.1|Pbr023905.1|Pbr003281.1|Pbr013309.1|Pbr007491.1|Pbr026533.1|Pbr007928.1|Pbr042586.1|Pbr022144.1|Pbr015711.1|Pbr029431.1|Pbr029430.1|Pbr001349.1|Pbr042907.1|Pbr001854.1|Pbr000513.1|Pbr030600.1	http://amigo.geneontology.org/amigo/term/GO:0007165
cell cortex	Gene Ontology	GO:0005938	3	28	0.257054	0.585857	Pbr023296.1|Pbr015542.1|Pbr000513.1	http://amigo.geneontology.org/amigo/term/GO:0005938
poly(U) RNA binding	Gene Ontology	GO:0008266	3	28	0.257054	0.585857	Pbr012543.1|Pbr027407.1|Pbr014516.1	http://amigo.geneontology.org/amigo/term/GO:0008266
pollen tube development	Gene Ontology	GO:0048868	3	28	0.257054	0.585857	Pbr012543.1|Pbr022705.1|Pbr014516.1	http://amigo.geneontology.org/amigo/term/GO:0048868
response to UV	Gene Ontology	GO:0009411	3	28	0.257054	0.585857	Pbr004156.1|Pbr004391.1|Pbr027203.1	http://amigo.geneontology.org/amigo/term/GO:0009411
DNA binding	Gene Ontology	GO:0003677	31	451	0.262885	0.585857	Pbr024467.1|Pbr013715.1|Pbr030542.1|Pbr023902.1|Pbr041508.3|Pbr008539.1|Pbr030208.1|Pbr025394.1|Pbr041026.1|Pbr011669.1|Pbr040028.1|Pbr027681.1|Pbr017590.1|Pbr012024.1|Pbr031165.1|Pbr025227.1|Pbr000435.1|Pbr001833.1|Pbr027725.1|Pbr023807.1|Pbr003927.1|Pbr016817.1|Pbr038280.1|Pbr000381.1|Pbr024739.1|Pbr017391.1|Pbr011227.2|Pbr015125.1|Pbr012635.1|Pbr015697.1|Pbr025354.1	http://amigo.geneontology.org/amigo/term/GO:0003677
response to far red light	Gene Ontology	GO:0010218	4	42	0.264341	0.585857	Pbr004309.1|Pbr012673.1|Pbr027173.1|Pbr025674.1	http://amigo.geneontology.org/amigo/term/GO:0010218
phosphoprotein phosphatase activity	Gene Ontology	GO:0004721	4	42	0.264341	0.585857	Pbr029099.1|Pbr021330.1|Pbr003597.1|Pbr039533.1	http://amigo.geneontology.org/amigo/term/GO:0004721
SNARE binding	Gene Ontology	GO:0000149	4	42	0.264341	0.585857	Pbr035719.1|Pbr007680.1|Pbr011670.1|Pbr035726.1	http://amigo.geneontology.org/amigo/term/GO:0000149
transmembrane transport	Gene Ontology	GO:0055085	27	389	0.264553	0.585857	Pbr005815.1|Pbr031988.1|Pbr033021.1|Pbr027821.1|Pbr032757.1|Pbr002625.1|Pbr028713.1|Pbr034759.1|Pbr040664.1|Pbr011075.1|Pbr009905.1|Pbr039207.1|Pbr032326.1|Pbr022615.1|Pbr033477.1|Pbr018098.1|Pbr013266.1|Pbr042742.1|Pbr020032.1|Pbr021499.1|Pbr005473.1|Pbr028447.1|Pbr041544.1|Pbr016084.1|Pbr005950.1|Pbr028753.2|Pbr034537.1	http://amigo.geneontology.org/amigo/term/GO:0055085
response to cytokinin	Gene Ontology	GO:0009735	5	56	0.265007	0.585857	Pbr031783.1|Pbr041738.1|Pbr032947.1|Pbr012024.1|Pbr019804.1	http://amigo.geneontology.org/amigo/term/GO:0009735
serine-type endopeptidase activity	Gene Ontology	GO:0004252	8	100	0.271161	0.585857	Pbr005321.2|Pbr020395.1|Pbr033393.1|Pbr037686.1|Pbr001596.1|Pbr022699.1|Pbr037703.1|Pbr016963.1	http://amigo.geneontology.org/amigo/term/GO:0004252
membrane fusion	Gene Ontology	GO:0061025	3	29	0.272698	0.585857	Pbr035719.1|Pbr012545.1|Pbr035726.1	http://amigo.geneontology.org/amigo/term/GO:0061025
ribosome binding	Gene Ontology	GO:0043022	3	29	0.272698	0.585857	Pbr016094.1|Pbr011685.1|Pbr035009.1	http://amigo.geneontology.org/amigo/term/GO:0043022
protein import into nucleus	Gene Ontology	GO:0006606	3	29	0.272698	0.585857	Pbr031125.1|Pbr035646.1|Pbr001824.1	http://amigo.geneontology.org/amigo/term/GO:0006606
magnesium-dependent protein serine/threonine phosphatase activity	Gene Ontology	GO:0004724	3	29	0.272698	0.585857	Pbr029099.1|Pbr003597.1|Pbr025436.1	http://amigo.geneontology.org/amigo/term/GO:0004724
mRNA export from nucleus	Gene Ontology	GO:0006406	2	16	0.27275	0.585857	Pbr024777.1|Pbr035163.1	http://amigo.geneontology.org/amigo/term/GO:0006406
glucosyltransferase activity	Gene Ontology	GO:0046527	2	16	0.27275	0.585857	Pbr026813.1|Pbr000683.1	http://amigo.geneontology.org/amigo/term/GO:0046527
protein sumoylation	Gene Ontology	GO:0016925	2	16	0.27275	0.585857	Pbr019673.1|Pbr022812.1	http://amigo.geneontology.org/amigo/term/GO:0016925
L-ascorbic acid binding	Gene Ontology	GO:0031418	2	16	0.27275	0.585857	Pbr001977.1|Pbr001968.1	http://amigo.geneontology.org/amigo/term/GO:0031418
phosphorelay sensor kinase activity	Gene Ontology	GO:0000155	2	16	0.27275	0.585857	Pbr023072.1|Pbr004323.1	http://amigo.geneontology.org/amigo/term/GO:0000155
ATPase binding	Gene Ontology	GO:0051117	2	16	0.27275	0.585857	Pbr022699.1|Pbr024566.1	http://amigo.geneontology.org/amigo/term/GO:0051117
reactive oxygen species metabolic process	Gene Ontology	GO:0072593	2	16	0.27275	0.585857	Pbr037815.1|Pbr019919.1	http://amigo.geneontology.org/amigo/term/GO:0072593
response to salt	Gene Ontology	GO:1902074	2	16	0.27275	0.585857	Pbr024123.1|Pbr021011.1	http://amigo.geneontology.org/amigo/term/GO:1902074
auxin efflux transmembrane transporter activity	Gene Ontology	GO:0010329	2	16	0.27275	0.585857	Pbr028713.1|Pbr034537.1	http://amigo.geneontology.org/amigo/term/GO:0010329
amino acid transmembrane transport	Gene Ontology	GO:0003333	2	16	0.27275	0.585857	Pbr012348.1|Pbr019791.1	http://amigo.geneontology.org/amigo/term/GO:0003333
calcium transmembrane transporter activity, phosphorylative mechanism	Gene Ontology	GO:0005388	2	16	0.27275	0.585857	Pbr012902.1|Pbr024238.1	http://amigo.geneontology.org/amigo/term/GO:0005388
response to mannitol	Gene Ontology	GO:0010555	2	16	0.27275	0.585857	Pbr019379.1|Pbr026336.1	http://amigo.geneontology.org/amigo/term/GO:0010555
methylated histone binding	Gene Ontology	GO:0035064	2	16	0.27275	0.585857	Pbr026761.1|Pbr041285.1	http://amigo.geneontology.org/amigo/term/GO:0035064
integral component of chloroplast outer membrane	Gene Ontology	GO:0031359	2	16	0.27275	0.585857	Pbr006521.1|Pbr035552.2	http://amigo.geneontology.org/amigo/term/GO:0031359
regulation of leaf morphogenesis	Gene Ontology	GO:1901371	2	16	0.27275	0.585857	Pbr015495.1|Pbr007784.1	http://amigo.geneontology.org/amigo/term/GO:1901371
plant organ development	Gene Ontology	GO:0099402	2	16	0.27275	0.585857	Pbr036441.1|Pbr027967.1	http://amigo.geneontology.org/amigo/term/GO:0099402
SNARE complex	Gene Ontology	GO:0031201	4	43	0.277137	0.585857	Pbr035719.1|Pbr007680.1|Pbr011670.1|Pbr035726.1	http://amigo.geneontology.org/amigo/term/GO:0031201
O-acetyltransferase activity	Gene Ontology	GO:0016413	4	43	0.277137	0.585857	Pbr010947.1|Pbr028860.1|Pbr017373.1|Pbr014147.1	http://amigo.geneontology.org/amigo/term/GO:0016413
cellular response to phosphate starvation	Gene Ontology	GO:0016036	6	72	0.282449	0.585857	Pbr031474.1|Pbr031922.1|Pbr042753.1|Pbr032218.2|Pbr004577.2|Pbr022197.1	http://amigo.geneontology.org/amigo/term/GO:0016036
protein phosphatase regulator activity	Gene Ontology	GO:0019888	3	30	0.288438	0.585857	Pbr020774.1|Pbr020269.1|Pbr042106.1	http://amigo.geneontology.org/amigo/term/GO:0019888
SNAP receptor activity	Gene Ontology	GO:0005484	4	44	0.290029	0.585857	Pbr035719.1|Pbr007680.1|Pbr011670.1|Pbr035726.1	http://amigo.geneontology.org/amigo/term/GO:0005484
single-stranded DNA binding	Gene Ontology	GO:0003697	6	73	0.292387	0.585857	Pbr023331.1|Pbr002463.1|Pbr019901.2|Pbr035163.1|Pbr009221.1|Pbr030956.1	http://amigo.geneontology.org/amigo/term/GO:0003697
proteasome binding	Gene Ontology	GO:0070628	2	17	0.294253	0.585857	Pbr012861.1|Pbr023147.1	http://amigo.geneontology.org/amigo/term/GO:0070628
acid-amino acid ligase activity	Gene Ontology	GO:0016881	2	17	0.294253	0.585857	Pbr030587.1|Pbr007550.1	http://amigo.geneontology.org/amigo/term/GO:0016881
long-day photoperiodism, flowering	Gene Ontology	GO:0048574	2	17	0.294253	0.585857	Pbr022507.1|Pbr016193.1	http://amigo.geneontology.org/amigo/term/GO:0048574
protein histidine kinase activity	Gene Ontology	GO:0004673	2	17	0.294253	0.585857	Pbr023072.1|Pbr004323.1	http://amigo.geneontology.org/amigo/term/GO:0004673
starch catabolic process	Gene Ontology	GO:0005983	2	17	0.294253	0.585857	Pbr003646.4|Pbr005419.1	http://amigo.geneontology.org/amigo/term/GO:0005983
cellular response to unfolded protein	Gene Ontology	GO:0034620	2	17	0.294253	0.585857	Pbr032364.1|Pbr007374.1	http://amigo.geneontology.org/amigo/term/GO:0034620
protein K63-linked deubiquitination	Gene Ontology	GO:0070536	1	5	0.296023	0.585857	Pbr023714.1	http://amigo.geneontology.org/amigo/term/GO:0070536
regulation of monopolar cell growth	Gene Ontology	GO:0051513	1	5	0.296023	0.585857	Pbr007196.1	http://amigo.geneontology.org/amigo/term/GO:0051513
glutathione gamma-glutamylcysteinyltransferase activity	Gene Ontology	GO:0016756	1	5	0.296023	0.585857	Pbr011062.1	http://amigo.geneontology.org/amigo/term/GO:0016756
indole glucosinolate catabolic process	Gene Ontology	GO:0042344	1	5	0.296023	0.585857	Pbr011062.1	http://amigo.geneontology.org/amigo/term/GO:0042344
positive regulation of wax biosynthetic process	Gene Ontology	GO:1904278	1	5	0.296023	0.585857	Pbr032528.1	http://amigo.geneontology.org/amigo/term/GO:1904278
NSL complex	Gene Ontology	GO:0044545	1	5	0.296023	0.585857	Pbr002747.1	http://amigo.geneontology.org/amigo/term/GO:0044545
regulation of defense response by callose deposition	Gene Ontology	GO:2000071	1	5	0.296023	0.585857	Pbr007873.1	http://amigo.geneontology.org/amigo/term/GO:2000071
polyamine transmembrane transporter activity	Gene Ontology	GO:0015203	1	5	0.296023	0.585857	Pbr025763.2	http://amigo.geneontology.org/amigo/term/GO:0015203
magnesium chelatase activity	Gene Ontology	GO:0016851	1	5	0.296023	0.585857	Pbr000452.1	http://amigo.geneontology.org/amigo/term/GO:0016851
dynein light intermediate chain binding	Gene Ontology	GO:0051959	1	5	0.296023	0.585857	Pbr017436.2	http://amigo.geneontology.org/amigo/term/GO:0051959
1-phosphatidylinositol-3-phosphate 5-kinase activity	Gene Ontology	GO:0000285	1	5	0.296023	0.585857	Pbr030861.1	http://amigo.geneontology.org/amigo/term/GO:0000285
thioredoxin-disulfide reductase activity	Gene Ontology	GO:0004791	1	5	0.296023	0.585857	Pbr030956.1	http://amigo.geneontology.org/amigo/term/GO:0004791
NADP metabolic process	Gene Ontology	GO:0006739	1	5	0.296023	0.585857	Pbr024431.1	http://amigo.geneontology.org/amigo/term/GO:0006739
positive regulation of transcription initiation from RNA polymerase II promoter	Gene Ontology	GO:0060261	1	5	0.296023	0.585857	Pbr035079.1	http://amigo.geneontology.org/amigo/term/GO:0060261
UDP-arabinopyranose mutase activity	Gene Ontology	GO:0052691	1	5	0.296023	0.585857	Pbr028587.1	http://amigo.geneontology.org/amigo/term/GO:0052691
protein serine/threonine phosphatase complex	Gene Ontology	GO:0008287	1	5	0.296023	0.585857	Pbr020269.1	http://amigo.geneontology.org/amigo/term/GO:0008287
regulation of translational initiation	Gene Ontology	GO:0006446	1	5	0.296023	0.585857	Pbr011685.1	http://amigo.geneontology.org/amigo/term/GO:0006446
respiratory burst involved in defense response	Gene Ontology	GO:0002679	1	5	0.296023	0.585857	Pbr010331.1	http://amigo.geneontology.org/amigo/term/GO:0002679
lipid kinase activity	Gene Ontology	GO:0001727	1	5	0.296023	0.585857	Pbr001352.2	http://amigo.geneontology.org/amigo/term/GO:0001727
positive regulation of defense response to virus by host	Gene Ontology	GO:0002230	1	5	0.296023	0.585857	Pbr040028.1	http://amigo.geneontology.org/amigo/term/GO:0002230
osmosensory signaling pathway	Gene Ontology	GO:0007231	1	5	0.296023	0.585857	Pbr037815.1	http://amigo.geneontology.org/amigo/term/GO:0007231
L-methionine-(S)-S-oxide reductase activity	Gene Ontology	GO:0036456	1	5	0.296023	0.585857	Pbr012673.1	http://amigo.geneontology.org/amigo/term/GO:0036456
ATP citrate synthase activity	Gene Ontology	GO:0003878	1	5	0.296023	0.585857	Pbr029060.1	http://amigo.geneontology.org/amigo/term/GO:0003878
plastid fission	Gene Ontology	GO:0043572	1	5	0.296023	0.585857	Pbr006521.1	http://amigo.geneontology.org/amigo/term/GO:0043572
Rac GTPase binding	Gene Ontology	GO:0048365	1	5	0.296023	0.585857	Pbr026670.1	http://amigo.geneontology.org/amigo/term/GO:0048365
proton-transporting V-type ATPase, V1 domain	Gene Ontology	GO:0033180	1	5	0.296023	0.585857	Pbr023174.1	http://amigo.geneontology.org/amigo/term/GO:0033180
anthranilate synthase activity	Gene Ontology	GO:0004049	1	5	0.296023	0.585857	Pbr022197.1	http://amigo.geneontology.org/amigo/term/GO:0004049
response to nutrient	Gene Ontology	GO:0007584	1	5	0.296023	0.585857	Pbr042907.1	http://amigo.geneontology.org/amigo/term/GO:0007584
mitochondrial translational elongation	Gene Ontology	GO:0070125	1	5	0.296023	0.585857	Pbr017350.1	http://amigo.geneontology.org/amigo/term/GO:0070125
COPI vesicle coat	Gene Ontology	GO:0030126	1	5	0.296023	0.585857	Pbr019103.1	http://amigo.geneontology.org/amigo/term/GO:0030126
glyoxylate reductase (NADP) activity	Gene Ontology	GO:0030267	1	5	0.296023	0.585857	Pbr027407.1	http://amigo.geneontology.org/amigo/term/GO:0030267
aminopeptidase activity	Gene Ontology	GO:0004177	1	5	0.296023	0.585857	Pbr034239.4	http://amigo.geneontology.org/amigo/term/GO:0004177
positive regulation of ATP-dependent microtubule motor activity, plus-end-directed	Gene Ontology	GO:2000582	1	5	0.296023	0.585857	Pbr017436.2	http://amigo.geneontology.org/amigo/term/GO:2000582
cell wall thickening	Gene Ontology	GO:0052386	1	5	0.296023	0.585857	Pbr007376.1	http://amigo.geneontology.org/amigo/term/GO:0052386
acetyl-CoA C-acyltransferase activity	Gene Ontology	GO:0003988	1	5	0.296023	0.585857	Pbr032991.1	http://amigo.geneontology.org/amigo/term/GO:0003988
protein transport to vacuole involved in ubiquitin-dependent protein catabolic process via the multivesicular body sorting pathway	Gene Ontology	GO:0043328	1	5	0.296023	0.585857	Pbr000287.1	http://amigo.geneontology.org/amigo/term/GO:0043328
endocytic vesicle	Gene Ontology	GO:0030139	1	5	0.296023	0.585857	Pbr016941.1	http://amigo.geneontology.org/amigo/term/GO:0030139
uracil transmembrane transporter activity	Gene Ontology	GO:0015210	1	5	0.296023	0.585857	Pbr020032.1	http://amigo.geneontology.org/amigo/term/GO:0015210
citrate lyase complex	Gene Ontology	GO:0009346	1	5	0.296023	0.585857	Pbr029060.1	http://amigo.geneontology.org/amigo/term/GO:0009346
positive regulation of auxin biosynthetic process	Gene Ontology	GO:0010601	1	5	0.296023	0.585857	Pbr000381.1	http://amigo.geneontology.org/amigo/term/GO:0010601
histone acetyltransferase activity (H4-K16 specific)	Gene Ontology	GO:0046972	1	5	0.296023	0.585857	Pbr002747.1	http://amigo.geneontology.org/amigo/term/GO:0046972
serine O-acetyltransferase activity	Gene Ontology	GO:0009001	1	5	0.296023	0.585857	Pbr031495.1	http://amigo.geneontology.org/amigo/term/GO:0009001
gamete generation	Gene Ontology	GO:0007276	1	5	0.296023	0.585857	Pbr030956.1	http://amigo.geneontology.org/amigo/term/GO:0007276
farnesyl diphosphate metabolic process	Gene Ontology	GO:0045338	1	5	0.296023	0.585857	Pbr022344.1	http://amigo.geneontology.org/amigo/term/GO:0045338
mucilage pectin biosynthetic process	Gene Ontology	GO:0048358	1	5	0.296023	0.585857	Pbr007177.1	http://amigo.geneontology.org/amigo/term/GO:0048358
-	Gene Ontology	GO:0004812	1	5	0.296023	0.585857	Pbr034857.2	http://amigo.geneontology.org/amigo/term/GO:0004812
oxaloacetate metabolic process	Gene Ontology	GO:0006107	1	5	0.296023	0.585857	Pbr040794.1	http://amigo.geneontology.org/amigo/term/GO:0006107
response to 1-aminocyclopropane-1-carboxylic acid	Gene Ontology	GO:0009961	1	5	0.296023	0.585857	Pbr029794.1	http://amigo.geneontology.org/amigo/term/GO:0009961
AU-rich element binding	Gene Ontology	GO:0017091	1	5	0.296023	0.585857	Pbr031713.2	http://amigo.geneontology.org/amigo/term/GO:0017091
tyrosine biosynthetic process	Gene Ontology	GO:0006571	1	5	0.296023	0.585857	Pbr019919.1	http://amigo.geneontology.org/amigo/term/GO:0006571
plant organ formation	Gene Ontology	GO:1905393	1	5	0.296023	0.585857	Pbr022596.1	http://amigo.geneontology.org/amigo/term/GO:1905393
dynein intermediate chain binding	Gene Ontology	GO:0045505	1	5	0.296023	0.585857	Pbr017436.2	http://amigo.geneontology.org/amigo/term/GO:0045505
cellular response to carbon dioxide	Gene Ontology	GO:0071244	1	5	0.296023	0.585857	Pbr007928.1	http://amigo.geneontology.org/amigo/term/GO:0071244
U3 snoRNA binding	Gene Ontology	GO:0034511	1	5	0.296023	0.585857	Pbr007083.1	http://amigo.geneontology.org/amigo/term/GO:0034511
mannosyl-oligosaccharide 1,2-alpha-mannosidase activity	Gene Ontology	GO:0004571	1	5	0.296023	0.585857	Pbr031828.1	http://amigo.geneontology.org/amigo/term/GO:0004571
positive regulation of histone H3-K27 methylation	Gene Ontology	GO:0061087	1	5	0.296023	0.585857	Pbr009951.1	http://amigo.geneontology.org/amigo/term/GO:0061087
shikimate metabolic process	Gene Ontology	GO:0019632	1	5	0.296023	0.585857	Pbr010075.1	http://amigo.geneontology.org/amigo/term/GO:0019632
amyloplast organization	Gene Ontology	GO:0009660	1	5	0.296023	0.585857	Pbr001048.1	http://amigo.geneontology.org/amigo/term/GO:0009660
geranylgeranyl diphosphate biosynthetic process	Gene Ontology	GO:0033386	1	5	0.296023	0.585857	Pbr022864.1	http://amigo.geneontology.org/amigo/term/GO:0033386
anthocyanin accumulation in tissues in response to UV light	Gene Ontology	GO:0043481	1	5	0.296023	0.585857	Pbr034537.1	http://amigo.geneontology.org/amigo/term/GO:0043481
response to L-glutamate	Gene Ontology	GO:1902065	1	5	0.296023	0.585857	Pbr008539.1	http://amigo.geneontology.org/amigo/term/GO:1902065
stabilization of membrane potential	Gene Ontology	GO:0030322	1	5	0.296023	0.585857	Pbr001677.1	http://amigo.geneontology.org/amigo/term/GO:0030322
cellular zinc ion homeostasis	Gene Ontology	GO:0006882	1	5	0.296023	0.585857	Pbr003002.1	http://amigo.geneontology.org/amigo/term/GO:0006882
transcription repressor complex	Gene Ontology	GO:0017053	1	5	0.296023	0.585857	Pbr011227.2	http://amigo.geneontology.org/amigo/term/GO:0017053
beta-tubulin binding	Gene Ontology	GO:0048487	1	5	0.296023	0.585857	Pbr039475.1	http://amigo.geneontology.org/amigo/term/GO:0048487
root meristem specification	Gene Ontology	GO:0010071	1	5	0.296023	0.585857	Pbr003675.1	http://amigo.geneontology.org/amigo/term/GO:0010071
barbed-end actin filament capping	Gene Ontology	GO:0051016	1	5	0.296023	0.585857	Pbr007394.1	http://amigo.geneontology.org/amigo/term/GO:0051016
chloroplast relocation	Gene Ontology	GO:0009902	1	5	0.296023	0.585857	Pbr013317.1	http://amigo.geneontology.org/amigo/term/GO:0009902
signal sequence binding	Gene Ontology	GO:0005048	1	5	0.296023	0.585857	Pbr016094.1	http://amigo.geneontology.org/amigo/term/GO:0005048
messenger ribonucleoprotein complex	Gene Ontology	GO:1990124	1	5	0.296023	0.585857	Pbr006778.1	http://amigo.geneontology.org/amigo/term/GO:1990124
TORC2 complex	Gene Ontology	GO:0031932	1	5	0.296023	0.585857	Pbr038544.1	http://amigo.geneontology.org/amigo/term/GO:0031932
glycerol-3-phosphate dehydrogenase complex	Gene Ontology	GO:0009331	1	5	0.296023	0.585857	Pbr010709.1	http://amigo.geneontology.org/amigo/term/GO:0009331
Rab guanyl-nucleotide exchange factor activity	Gene Ontology	GO:0017112	1	5	0.296023	0.585857	Pbr041530.1	http://amigo.geneontology.org/amigo/term/GO:0017112
pyrophosphate hydrolysis-driven proton transmembrane transporter activity	Gene Ontology	GO:0009678	1	5	0.296023	0.585857	Pbr026789.1	http://amigo.geneontology.org/amigo/term/GO:0009678
negative regulation of posttranscriptional gene silencing	Gene Ontology	GO:0060149	1	5	0.296023	0.585857	Pbr017340.1	http://amigo.geneontology.org/amigo/term/GO:0060149
chlorophyll metabolic process	Gene Ontology	GO:0015994	1	5	0.296023	0.585857	Pbr021643.1	http://amigo.geneontology.org/amigo/term/GO:0015994
inositol-1,4,5-trisphosphate 5-phosphatase activity	Gene Ontology	GO:0052658	1	5	0.296023	0.585857	Pbr007411.2	http://amigo.geneontology.org/amigo/term/GO:0052658
polyamine catabolic process	Gene Ontology	GO:0006598	1	5	0.296023	0.585857	Pbr005871.1	http://amigo.geneontology.org/amigo/term/GO:0006598
spliceosomal tri-snRNP complex assembly	Gene Ontology	GO:0000244	1	5	0.296023	0.585857	Pbr032609.1	http://amigo.geneontology.org/amigo/term/GO:0000244
regulation of jasmonic acid biosynthetic process	Gene Ontology	GO:0080141	1	5	0.296023	0.585857	Pbr034049.1	http://amigo.geneontology.org/amigo/term/GO:0080141
dynein complex	Gene Ontology	GO:0030286	1	5	0.296023	0.585857	Pbr017436.2	http://amigo.geneontology.org/amigo/term/GO:0030286
potassium ion leak channel activity	Gene Ontology	GO:0022841	1	5	0.296023	0.585857	Pbr001677.1	http://amigo.geneontology.org/amigo/term/GO:0022841
nitric oxide biosynthetic process	Gene Ontology	GO:0006809	1	5	0.296023	0.585857	Pbr008534.1	http://amigo.geneontology.org/amigo/term/GO:0006809
formation of cytoplasmic translation initiation complex	Gene Ontology	GO:0001732	1	5	0.296023	0.585857	Pbr014396.1	http://amigo.geneontology.org/amigo/term/GO:0001732
oxidoreductase activity, acting on NAD(P)H, quinone or similar compound as acceptor	Gene Ontology	GO:0016655	1	5	0.296023	0.585857	Pbr012088.1	http://amigo.geneontology.org/amigo/term/GO:0016655
negative regulation of plant-type hypersensitive response	Gene Ontology	GO:0034051	1	5	0.296023	0.585857	Pbr042801.1	http://amigo.geneontology.org/amigo/term/GO:0034051
SUMO transferase activity	Gene Ontology	GO:0019789	1	5	0.296023	0.585857	Pbr019673.1	http://amigo.geneontology.org/amigo/term/GO:0019789
histone acetyltransferase activity (H4-K8 specific)	Gene Ontology	GO:0043996	1	5	0.296023	0.585857	Pbr002747.1	http://amigo.geneontology.org/amigo/term/GO:0043996
transcription regulatory region sequence-specific DNA binding	Gene Ontology	GO:0000976	31	460	0.297513	0.588123	Pbr024467.1|Pbr027356.1|Pbr002230.1|Pbr035088.1|Pbr013715.1|Pbr022783.2|Pbr030208.1|Pbr028662.1|Pbr020962.2|Pbr017659.1|Pbr033995.1|Pbr020201.1|Pbr037712.1|Pbr012024.1|Pbr003927.1|Pbr000355.1|Pbr018802.1|Pbr021137.1|Pbr002303.1|Pbr038280.1|Pbr015653.1|Pbr029956.1|Pbr024739.1|Pbr025900.1|Pbr017391.1|Pbr008748.1|Pbr014120.1|Pbr019804.1|Pbr036688.1|Pbr015549.1|Pbr007675.1	http://amigo.geneontology.org/amigo/term/GO:0000976
hormone activity	Gene Ontology	GO:0005179	4	45	0.302999	0.591252	Pbr020387.1|Pbr009637.1|Pbr000527.1|Pbr016099.1	http://amigo.geneontology.org/amigo/term/GO:0005179
toxin catabolic process	Gene Ontology	GO:0009407	4	45	0.302999	0.591252	Pbr038887.1|Pbr025238.1|Pbr020346.1|Pbr035688.1	http://amigo.geneontology.org/amigo/term/GO:0009407
primary root development	Gene Ontology	GO:0080022	3	31	0.304241	0.591252	Pbr011006.1|Pbr030806.1|Pbr041170.1	http://amigo.geneontology.org/amigo/term/GO:0080022
regulation of circadian rhythm	Gene Ontology	GO:0042752	3	31	0.304241	0.591252	Pbr027173.1|Pbr008077.1|Pbr025674.1	http://amigo.geneontology.org/amigo/term/GO:0042752
ubiquitin protein ligase activity	Gene Ontology	GO:0061630	11	151	0.315403	0.591252	Pbr035807.1|Pbr032635.1|Pbr030950.2|Pbr023323.3|Pbr034739.1|Pbr030060.1|Pbr026868.1|Pbr002436.1|Pbr029886.1|Pbr026878.1|Pbr016570.1	http://amigo.geneontology.org/amigo/term/GO:0061630
response to unfolded protein	Gene Ontology	GO:0006986	2	18	0.315661	0.591252	Pbr032364.1|Pbr007374.1	http://amigo.geneontology.org/amigo/term/GO:0006986
response to molecule of fungal origin	Gene Ontology	GO:0002238	2	18	0.315661	0.591252	Pbr019324.2|Pbr031980.1	http://amigo.geneontology.org/amigo/term/GO:0002238
secondary shoot formation	Gene Ontology	GO:0010223	2	18	0.315661	0.591252	Pbr022596.1|Pbr042541.1	http://amigo.geneontology.org/amigo/term/GO:0010223
inflorescence development	Gene Ontology	GO:0010229	2	18	0.315661	0.591252	Pbr015542.1|Pbr024102.1	http://amigo.geneontology.org/amigo/term/GO:0010229
metal ion transmembrane transporter activity	Gene Ontology	GO:0046873	2	18	0.315661	0.591252	Pbr003002.1|Pbr041303.1	http://amigo.geneontology.org/amigo/term/GO:0046873
TBP-class protein binding	Gene Ontology	GO:0017025	2	18	0.315661	0.591252	Pbr006499.1|Pbr006434.1	http://amigo.geneontology.org/amigo/term/GO:0017025
response to light intensity	Gene Ontology	GO:0009642	2	18	0.315661	0.591252	Pbr038828.1|Pbr018708.1	http://amigo.geneontology.org/amigo/term/GO:0009642
actin filament bundle assembly	Gene Ontology	GO:0051017	2	18	0.315661	0.591252	Pbr002327.1|Pbr039796.1	http://amigo.geneontology.org/amigo/term/GO:0051017
cellular amino acid metabolic process	Gene Ontology	GO:0006520	3	32	0.320079	0.591252	Pbr021643.1|Pbr012454.1|Pbr001375.1	http://amigo.geneontology.org/amigo/term/GO:0006520
damaged DNA binding	Gene Ontology	GO:0003684	3	32	0.320079	0.591252	Pbr012861.1|Pbr019901.2|Pbr030956.1	http://amigo.geneontology.org/amigo/term/GO:0003684
protein transport	Gene Ontology	GO:0015031	3	32	0.320079	0.591252	Pbr039742.1|Pbr013541.1|Pbr016094.1	http://amigo.geneontology.org/amigo/term/GO:0015031
cellular response to nitrogen starvation	Gene Ontology	GO:0006995	3	32	0.320079	0.591252	Pbr018548.1|Pbr000527.1|Pbr016099.1	http://amigo.geneontology.org/amigo/term/GO:0006995
stromule	Gene Ontology	GO:0010319	3	32	0.320079	0.591252	Pbr030133.1|Pbr033682.1|Pbr007280.1	http://amigo.geneontology.org/amigo/term/GO:0010319
protein deubiquitination	Gene Ontology	GO:0016579	5	61	0.32091	0.591252	Pbr036485.1|Pbr035773.1|Pbr037258.1|Pbr042865.1|Pbr038589.1	http://amigo.geneontology.org/amigo/term/GO:0016579
response to sucrose	Gene Ontology	GO:0009744	5	61	0.32091	0.591252	Pbr022686.1|Pbr016473.1|Pbr016474.1|Pbr021220.1|Pbr019379.1	http://amigo.geneontology.org/amigo/term/GO:0009744
positive regulation of transcription, DNA-templated	Gene Ontology	GO:0045893	19	277	0.324961	0.591252	Pbr042894.1|Pbr040929.1|Pbr000435.1|Pbr018597.2|Pbr015125.1|Pbr018802.1|Pbr040141.1|Pbr016193.1|Pbr010904.1|Pbr003873.1|Pbr015549.1|Pbr032528.1|Pbr023902.1|Pbr029794.1|Pbr022507.1|Pbr018918.1|Pbr015697.1|Pbr012024.1|Pbr000381.1	http://amigo.geneontology.org/amigo/term/GO:0045893
calcium-mediated signaling	Gene Ontology	GO:0019722	6	77	0.33275	0.591252	Pbr020387.1|Pbr036458.1|Pbr034049.1|Pbr038805.1|Pbr009637.1|Pbr011753.1	http://amigo.geneontology.org/amigo/term/GO:0019722
nucleotide-excision repair	Gene Ontology	GO:0006289	3	33	0.335922	0.591252	Pbr012861.1|Pbr019901.2|Pbr000351.1	http://amigo.geneontology.org/amigo/term/GO:0006289
hydrogen peroxide transmembrane transport	Gene Ontology	GO:0080170	1	6	0.336029	0.591252	Pbr016084.1	http://amigo.geneontology.org/amigo/term/GO:0080170
cellular response to sucrose stimulus	Gene Ontology	GO:0071329	1	6	0.336029	0.591252	Pbr003624.1	http://amigo.geneontology.org/amigo/term/GO:0071329
Elongator holoenzyme complex	Gene Ontology	GO:0033588	1	6	0.336029	0.591252	Pbr003624.1	http://amigo.geneontology.org/amigo/term/GO:0033588
oxoglutarate dehydrogenase complex	Gene Ontology	GO:0045252	1	6	0.336029	0.591252	Pbr015663.1	http://amigo.geneontology.org/amigo/term/GO:0045252
acetyl-CoA biosynthetic process	Gene Ontology	GO:0006085	1	6	0.336029	0.591252	Pbr029060.1	http://amigo.geneontology.org/amigo/term/GO:0006085
photosynthetic electron transport in photosystem II	Gene Ontology	GO:0009772	1	6	0.336029	0.591252	Pbr027462.1	http://amigo.geneontology.org/amigo/term/GO:0009772
plastid outer membrane	Gene Ontology	GO:0009527	1	6	0.336029	0.591252	Pbr026362.1	http://amigo.geneontology.org/amigo/term/GO:0009527
protein localization to phagophore assembly site	Gene Ontology	GO:0034497	1	6	0.336029	0.591252	Pbr040103.1	http://amigo.geneontology.org/amigo/term/GO:0034497
histone methyltransferase activity (H3-K36 specific)	Gene Ontology	GO:0046975	1	6	0.336029	0.591252	Pbr042541.1	http://amigo.geneontology.org/amigo/term/GO:0046975
cation transmembrane transport	Gene Ontology	GO:0098655	1	6	0.336029	0.591252	Pbr013683.1	http://amigo.geneontology.org/amigo/term/GO:0098655
negative regulation of brassinosteroid mediated signaling pathway	Gene Ontology	GO:1900458	1	6	0.336029	0.591252	Pbr000513.1	http://amigo.geneontology.org/amigo/term/GO:1900458
tracheary element differentiation	Gene Ontology	GO:1905177	1	6	0.336029	0.591252	Pbr015549.1	http://amigo.geneontology.org/amigo/term/GO:1905177
polyamine oxidase activity	Gene Ontology	GO:0046592	1	6	0.336029	0.591252	Pbr005871.1	http://amigo.geneontology.org/amigo/term/GO:0046592
anion channel activity	Gene Ontology	GO:0005253	1	6	0.336029	0.591252	Pbr003103.1	http://amigo.geneontology.org/amigo/term/GO:0005253
plastid envelope	Gene Ontology	GO:0009526	1	6	0.336029	0.591252	Pbr016963.1	http://amigo.geneontology.org/amigo/term/GO:0009526
nuclear polyadenylation-dependent tRNA catabolic process	Gene Ontology	GO:0071038	1	6	0.336029	0.591252	Pbr017340.1	http://amigo.geneontology.org/amigo/term/GO:0071038
tryptophan synthase activity	Gene Ontology	GO:0004834	1	6	0.336029	0.591252	Pbr009073.1	http://amigo.geneontology.org/amigo/term/GO:0004834
positive regulation of DNA repair	Gene Ontology	GO:0045739	1	6	0.336029	0.591252	Pbr029283.1	http://amigo.geneontology.org/amigo/term/GO:0045739
lytic vacuole	Gene Ontology	GO:0000323	1	6	0.336029	0.591252	Pbr029279.1	http://amigo.geneontology.org/amigo/term/GO:0000323
exonucleolytic trimming to generate mature 3'-end of 5.8S rRNA from tricistronic rRNA transcript (SSU-rRNA, 5.8S rRNA, LSU-rRNA)	Gene Ontology	GO:0000467	1	6	0.336029	0.591252	Pbr017340.1	http://amigo.geneontology.org/amigo/term/GO:0000467
tetrapyrrole biosynthetic process	Gene Ontology	GO:0033014	1	6	0.336029	0.591252	Pbr041575.1	http://amigo.geneontology.org/amigo/term/GO:0033014
fatty-acyl-CoA binding	Gene Ontology	GO:0000062	1	6	0.336029	0.591252	Pbr013555.1	http://amigo.geneontology.org/amigo/term/GO:0000062
carbohydrate homeostasis	Gene Ontology	GO:0033500	1	6	0.336029	0.591252	Pbr037815.1	http://amigo.geneontology.org/amigo/term/GO:0033500
snRNA binding	Gene Ontology	GO:0017069	1	6	0.336029	0.591252	Pbr016532.1	http://amigo.geneontology.org/amigo/term/GO:0017069
COP9 signalosome assembly	Gene Ontology	GO:0010387	1	6	0.336029	0.591252	Pbr023898.1	http://amigo.geneontology.org/amigo/term/GO:0010387
ATPase activator activity	Gene Ontology	GO:0001671	1	6	0.336029	0.591252	Pbr000351.1	http://amigo.geneontology.org/amigo/term/GO:0001671
beta-fructofuranosidase activity	Gene Ontology	GO:0004564	1	6	0.336029	0.591252	Pbr004247.1	http://amigo.geneontology.org/amigo/term/GO:0004564
valine biosynthetic process	Gene Ontology	GO:0009099	1	6	0.336029	0.591252	Pbr029877.1	http://amigo.geneontology.org/amigo/term/GO:0009099
adventitious root development	Gene Ontology	GO:0048830	1	6	0.336029	0.591252	Pbr008550.1	http://amigo.geneontology.org/amigo/term/GO:0048830
plant seed peroxidase activity	Gene Ontology	GO:1990137	1	6	0.336029	0.591252	Pbr012107.1	http://amigo.geneontology.org/amigo/term/GO:1990137
male meiosis cytokinesis	Gene Ontology	GO:0007112	1	6	0.336029	0.591252	Pbr007928.1	http://amigo.geneontology.org/amigo/term/GO:0007112
UDP-D-xylose biosynthetic process	Gene Ontology	GO:0033320	1	6	0.336029	0.591252	Pbr028217.1	http://amigo.geneontology.org/amigo/term/GO:0033320
tubulin complex assembly	Gene Ontology	GO:0007021	1	6	0.336029	0.591252	Pbr039475.1	http://amigo.geneontology.org/amigo/term/GO:0007021
hydrolase activity, acting on carbon-nitrogen (but not peptide) bonds, in linear amides	Gene Ontology	GO:0016811	1	6	0.336029	0.591252	Pbr031980.1	http://amigo.geneontology.org/amigo/term/GO:0016811
transsulfuration	Gene Ontology	GO:0019346	1	6	0.336029	0.591252	Pbr035142.1	http://amigo.geneontology.org/amigo/term/GO:0019346
histone acetyltransferase activity (H4-K5 specific)	Gene Ontology	GO:0043995	1	6	0.336029	0.591252	Pbr002747.1	http://amigo.geneontology.org/amigo/term/GO:0043995
protein import into chloroplast thylakoid membrane	Gene Ontology	GO:0045038	1	6	0.336029	0.591252	Pbr020834.1	http://amigo.geneontology.org/amigo/term/GO:0045038
alternative mRNA splicing, via spliceosome	Gene Ontology	GO:0000380	1	6	0.336029	0.591252	Pbr035163.1	http://amigo.geneontology.org/amigo/term/GO:0000380
root system development	Gene Ontology	GO:0022622	1	6	0.336029	0.591252	Pbr008539.1	http://amigo.geneontology.org/amigo/term/GO:0022622
cellular response to glucose stimulus	Gene Ontology	GO:0071333	1	6	0.336029	0.591252	Pbr009262.1	http://amigo.geneontology.org/amigo/term/GO:0071333
protein lipidation	Gene Ontology	GO:0006497	1	6	0.336029	0.591252	Pbr040103.1	http://amigo.geneontology.org/amigo/term/GO:0006497
mRNA cleavage factor complex	Gene Ontology	GO:0005849	1	6	0.336029	0.591252	Pbr031713.2	http://amigo.geneontology.org/amigo/term/GO:0005849
extrinsic component of endoplasmic reticulum membrane	Gene Ontology	GO:0042406	1	6	0.336029	0.591252	Pbr011461.1	http://amigo.geneontology.org/amigo/term/GO:0042406
glucose-1-phosphate adenylyltransferase activity	Gene Ontology	GO:0008878	1	6	0.336029	0.591252	Pbr029104.2	http://amigo.geneontology.org/amigo/term/GO:0008878
ammonia assimilation cycle	Gene Ontology	GO:0019676	1	6	0.336029	0.591252	Pbr004468.1	http://amigo.geneontology.org/amigo/term/GO:0019676
de novo' UMP biosynthetic process	Gene Ontology	GO:0044205	1	6	0.336029	0.591252	Pbr004577.2	http://amigo.geneontology.org/amigo/term/GO:0044205
cellular response to molecule of bacterial origin	Gene Ontology	GO:0071219	1	6	0.336029	0.591252	Pbr005151.1	http://amigo.geneontology.org/amigo/term/GO:0071219
positive regulation of chlorophyll biosynthetic process	Gene Ontology	GO:1902326	1	6	0.336029	0.591252	Pbr004647.1	http://amigo.geneontology.org/amigo/term/GO:1902326
stem vascular tissue pattern formation	Gene Ontology	GO:0010222	1	6	0.336029	0.591252	Pbr028447.1	http://amigo.geneontology.org/amigo/term/GO:0010222
cellular ion homeostasis	Gene Ontology	GO:0006873	1	6	0.336029	0.591252	Pbr003002.1	http://amigo.geneontology.org/amigo/term/GO:0006873
protein phosphatase type 1 complex	Gene Ontology	GO:0000164	1	6	0.336029	0.591252	Pbr004313.1	http://amigo.geneontology.org/amigo/term/GO:0000164
L-glutamate transmembrane transporter activity	Gene Ontology	GO:0005313	1	6	0.336029	0.591252	Pbr004468.1	http://amigo.geneontology.org/amigo/term/GO:0005313
histone exchange	Gene Ontology	GO:0043486	1	6	0.336029	0.591252	Pbr040769.3	http://amigo.geneontology.org/amigo/term/GO:0043486
chloroplast thylakoid membrane protein complex	Gene Ontology	GO:0098807	1	6	0.336029	0.591252	Pbr027462.1	http://amigo.geneontology.org/amigo/term/GO:0098807
radial pattern formation	Gene Ontology	GO:0009956	1	6	0.336029	0.591252	Pbr001048.1	http://amigo.geneontology.org/amigo/term/GO:0009956
heterochromatin assembly by small RNA	Gene Ontology	GO:0031048	1	6	0.336029	0.591252	Pbr032815.1	http://amigo.geneontology.org/amigo/term/GO:0031048
pyruvate dehydrogenase (acetyl-transferring) activity	Gene Ontology	GO:0004739	1	6	0.336029	0.591252	Pbr007800.1	http://amigo.geneontology.org/amigo/term/GO:0004739
regulation of starch metabolic process	Gene Ontology	GO:2000904	1	6	0.336029	0.591252	Pbr026789.1	http://amigo.geneontology.org/amigo/term/GO:2000904
DNA damage checkpoint	Gene Ontology	GO:0000077	1	6	0.336029	0.591252	Pbr002163.1	http://amigo.geneontology.org/amigo/term/GO:0000077
cellular response to UV-B	Gene Ontology	GO:0071493	1	6	0.336029	0.591252	Pbr025220.1	http://amigo.geneontology.org/amigo/term/GO:0071493
spliceosomal tri-snRNP complex	Gene Ontology	GO:0097526	1	6	0.336029	0.591252	Pbr034098.1	http://amigo.geneontology.org/amigo/term/GO:0097526
response to ammonium ion	Gene Ontology	GO:0060359	1	6	0.336029	0.591252	Pbr011400.1	http://amigo.geneontology.org/amigo/term/GO:0060359
posttranslational protein targeting to membrane, translocation	Gene Ontology	GO:0031204	1	6	0.336029	0.591252	Pbr016094.1	http://amigo.geneontology.org/amigo/term/GO:0031204
mRNA 5'-UTR binding	Gene Ontology	GO:0048027	1	6	0.336029	0.591252	Pbr007635.1	http://amigo.geneontology.org/amigo/term/GO:0048027
regulation of stomatal opening	Gene Ontology	GO:1902456	1	6	0.336029	0.591252	Pbr003002.1	http://amigo.geneontology.org/amigo/term/GO:1902456
DNA methylation on cytosine	Gene Ontology	GO:0032776	1	6	0.336029	0.591252	Pbr015798.1	http://amigo.geneontology.org/amigo/term/GO:0032776
HOPS complex	Gene Ontology	GO:0030897	1	6	0.336029	0.591252	Pbr032070.1	http://amigo.geneontology.org/amigo/term/GO:0030897
phosphatidylinositol biosynthetic process	Gene Ontology	GO:0006661	1	6	0.336029	0.591252	Pbr034537.1	http://amigo.geneontology.org/amigo/term/GO:0006661
positive regulation of autophagy	Gene Ontology	GO:0010508	1	6	0.336029	0.591252	Pbr031980.1	http://amigo.geneontology.org/amigo/term/GO:0010508
phosphatidylglycerol biosynthetic process	Gene Ontology	GO:0006655	1	6	0.336029	0.591252	Pbr034537.1	http://amigo.geneontology.org/amigo/term/GO:0006655
cell wall pectin metabolic process	Gene Ontology	GO:0052546	1	6	0.336029	0.591252	Pbr026789.1	http://amigo.geneontology.org/amigo/term/GO:0052546
cell plate assembly	Gene Ontology	GO:0000919	1	6	0.336029	0.591252	Pbr008189.1	http://amigo.geneontology.org/amigo/term/GO:0000919
endosome to lysosome transport	Gene Ontology	GO:0008333	1	6	0.336029	0.591252	Pbr015362.1	http://amigo.geneontology.org/amigo/term/GO:0008333
adenine salvage	Gene Ontology	GO:0006168	1	6	0.336029	0.591252	Pbr035003.1	http://amigo.geneontology.org/amigo/term/GO:0006168
NADH dehydrogenase complex (plastoquinone) assembly	Gene Ontology	GO:0010258	1	6	0.336029	0.591252	Pbr012088.1	http://amigo.geneontology.org/amigo/term/GO:0010258
root hair tip	Gene Ontology	GO:0035619	1	6	0.336029	0.591252	Pbr027717.2	http://amigo.geneontology.org/amigo/term/GO:0035619
UDP-L-arabinose metabolic process	Gene Ontology	GO:0033356	1	6	0.336029	0.591252	Pbr028587.1	http://amigo.geneontology.org/amigo/term/GO:0033356
actin monomer binding	Gene Ontology	GO:0003785	1	6	0.336029	0.591252	Pbr015542.1	http://amigo.geneontology.org/amigo/term/GO:0003785
autophagosome	Gene Ontology	GO:0005776	1	6	0.336029	0.591252	Pbr009751.1	http://amigo.geneontology.org/amigo/term/GO:0005776
ion channel activity	Gene Ontology	GO:0005216	2	19	0.336916	0.591252	Pbr013608.1|Pbr013606.1	http://amigo.geneontology.org/amigo/term/GO:0005216
preprophase band	Gene Ontology	GO:0009574	2	19	0.336916	0.591252	Pbr013477.1|Pbr039935.1	http://amigo.geneontology.org/amigo/term/GO:0009574
plastid stroma	Gene Ontology	GO:0009532	2	19	0.336916	0.591252	Pbr010580.1|Pbr022699.1	http://amigo.geneontology.org/amigo/term/GO:0009532
seed dormancy process	Gene Ontology	GO:0010162	2	19	0.336916	0.591252	Pbr002910.1|Pbr027978.1	http://amigo.geneontology.org/amigo/term/GO:0010162
mRNA polyadenylation	Gene Ontology	GO:0006378	2	19	0.336916	0.591252	Pbr032815.1|Pbr031713.2	http://amigo.geneontology.org/amigo/term/GO:0006378
late endosome to vacuole transport	Gene Ontology	GO:0045324	2	19	0.336916	0.591252	Pbr011561.1|Pbr008189.1	http://amigo.geneontology.org/amigo/term/GO:0045324
RNA polymerase I complex	Gene Ontology	GO:0005736	2	19	0.336916	0.591252	Pbr025394.1|Pbr031165.1	http://amigo.geneontology.org/amigo/term/GO:0005736
Cul4-RING E3 ubiquitin ligase complex	Gene Ontology	GO:0080008	8	108	0.338648	0.593679	Pbr005753.1|Pbr007411.2|Pbr022899.1|Pbr041326.1|Pbr038544.1|Pbr004413.1|Pbr025220.1|Pbr015955.1	http://amigo.geneontology.org/amigo/term/GO:0080008
negative regulation of flower development	Gene Ontology	GO:0009910	4	48	0.342213	0.599312	Pbr002910.1|Pbr042541.1|Pbr030698.2|Pbr009221.1	http://amigo.geneontology.org/amigo/term/GO:0009910
hydrolase activity, hydrolyzing O-glycosyl compounds	Gene Ontology	GO:0004553	9	124	0.343878	0.59971	Pbr040121.1|Pbr016511.2|Pbr006912.1|Pbr039590.1|Pbr040125.1|Pbr020801.1|Pbr032373.1|Pbr017187.1|Pbr024466.1	http://amigo.geneontology.org/amigo/term/GO:0004553
exocyst	Gene Ontology	GO:0000145	3	34	0.351745	0.59971	Pbr008242.1|Pbr024096.1|Pbr035753.1	http://amigo.geneontology.org/amigo/term/GO:0000145
transcription coregulator activity	Gene Ontology	GO:0003712	3	34	0.351745	0.59971	Pbr034268.1|Pbr023602.1|Pbr001637.1	http://amigo.geneontology.org/amigo/term/GO:0003712
response to absence of light	Gene Ontology	GO:0009646	3	34	0.351745	0.59971	Pbr004647.1|Pbr010663.1|Pbr026326.1	http://amigo.geneontology.org/amigo/term/GO:0009646
leaf development	Gene Ontology	GO:0048366	9	125	0.351963	0.59971	Pbr026789.1|Pbr004709.2|Pbr027725.1|Pbr007784.1|Pbr001048.1|Pbr016137.1|Pbr015542.1|Pbr035009.1|Pbr024078.1	http://amigo.geneontology.org/amigo/term/GO:0048366
thiol-dependent ubiquitin-specific protease activity	Gene Ontology	GO:0004843	4	49	0.35533	0.59971	Pbr023714.1|Pbr037258.1|Pbr042865.1|Pbr038589.1	http://amigo.geneontology.org/amigo/term/GO:0004843
DNA-templated transcription, initiation	Gene Ontology	GO:0006352	2	20	0.357966	0.59971	Pbr006499.1|Pbr006434.1	http://amigo.geneontology.org/amigo/term/GO:0006352
glucan endo-1,3-beta-D-glucosidase activity	Gene Ontology	GO:0042973	2	20	0.357966	0.59971	Pbr006912.1|Pbr017187.1	http://amigo.geneontology.org/amigo/term/GO:0042973
positive regulation of seed germination	Gene Ontology	GO:0010030	2	20	0.357966	0.59971	Pbr013136.1|Pbr005950.1	http://amigo.geneontology.org/amigo/term/GO:0010030
Group II intron splicing	Gene Ontology	GO:0000373	2	20	0.357966	0.59971	Pbr006668.1|Pbr028517.1	http://amigo.geneontology.org/amigo/term/GO:0000373
manganese ion transmembrane transporter activity	Gene Ontology	GO:0005384	2	20	0.357966	0.59971	Pbr028177.1|Pbr041303.1	http://amigo.geneontology.org/amigo/term/GO:0005384
root epidermal cell differentiation	Gene Ontology	GO:0010053	2	20	0.357966	0.59971	Pbr039799.1|Pbr026670.1	http://amigo.geneontology.org/amigo/term/GO:0010053
misfolded protein binding	Gene Ontology	GO:0051787	2	20	0.357966	0.59971	Pbr032364.1|Pbr007374.1	http://amigo.geneontology.org/amigo/term/GO:0051787
ligand-gated ion channel activity	Gene Ontology	GO:0015276	2	20	0.357966	0.59971	Pbr011753.1|Pbr036458.1	http://amigo.geneontology.org/amigo/term/GO:0015276
intracellular ligand-gated ion channel activity	Gene Ontology	GO:0005217	2	20	0.357966	0.59971	Pbr011753.1|Pbr036458.1	http://amigo.geneontology.org/amigo/term/GO:0005217
glutamate receptor activity	Gene Ontology	GO:0008066	2	20	0.357966	0.59971	Pbr011753.1|Pbr036458.1	http://amigo.geneontology.org/amigo/term/GO:0008066
xylem development	Gene Ontology	GO:0010089	3	35	0.367522	0.59971	Pbr040929.1|Pbr022596.1|Pbr041562.1	http://amigo.geneontology.org/amigo/term/GO:0010089
chloroplast thylakoid	Gene Ontology	GO:0009534	13	190	0.369157	0.59971	Pbr004466.1|Pbr016473.1|Pbr012243.1|Pbr030641.1|Pbr004468.1|Pbr016474.1|Pbr027462.1|Pbr021266.1|Pbr024431.1|Pbr020834.1|Pbr022699.1|Pbr005758.2|Pbr002395.1	http://amigo.geneontology.org/amigo/term/GO:0009534
outward rectifier potassium channel activity	Gene Ontology	GO:0015271	1	7	0.373763	0.59971	Pbr001677.1	http://amigo.geneontology.org/amigo/term/GO:0015271
negative regulation of DNA endoreduplication	Gene Ontology	GO:0032876	1	7	0.373763	0.59971	Pbr017590.1	http://amigo.geneontology.org/amigo/term/GO:0032876
branched-chain amino acid biosynthetic process	Gene Ontology	GO:0009082	1	7	0.373763	0.59971	Pbr038269.1	http://amigo.geneontology.org/amigo/term/GO:0009082
farnesyl diphosphate biosynthetic process	Gene Ontology	GO:0045337	1	7	0.373763	0.59971	Pbr022864.1	http://amigo.geneontology.org/amigo/term/GO:0045337
protein kinase C-activating G protein-coupled receptor signaling pathway	Gene Ontology	GO:0007205	1	7	0.373763	0.59971	Pbr018022.1	http://amigo.geneontology.org/amigo/term/GO:0007205
replication fork protection complex	Gene Ontology	GO:0031298	1	7	0.373763	0.59971	Pbr009951.1	http://amigo.geneontology.org/amigo/term/GO:0031298
mechanosensitive ion channel activity	Gene Ontology	GO:0008381	1	7	0.373763	0.59971	Pbr041515.1	http://amigo.geneontology.org/amigo/term/GO:0008381
ER retention sequence binding	Gene Ontology	GO:0046923	1	7	0.373763	0.59971	Pbr039984.3	http://amigo.geneontology.org/amigo/term/GO:0046923
regulation of DNA-templated transcription, elongation	Gene Ontology	GO:0032784	1	7	0.373763	0.59971	Pbr001637.1	http://amigo.geneontology.org/amigo/term/GO:0032784
chloroplast stromal thylakoid	Gene Ontology	GO:0009533	1	7	0.373763	0.59971	Pbr012243.1	http://amigo.geneontology.org/amigo/term/GO:0009533
phosphatidylinositol phospholipase C activity	Gene Ontology	GO:0004435	1	7	0.373763	0.59971	Pbr009527.1	http://amigo.geneontology.org/amigo/term/GO:0004435
nickel cation binding	Gene Ontology	GO:0016151	1	7	0.373763	0.59971	Pbr022686.1	http://amigo.geneontology.org/amigo/term/GO:0016151
cytokinin dehydrogenase activity	Gene Ontology	GO:0019139	1	7	0.373763	0.59971	Pbr009698.1	http://amigo.geneontology.org/amigo/term/GO:0019139
cyclin-dependent protein serine/threonine kinase inhibitor activity	Gene Ontology	GO:0004861	1	7	0.373763	0.59971	Pbr030948.1	http://amigo.geneontology.org/amigo/term/GO:0004861
ubiquitinyl hydrolase activity	Gene Ontology	GO:0101005	1	7	0.373763	0.59971	Pbr035773.1	http://amigo.geneontology.org/amigo/term/GO:0101005
protein monoubiquitination	Gene Ontology	GO:0006513	1	7	0.373763	0.59971	Pbr029886.1	http://amigo.geneontology.org/amigo/term/GO:0006513
protease binding	Gene Ontology	GO:0002020	1	7	0.373763	0.59971	Pbr023174.1	http://amigo.geneontology.org/amigo/term/GO:0002020
mitochondrial ATP synthesis coupled proton transport	Gene Ontology	GO:0042776	1	7	0.373763	0.59971	Pbr000963.1	http://amigo.geneontology.org/amigo/term/GO:0042776
protein desumoylation	Gene Ontology	GO:0016926	1	7	0.373763	0.59971	Pbr022812.1	http://amigo.geneontology.org/amigo/term/GO:0016926
carbon-sulfur lyase activity	Gene Ontology	GO:0016846	1	7	0.373763	0.59971	Pbr035142.1	http://amigo.geneontology.org/amigo/term/GO:0016846
histone demethylase activity	Gene Ontology	GO:0032452	1	7	0.373763	0.59971	Pbr011083.1	http://amigo.geneontology.org/amigo/term/GO:0032452
glutathione-disulfide reductase activity	Gene Ontology	GO:0004362	1	7	0.373763	0.59971	Pbr030956.1	http://amigo.geneontology.org/amigo/term/GO:0004362
response to nitrate starvation	Gene Ontology	GO:0090548	1	7	0.373763	0.59971	Pbr042541.1	http://amigo.geneontology.org/amigo/term/GO:0090548
mitotic sister chromatid cohesion	Gene Ontology	GO:0007064	1	7	0.373763	0.59971	Pbr027400.1	http://amigo.geneontology.org/amigo/term/GO:0007064
inorganic anion exchanger activity	Gene Ontology	GO:0005452	1	7	0.373763	0.59971	Pbr023730.1	http://amigo.geneontology.org/amigo/term/GO:0005452
nucleotide-activated protein kinase complex	Gene Ontology	GO:0031588	1	7	0.373763	0.59971	Pbr000025.1	http://amigo.geneontology.org/amigo/term/GO:0031588
transmembrane receptor protein serine/threonine kinase binding	Gene Ontology	GO:0070696	1	7	0.373763	0.59971	Pbr006235.1	http://amigo.geneontology.org/amigo/term/GO:0070696
ESCRT I complex	Gene Ontology	GO:0000813	1	7	0.373763	0.59971	Pbr000287.1	http://amigo.geneontology.org/amigo/term/GO:0000813
polyamine transport	Gene Ontology	GO:0015846	1	7	0.373763	0.59971	Pbr025763.2	http://amigo.geneontology.org/amigo/term/GO:0015846
voltage-gated chloride channel activity	Gene Ontology	GO:0005247	1	7	0.373763	0.59971	Pbr003103.1	http://amigo.geneontology.org/amigo/term/GO:0005247
polyadenylation-dependent snoRNA 3'-end processing	Gene Ontology	GO:0071051	1	7	0.373763	0.59971	Pbr017340.1	http://amigo.geneontology.org/amigo/term/GO:0071051
6-phosphofructokinase activity	Gene Ontology	GO:0003872	1	7	0.373763	0.59971	Pbr032451.1	http://amigo.geneontology.org/amigo/term/GO:0003872
carboxy-lyase activity	Gene Ontology	GO:0016831	1	7	0.373763	0.59971	Pbr035641.3	http://amigo.geneontology.org/amigo/term/GO:0016831
protein tetramerization	Gene Ontology	GO:0051262	1	7	0.373763	0.59971	Pbr022705.1	http://amigo.geneontology.org/amigo/term/GO:0051262
translation release factor activity, codon specific	Gene Ontology	GO:0016149	1	7	0.373763	0.59971	Pbr016424.1	http://amigo.geneontology.org/amigo/term/GO:0016149
diacylglycerol kinase activity	Gene Ontology	GO:0004143	1	7	0.373763	0.59971	Pbr018022.1	http://amigo.geneontology.org/amigo/term/GO:0004143
proline biosynthetic process	Gene Ontology	GO:0006561	1	7	0.373763	0.59971	Pbr035890.1	http://amigo.geneontology.org/amigo/term/GO:0006561
positive regulation of RNA polymerase II transcription preinitiation complex assembly	Gene Ontology	GO:0045899	1	7	0.373763	0.59971	Pbr020379.1	http://amigo.geneontology.org/amigo/term/GO:0045899
regulation of phosphoprotein phosphatase activity	Gene Ontology	GO:0043666	1	7	0.373763	0.59971	Pbr042106.1	http://amigo.geneontology.org/amigo/term/GO:0043666
UV protection	Gene Ontology	GO:0009650	1	7	0.373763	0.59971	Pbr029889.2	http://amigo.geneontology.org/amigo/term/GO:0009650
borate efflux transmembrane transporter activity	Gene Ontology	GO:0080139	1	7	0.373763	0.59971	Pbr023730.1	http://amigo.geneontology.org/amigo/term/GO:0080139
glutamine biosynthetic process	Gene Ontology	GO:0006542	1	7	0.373763	0.59971	Pbr029791.1	http://amigo.geneontology.org/amigo/term/GO:0006542
CAAX-box protein processing	Gene Ontology	GO:0071586	1	7	0.373763	0.59971	Pbr005124.1	http://amigo.geneontology.org/amigo/term/GO:0071586
histone demethylase activity (H3-trimethyl-K4 specific)	Gene Ontology	GO:0034647	1	7	0.373763	0.59971	Pbr011083.1	http://amigo.geneontology.org/amigo/term/GO:0034647
regulation of peroxisome size	Gene Ontology	GO:0044375	1	7	0.373763	0.59971	Pbr020101.1	http://amigo.geneontology.org/amigo/term/GO:0044375
transcription factor TFIIH core complex	Gene Ontology	GO:0000439	1	7	0.373763	0.59971	Pbr000351.1	http://amigo.geneontology.org/amigo/term/GO:0000439
brassinosteroid metabolic process	Gene Ontology	GO:0016131	1	7	0.373763	0.59971	Pbr040996.1	http://amigo.geneontology.org/amigo/term/GO:0016131
seed oilbody biogenesis	Gene Ontology	GO:0010344	1	7	0.373763	0.59971	Pbr000381.1	http://amigo.geneontology.org/amigo/term/GO:0010344
D-xylose metabolic process	Gene Ontology	GO:0042732	1	7	0.373763	0.59971	Pbr028217.1	http://amigo.geneontology.org/amigo/term/GO:0042732
site of double-strand break	Gene Ontology	GO:0035861	1	7	0.373763	0.59971	Pbr030956.1	http://amigo.geneontology.org/amigo/term/GO:0035861
nascent polypeptide-associated complex	Gene Ontology	GO:0005854	1	7	0.373763	0.59971	Pbr040036.1	http://amigo.geneontology.org/amigo/term/GO:0005854
geranyl diphosphate biosynthetic process	Gene Ontology	GO:0033384	1	7	0.373763	0.59971	Pbr022864.1	http://amigo.geneontology.org/amigo/term/GO:0033384
succinate dehydrogenase (ubiquinone) activity	Gene Ontology	GO:0008177	1	7	0.373763	0.59971	Pbr014305.1	http://amigo.geneontology.org/amigo/term/GO:0008177
tRNA pseudouridine synthesis	Gene Ontology	GO:0031119	1	7	0.373763	0.59971	Pbr005778.1	http://amigo.geneontology.org/amigo/term/GO:0031119
Golgi vesicle transport	Gene Ontology	GO:0048193	1	7	0.373763	0.59971	Pbr037942.1	http://amigo.geneontology.org/amigo/term/GO:0048193
DNA methylation on cytosine within a CG sequence	Gene Ontology	GO:0010424	1	7	0.373763	0.59971	Pbr015798.1	http://amigo.geneontology.org/amigo/term/GO:0010424
magnesium ion transmembrane transport	Gene Ontology	GO:1903830	1	7	0.373763	0.59971	Pbr040588.1	http://amigo.geneontology.org/amigo/term/GO:1903830
small nucleolar ribonucleoprotein complex	Gene Ontology	GO:0005732	1	7	0.373763	0.59971	Pbr030455.1	http://amigo.geneontology.org/amigo/term/GO:0005732
regulation of defense response to bacterium	Gene Ontology	GO:1900424	1	7	0.373763	0.59971	Pbr007873.1	http://amigo.geneontology.org/amigo/term/GO:1900424
phosphatidylinositol-3,5-bisphosphate binding	Gene Ontology	GO:0080025	1	7	0.373763	0.59971	Pbr040103.1	http://amigo.geneontology.org/amigo/term/GO:0080025
NAD(P)H oxidase H2O2-forming activity	Gene Ontology	GO:0016174	1	7	0.373763	0.59971	Pbr037815.1	http://amigo.geneontology.org/amigo/term/GO:0016174
geranyltranstransferase activity	Gene Ontology	GO:0004337	1	7	0.373763	0.59971	Pbr022864.1	http://amigo.geneontology.org/amigo/term/GO:0004337
eukaryotic translation initiation factor 2B complex	Gene Ontology	GO:0005851	1	7	0.373763	0.59971	Pbr038550.1	http://amigo.geneontology.org/amigo/term/GO:0005851
microtubule organizing center	Gene Ontology	GO:0005815	1	7	0.373763	0.59971	Pbr020028.2	http://amigo.geneontology.org/amigo/term/GO:0005815
CCR4-NOT complex	Gene Ontology	GO:0030014	1	7	0.373763	0.59971	Pbr033936.1	http://amigo.geneontology.org/amigo/term/GO:0030014
gamma-tubulin binding	Gene Ontology	GO:0043015	1	7	0.373763	0.59971	Pbr020028.2	http://amigo.geneontology.org/amigo/term/GO:0043015
glutamate-ammonia ligase activity	Gene Ontology	GO:0004356	1	7	0.373763	0.59971	Pbr029791.1	http://amigo.geneontology.org/amigo/term/GO:0004356
prefoldin complex	Gene Ontology	GO:0016272	1	7	0.373763	0.59971	Pbr011942.1	http://amigo.geneontology.org/amigo/term/GO:0016272
NADH metabolic process	Gene Ontology	GO:0006734	1	7	0.373763	0.59971	Pbr040794.1	http://amigo.geneontology.org/amigo/term/GO:0006734
cytoplasmic translational initiation	Gene Ontology	GO:0002183	1	7	0.373763	0.59971	Pbr038550.1	http://amigo.geneontology.org/amigo/term/GO:0002183
histone methyltransferase complex	Gene Ontology	GO:0035097	1	7	0.373763	0.59971	Pbr011083.1	http://amigo.geneontology.org/amigo/term/GO:0035097
vesicle-mediated transport	Gene Ontology	GO:0016192	10	144	0.378607	0.603759	Pbr011075.1|Pbr032070.1|Pbr036150.1|Pbr012142.1|Pbr008098.1|Pbr020936.1|Pbr015912.1|Pbr015593.1|Pbr035719.1|Pbr035726.1	http://amigo.geneontology.org/amigo/term/GO:0016192
regulation of meristem growth	Gene Ontology	GO:0010075	2	21	0.378767	0.603759	Pbr028597.3|Pbr005419.1	http://amigo.geneontology.org/amigo/term/GO:0010075
eukaryotic translation initiation factor 3 complex	Gene Ontology	GO:0005852	2	21	0.378767	0.603759	Pbr002340.1|Pbr011685.1	http://amigo.geneontology.org/amigo/term/GO:0005852
positive regulation of transcription elongation from RNA polymerase II promoter	Gene Ontology	GO:0032968	2	21	0.378767	0.603759	Pbr026053.1|Pbr006006.1	http://amigo.geneontology.org/amigo/term/GO:0032968
P-P-bond-hydrolysis-driven protein transmembrane transporter activity	Gene Ontology	GO:0015450	2	21	0.378767	0.603759	Pbr020834.1|Pbr015260.1	http://amigo.geneontology.org/amigo/term/GO:0015450
sexual reproduction	Gene Ontology	GO:0019953	2	21	0.378767	0.603759	Pbr030256.1|Pbr014568.1	http://amigo.geneontology.org/amigo/term/GO:0019953
protein phosphatase type 2A complex	Gene Ontology	GO:0000159	2	21	0.378767	0.603759	Pbr020774.1|Pbr020269.1	http://amigo.geneontology.org/amigo/term/GO:0000159
response to red light	Gene Ontology	GO:0010114	4	51	0.381542	0.603929	Pbr014236.1|Pbr004309.1|Pbr021037.1|Pbr012673.1	http://amigo.geneontology.org/amigo/term/GO:0010114
manganese ion binding	Gene Ontology	GO:0030145	4	51	0.381542	0.603929	Pbr034239.4|Pbr040024.1|Pbr031874.3|Pbr034537.1	http://amigo.geneontology.org/amigo/term/GO:0030145
cellulose synthase activity	Gene Ontology	GO:0016759	3	36	0.38323	0.603929	Pbr018127.1|Pbr041814.2|Pbr007376.1	http://amigo.geneontology.org/amigo/term/GO:0016759
regulation of root development	Gene Ontology	GO:2000280	3	36	0.38323	0.603929	Pbr020962.2|Pbr000527.1|Pbr016099.1	http://amigo.geneontology.org/amigo/term/GO:2000280
lateral root development	Gene Ontology	GO:0048527	4	52	0.394609	0.603929	Pbr015542.1|Pbr016941.1|Pbr038797.1|Pbr027725.1	http://amigo.geneontology.org/amigo/term/GO:0048527
photosynthesis	Gene Ontology	GO:0015979	4	52	0.394609	0.603929	Pbr006551.2|Pbr031946.1|Pbr012281.1|Pbr025748.1	http://amigo.geneontology.org/amigo/term/GO:0015979
autophagosome assembly	Gene Ontology	GO:0000045	2	22	0.399277	0.603929	Pbr040103.1|Pbr009751.1	http://amigo.geneontology.org/amigo/term/GO:0000045
O-methyltransferase activity	Gene Ontology	GO:0008171	2	22	0.399277	0.603929	Pbr034039.1|Pbr025884.1	http://amigo.geneontology.org/amigo/term/GO:0008171
chloroplast fission	Gene Ontology	GO:0010020	2	22	0.399277	0.603929	Pbr006521.1|Pbr039566.1	http://amigo.geneontology.org/amigo/term/GO:0010020
respiratory chain complex I	Gene Ontology	GO:0045271	2	22	0.399277	0.603929	Pbr000043.1|Pbr026627.1	http://amigo.geneontology.org/amigo/term/GO:0045271
response to temperature stimulus	Gene Ontology	GO:0009266	2	22	0.399277	0.603929	Pbr032364.1|Pbr001833.1	http://amigo.geneontology.org/amigo/term/GO:0009266
zinc ion transmembrane transport	Gene Ontology	GO:0071577	2	22	0.399277	0.603929	Pbr003002.1|Pbr013683.1	http://amigo.geneontology.org/amigo/term/GO:0071577
gene silencing by RNA	Gene Ontology	GO:0031047	2	22	0.399277	0.603929	Pbr037089.1|Pbr011838.1	http://amigo.geneontology.org/amigo/term/GO:0031047
N-acetyltransferase activity	Gene Ontology	GO:0008080	2	22	0.399277	0.603929	Pbr038223.1|Pbr010685.1	http://amigo.geneontology.org/amigo/term/GO:0008080
chromatin silencing	Gene Ontology	GO:0006342	2	22	0.399277	0.603929	Pbr022848.1|Pbr001833.1	http://amigo.geneontology.org/amigo/term/GO:0006342
mitochondrial outer membrane	Gene Ontology	GO:0005741	2	22	0.399277	0.603929	Pbr030046.1|Pbr013215.1	http://amigo.geneontology.org/amigo/term/GO:0005741
suberin biosynthetic process	Gene Ontology	GO:0010345	2	22	0.399277	0.603929	Pbr028447.1|Pbr003569.1	http://amigo.geneontology.org/amigo/term/GO:0010345
peptidase activity	Gene Ontology	GO:0008233	2	22	0.399277	0.603929	Pbr020395.1|Pbr016963.1	http://amigo.geneontology.org/amigo/term/GO:0008233
Golgi membrane	Gene Ontology	GO:0000139	4	53	0.40763	0.603929	Pbr031828.1|Pbr007680.1|Pbr012545.1|Pbr032218.2	http://amigo.geneontology.org/amigo/term/GO:0000139
double-stranded methylated DNA binding	Gene Ontology	GO:0010385	1	8	0.409354	0.603929	Pbr038223.1	http://amigo.geneontology.org/amigo/term/GO:0010385
auxin binding	Gene Ontology	GO:0010011	1	8	0.409354	0.603929	Pbr012348.1	http://amigo.geneontology.org/amigo/term/GO:0010011
protein phosphatase binding	Gene Ontology	GO:0019903	1	8	0.409354	0.603929	Pbr042106.1	http://amigo.geneontology.org/amigo/term/GO:0019903
glucose-6-phosphate 1-epimerase activity	Gene Ontology	GO:0047938	1	8	0.409354	0.603929	Pbr006047.1	http://amigo.geneontology.org/amigo/term/GO:0047938
negative regulation of endopeptidase activity	Gene Ontology	GO:0010951	1	8	0.409354	0.603929	Pbr020033.1	http://amigo.geneontology.org/amigo/term/GO:0010951
exonucleolytic catabolism of deadenylated mRNA	Gene Ontology	GO:0043928	1	8	0.409354	0.603929	Pbr017340.1	http://amigo.geneontology.org/amigo/term/GO:0043928
acetyl-CoA biosynthetic process from pyruvate	Gene Ontology	GO:0006086	1	8	0.409354	0.603929	Pbr007800.1	http://amigo.geneontology.org/amigo/term/GO:0006086
glycolipid biosynthetic process	Gene Ontology	GO:0009247	1	8	0.409354	0.603929	Pbr042753.1	http://amigo.geneontology.org/amigo/term/GO:0009247
xylan acetylation	Gene Ontology	GO:1990937	1	8	0.409354	0.603929	Pbr010947.1	http://amigo.geneontology.org/amigo/term/GO:1990937
regulation of gene silencing	Gene Ontology	GO:0060968	1	8	0.409354	0.603929	Pbr015798.1	http://amigo.geneontology.org/amigo/term/GO:0060968
peptide receptor activity	Gene Ontology	GO:0001653	1	8	0.409354	0.603929	Pbr008137.1	http://amigo.geneontology.org/amigo/term/GO:0001653
cell cycle arrest	Gene Ontology	GO:0007050	1	8	0.409354	0.603929	Pbr030948.1	http://amigo.geneontology.org/amigo/term/GO:0007050
adenylylsulfate kinase activity	Gene Ontology	GO:0004020	1	8	0.409354	0.603929	Pbr018861.1	http://amigo.geneontology.org/amigo/term/GO:0004020
nucleoside diphosphate kinase activity	Gene Ontology	GO:0004550	1	8	0.409354	0.603929	Pbr027203.1	http://amigo.geneontology.org/amigo/term/GO:0004550
replication fork	Gene Ontology	GO:0005657	1	8	0.409354	0.603929	Pbr038757.4	http://amigo.geneontology.org/amigo/term/GO:0005657
NAD+ diphosphatase activity	Gene Ontology	GO:0000210	1	8	0.409354	0.603929	Pbr027507.1	http://amigo.geneontology.org/amigo/term/GO:0000210
de novo' pyrimidine nucleobase biosynthetic process	Gene Ontology	GO:0006207	1	8	0.409354	0.603929	Pbr004577.2	http://amigo.geneontology.org/amigo/term/GO:0006207
glucose 6-phosphate metabolic process	Gene Ontology	GO:0051156	1	8	0.409354	0.603929	Pbr040695.1	http://amigo.geneontology.org/amigo/term/GO:0051156
photosynthetic acclimation	Gene Ontology	GO:0009643	1	8	0.409354	0.603929	Pbr033995.1	http://amigo.geneontology.org/amigo/term/GO:0009643
exosome (RNase complex)	Gene Ontology	GO:0000178	1	8	0.409354	0.603929	Pbr017340.1	http://amigo.geneontology.org/amigo/term/GO:0000178
quercetin 4'-O-glucosyltransferase activity	Gene Ontology	GO:0080046	1	8	0.409354	0.603929	Pbr004259.1	http://amigo.geneontology.org/amigo/term/GO:0080046
negative regulation of cyclin-dependent protein serine/threonine kinase activity	Gene Ontology	GO:0045736	1	8	0.409354	0.603929	Pbr030948.1	http://amigo.geneontology.org/amigo/term/GO:0045736
ribosomal small subunit biogenesis	Gene Ontology	GO:0042274	1	8	0.409354	0.603929	Pbr007722.1	http://amigo.geneontology.org/amigo/term/GO:0042274
phosphatidylinositol-3-phosphate binding	Gene Ontology	GO:0032266	1	8	0.409354	0.603929	Pbr040103.1	http://amigo.geneontology.org/amigo/term/GO:0032266
peptide binding	Gene Ontology	GO:0042277	1	8	0.409354	0.603929	Pbr019916.1	http://amigo.geneontology.org/amigo/term/GO:0042277
isoleucine biosynthetic process	Gene Ontology	GO:0009097	1	8	0.409354	0.603929	Pbr029877.1	http://amigo.geneontology.org/amigo/term/GO:0009097
positive regulation of auxin mediated signaling pathway	Gene Ontology	GO:0010929	1	8	0.409354	0.603929	Pbr008748.1	http://amigo.geneontology.org/amigo/term/GO:0010929
decanoate-CoA ligase activity	Gene Ontology	GO:0102391	1	8	0.409354	0.603929	Pbr003609.1	http://amigo.geneontology.org/amigo/term/GO:0102391
U6 snRNA binding	Gene Ontology	GO:0017070	1	8	0.409354	0.603929	Pbr034098.1	http://amigo.geneontology.org/amigo/term/GO:0017070
fucosylation	Gene Ontology	GO:0036065	1	8	0.409354	0.603929	Pbr040386.1	http://amigo.geneontology.org/amigo/term/GO:0036065
mitochondrial ribosome binding	Gene Ontology	GO:0097177	1	8	0.409354	0.603929	Pbr011398.1	http://amigo.geneontology.org/amigo/term/GO:0097177
mitotic DNA replication checkpoint	Gene Ontology	GO:0033314	1	8	0.409354	0.603929	Pbr002163.1	http://amigo.geneontology.org/amigo/term/GO:0033314
ribosomal large subunit binding	Gene Ontology	GO:0043023	1	8	0.409354	0.603929	Pbr036268.2	http://amigo.geneontology.org/amigo/term/GO:0043023
nuclear-transcribed mRNA catabolic process	Gene Ontology	GO:0000956	1	8	0.409354	0.603929	Pbr034098.1	http://amigo.geneontology.org/amigo/term/GO:0000956
PSII associated light-harvesting complex II catabolic process	Gene Ontology	GO:0010304	1	8	0.409354	0.603929	Pbr005758.2	http://amigo.geneontology.org/amigo/term/GO:0010304
chloroplastic endopeptidase Clp complex	Gene Ontology	GO:0009840	1	8	0.409354	0.603929	Pbr022699.1	http://amigo.geneontology.org/amigo/term/GO:0009840
response to ionizing radiation	Gene Ontology	GO:0010212	1	8	0.409354	0.603929	Pbr030956.1	http://amigo.geneontology.org/amigo/term/GO:0010212
leaf shaping	Gene Ontology	GO:0010358	1	8	0.409354	0.603929	Pbr002105.1	http://amigo.geneontology.org/amigo/term/GO:0010358
sucrose synthase activity	Gene Ontology	GO:0016157	1	8	0.409354	0.603929	Pbr026336.1	http://amigo.geneontology.org/amigo/term/GO:0016157
callose deposition in cell wall	Gene Ontology	GO:0052543	1	8	0.409354	0.603929	Pbr008550.1	http://amigo.geneontology.org/amigo/term/GO:0052543
drought recovery	Gene Ontology	GO:0009819	1	8	0.409354	0.603929	Pbr012107.1	http://amigo.geneontology.org/amigo/term/GO:0009819
endopeptidase Clp complex	Gene Ontology	GO:0009368	1	8	0.409354	0.603929	Pbr022699.1	http://amigo.geneontology.org/amigo/term/GO:0009368
ferric-chelate reductase activity	Gene Ontology	GO:0000293	1	8	0.409354	0.603929	Pbr010859.2	http://amigo.geneontology.org/amigo/term/GO:0000293
hydrogen sulfide biosynthetic process	Gene Ontology	GO:0070814	1	8	0.409354	0.603929	Pbr018861.1	http://amigo.geneontology.org/amigo/term/GO:0070814
UDP-glucuronate decarboxylase activity	Gene Ontology	GO:0048040	1	8	0.409354	0.603929	Pbr028217.1	http://amigo.geneontology.org/amigo/term/GO:0048040
extrinsic component of plasma membrane	Gene Ontology	GO:0019897	1	8	0.409354	0.603929	Pbr042801.1	http://amigo.geneontology.org/amigo/term/GO:0019897
nuclear polyadenylation-dependent rRNA catabolic process	Gene Ontology	GO:0071035	1	8	0.409354	0.603929	Pbr017340.1	http://amigo.geneontology.org/amigo/term/GO:0071035
thioredoxin peroxidase activity	Gene Ontology	GO:0008379	1	8	0.409354	0.603929	Pbr003587.1	http://amigo.geneontology.org/amigo/term/GO:0008379
mitochondria-nucleus signaling pathway	Gene Ontology	GO:0031930	1	8	0.409354	0.603929	Pbr035656.1	http://amigo.geneontology.org/amigo/term/GO:0031930
negative regulation of response to salt stress	Gene Ontology	GO:1901001	1	8	0.409354	0.603929	Pbr008748.1	http://amigo.geneontology.org/amigo/term/GO:1901001
alcohol dehydrogenase activity, zinc-dependent	Gene Ontology	GO:0004024	1	8	0.409354	0.603929	Pbr021220.1	http://amigo.geneontology.org/amigo/term/GO:0004024
nucleoside transmembrane transport	Gene Ontology	GO:1901642	1	8	0.409354	0.603929	Pbr011266.1	http://amigo.geneontology.org/amigo/term/GO:1901642
inositol 3-alpha-galactosyltransferase activity	Gene Ontology	GO:0047216	1	8	0.409354	0.603929	Pbr028045.1	http://amigo.geneontology.org/amigo/term/GO:0047216
adaxial/abaxial axis specification	Gene Ontology	GO:0009943	1	8	0.409354	0.603929	Pbr004709.2	http://amigo.geneontology.org/amigo/term/GO:0009943
phosphotransferase activity, alcohol group as acceptor	Gene Ontology	GO:0016773	1	8	0.409354	0.603929	Pbr026788.1	http://amigo.geneontology.org/amigo/term/GO:0016773
polyprenyltransferase activity	Gene Ontology	GO:0002094	1	8	0.409354	0.603929	Pbr030460.1	http://amigo.geneontology.org/amigo/term/GO:0002094
phosphate-containing compound metabolic process	Gene Ontology	GO:0006796	1	8	0.409354	0.603929	Pbr034055.2	http://amigo.geneontology.org/amigo/term/GO:0006796
endosomal transport	Gene Ontology	GO:0016197	1	8	0.409354	0.603929	Pbr011561.1	http://amigo.geneontology.org/amigo/term/GO:0016197
S-(hydroxymethyl)glutathione dehydrogenase activity	Gene Ontology	GO:0051903	1	8	0.409354	0.603929	Pbr021220.1	http://amigo.geneontology.org/amigo/term/GO:0051903
translation activator activity	Gene Ontology	GO:0008494	1	8	0.409354	0.603929	Pbr011398.1	http://amigo.geneontology.org/amigo/term/GO:0008494
cysteine-type endopeptidase inhibitor activity	Gene Ontology	GO:0004869	1	8	0.409354	0.603929	Pbr020033.1	http://amigo.geneontology.org/amigo/term/GO:0004869
regulation of growth	Gene Ontology	GO:0040008	1	8	0.409354	0.603929	Pbr028597.3	http://amigo.geneontology.org/amigo/term/GO:0040008
tRNA methylation	Gene Ontology	GO:0030488	1	8	0.409354	0.603929	Pbr018794.1	http://amigo.geneontology.org/amigo/term/GO:0030488
polyprenol biosynthetic process	Gene Ontology	GO:0016094	1	8	0.409354	0.603929	Pbr030460.1	http://amigo.geneontology.org/amigo/term/GO:0016094
endocytic recycling	Gene Ontology	GO:0032456	1	8	0.409354	0.603929	Pbr039742.1	http://amigo.geneontology.org/amigo/term/GO:0032456
dipeptidyl-peptidase activity	Gene Ontology	GO:0008239	1	8	0.409354	0.603929	Pbr029422.1	http://amigo.geneontology.org/amigo/term/GO:0008239
oligosaccharyltransferase complex	Gene Ontology	GO:0008250	1	8	0.409354	0.603929	Pbr042843.1	http://amigo.geneontology.org/amigo/term/GO:0008250
metal ion transport	Gene Ontology	GO:0030001	3	38	0.414351	0.610246	Pbr041303.1|Pbr013683.1|Pbr030493.1	http://amigo.geneontology.org/amigo/term/GO:0030001
receptor serine/threonine kinase binding	Gene Ontology	GO:0033612	3	38	0.414351	0.610246	Pbr005419.1|Pbr030868.1|Pbr019916.1	http://amigo.geneontology.org/amigo/term/GO:0033612
intracellular signal transduction	Gene Ontology	GO:0035556	12	181	0.416501	0.612882	Pbr005151.1|Pbr034967.1|Pbr009631.1|Pbr034970.1|Pbr011500.1|Pbr040624.1|Pbr007928.1|Pbr042907.1|Pbr018227.1|Pbr006812.1|Pbr001322.2|Pbr007491.1	http://amigo.geneontology.org/amigo/term/GO:0035556
aerobic respiration	Gene Ontology	GO:0009060	2	23	0.419464	0.616178	Pbr018035.2|Pbr024290.1	http://amigo.geneontology.org/amigo/term/GO:0009060
activation of GTPase activity	Gene Ontology	GO:0090630	2	23	0.419464	0.616178	Pbr032795.1|Pbr033685.1	http://amigo.geneontology.org/amigo/term/GO:0090630
oxidoreductase activity, acting on paired donors, with incorporation or reduction of molecular oxygen, NAD(P)H as one donor, and incorporation of one atom of oxygen	Gene Ontology	GO:0016709	6	86	0.425038	0.620674	Pbr004156.1|Pbr020266.1|Pbr019324.2|Pbr019707.1|Pbr023798.1|Pbr022010.1	http://amigo.geneontology.org/amigo/term/GO:0016709
cell-cell signaling	Gene Ontology	GO:0007267	3	39	0.429725	0.620674	Pbr011753.1|Pbr020387.1|Pbr009637.1	http://amigo.geneontology.org/amigo/term/GO:0007267
mitochondrial matrix	Gene Ontology	GO:0005759	4	55	0.43349	0.620674	Pbr005425.1|Pbr003587.1|Pbr011398.1|Pbr021266.1	http://amigo.geneontology.org/amigo/term/GO:0005759
histone acetyltransferase activity	Gene Ontology	GO:0004402	2	24	0.439297	0.620674	Pbr038521.2|Pbr038223.1	http://amigo.geneontology.org/amigo/term/GO:0004402
regulation of cell division	Gene Ontology	GO:0051302	2	24	0.439297	0.620674	Pbr012235.1|Pbr019916.1	http://amigo.geneontology.org/amigo/term/GO:0051302
protein tyrosine phosphatase activity	Gene Ontology	GO:0004725	2	24	0.439297	0.620674	Pbr018227.1|Pbr009631.1	http://amigo.geneontology.org/amigo/term/GO:0004725
heat shock protein binding	Gene Ontology	GO:0031072	2	24	0.439297	0.620674	Pbr032364.1|Pbr007374.1	http://amigo.geneontology.org/amigo/term/GO:0031072
hydrogen peroxide catabolic process	Gene Ontology	GO:0042744	2	24	0.439297	0.620674	Pbr024419.1|Pbr003587.1	http://amigo.geneontology.org/amigo/term/GO:0042744
iron ion homeostasis	Gene Ontology	GO:0055072	2	24	0.439297	0.620674	Pbr041303.1|Pbr001048.1	http://amigo.geneontology.org/amigo/term/GO:0055072
root hair cell development	Gene Ontology	GO:0080147	2	24	0.439297	0.620674	Pbr018457.1|Pbr009132.1	http://amigo.geneontology.org/amigo/term/GO:0080147
DNA-dependent DNA replication	Gene Ontology	GO:0006261	2	24	0.439297	0.620674	Pbr019901.2|Pbr009951.1	http://amigo.geneontology.org/amigo/term/GO:0006261
response to desiccation	Gene Ontology	GO:0009269	2	24	0.439297	0.620674	Pbr022392.1|Pbr022397.1	http://amigo.geneontology.org/amigo/term/GO:0009269
integral component of membrane	Gene Ontology	GO:0016021	10	152	0.440351	0.620674	Pbr005815.1|Pbr026076.1|Pbr033477.1|Pbr006669.1|Pbr011266.1|Pbr035719.1|Pbr007680.1|Pbr034537.1|Pbr016963.1|Pbr035726.1	http://amigo.geneontology.org/amigo/term/GO:0016021
tubulin binding	Gene Ontology	GO:0015631	1	9	0.442922	0.620674	Pbr039475.1	http://amigo.geneontology.org/amigo/term/GO:0015631
formaldehyde catabolic process	Gene Ontology	GO:0046294	1	9	0.442922	0.620674	Pbr021220.1	http://amigo.geneontology.org/amigo/term/GO:0046294
thiamine pyrophosphate binding	Gene Ontology	GO:0030976	1	9	0.442922	0.620674	Pbr015663.1	http://amigo.geneontology.org/amigo/term/GO:0030976
mucilage biosynthetic process	Gene Ontology	GO:0010192	1	9	0.442922	0.620674	Pbr007177.1	http://amigo.geneontology.org/amigo/term/GO:0010192
cyclin binding	Gene Ontology	GO:0030332	1	9	0.442922	0.620674	Pbr030948.1	http://amigo.geneontology.org/amigo/term/GO:0030332
GTPase binding	Gene Ontology	GO:0051020	1	9	0.442922	0.620674	Pbr019919.1	http://amigo.geneontology.org/amigo/term/GO:0051020
RNA polymerase II transcription factor binding	Gene Ontology	GO:0001085	1	9	0.442922	0.620674	Pbr038521.2	http://amigo.geneontology.org/amigo/term/GO:0001085
ADP-ribose diphosphatase activity	Gene Ontology	GO:0047631	1	9	0.442922	0.620674	Pbr023905.1	http://amigo.geneontology.org/amigo/term/GO:0047631
phosphatidate phosphatase activity	Gene Ontology	GO:0008195	1	9	0.442922	0.620674	Pbr032218.2	http://amigo.geneontology.org/amigo/term/GO:0008195
glycopeptide alpha-N-acetylgalactosaminidase activity	Gene Ontology	GO:0033926	1	9	0.442922	0.620674	Pbr004247.1	http://amigo.geneontology.org/amigo/term/GO:0033926
mucilage extrusion from seed coat	Gene Ontology	GO:0080001	1	9	0.442922	0.620674	Pbr007177.1	http://amigo.geneontology.org/amigo/term/GO:0080001
galactolipase activity	Gene Ontology	GO:0047714	1	9	0.442922	0.620674	Pbr009798.1	http://amigo.geneontology.org/amigo/term/GO:0047714
cellular response to starvation	Gene Ontology	GO:0009267	1	9	0.442922	0.620674	Pbr015955.1	http://amigo.geneontology.org/amigo/term/GO:0009267
U6 snRNP	Gene Ontology	GO:0005688	1	9	0.442922	0.620674	Pbr034098.1	http://amigo.geneontology.org/amigo/term/GO:0005688
retromer complex	Gene Ontology	GO:0030904	1	9	0.442922	0.620674	Pbr015362.1	http://amigo.geneontology.org/amigo/term/GO:0030904
protein maturation by iron-sulfur cluster transfer	Gene Ontology	GO:0097428	1	9	0.442922	0.620674	Pbr019110.1	http://amigo.geneontology.org/amigo/term/GO:0097428
single-stranded DNA endodeoxyribonuclease activity	Gene Ontology	GO:0000014	1	9	0.442922	0.620674	Pbr030956.1	http://amigo.geneontology.org/amigo/term/GO:0000014
L-methionine salvage from methylthioadenosine	Gene Ontology	GO:0019509	1	9	0.442922	0.620674	Pbr022774.1	http://amigo.geneontology.org/amigo/term/GO:0019509
water homeostasis	Gene Ontology	GO:0030104	1	9	0.442922	0.620674	Pbr031980.1	http://amigo.geneontology.org/amigo/term/GO:0030104
regulation of developmental growth	Gene Ontology	GO:0048638	1	9	0.442922	0.620674	Pbr025370.1	http://amigo.geneontology.org/amigo/term/GO:0048638
cation:cation antiporter activity	Gene Ontology	GO:0015491	1	9	0.442922	0.620674	Pbr003243.3	http://amigo.geneontology.org/amigo/term/GO:0015491
glycogen biosynthetic process	Gene Ontology	GO:0005978	1	9	0.442922	0.620674	Pbr029104.2	http://amigo.geneontology.org/amigo/term/GO:0005978
regulation of leaf senescence	Gene Ontology	GO:1900055	1	9	0.442922	0.620674	Pbr035700.1	http://amigo.geneontology.org/amigo/term/GO:1900055
photoperiodism	Gene Ontology	GO:0009648	1	9	0.442922	0.620674	Pbr014236.1	http://amigo.geneontology.org/amigo/term/GO:0009648
peptide-methionine (S)-S-oxide reductase activity	Gene Ontology	GO:0008113	1	9	0.442922	0.620674	Pbr012673.1	http://amigo.geneontology.org/amigo/term/GO:0008113
SRP-dependent cotranslational protein targeting to membrane, translocation	Gene Ontology	GO:0006616	1	9	0.442922	0.620674	Pbr016094.1	http://amigo.geneontology.org/amigo/term/GO:0006616
protein import into peroxisome matrix	Gene Ontology	GO:0016558	1	9	0.442922	0.620674	Pbr009224.1	http://amigo.geneontology.org/amigo/term/GO:0016558
positive regulation of mitochondrial translation	Gene Ontology	GO:0070131	1	9	0.442922	0.620674	Pbr011398.1	http://amigo.geneontology.org/amigo/term/GO:0070131
alpha-mannosidase activity	Gene Ontology	GO:0004559	1	9	0.442922	0.620674	Pbr031828.1	http://amigo.geneontology.org/amigo/term/GO:0004559
cysteine synthase activity	Gene Ontology	GO:0004124	1	9	0.442922	0.620674	Pbr009132.1	http://amigo.geneontology.org/amigo/term/GO:0004124
oxaloacetate decarboxylase activity	Gene Ontology	GO:0008948	1	9	0.442922	0.620674	Pbr023117.1	http://amigo.geneontology.org/amigo/term/GO:0008948
maintenance of floral meristem identity	Gene Ontology	GO:0010076	1	9	0.442922	0.620674	Pbr022596.1	http://amigo.geneontology.org/amigo/term/GO:0010076
response to low fluence blue light stimulus by blue low-fluence system	Gene Ontology	GO:0010244	1	9	0.442922	0.620674	Pbr019919.1	http://amigo.geneontology.org/amigo/term/GO:0010244
dimethylallyltranstransferase activity	Gene Ontology	GO:0004161	1	9	0.442922	0.620674	Pbr022864.1	http://amigo.geneontology.org/amigo/term/GO:0004161
ribosomal subunit export from nucleus	Gene Ontology	GO:0000054	1	9	0.442922	0.620674	Pbr001824.1	http://amigo.geneontology.org/amigo/term/GO:0000054
tetrahydrofolate biosynthetic process	Gene Ontology	GO:0046654	1	9	0.442922	0.620674	Pbr038269.1	http://amigo.geneontology.org/amigo/term/GO:0046654
transaminase activity	Gene Ontology	GO:0008483	1	9	0.442922	0.620674	Pbr022534.1	http://amigo.geneontology.org/amigo/term/GO:0008483
long-chain fatty acid-CoA ligase activity	Gene Ontology	GO:0004467	1	9	0.442922	0.620674	Pbr003609.1	http://amigo.geneontology.org/amigo/term/GO:0004467
glutamate catabolic process	Gene Ontology	GO:0006538	1	9	0.442922	0.620674	Pbr001375.1	http://amigo.geneontology.org/amigo/term/GO:0006538
acyl-CoA ligase activity	Gene Ontology	GO:0003996	1	9	0.442922	0.620674	Pbr003609.1	http://amigo.geneontology.org/amigo/term/GO:0003996
lipid catabolic process	Gene Ontology	GO:0016042	1	9	0.442922	0.620674	Pbr008484.1	http://amigo.geneontology.org/amigo/term/GO:0016042
Golgi stack	Gene Ontology	GO:0005795	1	9	0.442922	0.620674	Pbr012545.1	http://amigo.geneontology.org/amigo/term/GO:0005795
ion transmembrane transporter activity, phosphorylative mechanism	Gene Ontology	GO:0015662	1	9	0.442922	0.620674	Pbr040918.1	http://amigo.geneontology.org/amigo/term/GO:0015662
stamen development	Gene Ontology	GO:0048443	2	25	0.458752	0.637575	Pbr001637.1|Pbr034537.1	http://amigo.geneontology.org/amigo/term/GO:0048443
proteasomal ubiquitin-independent protein catabolic process	Gene Ontology	GO:0010499	2	25	0.458752	0.637575	Pbr029026.1|Pbr023147.1	http://amigo.geneontology.org/amigo/term/GO:0010499
zinc ion transmembrane transporter activity	Gene Ontology	GO:0005385	2	25	0.458752	0.637575	Pbr003002.1|Pbr013683.1	http://amigo.geneontology.org/amigo/term/GO:0005385
mitochondrial large ribosomal subunit	Gene Ontology	GO:0005762	2	25	0.458752	0.637575	Pbr015284.2|Pbr031819.1	http://amigo.geneontology.org/amigo/term/GO:0005762
transcription regulator complex	Gene Ontology	GO:0005667	2	25	0.458752	0.637575	Pbr038521.2|Pbr035079.1	http://amigo.geneontology.org/amigo/term/GO:0005667
pectin biosynthetic process	Gene Ontology	GO:0045489	2	25	0.458752	0.637575	Pbr022858.1|Pbr028860.1	http://amigo.geneontology.org/amigo/term/GO:0045489
RNA polymerase II CTD heptapeptide repeat kinase activity	Gene Ontology	GO:0008353	2	25	0.458752	0.637575	Pbr015473.1|Pbr013585.1	http://amigo.geneontology.org/amigo/term/GO:0008353
endosome membrane	Gene Ontology	GO:0010008	2	25	0.458752	0.637575	Pbr030861.1|Pbr026789.1	http://amigo.geneontology.org/amigo/term/GO:0010008
peroxisomal membrane	Gene Ontology	GO:0005778	2	25	0.458752	0.637575	Pbr024419.1|Pbr020101.1	http://amigo.geneontology.org/amigo/term/GO:0005778
vesicle docking	Gene Ontology	GO:0048278	2	25	0.458752	0.637575	Pbr035719.1|Pbr035726.1	http://amigo.geneontology.org/amigo/term/GO:0048278
mitotic cell cycle	Gene Ontology	GO:0000278	3	41	0.460012	0.637575	Pbr028019.1|Pbr009951.1|Pbr035936.1	http://amigo.geneontology.org/amigo/term/GO:0000278
catalytic activity	Gene Ontology	GO:0003824	5	74	0.468554	0.637575	Pbr004986.1|Pbr021760.1|Pbr030475.1|Pbr035163.1|Pbr021768.2	http://amigo.geneontology.org/amigo/term/GO:0003824
Arp2/3 complex-mediated actin nucleation	Gene Ontology	GO:0034314	1	10	0.474584	0.637575	Pbr037191.1	http://amigo.geneontology.org/amigo/term/GO:0034314
glutathione peroxidase activity	Gene Ontology	GO:0004602	1	10	0.474584	0.637575	Pbr012602.1	http://amigo.geneontology.org/amigo/term/GO:0004602
phylloquinone biosynthetic process	Gene Ontology	GO:0042372	1	10	0.474584	0.637575	Pbr018581.1	http://amigo.geneontology.org/amigo/term/GO:0042372
cellular response to light stimulus	Gene Ontology	GO:0071482	1	10	0.474584	0.637575	Pbr027407.1	http://amigo.geneontology.org/amigo/term/GO:0071482
prenyltransferase activity	Gene Ontology	GO:0004659	1	10	0.474584	0.637575	Pbr022864.1	http://amigo.geneontology.org/amigo/term/GO:0004659
hydrolase activity, hydrolyzing N-glycosyl compounds	Gene Ontology	GO:0016799	1	10	0.474584	0.637575	Pbr005849.1	http://amigo.geneontology.org/amigo/term/GO:0016799
cell projection	Gene Ontology	GO:0042995	1	10	0.474584	0.637575	Pbr023296.1	http://amigo.geneontology.org/amigo/term/GO:0042995
threonine biosynthetic process	Gene Ontology	GO:0009088	1	10	0.474584	0.637575	Pbr041502.1	http://amigo.geneontology.org/amigo/term/GO:0009088
formation of translation preinitiation complex	Gene Ontology	GO:0001731	1	10	0.474584	0.637575	Pbr014396.1	http://amigo.geneontology.org/amigo/term/GO:0001731
nucleotidyltransferase activity	Gene Ontology	GO:0016779	1	10	0.474584	0.637575	Pbr038550.1	http://amigo.geneontology.org/amigo/term/GO:0016779
box C/D snoRNP complex	Gene Ontology	GO:0031428	1	10	0.474584	0.637575	Pbr004418.1	http://amigo.geneontology.org/amigo/term/GO:0031428
sucrose:proton symporter activity	Gene Ontology	GO:0008506	1	10	0.474584	0.637575	Pbr025968.1	http://amigo.geneontology.org/amigo/term/GO:0008506
photoprotection	Gene Ontology	GO:0010117	1	10	0.474584	0.637575	Pbr025748.1	http://amigo.geneontology.org/amigo/term/GO:0010117
poly(A)+ mRNA export from nucleus	Gene Ontology	GO:0016973	1	10	0.474584	0.637575	Pbr008273.1	http://amigo.geneontology.org/amigo/term/GO:0016973
mitochondrial electron transport, NADH to ubiquinone	Gene Ontology	GO:0006120	1	10	0.474584	0.637575	Pbr011186.1	http://amigo.geneontology.org/amigo/term/GO:0006120
negative regulation of chromatin silencing	Gene Ontology	GO:0031936	1	10	0.474584	0.637575	Pbr038748.1	http://amigo.geneontology.org/amigo/term/GO:0031936
lignin metabolic process	Gene Ontology	GO:0009808	1	10	0.474584	0.637575	Pbr013138.1	http://amigo.geneontology.org/amigo/term/GO:0009808
root meristem growth	Gene Ontology	GO:0010449	1	10	0.474584	0.637575	Pbr008539.1	http://amigo.geneontology.org/amigo/term/GO:0010449
adaxial/abaxial pattern specification	Gene Ontology	GO:0009955	1	10	0.474584	0.637575	Pbr034202.2	http://amigo.geneontology.org/amigo/term/GO:0009955
sucrose catabolic process	Gene Ontology	GO:0005987	1	10	0.474584	0.637575	Pbr004247.1	http://amigo.geneontology.org/amigo/term/GO:0005987
AMP binding	Gene Ontology	GO:0016208	1	10	0.474584	0.637575	Pbr030475.1	http://amigo.geneontology.org/amigo/term/GO:0016208
borate transport	Gene Ontology	GO:0046713	1	10	0.474584	0.637575	Pbr023730.1	http://amigo.geneontology.org/amigo/term/GO:0046713
microtubule nucleation	Gene Ontology	GO:0007020	1	10	0.474584	0.637575	Pbr020028.2	http://amigo.geneontology.org/amigo/term/GO:0007020
regulation of lignin biosynthetic process	Gene Ontology	GO:1901141	1	10	0.474584	0.637575	Pbr010663.1	http://amigo.geneontology.org/amigo/term/GO:1901141
riboflavin biosynthetic process	Gene Ontology	GO:0009231	1	10	0.474584	0.637575	Pbr020617.1	http://amigo.geneontology.org/amigo/term/GO:0009231
positive regulation of growth	Gene Ontology	GO:0045927	1	10	0.474584	0.637575	Pbr000581.1	http://amigo.geneontology.org/amigo/term/GO:0045927
guanyl-nucleotide exchange factor activity	Gene Ontology	GO:0005085	1	10	0.474584	0.637575	Pbr038550.1	http://amigo.geneontology.org/amigo/term/GO:0005085
microtubule cytoskeleton	Gene Ontology	GO:0015630	1	10	0.474584	0.637575	Pbr039475.1	http://amigo.geneontology.org/amigo/term/GO:0015630
U4 snRNA 3'-end processing	Gene Ontology	GO:0034475	1	10	0.474584	0.637575	Pbr017340.1	http://amigo.geneontology.org/amigo/term/GO:0034475
autophagy of nucleus	Gene Ontology	GO:0044804	1	10	0.474584	0.637575	Pbr040103.1	http://amigo.geneontology.org/amigo/term/GO:0044804
receptor-mediated endocytosis	Gene Ontology	GO:0006898	1	10	0.474584	0.637575	Pbr004792.1	http://amigo.geneontology.org/amigo/term/GO:0006898
telomere maintenance via telomerase	Gene Ontology	GO:0007004	1	10	0.474584	0.637575	Pbr019901.2	http://amigo.geneontology.org/amigo/term/GO:0007004
Arp2/3 protein complex	Gene Ontology	GO:0005885	1	10	0.474584	0.637575	Pbr037191.1	http://amigo.geneontology.org/amigo/term/GO:0005885
alditol:NADP+ 1-oxidoreductase activity	Gene Ontology	GO:0004032	1	10	0.474584	0.637575	Pbr035883.1	http://amigo.geneontology.org/amigo/term/GO:0004032
post-embryonic plant morphogenesis	Gene Ontology	GO:0090698	1	10	0.474584	0.637575	Pbr004309.1	http://amigo.geneontology.org/amigo/term/GO:0090698
regulation of root morphogenesis	Gene Ontology	GO:2000067	1	10	0.474584	0.637575	Pbr019379.1	http://amigo.geneontology.org/amigo/term/GO:2000067
triglyceride lipase activity	Gene Ontology	GO:0004806	1	10	0.474584	0.637575	Pbr009798.1	http://amigo.geneontology.org/amigo/term/GO:0004806
spliceosomal snRNP assembly	Gene Ontology	GO:0000387	1	10	0.474584	0.637575	Pbr034098.1	http://amigo.geneontology.org/amigo/term/GO:0000387
post-mRNA release spliceosomal complex	Gene Ontology	GO:0071014	1	10	0.474584	0.637575	Pbr041460.1	http://amigo.geneontology.org/amigo/term/GO:0071014
red light signaling pathway	Gene Ontology	GO:0010161	1	10	0.474584	0.637575	Pbr004313.1	http://amigo.geneontology.org/amigo/term/GO:0010161
chlorophyll biosynthetic process	Gene Ontology	GO:0015995	3	42	0.474894	0.637575	Pbr000452.1|Pbr007498.1|Pbr009902.1	http://amigo.geneontology.org/amigo/term/GO:0015995
meristem maintenance	Gene Ontology	GO:0010073	2	26	0.477807	0.637575	Pbr022197.1|Pbr003281.1	http://amigo.geneontology.org/amigo/term/GO:0010073
mitochondrial membrane	Gene Ontology	GO:0031966	2	26	0.477807	0.637575	Pbr000043.1|Pbr026627.1	http://amigo.geneontology.org/amigo/term/GO:0031966
U4/U6 x U5 tri-snRNP complex	Gene Ontology	GO:0046540	2	26	0.477807	0.637575	Pbr032609.1|Pbr012255.1	http://amigo.geneontology.org/amigo/term/GO:0046540
floral organ abscission	Gene Ontology	GO:0010227	2	26	0.477807	0.637575	Pbr024102.1|Pbr030868.1	http://amigo.geneontology.org/amigo/term/GO:0010227
polygalacturonate 4-alpha-galacturonosyltransferase activity	Gene Ontology	GO:0047262	2	26	0.477807	0.637575	Pbr007177.1|Pbr022858.1	http://amigo.geneontology.org/amigo/term/GO:0047262
mannan synthase activity	Gene Ontology	GO:0051753	2	26	0.477807	0.637575	Pbr018127.1|Pbr041814.2	http://amigo.geneontology.org/amigo/term/GO:0051753
maturation of SSU-rRNA from tricistronic rRNA transcript (SSU-rRNA, 5.8S rRNA, LSU-rRNA)	Gene Ontology	GO:0000462	2	26	0.477807	0.637575	Pbr007083.1|Pbr007635.1	http://amigo.geneontology.org/amigo/term/GO:0000462
Golgi to vacuole transport	Gene Ontology	GO:0006896	2	26	0.477807	0.637575	Pbr015362.1|Pbr011670.1	http://amigo.geneontology.org/amigo/term/GO:0006896
sequence-specific DNA binding	Gene Ontology	GO:0043565	30	487	0.479527	0.639369	Pbr039547.1|Pbr024467.1|Pbr002230.1|Pbr007330.1|Pbr025748.1|Pbr022507.1|Pbr039741.1|Pbr003873.1|Pbr034242.2|Pbr001048.1|Pbr037640.1|Pbr017590.1|Pbr022596.1|Pbr016193.1|Pbr027725.1|Pbr021221.1|Pbr018802.1|Pbr032528.1|Pbr021316.1|Pbr029646.1|Pbr036688.1|Pbr022848.1|Pbr041858.1|Pbr007784.1|Pbr014120.1|Pbr023691.1|Pbr019901.2|Pbr029794.1|Pbr018918.1|Pbr018923.1	http://amigo.geneontology.org/amigo/term/GO:0043565
carbohydrate metabolic process	Gene Ontology	GO:0005975	20	323	0.485346	0.646622	Pbr012094.1|Pbr040794.1|Pbr040121.1|Pbr004391.1|Pbr006912.1|Pbr041194.3|Pbr013317.1|Pbr037840.1|Pbr040125.1|Pbr026788.1|Pbr006047.1|Pbr020801.1|Pbr032373.1|Pbr017187.1|Pbr022704.1|Pbr019464.1|Pbr039996.1|Pbr006556.1|Pbr024466.1|Pbr039590.1	http://amigo.geneontology.org/amigo/term/GO:0005975
DNA-directed 5'-3' RNA polymerase activity	Gene Ontology	GO:0003899	3	43	0.489584	0.647761	Pbr027681.1|Pbr025394.1|Pbr031165.1	http://amigo.geneontology.org/amigo/term/GO:0003899
endopeptidase activity	Gene Ontology	GO:0004175	3	43	0.489584	0.647761	Pbr005124.1|Pbr029026.1|Pbr029279.1	http://amigo.geneontology.org/amigo/term/GO:0004175
heat acclimation	Gene Ontology	GO:0010286	3	43	0.489584	0.647761	Pbr013578.1|Pbr003013.1|Pbr012024.1	http://amigo.geneontology.org/amigo/term/GO:0010286
cellulase activity	Gene Ontology	GO:0008810	2	27	0.496446	0.647761	Pbr031783.1|Pbr029288.1	http://amigo.geneontology.org/amigo/term/GO:0008810
regulation of defense response to fungus	Gene Ontology	GO:1900150	2	27	0.496446	0.647761	Pbr001637.1|Pbr007873.1	http://amigo.geneontology.org/amigo/term/GO:1900150
xylan biosynthetic process	Gene Ontology	GO:0045492	2	27	0.496446	0.647761	Pbr028860.1|Pbr029827.1	http://amigo.geneontology.org/amigo/term/GO:0045492
plant-type cell wall	Gene Ontology	GO:0009505	11	176	0.497124	0.647761	Pbr020387.1|Pbr033548.2|Pbr028580.1|Pbr019218.1|Pbr029430.1|Pbr036514.1|Pbr008421.1|Pbr005955.1|Pbr020835.1|Pbr013138.1|Pbr030600.1	http://amigo.geneontology.org/amigo/term/GO:0009505
plant ovule development	Gene Ontology	GO:0048481	3	44	0.504069	0.647761	Pbr002790.1|Pbr002036.1|Pbr042541.1	http://amigo.geneontology.org/amigo/term/GO:0048481
ribosome	Gene Ontology	GO:0005840	3	44	0.504069	0.647761	Pbr037331.1|Pbr023941.1|Pbr026323.1	http://amigo.geneontology.org/amigo/term/GO:0005840
gravitropism	Gene Ontology	GO:0009630	3	44	0.504069	0.647761	Pbr017725.1|Pbr028713.1|Pbr009073.1	http://amigo.geneontology.org/amigo/term/GO:0009630
proton export across plasma membrane	Gene Ontology	GO:0120029	1	11	0.504447	0.647761	Pbr011498.1	http://amigo.geneontology.org/amigo/term/GO:0120029
developmental growth	Gene Ontology	GO:0048589	1	11	0.504447	0.647761	Pbr042894.1	http://amigo.geneontology.org/amigo/term/GO:0048589
nucleoside transmembrane transporter activity	Gene Ontology	GO:0005337	1	11	0.504447	0.647761	Pbr011266.1	http://amigo.geneontology.org/amigo/term/GO:0005337
magnesium ion transport	Gene Ontology	GO:0015693	1	11	0.504447	0.647761	Pbr040588.1	http://amigo.geneontology.org/amigo/term/GO:0015693
exonuclease activity	Gene Ontology	GO:0004527	1	11	0.504447	0.647761	Pbr026748.1	http://amigo.geneontology.org/amigo/term/GO:0004527
sucrose alpha-glucosidase activity	Gene Ontology	GO:0004575	1	11	0.504447	0.647761	Pbr004247.1	http://amigo.geneontology.org/amigo/term/GO:0004575
protein processing	Gene Ontology	GO:0016485	1	11	0.504447	0.647761	Pbr033393.1	http://amigo.geneontology.org/amigo/term/GO:0016485
valine catabolic process	Gene Ontology	GO:0006574	1	11	0.504447	0.647761	Pbr005384.1	http://amigo.geneontology.org/amigo/term/GO:0006574
protein modification by small protein conjugation	Gene Ontology	GO:0032446	1	11	0.504447	0.647761	Pbr036892.1	http://amigo.geneontology.org/amigo/term/GO:0032446
chloroplast RNA processing	Gene Ontology	GO:0031425	1	11	0.504447	0.647761	Pbr035721.1	http://amigo.geneontology.org/amigo/term/GO:0031425
cytoplasmic exosome (RNase complex)	Gene Ontology	GO:0000177	1	11	0.504447	0.647761	Pbr017340.1	http://amigo.geneontology.org/amigo/term/GO:0000177
arachidoyl-CoA:1-dodecanol O-acyltransferase activity	Gene Ontology	GO:0102966	1	11	0.504447	0.647761	Pbr000070.1	http://amigo.geneontology.org/amigo/term/GO:0102966
organ growth	Gene Ontology	GO:0035265	1	11	0.504447	0.647761	Pbr003624.1	http://amigo.geneontology.org/amigo/term/GO:0035265
phosphatidylinositol-3,4,5-trisphosphate 5-phosphatase activity	Gene Ontology	GO:0034485	1	11	0.504447	0.647761	Pbr025681.1	http://amigo.geneontology.org/amigo/term/GO:0034485
indole-3-pyruvate monooxygenase activity	Gene Ontology	GO:0103075	1	11	0.504447	0.647761	Pbr032947.1	http://amigo.geneontology.org/amigo/term/GO:0103075
hyperosmotic response	Gene Ontology	GO:0006972	1	11	0.504447	0.647761	Pbr007928.1	http://amigo.geneontology.org/amigo/term/GO:0006972
regulation of embryonic development	Gene Ontology	GO:0045995	1	11	0.504447	0.647761	Pbr012235.1	http://amigo.geneontology.org/amigo/term/GO:0045995
proteasome core complex, beta-subunit complex	Gene Ontology	GO:0019774	1	11	0.504447	0.647761	Pbr029026.1	http://amigo.geneontology.org/amigo/term/GO:0019774
DNA replication factor A complex	Gene Ontology	GO:0005662	1	11	0.504447	0.647761	Pbr019901.2	http://amigo.geneontology.org/amigo/term/GO:0005662
nonphotochemical quenching	Gene Ontology	GO:0010196	1	11	0.504447	0.647761	Pbr042671.1	http://amigo.geneontology.org/amigo/term/GO:0010196
protein retention in ER lumen	Gene Ontology	GO:0006621	1	11	0.504447	0.647761	Pbr039984.3	http://amigo.geneontology.org/amigo/term/GO:0006621
proton-transporting V-type ATPase, V0 domain	Gene Ontology	GO:0033179	1	11	0.504447	0.647761	Pbr031988.1	http://amigo.geneontology.org/amigo/term/GO:0033179
peroxisome fission	Gene Ontology	GO:0016559	1	11	0.504447	0.647761	Pbr020101.1	http://amigo.geneontology.org/amigo/term/GO:0016559
N-acyltransferase activity	Gene Ontology	GO:0016410	1	11	0.504447	0.647761	Pbr013212.1	http://amigo.geneontology.org/amigo/term/GO:0016410
extracellular exosome	Gene Ontology	GO:0070062	1	11	0.504447	0.647761	Pbr035753.1	http://amigo.geneontology.org/amigo/term/GO:0070062
chaperonin-containing T-complex	Gene Ontology	GO:0005832	1	11	0.504447	0.647761	Pbr022164.1	http://amigo.geneontology.org/amigo/term/GO:0005832
efflux transmembrane transporter activity	Gene Ontology	GO:0015562	1	11	0.504447	0.647761	Pbr028447.1	http://amigo.geneontology.org/amigo/term/GO:0015562
pentose-phosphate shunt, oxidative branch	Gene Ontology	GO:0009051	1	11	0.504447	0.647761	Pbr035637.1	http://amigo.geneontology.org/amigo/term/GO:0009051
nuclear-transcribed mRNA catabolic process, exonucleolytic, 3'-5'	Gene Ontology	GO:0034427	1	11	0.504447	0.647761	Pbr017340.1	http://amigo.geneontology.org/amigo/term/GO:0034427
mRNA catabolic process	Gene Ontology	GO:0006402	1	11	0.504447	0.647761	Pbr003675.1	http://amigo.geneontology.org/amigo/term/GO:0006402
protein localization to endoplasmic reticulum exit site	Gene Ontology	GO:0070973	1	11	0.504447	0.647761	Pbr028340.1	http://amigo.geneontology.org/amigo/term/GO:0070973
cellular response to sulfate starvation	Gene Ontology	GO:0009970	1	11	0.504447	0.647761	Pbr035142.1	http://amigo.geneontology.org/amigo/term/GO:0009970
abscisic acid biosynthetic process	Gene Ontology	GO:0009688	1	11	0.504447	0.647761	Pbr041077.3	http://amigo.geneontology.org/amigo/term/GO:0009688
ribonuclease III activity	Gene Ontology	GO:0004525	1	11	0.504447	0.647761	Pbr005148.1	http://amigo.geneontology.org/amigo/term/GO:0004525
photoinhibition	Gene Ontology	GO:0010205	1	11	0.504447	0.647761	Pbr005758.2	http://amigo.geneontology.org/amigo/term/GO:0010205
phosphatidylcholine metabolic process	Gene Ontology	GO:0046470	1	11	0.504447	0.647761	Pbr002105.1	http://amigo.geneontology.org/amigo/term/GO:0046470
acceptance of pollen	Gene Ontology	GO:0060321	1	11	0.504447	0.647761	Pbr024096.1	http://amigo.geneontology.org/amigo/term/GO:0060321
single-stranded telomeric DNA binding	Gene Ontology	GO:0043047	1	11	0.504447	0.647761	Pbr019901.2	http://amigo.geneontology.org/amigo/term/GO:0043047
proteasomal protein catabolic process	Gene Ontology	GO:0010498	2	28	0.514654	0.65612	Pbr029026.1|Pbr020379.1	http://amigo.geneontology.org/amigo/term/GO:0010498
response to red or far red light	Gene Ontology	GO:0009639	2	28	0.514654	0.65612	Pbr034537.1|Pbr039103.1	http://amigo.geneontology.org/amigo/term/GO:0009639
phosphorylation	Gene Ontology	GO:0016310	13	212	0.515836	0.65612	Pbr000411.1|Pbr025509.2|Pbr013136.1|Pbr007928.1|Pbr026788.1|Pbr010686.1|Pbr017168.1|Pbr019375.1|Pbr001352.2|Pbr006812.1|Pbr006206.1|Pbr013828.1|Pbr012092.1	http://amigo.geneontology.org/amigo/term/GO:0016310
root hair elongation	Gene Ontology	GO:0048767	3	45	0.518338	0.65612	Pbr028713.1|Pbr034092.1|Pbr034078.1	http://amigo.geneontology.org/amigo/term/GO:0048767
mitochondrial inner membrane	Gene Ontology	GO:0005743	3	45	0.518338	0.65612	Pbr028137.1|Pbr039412.1|Pbr015260.1	http://amigo.geneontology.org/amigo/term/GO:0005743
dephosphorylation	Gene Ontology	GO:0016311	3	45	0.518338	0.65612	Pbr017730.1|Pbr017785.1|Pbr004313.1	http://amigo.geneontology.org/amigo/term/GO:0016311
mitochondrion	Gene Ontology	GO:0005739	239	3973	0.520125	0.65612	Pbr009228.1|Pbr034857.2|Pbr000043.1|Pbr013358.1|Pbr021557.1|Pbr032615.1|Pbr040700.1|Pbr017350.1|Pbr022812.1|Pbr009002.1|Pbr005758.2|Pbr002625.1|Pbr027555.2|Pbr019936.1|Pbr036268.2|Pbr003851.1|Pbr041981.1|Pbr042857.1|Pbr011096.1|Pbr035619.1|Pbr017951.1|Pbr016179.1|Pbr015412.1|Pbr017385.1|Pbr034933.2|Pbr005384.1|Pbr034864.1|Pbr035656.1|Pbr009465.1|Pbr040024.1|Pbr015284.2|Pbr032364.1|Pbr018494.1|Pbr…	http://amigo.geneontology.org/amigo/term/GO:0005739
plastoglobule	Gene Ontology	GO:0010287	4	62	0.520927	0.65612	Pbr004466.1|Pbr005089.1|Pbr005093.1|Pbr002395.1	http://amigo.geneontology.org/amigo/term/GO:0010287
methylation	Gene Ontology	GO:0032259	3	46	0.532382	0.65612	Pbr034654.1|Pbr038880.1|Pbr025884.1	http://amigo.geneontology.org/amigo/term/GO:0032259
xyloglucan metabolic process	Gene Ontology	GO:0010411	3	46	0.532382	0.65612	Pbr034092.1|Pbr016511.2|Pbr034078.1	http://amigo.geneontology.org/amigo/term/GO:0010411
glucosinolate biosynthetic process	Gene Ontology	GO:0019761	2	29	0.532419	0.65612	Pbr024600.1|Pbr010073.1	http://amigo.geneontology.org/amigo/term/GO:0019761
cellular response to cold	Gene Ontology	GO:0070417	2	29	0.532419	0.65612	Pbr022686.1|Pbr010663.1	http://amigo.geneontology.org/amigo/term/GO:0070417
production of siRNA involved in RNA interference	Gene Ontology	GO:0030422	2	29	0.532419	0.65612	Pbr005148.1|Pbr015798.1	http://amigo.geneontology.org/amigo/term/GO:0030422
cellular response to salt stress	Gene Ontology	GO:0071472	2	29	0.532419	0.65612	Pbr016872.1|Pbr038247.1	http://amigo.geneontology.org/amigo/term/GO:0071472
cyclin-dependent protein serine/threonine kinase activity	Gene Ontology	GO:0004693	2	29	0.532419	0.65612	Pbr015473.1|Pbr013585.1	http://amigo.geneontology.org/amigo/term/GO:0004693
minor groove of adenine-thymine-rich DNA binding	Gene Ontology	GO:0003680	2	29	0.532419	0.65612	Pbr008435.1|Pbr005074.1	http://amigo.geneontology.org/amigo/term/GO:0003680
regulation of photomorphogenesis	Gene Ontology	GO:0010099	1	12	0.532614	0.65612	Pbr038805.1	http://amigo.geneontology.org/amigo/term/GO:0010099
fucosyltransferase activity	Gene Ontology	GO:0008417	1	12	0.532614	0.65612	Pbr040386.1	http://amigo.geneontology.org/amigo/term/GO:0008417
plant-type cell wall modification	Gene Ontology	GO:0009827	1	12	0.532614	0.65612	Pbr028860.1	http://amigo.geneontology.org/amigo/term/GO:0009827
cellular metal ion homeostasis	Gene Ontology	GO:0006875	1	12	0.532614	0.65612	Pbr041303.1	http://amigo.geneontology.org/amigo/term/GO:0006875
galactolipid biosynthetic process	Gene Ontology	GO:0019375	1	12	0.532614	0.65612	Pbr032218.2	http://amigo.geneontology.org/amigo/term/GO:0019375
floral organ development	Gene Ontology	GO:0048437	1	12	0.532614	0.65612	Pbr005419.1	http://amigo.geneontology.org/amigo/term/GO:0048437
actin nucleation	Gene Ontology	GO:0045010	1	12	0.532614	0.65612	Pbr007394.1	http://amigo.geneontology.org/amigo/term/GO:0045010
nuclear exosome (RNase complex)	Gene Ontology	GO:0000176	1	12	0.532614	0.65612	Pbr017340.1	http://amigo.geneontology.org/amigo/term/GO:0000176
sulfotransferase activity	Gene Ontology	GO:0008146	1	12	0.532614	0.65612	Pbr042753.1	http://amigo.geneontology.org/amigo/term/GO:0008146
fatty acid elongation	Gene Ontology	GO:0030497	1	12	0.532614	0.65612	Pbr020072.1	http://amigo.geneontology.org/amigo/term/GO:0030497
clathrin-dependent endocytosis	Gene Ontology	GO:0072583	1	12	0.532614	0.65612	Pbr004792.1	http://amigo.geneontology.org/amigo/term/GO:0072583
vernalization response	Gene Ontology	GO:0010048	1	12	0.532614	0.65612	Pbr023896.1	http://amigo.geneontology.org/amigo/term/GO:0010048
response to aluminum ion	Gene Ontology	GO:0010044	1	12	0.532614	0.65612	Pbr012970.1	http://amigo.geneontology.org/amigo/term/GO:0010044
stress granule assembly	Gene Ontology	GO:0034063	1	12	0.532614	0.65612	Pbr006778.1	http://amigo.geneontology.org/amigo/term/GO:0034063
sucrose biosynthetic process	Gene Ontology	GO:0005986	1	12	0.532614	0.65612	Pbr010299.1	http://amigo.geneontology.org/amigo/term/GO:0005986
Golgi to plasma membrane transport	Gene Ontology	GO:0006893	1	12	0.532614	0.65612	Pbr024096.1	http://amigo.geneontology.org/amigo/term/GO:0006893
cadmium ion transmembrane transporter activity	Gene Ontology	GO:0015086	1	12	0.532614	0.65612	Pbr041303.1	http://amigo.geneontology.org/amigo/term/GO:0015086
establishment or maintenance of cell polarity	Gene Ontology	GO:0007163	1	12	0.532614	0.65612	Pbr023296.1	http://amigo.geneontology.org/amigo/term/GO:0007163
hydrotropism	Gene Ontology	GO:0010274	1	12	0.532614	0.65612	Pbr022601.1	http://amigo.geneontology.org/amigo/term/GO:0010274
glucuronoxylan biosynthetic process	Gene Ontology	GO:0010417	1	12	0.532614	0.65612	Pbr029827.1	http://amigo.geneontology.org/amigo/term/GO:0010417
protein insertion into mitochondrial outer membrane	Gene Ontology	GO:0045040	1	12	0.532614	0.65612	Pbr002447.1	http://amigo.geneontology.org/amigo/term/GO:0045040
protein-macromolecule adaptor activity	Gene Ontology	GO:0030674	1	12	0.532614	0.65612	Pbr015955.1	http://amigo.geneontology.org/amigo/term/GO:0030674
COP9 signalosome	Gene Ontology	GO:0008180	1	12	0.532614	0.65612	Pbr023898.1	http://amigo.geneontology.org/amigo/term/GO:0008180
MAP kinase kinase activity	Gene Ontology	GO:0004708	1	12	0.532614	0.65612	Pbr024102.1	http://amigo.geneontology.org/amigo/term/GO:0004708
maturation of SSU-rRNA	Gene Ontology	GO:0030490	1	12	0.532614	0.65612	Pbr030726.1	http://amigo.geneontology.org/amigo/term/GO:0030490
entrainment of circadian clock	Gene Ontology	GO:0009649	1	12	0.532614	0.65612	Pbr014236.1	http://amigo.geneontology.org/amigo/term/GO:0009649
aminoacyl-tRNA editing activity	Gene Ontology	GO:0002161	1	12	0.532614	0.65612	Pbr037020.1	http://amigo.geneontology.org/amigo/term/GO:0002161
primary miRNA processing	Gene Ontology	GO:0031053	1	12	0.532614	0.65612	Pbr037691.1	http://amigo.geneontology.org/amigo/term/GO:0031053
voltage-gated anion channel activity	Gene Ontology	GO:0008308	1	12	0.532614	0.65612	Pbr003002.1	http://amigo.geneontology.org/amigo/term/GO:0008308
isocitrate metabolic process	Gene Ontology	GO:0006102	1	12	0.532614	0.65612	Pbr024431.1	http://amigo.geneontology.org/amigo/term/GO:0006102
megasporogenesis	Gene Ontology	GO:0009554	1	12	0.532614	0.65612	Pbr020774.1	http://amigo.geneontology.org/amigo/term/GO:0009554
CCAAT-binding factor complex	Gene Ontology	GO:0016602	1	12	0.532614	0.65612	Pbr041508.3	http://amigo.geneontology.org/amigo/term/GO:0016602
plastid organization	Gene Ontology	GO:0009657	1	12	0.532614	0.65612	Pbr012243.1	http://amigo.geneontology.org/amigo/term/GO:0009657
U5 snRNP	Gene Ontology	GO:0005682	1	12	0.532614	0.65612	Pbr012255.1	http://amigo.geneontology.org/amigo/term/GO:0005682
protein deneddylation	Gene Ontology	GO:0000338	1	12	0.532614	0.65612	Pbr023898.1	http://amigo.geneontology.org/amigo/term/GO:0000338
RNA methyltransferase activity	Gene Ontology	GO:0008173	1	12	0.532614	0.65612	Pbr018794.1	http://amigo.geneontology.org/amigo/term/GO:0008173
magnesium ion transmembrane transporter activity	Gene Ontology	GO:0015095	1	12	0.532614	0.65612	Pbr040588.1	http://amigo.geneontology.org/amigo/term/GO:0015095
cullin-RING ubiquitin ligase complex	Gene Ontology	GO:0031461	1	12	0.532614	0.65612	Pbr039103.1	http://amigo.geneontology.org/amigo/term/GO:0031461
NADH pyrophosphatase activity	Gene Ontology	GO:0035529	1	12	0.532614	0.65612	Pbr023905.1	http://amigo.geneontology.org/amigo/term/GO:0035529
petal development	Gene Ontology	GO:0048441	1	12	0.532614	0.65612	Pbr001637.1	http://amigo.geneontology.org/amigo/term/GO:0048441
mitochondrial respiratory chain complex I	Gene Ontology	GO:0005747	4	63	0.532905	0.65612	Pbr013452.1|Pbr011186.1|Pbr000043.1|Pbr026627.1	http://amigo.geneontology.org/amigo/term/GO:0005747
S-adenosylmethionine-dependent methyltransferase activity	Gene Ontology	GO:0008757	3	47	0.546192	0.671993	Pbr038880.1|Pbr025884.1|Pbr034039.1	http://amigo.geneontology.org/amigo/term/GO:0008757
polyubiquitin modification-dependent protein binding	Gene Ontology	GO:0031593	2	30	0.549734	0.672912	Pbr012861.1|Pbr023714.1	http://amigo.geneontology.org/amigo/term/GO:0031593
intracellular membrane-bounded organelle	Gene Ontology	GO:0043231	13	218	0.554594	0.672912	Pbr019218.1|Pbr020936.1|Pbr036150.1|Pbr015362.1|Pbr031113.1|Pbr012142.1|Pbr023296.1|Pbr003103.1|Pbr012902.1|Pbr032868.1|Pbr020693.1|Pbr014343.1|Pbr024238.1	http://amigo.geneontology.org/amigo/term/GO:0043231
regulation of cell growth	Gene Ontology	GO:0001558	1	13	0.55918	0.672912	Pbr019916.1	http://amigo.geneontology.org/amigo/term/GO:0001558
sucrose transmembrane transporter activity	Gene Ontology	GO:0008515	1	13	0.55918	0.672912	Pbr025968.1	http://amigo.geneontology.org/amigo/term/GO:0008515
lysine biosynthetic process via diaminopimelate	Gene Ontology	GO:0009089	1	13	0.55918	0.672912	Pbr022534.1	http://amigo.geneontology.org/amigo/term/GO:0009089
phosphatidylinositol-4,5-bisphosphate 5-phosphatase activity	Gene Ontology	GO:0004439	1	13	0.55918	0.672912	Pbr025681.1	http://amigo.geneontology.org/amigo/term/GO:0004439
protein quality control for misfolded or incompletely synthesized proteins	Gene Ontology	GO:0006515	1	13	0.55918	0.672912	Pbr022699.1	http://amigo.geneontology.org/amigo/term/GO:0006515
proton transmembrane transporter activity	Gene Ontology	GO:0015078	1	13	0.55918	0.672912	Pbr031988.1	http://amigo.geneontology.org/amigo/term/GO:0015078
5S rRNA binding	Gene Ontology	GO:0008097	1	13	0.55918	0.672912	Pbr034202.2	http://amigo.geneontology.org/amigo/term/GO:0008097
NAD(P)H dehydrogenase complex (plastoquinone)	Gene Ontology	GO:0010598	1	13	0.55918	0.672912	Pbr012088.1	http://amigo.geneontology.org/amigo/term/GO:0010598
cellular manganese ion homeostasis	Gene Ontology	GO:0030026	1	13	0.55918	0.672912	Pbr028177.1	http://amigo.geneontology.org/amigo/term/GO:0030026
embryonic pattern specification	Gene Ontology	GO:0009880	1	13	0.55918	0.672912	Pbr013578.1	http://amigo.geneontology.org/amigo/term/GO:0009880
ceramide biosynthetic process	Gene Ontology	GO:0046513	1	13	0.55918	0.672912	Pbr013212.1	http://amigo.geneontology.org/amigo/term/GO:0046513
rRNA base methylation	Gene Ontology	GO:0070475	1	13	0.55918	0.672912	Pbr018794.1	http://amigo.geneontology.org/amigo/term/GO:0070475
mitotic spindle organization	Gene Ontology	GO:0007052	1	13	0.55918	0.672912	Pbr013477.1	http://amigo.geneontology.org/amigo/term/GO:0007052
root hair initiation	Gene Ontology	GO:0048766	1	13	0.55918	0.672912	Pbr028713.1	http://amigo.geneontology.org/amigo/term/GO:0048766
mitochondrial translation	Gene Ontology	GO:0032543	1	13	0.55918	0.672912	Pbr031819.1	http://amigo.geneontology.org/amigo/term/GO:0032543
proteasome regulatory particle, lid subcomplex	Gene Ontology	GO:0008541	1	13	0.55918	0.672912	Pbr029921.1	http://amigo.geneontology.org/amigo/term/GO:0008541
integral component of peroxisomal membrane	Gene Ontology	GO:0005779	1	13	0.55918	0.672912	Pbr020101.1	http://amigo.geneontology.org/amigo/term/GO:0005779
late endosome membrane	Gene Ontology	GO:0031902	1	13	0.55918	0.672912	Pbr011670.1	http://amigo.geneontology.org/amigo/term/GO:0031902
glycerophosphodiester phosphodiesterase activity	Gene Ontology	GO:0008889	1	13	0.55918	0.672912	Pbr039799.1	http://amigo.geneontology.org/amigo/term/GO:0008889
dephosphorylation of RNA polymerase II C-terminal domain	Gene Ontology	GO:0070940	1	13	0.55918	0.672912	Pbr042894.1	http://amigo.geneontology.org/amigo/term/GO:0070940
protein tyrosine/serine/threonine phosphatase activity	Gene Ontology	GO:0008138	1	13	0.55918	0.672912	Pbr003646.4	http://amigo.geneontology.org/amigo/term/GO:0008138
coenzyme A biosynthetic process	Gene Ontology	GO:0015937	1	13	0.55918	0.672912	Pbr036954.1	http://amigo.geneontology.org/amigo/term/GO:0015937
mitochondrial proton-transporting ATP synthase complex	Gene Ontology	GO:0005753	1	13	0.55918	0.672912	Pbr028215.1	http://amigo.geneontology.org/amigo/term/GO:0005753
zinc ion transport	Gene Ontology	GO:0006829	1	13	0.55918	0.672912	Pbr003002.1	http://amigo.geneontology.org/amigo/term/GO:0006829
tRNA aminoacylation for protein translation	Gene Ontology	GO:0006418	1	13	0.55918	0.672912	Pbr034857.2	http://amigo.geneontology.org/amigo/term/GO:0006418
phospholipase A1 activity	Gene Ontology	GO:0008970	1	13	0.55918	0.672912	Pbr009798.1	http://amigo.geneontology.org/amigo/term/GO:0008970
intracellular sequestering of iron ion	Gene Ontology	GO:0006880	1	13	0.55918	0.672912	Pbr009562.1	http://amigo.geneontology.org/amigo/term/GO:0006880
cation transmembrane transporter activity	Gene Ontology	GO:0008324	1	13	0.55918	0.672912	Pbr028177.1	http://amigo.geneontology.org/amigo/term/GO:0008324
endoplasmic reticulum organization	Gene Ontology	GO:0007029	1	13	0.55918	0.672912	Pbr012742.1	http://amigo.geneontology.org/amigo/term/GO:0007029
ubiquitin binding	Gene Ontology	GO:0043130	3	48	0.55976	0.673134	Pbr012861.1|Pbr007885.1|Pbr004413.1	http://amigo.geneontology.org/amigo/term/GO:0043130
glucosinolate metabolic process	Gene Ontology	GO:0019760	2	31	0.566592	0.678477	Pbr027356.1|Pbr008748.1	http://amigo.geneontology.org/amigo/term/GO:0019760
translational initiation	Gene Ontology	GO:0006413	2	31	0.566592	0.678477	Pbr033126.1|Pbr024369.1	http://amigo.geneontology.org/amigo/term/GO:0006413
3'-5' exonuclease activity	Gene Ontology	GO:0008408	2	31	0.566592	0.678477	Pbr026748.1|Pbr013395.1	http://amigo.geneontology.org/amigo/term/GO:0008408
protein refolding	Gene Ontology	GO:0042026	2	31	0.566592	0.678477	Pbr032364.1|Pbr007374.1	http://amigo.geneontology.org/amigo/term/GO:0042026
MAP kinase activity	Gene Ontology	GO:0004707	2	31	0.566592	0.678477	Pbr007928.1|Pbr006812.1	http://amigo.geneontology.org/amigo/term/GO:0004707
sugar mediated signaling pathway	Gene Ontology	GO:0010182	2	31	0.566592	0.678477	Pbr024739.1|Pbr041077.3	http://amigo.geneontology.org/amigo/term/GO:0010182
chromatin	Gene Ontology	GO:0000785	3	49	0.573079	0.685763	Pbr032815.1|Pbr042541.1|Pbr027400.1	http://amigo.geneontology.org/amigo/term/GO:0000785
ribosomal small subunit assembly	Gene Ontology	GO:0000028	2	32	0.582989	0.688956	Pbr007635.1|Pbr029544.1	http://amigo.geneontology.org/amigo/term/GO:0000028
double-strand break repair	Gene Ontology	GO:0006302	2	32	0.582989	0.688956	Pbr027400.1|Pbr023714.1	http://amigo.geneontology.org/amigo/term/GO:0006302
auxin transport	Gene Ontology	GO:0060918	1	14	0.584238	0.688956	Pbr036441.1	http://amigo.geneontology.org/amigo/term/GO:0060918
phosphoric diester hydrolase activity	Gene Ontology	GO:0008081	1	14	0.584238	0.688956	Pbr031626.1	http://amigo.geneontology.org/amigo/term/GO:0008081
-	Gene Ontology	GO:0009870	1	14	0.584238	0.688956	Pbr026813.1	http://amigo.geneontology.org/amigo/term/GO:0009870
pollen wall assembly	Gene Ontology	GO:0010208	1	14	0.584238	0.688956	Pbr008550.1	http://amigo.geneontology.org/amigo/term/GO:0010208
-	Gene Ontology	GO:0008152	1	14	0.584238	0.688956	Pbr025884.1	http://amigo.geneontology.org/amigo/term/GO:0008152
basic amino acid transmembrane transporter activity	Gene Ontology	GO:0015174	1	14	0.584238	0.688956	Pbr025763.2	http://amigo.geneontology.org/amigo/term/GO:0015174
photosystem I assembly	Gene Ontology	GO:0048564	1	14	0.584238	0.688956	Pbr005758.2	http://amigo.geneontology.org/amigo/term/GO:0048564
positive regulation of cell growth	Gene Ontology	GO:0030307	1	14	0.584238	0.688956	Pbr015955.1	http://amigo.geneontology.org/amigo/term/GO:0030307
Ino80 complex	Gene Ontology	GO:0031011	1	14	0.584238	0.688956	Pbr041198.1	http://amigo.geneontology.org/amigo/term/GO:0031011
signal peptide processing	Gene Ontology	GO:0006465	1	14	0.584238	0.688956	Pbr016963.1	http://amigo.geneontology.org/amigo/term/GO:0006465
peptidyl-L-cysteine S-palmitoylation	Gene Ontology	GO:0018230	1	14	0.584238	0.688956	Pbr017102.1	http://amigo.geneontology.org/amigo/term/GO:0018230
regulation of auxin mediated signaling pathway	Gene Ontology	GO:0010928	1	14	0.584238	0.688956	Pbr003624.1	http://amigo.geneontology.org/amigo/term/GO:0010928
translational termination	Gene Ontology	GO:0006415	1	14	0.584238	0.688956	Pbr016424.1	http://amigo.geneontology.org/amigo/term/GO:0006415
root cap development	Gene Ontology	GO:0048829	1	14	0.584238	0.688956	Pbr012348.1	http://amigo.geneontology.org/amigo/term/GO:0048829
transport	Gene Ontology	GO:0006810	1	14	0.584238	0.688956	Pbr006669.1	http://amigo.geneontology.org/amigo/term/GO:0006810
structural constituent of nuclear pore	Gene Ontology	GO:0017056	1	14	0.584238	0.688956	Pbr002463.1	http://amigo.geneontology.org/amigo/term/GO:0017056
early endosome	Gene Ontology	GO:0005769	1	14	0.584238	0.688956	Pbr031783.1	http://amigo.geneontology.org/amigo/term/GO:0005769
regulation of chlorophyll biosynthetic process	Gene Ontology	GO:0010380	1	14	0.584238	0.688956	Pbr010580.1	http://amigo.geneontology.org/amigo/term/GO:0010380
aromatic compound biosynthetic process	Gene Ontology	GO:0019438	1	14	0.584238	0.688956	Pbr025884.1	http://amigo.geneontology.org/amigo/term/GO:0019438
nuclear chromatin	Gene Ontology	GO:0000790	3	50	0.586144	0.690725	Pbr001833.1|Pbr002163.1|Pbr027400.1	http://amigo.geneontology.org/amigo/term/GO:0000790
cell wall modification	Gene Ontology	GO:0042545	4	68	0.590415	0.695278	Pbr015755.1|Pbr016713.1|Pbr026333.1|Pbr026334.1	http://amigo.geneontology.org/amigo/term/GO:0042545
transmembrane transporter activity	Gene Ontology	GO:0022857	17	293	0.595153	0.700374	Pbr005473.1|Pbr034759.1|Pbr042742.1|Pbr013500.1|Pbr033021.1|Pbr040664.1|Pbr018098.1|Pbr028753.2|Pbr020032.1|Pbr003103.1|Pbr032210.1|Pbr005950.1|Pbr032757.1|Pbr013266.1|Pbr021499.1|Pbr039207.1|Pbr009905.1	http://amigo.geneontology.org/amigo/term/GO:0022857
protein heterodimerization activity	Gene Ontology	GO:0046982	7	121	0.595768	0.700613	Pbr021037.1|Pbr001833.1|Pbr023124.1|Pbr012454.1|Pbr020561.1|Pbr021643.1|Pbr009262.1	http://amigo.geneontology.org/amigo/term/GO:0046982
cellular response to oxidative stress	Gene Ontology	GO:0034599	2	33	0.598923	0.70177	Pbr012673.1|Pbr003587.1	http://amigo.geneontology.org/amigo/term/GO:0034599
spliceosomal complex	Gene Ontology	GO:0005681	2	33	0.598923	0.70177	Pbr032609.1|Pbr018392.1	http://amigo.geneontology.org/amigo/term/GO:0005681
carboxylic ester hydrolase activity	Gene Ontology	GO:0052689	2	33	0.598923	0.70177	Pbr028095.1|Pbr005873.1	http://amigo.geneontology.org/amigo/term/GO:0052689
potassium ion transmembrane transport	Gene Ontology	GO:0071805	2	33	0.598923	0.70177	Pbr034864.1|Pbr001677.1	http://amigo.geneontology.org/amigo/term/GO:0071805
UDP-glycosyltransferase activity	Gene Ontology	GO:0008194	3	51	0.59895	0.70177	Pbr019464.1|Pbr021703.1|Pbr013068.1	http://amigo.geneontology.org/amigo/term/GO:0008194
seed development	Gene Ontology	GO:0048316	4	69	0.601405	0.70177	Pbr013637.1|Pbr009194.1|Pbr035833.1|Pbr017157.1	http://amigo.geneontology.org/amigo/term/GO:0048316
channel activity	Gene Ontology	GO:0015267	1	15	0.607871	0.70177	Pbr016084.1	http://amigo.geneontology.org/amigo/term/GO:0015267
mRNA transcription	Gene Ontology	GO:0009299	1	15	0.607871	0.70177	Pbr004309.1	http://amigo.geneontology.org/amigo/term/GO:0009299
flavonol biosynthetic process	Gene Ontology	GO:0051555	1	15	0.607871	0.70177	Pbr025884.1	http://amigo.geneontology.org/amigo/term/GO:0051555
nuclear import signal receptor activity	Gene Ontology	GO:0061608	1	15	0.607871	0.70177	Pbr016406.1	http://amigo.geneontology.org/amigo/term/GO:0061608
nucleosome	Gene Ontology	GO:0000786	1	15	0.607871	0.70177	Pbr041485.1	http://amigo.geneontology.org/amigo/term/GO:0000786
strictosidine synthase activity	Gene Ontology	GO:0016844	1	15	0.607871	0.70177	Pbr027706.1	http://amigo.geneontology.org/amigo/term/GO:0016844
suspensor development	Gene Ontology	GO:0010098	1	15	0.607871	0.70177	Pbr026336.1	http://amigo.geneontology.org/amigo/term/GO:0010098
phosphatidylinositol-mediated signaling	Gene Ontology	GO:0048015	1	15	0.607871	0.70177	Pbr009527.1	http://amigo.geneontology.org/amigo/term/GO:0048015
regulation of gene expression, epigenetic	Gene Ontology	GO:0040029	1	15	0.607871	0.70177	Pbr042541.1	http://amigo.geneontology.org/amigo/term/GO:0040029
sister chromatid cohesion	Gene Ontology	GO:0007062	1	15	0.607871	0.70177	Pbr038757.4	http://amigo.geneontology.org/amigo/term/GO:0007062
ribosomal large subunit biogenesis	Gene Ontology	GO:0042273	1	15	0.607871	0.70177	Pbr009470.1	http://amigo.geneontology.org/amigo/term/GO:0042273
chaperone-mediated protein folding	Gene Ontology	GO:0061077	1	15	0.607871	0.70177	Pbr021565.1	http://amigo.geneontology.org/amigo/term/GO:0061077
microtubule associated complex	Gene Ontology	GO:0005875	1	15	0.607871	0.70177	Pbr011468.1	http://amigo.geneontology.org/amigo/term/GO:0005875
stomatal closure	Gene Ontology	GO:0090332	1	15	0.607871	0.70177	Pbr003002.1	http://amigo.geneontology.org/amigo/term/GO:0090332
response to fructose	Gene Ontology	GO:0009750	1	15	0.607871	0.70177	Pbr019379.1	http://amigo.geneontology.org/amigo/term/GO:0009750
syncytium formation	Gene Ontology	GO:0006949	1	15	0.607871	0.70177	Pbr003748.1	http://amigo.geneontology.org/amigo/term/GO:0006949
nuclear localization sequence binding	Gene Ontology	GO:0008139	1	15	0.607871	0.70177	Pbr016406.1	http://amigo.geneontology.org/amigo/term/GO:0008139
protein-cysteine S-palmitoyltransferase activity	Gene Ontology	GO:0019706	1	15	0.607871	0.70177	Pbr017102.1	http://amigo.geneontology.org/amigo/term/GO:0019706
shade avoidance	Gene Ontology	GO:0009641	1	15	0.607871	0.70177	Pbr002411.1	http://amigo.geneontology.org/amigo/term/GO:0009641
histone lysine methylation	Gene Ontology	GO:0034968	1	15	0.607871	0.70177	Pbr022848.1	http://amigo.geneontology.org/amigo/term/GO:0034968
isoprenoid biosynthetic process	Gene Ontology	GO:0008299	1	15	0.607871	0.70177	Pbr022864.1	http://amigo.geneontology.org/amigo/term/GO:0008299
dioxygenase activity	Gene Ontology	GO:0051213	3	52	0.611492	0.705473	Pbr013513.1|Pbr025256.1|Pbr016298.1	http://amigo.geneontology.org/amigo/term/GO:0051213
actin filament binding	Gene Ontology	GO:0051015	4	70	0.612215	0.705829	Pbr037191.1|Pbr002327.1|Pbr007394.1|Pbr039796.1	http://amigo.geneontology.org/amigo/term/GO:0051015
pectin catabolic process	Gene Ontology	GO:0045490	5	88	0.614367	0.707831	Pbr026466.1|Pbr015755.1|Pbr016713.1|Pbr026333.1|Pbr026334.1	http://amigo.geneontology.org/amigo/term/GO:0045490
SCF-dependent proteasomal ubiquitin-dependent protein catabolic process	Gene Ontology	GO:0031146	4	71	0.622842	0.71711	Pbr039346.1|Pbr010049.3|Pbr022035.1|Pbr029125.1	http://amigo.geneontology.org/amigo/term/GO:0031146
phloem or xylem histogenesis	Gene Ontology	GO:0010087	3	53	0.623769	0.717208	Pbr015697.1|Pbr000435.1|Pbr019916.1	http://amigo.geneontology.org/amigo/term/GO:0010087
RNA splicing	Gene Ontology	GO:0008380	3	53	0.623769	0.717208	Pbr017484.1|Pbr015719.1|Pbr018392.1	http://amigo.geneontology.org/amigo/term/GO:0008380
DNA repair	Gene Ontology	GO:0006281	7	125	0.628272	0.717298	Pbr018585.1|Pbr019901.2|Pbr029889.2|Pbr009951.1|Pbr029886.1|Pbr002163.1|Pbr023714.1	http://amigo.geneontology.org/amigo/term/GO:0006281
auxin homeostasis	Gene Ontology	GO:0010252	2	35	0.629402	0.717298	Pbr028713.1|Pbr015362.1	http://amigo.geneontology.org/amigo/term/GO:0010252
phosphatidylinositol binding	Gene Ontology	GO:0035091	2	35	0.629402	0.717298	Pbr042286.1|Pbr015362.1	http://amigo.geneontology.org/amigo/term/GO:0035091
regulation of leaf development	Gene Ontology	GO:2000024	1	16	0.630162	0.717298	Pbr003624.1	http://amigo.geneontology.org/amigo/term/GO:2000024
protein stabilization	Gene Ontology	GO:0050821	1	16	0.630162	0.717298	Pbr021537.1	http://amigo.geneontology.org/amigo/term/GO:0050821
regulation of protein serine/threonine phosphatase activity	Gene Ontology	GO:0080163	1	16	0.630162	0.717298	Pbr015921.1	http://amigo.geneontology.org/amigo/term/GO:0080163
translation elongation factor activity	Gene Ontology	GO:0003746	1	16	0.630162	0.717298	Pbr017350.1	http://amigo.geneontology.org/amigo/term/GO:0003746
glucose metabolic process	Gene Ontology	GO:0006006	1	16	0.630162	0.717298	Pbr035637.1	http://amigo.geneontology.org/amigo/term/GO:0006006
proteasome regulatory particle, base subcomplex	Gene Ontology	GO:0008540	1	16	0.630162	0.717298	Pbr020379.1	http://amigo.geneontology.org/amigo/term/GO:0008540
sucrose transport	Gene Ontology	GO:0015770	1	16	0.630162	0.717298	Pbr025968.1	http://amigo.geneontology.org/amigo/term/GO:0015770
ubiquinone biosynthetic process	Gene Ontology	GO:0006744	1	16	0.630162	0.717298	Pbr013138.1	http://amigo.geneontology.org/amigo/term/GO:0006744
inositol phosphate dephosphorylation	Gene Ontology	GO:0046855	1	16	0.630162	0.717298	Pbr007411.2	http://amigo.geneontology.org/amigo/term/GO:0046855
ATP-dependent chromatin remodeling	Gene Ontology	GO:0043044	1	16	0.630162	0.717298	Pbr041198.1	http://amigo.geneontology.org/amigo/term/GO:0043044
Rho guanyl-nucleotide exchange factor activity	Gene Ontology	GO:0005089	1	16	0.630162	0.717298	Pbr008189.1	http://amigo.geneontology.org/amigo/term/GO:0005089
small GTPase mediated signal transduction	Gene Ontology	GO:0007264	1	16	0.630162	0.717298	Pbr023296.1	http://amigo.geneontology.org/amigo/term/GO:0007264
regulation of defense response	Gene Ontology	GO:0031347	3	54	0.635776	0.723206	Pbr008137.1|Pbr025900.1|Pbr040357.1	http://amigo.geneontology.org/amigo/term/GO:0031347
cortical microtubule organization	Gene Ontology	GO:0043622	2	36	0.643951	0.731457	Pbr031783.1|Pbr007928.1	http://amigo.geneontology.org/amigo/term/GO:0043622
pollen germination	Gene Ontology	GO:0009846	3	55	0.647514	0.731457	Pbr033046.1|Pbr030924.1|Pbr030923.2	http://amigo.geneontology.org/amigo/term/GO:0009846
mitochondrial respiratory chain complex I assembly	Gene Ontology	GO:0032981	1	17	0.651186	0.731457	Pbr026627.1	http://amigo.geneontology.org/amigo/term/GO:0032981
photosynthetic electron transport in photosystem I	Gene Ontology	GO:0009773	1	17	0.651186	0.731457	Pbr012088.1	http://amigo.geneontology.org/amigo/term/GO:0009773
transcription by RNA polymerase II	Gene Ontology	GO:0006366	1	17	0.651186	0.731457	Pbr027681.1	http://amigo.geneontology.org/amigo/term/GO:0006366
vacuolar transport	Gene Ontology	GO:0007034	1	17	0.651186	0.731457	Pbr016941.1	http://amigo.geneontology.org/amigo/term/GO:0007034
unsaturated fatty acid biosynthetic process	Gene Ontology	GO:0006636	1	17	0.651186	0.731457	Pbr037409.1	http://amigo.geneontology.org/amigo/term/GO:0006636
long-chain-alcohol O-fatty-acyltransferase activity	Gene Ontology	GO:0047196	1	17	0.651186	0.731457	Pbr000070.1	http://amigo.geneontology.org/amigo/term/GO:0047196
cytokinin metabolic process	Gene Ontology	GO:0009690	1	17	0.651186	0.731457	Pbr009698.1	http://amigo.geneontology.org/amigo/term/GO:0009690
TIM23 mitochondrial import inner membrane translocase complex	Gene Ontology	GO:0005744	1	17	0.651186	0.731457	Pbr015260.1	http://amigo.geneontology.org/amigo/term/GO:0005744
asymmetric cell division	Gene Ontology	GO:0008356	1	17	0.651186	0.731457	Pbr001048.1	http://amigo.geneontology.org/amigo/term/GO:0008356
mitochondrial respiratory chain complex III	Gene Ontology	GO:0005750	1	17	0.651186	0.731457	Pbr028215.1	http://amigo.geneontology.org/amigo/term/GO:0005750
production of miRNAs involved in gene silencing by miRNA	Gene Ontology	GO:0035196	1	17	0.651186	0.731457	Pbr001637.1	http://amigo.geneontology.org/amigo/term/GO:0035196
serine-type endopeptidase inhibitor activity	Gene Ontology	GO:0004867	1	17	0.651186	0.731457	Pbr020033.1	http://amigo.geneontology.org/amigo/term/GO:0004867
cellular iron ion homeostasis	Gene Ontology	GO:0006879	1	17	0.651186	0.731457	Pbr018035.2	http://amigo.geneontology.org/amigo/term/GO:0006879
cotyledon vascular tissue pattern formation	Gene Ontology	GO:0010588	1	17	0.651186	0.731457	Pbr028447.1	http://amigo.geneontology.org/amigo/term/GO:0010588
RNA catabolic process	Gene Ontology	GO:0006401	1	17	0.651186	0.731457	Pbr026613.1	http://amigo.geneontology.org/amigo/term/GO:0006401
regulation of cell shape	Gene Ontology	GO:0008360	1	17	0.651186	0.731457	Pbr023296.1	http://amigo.geneontology.org/amigo/term/GO:0008360
root morphogenesis	Gene Ontology	GO:0010015	1	17	0.651186	0.731457	Pbr034202.2	http://amigo.geneontology.org/amigo/term/GO:0010015
regulation of timing of transition from vegetative to reproductive phase	Gene Ontology	GO:0048510	2	37	0.658044	0.738673	Pbr001637.1|Pbr005909.1	http://amigo.geneontology.org/amigo/term/GO:0048510
plant-type secondary cell wall biogenesis	Gene Ontology	GO:0009834	3	56	0.658979	0.739237	Pbr007376.1|Pbr010947.1|Pbr029827.1	http://amigo.geneontology.org/amigo/term/GO:0009834
actin filament-based movement	Gene Ontology	GO:0030048	1	18	0.671016	0.749286	Pbr013317.1	http://amigo.geneontology.org/amigo/term/GO:0030048
pollen maturation	Gene Ontology	GO:0010152	1	18	0.671016	0.749286	Pbr030868.1	http://amigo.geneontology.org/amigo/term/GO:0010152
NADH dehydrogenase (ubiquinone) activity	Gene Ontology	GO:0008137	1	18	0.671016	0.749286	Pbr013452.1	http://amigo.geneontology.org/amigo/term/GO:0008137
L-ascorbic acid biosynthetic process	Gene Ontology	GO:0019853	1	18	0.671016	0.749286	Pbr011400.1	http://amigo.geneontology.org/amigo/term/GO:0019853
carbonate dehydratase activity	Gene Ontology	GO:0004089	1	18	0.671016	0.749286	Pbr024238.1	http://amigo.geneontology.org/amigo/term/GO:0004089
cytoskeleton organization	Gene Ontology	GO:0007010	1	18	0.671016	0.749286	Pbr020821.1	http://amigo.geneontology.org/amigo/term/GO:0007010
regulation of abscisic acid-activated signaling pathway	Gene Ontology	GO:0009787	1	18	0.671016	0.749286	Pbr013317.1	http://amigo.geneontology.org/amigo/term/GO:0009787
cytokinin biosynthetic process	Gene Ontology	GO:0009691	1	19	0.689718	0.764161	Pbr005849.1	http://amigo.geneontology.org/amigo/term/GO:0009691
root hair cell tip growth	Gene Ontology	GO:0048768	1	19	0.689718	0.764161	Pbr027717.2	http://amigo.geneontology.org/amigo/term/GO:0048768
DNA unwinding involved in DNA replication	Gene Ontology	GO:0006268	1	19	0.689718	0.764161	Pbr019901.2	http://amigo.geneontology.org/amigo/term/GO:0006268
amino acid binding	Gene Ontology	GO:0016597	1	19	0.689718	0.764161	Pbr024566.1	http://amigo.geneontology.org/amigo/term/GO:0016597
DNA methylation	Gene Ontology	GO:0006306	1	19	0.689718	0.764161	Pbr015798.1	http://amigo.geneontology.org/amigo/term/GO:0006306
negative gravitropism	Gene Ontology	GO:0009959	1	19	0.689718	0.764161	Pbr001048.1	http://amigo.geneontology.org/amigo/term/GO:0009959
purine nucleoside transmembrane transporter activity	Gene Ontology	GO:0015211	1	19	0.689718	0.764161	Pbr034244.1	http://amigo.geneontology.org/amigo/term/GO:0015211
maintenance of shoot apical meristem identity	Gene Ontology	GO:0010492	1	19	0.689718	0.764161	Pbr015955.1	http://amigo.geneontology.org/amigo/term/GO:0010492
carpel development	Gene Ontology	GO:0048440	1	19	0.689718	0.764161	Pbr001637.1	http://amigo.geneontology.org/amigo/term/GO:0048440
phosphatidylinositol phosphorylation	Gene Ontology	GO:0046854	1	19	0.689718	0.764161	Pbr030861.1	http://amigo.geneontology.org/amigo/term/GO:0046854
multivesicular body	Gene Ontology	GO:0005771	1	19	0.689718	0.764161	Pbr015362.1	http://amigo.geneontology.org/amigo/term/GO:0005771
large ribosomal subunit	Gene Ontology	GO:0015934	1	19	0.689718	0.764161	Pbr037331.1	http://amigo.geneontology.org/amigo/term/GO:0015934
pectinesterase inhibitor activity	Gene Ontology	GO:0046910	4	79	0.700997	0.776153	Pbr015755.1|Pbr016713.1|Pbr026333.1|Pbr026334.1	http://amigo.geneontology.org/amigo/term/GO:0046910
regulation of gene expression	Gene Ontology	GO:0010468	7	135	0.702682	0.777513	Pbr001833.1|Pbr033471.1|Pbr012125.1|Pbr007928.1|Pbr003852.1|Pbr006812.1|Pbr018943.1	http://amigo.geneontology.org/amigo/term/GO:0010468
ADP binding	Gene Ontology	GO:0043531	8	154	0.70732	0.777638	Pbr011612.1|Pbr042694.1|Pbr017006.1|Pbr013153.1|Pbr007885.1|Pbr042586.1|Pbr023817.1|Pbr017278.1	http://amigo.geneontology.org/amigo/term/GO:0043531
pseudouridine synthase activity	Gene Ontology	GO:0009982	1	20	0.707359	0.777638	Pbr005778.1	http://amigo.geneontology.org/amigo/term/GO:0009982
purine nucleobase transport	Gene Ontology	GO:0006863	1	20	0.707359	0.777638	Pbr034244.1	http://amigo.geneontology.org/amigo/term/GO:0006863
chloroplast avoidance movement	Gene Ontology	GO:0009903	1	20	0.707359	0.777638	Pbr013317.1	http://amigo.geneontology.org/amigo/term/GO:0009903
single-stranded RNA binding	Gene Ontology	GO:0003727	1	20	0.707359	0.777638	Pbr035700.1	http://amigo.geneontology.org/amigo/term/GO:0003727
red, far-red light phototransduction	Gene Ontology	GO:0009585	1	20	0.707359	0.777638	Pbr027203.1	http://amigo.geneontology.org/amigo/term/GO:0009585
translational elongation	Gene Ontology	GO:0006414	1	20	0.707359	0.777638	Pbr017350.1	http://amigo.geneontology.org/amigo/term/GO:0006414
gynoecium development	Gene Ontology	GO:0048467	1	20	0.707359	0.777638	Pbr019649.1	http://amigo.geneontology.org/amigo/term/GO:0048467
modification-dependent protein catabolic process	Gene Ontology	GO:0019941	1	20	0.707359	0.777638	Pbr031857.1	http://amigo.geneontology.org/amigo/term/GO:0019941
regulation of unidimensional cell growth	Gene Ontology	GO:0051510	1	20	0.707359	0.777638	Pbr012235.1	http://amigo.geneontology.org/amigo/term/GO:0051510
gibberellic acid mediated signaling pathway	Gene Ontology	GO:0009740	2	41	0.709966	0.778997	Pbr019919.1|Pbr004313.1	http://amigo.geneontology.org/amigo/term/GO:0009740
sterol metabolic process	Gene Ontology	GO:0016125	2	41	0.709966	0.778997	Pbr004466.1|Pbr019464.1	http://amigo.geneontology.org/amigo/term/GO:0016125
ubiquitin-dependent ERAD pathway	Gene Ontology	GO:0030433	2	41	0.709966	0.778997	Pbr029127.1|Pbr003073.1	http://amigo.geneontology.org/amigo/term/GO:0030433
Rab GTPase binding	Gene Ontology	GO:0017137	2	42	0.721869	0.78629	Pbr032795.1|Pbr033685.1	http://amigo.geneontology.org/amigo/term/GO:0017137
chloroplast thylakoid lumen	Gene Ontology	GO:0009543	2	42	0.721869	0.78629	Pbr012243.1|Pbr024943.2	http://amigo.geneontology.org/amigo/term/GO:0009543
spindle	Gene Ontology	GO:0005819	2	42	0.721869	0.78629	Pbr023296.1|Pbr013477.1	http://amigo.geneontology.org/amigo/term/GO:0005819
response to reactive oxygen species	Gene Ontology	GO:0000302	2	42	0.721869	0.78629	Pbr019324.2|Pbr026326.1	http://amigo.geneontology.org/amigo/term/GO:0000302
DNA recombination	Gene Ontology	GO:0006310	1	21	0.723996	0.78629	Pbr023714.1	http://amigo.geneontology.org/amigo/term/GO:0006310
induced systemic resistance	Gene Ontology	GO:0009682	1	21	0.723996	0.78629	Pbr037640.1	http://amigo.geneontology.org/amigo/term/GO:0009682
response to endoplasmic reticulum stress	Gene Ontology	GO:0034976	1	21	0.723996	0.78629	Pbr009194.1	http://amigo.geneontology.org/amigo/term/GO:0034976
mitochondrial mRNA modification	Gene Ontology	GO:0080156	1	21	0.723996	0.78629	Pbr025306.1	http://amigo.geneontology.org/amigo/term/GO:0080156
seed coat development	Gene Ontology	GO:0010214	1	21	0.723996	0.78629	Pbr019464.1	http://amigo.geneontology.org/amigo/term/GO:0010214
transcription factor TFIID complex	Gene Ontology	GO:0005669	1	21	0.723996	0.78629	Pbr020561.1	http://amigo.geneontology.org/amigo/term/GO:0005669
chlorophyll binding	Gene Ontology	GO:0016168	1	21	0.723996	0.78629	Pbr002395.1	http://amigo.geneontology.org/amigo/term/GO:0016168
poly(A) binding	Gene Ontology	GO:0008143	1	21	0.723996	0.78629	Pbr014210.1	http://amigo.geneontology.org/amigo/term/GO:0008143
anther dehiscence	Gene Ontology	GO:0009901	1	21	0.723996	0.78629	Pbr021499.1	http://amigo.geneontology.org/amigo/term/GO:0009901
regulation of shoot system development	Gene Ontology	GO:0048831	1	21	0.723996	0.78629	Pbr031777.3	http://amigo.geneontology.org/amigo/term/GO:0048831
sulfate assimilation	Gene Ontology	GO:0000103	1	21	0.723996	0.78629	Pbr018861.1	http://amigo.geneontology.org/amigo/term/GO:0000103
U12-type spliceosomal complex	Gene Ontology	GO:0005689	1	21	0.723996	0.78629	Pbr016532.1	http://amigo.geneontology.org/amigo/term/GO:0005689
pectinesterase activity	Gene Ontology	GO:0030599	4	82	0.7271	0.789158	Pbr015755.1|Pbr016713.1|Pbr026333.1|Pbr026334.1	http://amigo.geneontology.org/amigo/term/GO:0030599
chaperone cofactor-dependent protein refolding	Gene Ontology	GO:0051085	2	43	0.733356	0.795442	Pbr032364.1|Pbr007374.1	http://amigo.geneontology.org/amigo/term/GO:0051085
starch biosynthetic process	Gene Ontology	GO:0019252	1	22	0.739688	0.79774	Pbr029104.2	http://amigo.geneontology.org/amigo/term/GO:0019252
protein disulfide isomerase activity	Gene Ontology	GO:0003756	1	22	0.739688	0.79774	Pbr009194.1	http://amigo.geneontology.org/amigo/term/GO:0003756
regulation of intracellular pH	Gene Ontology	GO:0051453	1	22	0.739688	0.79774	Pbr011498.1	http://amigo.geneontology.org/amigo/term/GO:0051453
RNA polymerase V complex	Gene Ontology	GO:0000419	1	22	0.739688	0.79774	Pbr015798.1	http://amigo.geneontology.org/amigo/term/GO:0000419
purine nucleobase transmembrane transporter activity	Gene Ontology	GO:0005345	1	22	0.739688	0.79774	Pbr034244.1	http://amigo.geneontology.org/amigo/term/GO:0005345
vacuole organization	Gene Ontology	GO:0007033	1	22	0.739688	0.79774	Pbr032070.1	http://amigo.geneontology.org/amigo/term/GO:0007033
potassium ion transmembrane transporter activity	Gene Ontology	GO:0015079	1	22	0.739688	0.79774	Pbr034864.1	http://amigo.geneontology.org/amigo/term/GO:0015079
polarity specification of adaxial/abaxial axis	Gene Ontology	GO:0009944	1	22	0.739688	0.79774	Pbr019916.1	http://amigo.geneontology.org/amigo/term/GO:0009944
RNA polymerase II, core complex	Gene Ontology	GO:0005665	1	22	0.739688	0.79774	Pbr027681.1	http://amigo.geneontology.org/amigo/term/GO:0005665
aspartic-type endopeptidase activity	Gene Ontology	GO:0004190	2	44	0.744437	0.802353	Pbr004782.1|Pbr030395.1	http://amigo.geneontology.org/amigo/term/GO:0004190
microtubule	Gene Ontology	GO:0005874	3	65	0.750029	0.806218	Pbr028019.1|Pbr013477.1|Pbr035936.1	http://amigo.geneontology.org/amigo/term/GO:0005874
photosynthesis, light harvesting in photosystem I	Gene Ontology	GO:0009768	1	23	0.754489	0.806218	Pbr002395.1	http://amigo.geneontology.org/amigo/term/GO:0009768
one-carbon metabolic process	Gene Ontology	GO:0006730	1	23	0.754489	0.806218	Pbr024238.1	http://amigo.geneontology.org/amigo/term/GO:0006730
photosystem II oxygen evolving complex	Gene Ontology	GO:0009654	1	23	0.754489	0.806218	Pbr006551.2	http://amigo.geneontology.org/amigo/term/GO:0009654
negative regulation of seed germination	Gene Ontology	GO:0010187	1	23	0.754489	0.806218	Pbr021537.1	http://amigo.geneontology.org/amigo/term/GO:0010187
regulation of cell population proliferation	Gene Ontology	GO:0042127	1	23	0.754489	0.806218	Pbr019919.1	http://amigo.geneontology.org/amigo/term/GO:0042127
small ribosomal subunit	Gene Ontology	GO:0015935	1	23	0.754489	0.806218	Pbr012947.1	http://amigo.geneontology.org/amigo/term/GO:0015935
pectate lyase activity	Gene Ontology	GO:0030570	1	23	0.754489	0.806218	Pbr026466.1	http://amigo.geneontology.org/amigo/term/GO:0030570
regulation of auxin polar transport	Gene Ontology	GO:2000012	1	23	0.754489	0.806218	Pbr035009.1	http://amigo.geneontology.org/amigo/term/GO:2000012
trichome differentiation	Gene Ontology	GO:0010026	1	23	0.754489	0.806218	Pbr039799.1	http://amigo.geneontology.org/amigo/term/GO:0010026
photoperiodism, flowering	Gene Ontology	GO:0048573	2	45	0.75512	0.806218	Pbr014236.1|Pbr007511.1	http://amigo.geneontology.org/amigo/term/GO:0048573
response to high light intensity	Gene Ontology	GO:0009644	2	45	0.75512	0.806218	Pbr025748.1|Pbr032991.1	http://amigo.geneontology.org/amigo/term/GO:0009644
metalloendopeptidase activity	Gene Ontology	GO:0004222	2	45	0.75512	0.806218	Pbr005124.1|Pbr005758.2	http://amigo.geneontology.org/amigo/term/GO:0004222
proteolysis involved in cellular protein catabolic process	Gene Ontology	GO:0051603	2	45	0.75512	0.806218	Pbr020395.1|Pbr029279.1	http://amigo.geneontology.org/amigo/term/GO:0051603
actin filament organization	Gene Ontology	GO:0007015	2	45	0.75512	0.806218	Pbr023296.1|Pbr037191.1	http://amigo.geneontology.org/amigo/term/GO:0007015
histone binding	Gene Ontology	GO:0042393	3	66	0.75883	0.809672	Pbr028662.1|Pbr038223.1|Pbr017659.1	http://amigo.geneontology.org/amigo/term/GO:0042393
regulation of seed germination	Gene Ontology	GO:0010029	2	46	0.765414	0.815166	Pbr021137.1|Pbr013317.1	http://amigo.geneontology.org/amigo/term/GO:0010029
calcium-dependent protein serine/threonine kinase activity	Gene Ontology	GO:0009931	2	46	0.765414	0.815166	Pbr011500.1|Pbr001322.2	http://amigo.geneontology.org/amigo/term/GO:0009931
calmodulin-dependent protein kinase activity	Gene Ontology	GO:0004683	2	46	0.765414	0.815166	Pbr011500.1|Pbr001322.2	http://amigo.geneontology.org/amigo/term/GO:0004683
cell periphery	Gene Ontology	GO:0071944	1	24	0.768448	0.816357	Pbr016247.1	http://amigo.geneontology.org/amigo/term/GO:0071944
oxidoreductase activity, acting on a sulfur group of donors, disulfide as acceptor	Gene Ontology	GO:0016671	1	24	0.768448	0.816357	Pbr001115.1	http://amigo.geneontology.org/amigo/term/GO:0016671
proteasome core complex	Gene Ontology	GO:0005839	1	24	0.768448	0.816357	Pbr029026.1	http://amigo.geneontology.org/amigo/term/GO:0005839
N,N-dimethylaniline monooxygenase activity	Gene Ontology	GO:0004499	1	24	0.768448	0.816357	Pbr032947.1	http://amigo.geneontology.org/amigo/term/GO:0004499
cell division	Gene Ontology	GO:0051301	4	88	0.774116	0.821866	Pbr015697.1|Pbr000435.1|Pbr034202.2|Pbr003624.1	http://amigo.geneontology.org/amigo/term/GO:0051301
floral meristem determinacy	Gene Ontology	GO:0010582	1	25	0.781614	0.827249	Pbr030698.2	http://amigo.geneontology.org/amigo/term/GO:0010582
brassinosteroid homeostasis	Gene Ontology	GO:0010268	1	25	0.781614	0.827249	Pbr040996.1	http://amigo.geneontology.org/amigo/term/GO:0010268
posttranscriptional regulation of gene expression	Gene Ontology	GO:0010608	1	25	0.781614	0.827249	Pbr010694.1	http://amigo.geneontology.org/amigo/term/GO:0010608
methyltransferase activity	Gene Ontology	GO:0008168	1	25	0.781614	0.827249	Pbr034654.1	http://amigo.geneontology.org/amigo/term/GO:0008168
thylakoid membrane	Gene Ontology	GO:0042651	1	25	0.781614	0.827249	Pbr012088.1	http://amigo.geneontology.org/amigo/term/GO:0042651
cell redox homeostasis	Gene Ontology	GO:0045454	3	69	0.783734	0.828977	Pbr009194.1|Pbr003587.1|Pbr030956.1	http://amigo.geneontology.org/amigo/term/GO:0045454
thylakoid lumen	Gene Ontology	GO:0031977	2	48	0.784878	0.829673	Pbr012243.1|Pbr024943.2	http://amigo.geneontology.org/amigo/term/GO:0031977
protein tag	Gene Ontology	GO:0031386	1	26	0.794032	0.836754	Pbr031857.1	http://amigo.geneontology.org/amigo/term/GO:0031386
histone deacetylation	Gene Ontology	GO:0016575	1	26	0.794032	0.836754	Pbr010712.1	http://amigo.geneontology.org/amigo/term/GO:0016575
DNA mediated transformation	Gene Ontology	GO:0009294	1	26	0.794032	0.836754	Pbr035700.1	http://amigo.geneontology.org/amigo/term/GO:0009294
red or far-red light signaling pathway	Gene Ontology	GO:0010017	1	26	0.794032	0.836754	Pbr014236.1	http://amigo.geneontology.org/amigo/term/GO:0010017
regulation of root meristem growth	Gene Ontology	GO:0010082	1	26	0.794032	0.836754	Pbr028713.1	http://amigo.geneontology.org/amigo/term/GO:0010082
protein import into mitochondrial matrix	Gene Ontology	GO:0030150	1	27	0.805744	0.848047	Pbr015260.1	http://amigo.geneontology.org/amigo/term/GO:0030150
hormone-mediated signaling pathway	Gene Ontology	GO:0009755	1	27	0.805744	0.848047	Pbr005419.1	http://amigo.geneontology.org/amigo/term/GO:0009755
lipid binding	Gene Ontology	GO:0008289	3	72	0.80647	0.848287	Pbr004585.1|Pbr001977.1|Pbr001968.1	http://amigo.geneontology.org/amigo/term/GO:0008289
cis-regulatory region sequence-specific DNA binding	Gene Ontology	GO:0000987	2	51	0.811407	0.852953	Pbr010904.1|Pbr008550.1	http://amigo.geneontology.org/amigo/term/GO:0000987
cellular response to abscisic acid stimulus	Gene Ontology	GO:0071215	1	28	0.816791	0.855446	Pbr020072.1	http://amigo.geneontology.org/amigo/term/GO:0071215
NAD(P)+ nucleosidase activity	Gene Ontology	GO:0050135	1	28	0.816791	0.855446	Pbr017006.1	http://amigo.geneontology.org/amigo/term/GO:0050135
telomere maintenance	Gene Ontology	GO:0000723	1	28	0.816791	0.855446	Pbr019901.2	http://amigo.geneontology.org/amigo/term/GO:0000723
NAD+ nucleotidase, cyclic ADP-ribose generating	Gene Ontology	GO:0061809	1	28	0.816791	0.855446	Pbr017006.1	http://amigo.geneontology.org/amigo/term/GO:0061809
monovalent inorganic cation transport	Gene Ontology	GO:0015672	1	28	0.816791	0.855446	Pbr034908.1	http://amigo.geneontology.org/amigo/term/GO:0015672
regulation of photoperiodism, flowering	Gene Ontology	GO:2000028	1	28	0.816791	0.855446	Pbr001637.1	http://amigo.geneontology.org/amigo/term/GO:2000028
RNA helicase activity	Gene Ontology	GO:0003724	3	74	0.820482	0.858784	Pbr006668.1|Pbr028517.1|Pbr026613.1	http://amigo.geneontology.org/amigo/term/GO:0003724
nucleic acid binding	Gene Ontology	GO:0003676	10	214	0.824059	0.861999	Pbr017365.2|Pbr026748.1|Pbr033236.1|Pbr007976.1|Pbr023331.1|Pbr002790.1|Pbr013395.1|Pbr031322.1|Pbr019230.1|Pbr032815.1	http://amigo.geneontology.org/amigo/term/GO:0003676
regulation of pH	Gene Ontology	GO:0006885	1	29	0.827209	0.86235	Pbr034908.1	http://amigo.geneontology.org/amigo/term/GO:0006885
phosphorelay signal transduction system	Gene Ontology	GO:0000160	1	29	0.827209	0.86235	Pbr041738.1	http://amigo.geneontology.org/amigo/term/GO:0000160
meiotic cell cycle	Gene Ontology	GO:0051321	1	29	0.827209	0.86235	Pbr019901.2	http://amigo.geneontology.org/amigo/term/GO:0051321
monovalent cation:proton antiporter activity	Gene Ontology	GO:0005451	1	29	0.827209	0.86235	Pbr034908.1	http://amigo.geneontology.org/amigo/term/GO:0005451
chromatin organization	Gene Ontology	GO:0006325	1	29	0.827209	0.86235	Pbr001833.1	http://amigo.geneontology.org/amigo/term/GO:0006325
plant-type cell wall organization	Gene Ontology	GO:0009664	2	53	0.82743	0.86235	Pbr019916.1|Pbr003748.1	http://amigo.geneontology.org/amigo/term/GO:0009664
transferase activity, transferring acyl groups other than amino-acyl groups	Gene Ontology	GO:0016747	3	76	0.833619	0.867738	Pbr024792.1|Pbr039566.1|Pbr036246.1	http://amigo.geneontology.org/amigo/term/GO:0016747
protein self-association	Gene Ontology	GO:0043621	3	76	0.833619	0.867738	Pbr005151.1|Pbr005419.1|Pbr023323.3	http://amigo.geneontology.org/amigo/term/GO:0043621
pollen tube	Gene Ontology	GO:0090406	2	54	0.834973	0.868617	Pbr033859.1|Pbr029168.1	http://amigo.geneontology.org/amigo/term/GO:0090406
protein N-linked glycosylation	Gene Ontology	GO:0006487	1	30	0.837035	0.86917	Pbr042843.1	http://amigo.geneontology.org/amigo/term/GO:0006487
lyase activity	Gene Ontology	GO:0016829	1	30	0.837035	0.86917	Pbr026466.1	http://amigo.geneontology.org/amigo/term/GO:0016829
positive regulation of cell population proliferation	Gene Ontology	GO:0008284	1	30	0.837035	0.86917	Pbr003624.1	http://amigo.geneontology.org/amigo/term/GO:0008284
protein peptidyl-prolyl isomerization	Gene Ontology	GO:0000413	1	31	0.846303	0.875592	Pbr023357.1	http://amigo.geneontology.org/amigo/term/GO:0000413
endosperm development	Gene Ontology	GO:0009960	1	31	0.846303	0.875592	Pbr039103.1	http://amigo.geneontology.org/amigo/term/GO:0009960
pollen tube guidance	Gene Ontology	GO:0010183	1	31	0.846303	0.875592	Pbr004709.2	http://amigo.geneontology.org/amigo/term/GO:0010183
late endosome	Gene Ontology	GO:0005770	1	31	0.846303	0.875592	Pbr028177.1	http://amigo.geneontology.org/amigo/term/GO:0005770
sterol biosynthetic process	Gene Ontology	GO:0016126	1	31	0.846303	0.875592	Pbr022344.1	http://amigo.geneontology.org/amigo/term/GO:0016126
solute:proton antiporter activity	Gene Ontology	GO:0015299	1	31	0.846303	0.875592	Pbr034908.1	http://amigo.geneontology.org/amigo/term/GO:0015299
amino acid transmembrane transporter activity	Gene Ontology	GO:0015171	2	56	0.849171	0.878026	Pbr012348.1|Pbr019791.1	http://amigo.geneontology.org/amigo/term/GO:0015171
xyloglucan:xyloglucosyl transferase activity	Gene Ontology	GO:0016762	1	32	0.855044	0.883028	Pbr016511.2	http://amigo.geneontology.org/amigo/term/GO:0016762
reciprocal meiotic recombination	Gene Ontology	GO:0007131	1	32	0.855044	0.883028	Pbr037942.1	http://amigo.geneontology.org/amigo/term/GO:0007131
ubiquitin ligase complex	Gene Ontology	GO:0000151	2	57	0.855844	0.883318	Pbr030950.2|Pbr039103.1	http://amigo.geneontology.org/amigo/term/GO:0000151
RNA polymerase II transcription regulatory region sequence-specific DNA binding	Gene Ontology	GO:0000977	5	124	0.863088	0.886705	Pbr010904.1|Pbr028662.1|Pbr018802.1|Pbr017659.1|Pbr038828.1	http://amigo.geneontology.org/amigo/term/GO:0000977
cell-cell signaling involved in cell fate commitment	Gene Ontology	GO:0045168	1	33	0.863288	0.886705	Pbr028830.1	http://amigo.geneontology.org/amigo/term/GO:0045168
lysosome	Gene Ontology	GO:0005764	1	33	0.863288	0.886705	Pbr026418.1	http://amigo.geneontology.org/amigo/term/GO:0005764
mRNA cis splicing, via spliceosome	Gene Ontology	GO:0045292	1	33	0.863288	0.886705	Pbr018392.1	http://amigo.geneontology.org/amigo/term/GO:0045292
polar nucleus fusion	Gene Ontology	GO:0010197	1	33	0.863288	0.886705	Pbr037711.1	http://amigo.geneontology.org/amigo/term/GO:0010197
phosphorelay response regulator activity	Gene Ontology	GO:0000156	1	33	0.863288	0.886705	Pbr041738.1	http://amigo.geneontology.org/amigo/term/GO:0000156
histone deacetylase activity	Gene Ontology	GO:0004407	1	33	0.863288	0.886705	Pbr027978.1	http://amigo.geneontology.org/amigo/term/GO:0004407
sodium:proton antiporter activity	Gene Ontology	GO:0015385	1	33	0.863288	0.886705	Pbr034908.1	http://amigo.geneontology.org/amigo/term/GO:0015385
RNA processing	Gene Ontology	GO:0006396	2	59	0.868387	0.891405	Pbr033236.1|Pbr005148.1	http://amigo.geneontology.org/amigo/term/GO:0006396
phragmoplast	Gene Ontology	GO:0009524	2	60	0.874275	0.896909	Pbr023296.1|Pbr013477.1	http://amigo.geneontology.org/amigo/term/GO:0009524
peroxidase activity	Gene Ontology	GO:0004601	3	85	0.882939	0.905252	Pbr000687.1|Pbr003587.1|Pbr037664.1	http://amigo.geneontology.org/amigo/term/GO:0004601
extracellular region	Gene Ontology	GO:0005576	151	2749	0.885129	0.905507	Pbr020879.2|Pbr029288.1|Pbr023072.1|Pbr018708.1|Pbr016498.1|Pbr017102.1|Pbr013153.1|Pbr001085.1|Pbr031427.1|Pbr031244.1|Pbr016079.1|Pbr022699.1|Pbr010663.1|Pbr031927.1|Pbr037174.1|Pbr013683.1|Pbr012398.1|Pbr030923.2|Pbr017951.1|Pbr005151.1|Pbr020801.1|Pbr007327.1|Pbr019964.1|Pbr024725.2|Pbr022506.1|Pbr033477.1|Pbr021386.1|Pbr013977.1|Pbr009781.1|Pbr003748.1|Pbr020033.1|Pbr004226.2|Pbr010938.1|Pbr…	http://amigo.geneontology.org/amigo/term/GO:0005576
pollen sperm cell differentiation	Gene Ontology	GO:0048235	1	36	0.885314	0.905507	Pbr001350.1	http://amigo.geneontology.org/amigo/term/GO:0048235
water channel activity	Gene Ontology	GO:0015250	1	36	0.885314	0.905507	Pbr016084.1	http://amigo.geneontology.org/amigo/term/GO:0015250
actin binding	Gene Ontology	GO:0003779	1	36	0.885314	0.905507	Pbr007394.1	http://amigo.geneontology.org/amigo/term/GO:0003779
nucleosome assembly	Gene Ontology	GO:0006334	1	37	0.891837	0.911085	Pbr041485.1	http://amigo.geneontology.org/amigo/term/GO:0006334
plant-type cell wall loosening	Gene Ontology	GO:0009828	1	37	0.891837	0.911085	Pbr003748.1	http://amigo.geneontology.org/amigo/term/GO:0009828
double-strand break repair via homologous recombination	Gene Ontology	GO:0000724	2	64	0.895476	0.914255	Pbr019901.2|Pbr030956.1	http://amigo.geneontology.org/amigo/term/GO:0000724
cyclin-dependent protein serine/threonine kinase regulator activity	Gene Ontology	GO:0016538	1	38	0.89799	0.915724	Pbr034122.1	http://amigo.geneontology.org/amigo/term/GO:0016538
cation transport	Gene Ontology	GO:0006812	1	38	0.89799	0.915724	Pbr034908.1	http://amigo.geneontology.org/amigo/term/GO:0006812
lipid transport	Gene Ontology	GO:0006869	2	65	0.90023	0.916911	Pbr041771.1|Pbr013555.1	http://amigo.geneontology.org/amigo/term/GO:0006869
polygalacturonase activity	Gene Ontology	GO:0004650	2	65	0.90023	0.916911	Pbr022704.1|Pbr041194.3	http://amigo.geneontology.org/amigo/term/GO:0004650
cotyledon development	Gene Ontology	GO:0048825	1	39	0.903792	0.91944	Pbr035009.1	http://amigo.geneontology.org/amigo/term/GO:0048825
regulation of cell cycle	Gene Ontology	GO:0051726	1	39	0.903792	0.91944	Pbr011227.2	http://amigo.geneontology.org/amigo/term/GO:0051726
transcription corepressor activity	Gene Ontology	GO:0003714	1	40	0.909265	0.924456	Pbr016694.1	http://amigo.geneontology.org/amigo/term/GO:0003714
response to gibberellin	Gene Ontology	GO:0009739	2	70	0.921113	0.935385	Pbr002910.1|Pbr018802.1	http://amigo.geneontology.org/amigo/term/GO:0009739
carbohydrate binding	Gene Ontology	GO:0030246	2	70	0.921113	0.935385	Pbr023616.1|Pbr024057.1	http://amigo.geneontology.org/amigo/term/GO:0030246
regulation of cyclin-dependent protein serine/threonine kinase activity	Gene Ontology	GO:0000079	1	43	0.923886	0.937643	Pbr015473.1	http://amigo.geneontology.org/amigo/term/GO:0000079
anchored component of membrane	Gene Ontology	GO:0031225	8	208	0.928246	0.941507	Pbr004165.1|Pbr010660.1|Pbr016498.1|Pbr016347.1|Pbr039799.1|Pbr003148.1|Pbr011511.1|Pbr010663.1	http://amigo.geneontology.org/amigo/term/GO:0031225
hydrolase activity, acting on ester bonds	Gene Ontology	GO:0016788	3	99	0.93406	0.94684	Pbr019394.1|Pbr000559.1|Pbr019966.1	http://amigo.geneontology.org/amigo/term/GO:0016788
nutrient reservoir activity	Gene Ontology	GO:0045735	1	46	0.936152	0.947833	Pbr026512.1	http://amigo.geneontology.org/amigo/term/GO:0045735
serine-type carboxypeptidase activity	Gene Ontology	GO:0004185	1	46	0.936152	0.947833	Pbr021211.1	http://amigo.geneontology.org/amigo/term/GO:0004185
catalytic step 2 spliceosome	Gene Ontology	GO:0071013	1	49	0.946442	0.957683	Pbr032609.1	http://amigo.geneontology.org/amigo/term/GO:0071013
peptidyl-prolyl cis-trans isomerase activity	Gene Ontology	GO:0003755	1	53	0.957631	0.968429	Pbr023357.1	http://amigo.geneontology.org/amigo/term/GO:0003755
enzyme inhibitor activity	Gene Ontology	GO:0004857	1	54	0.960042	0.969717	Pbr015761.1	http://amigo.geneontology.org/amigo/term/GO:0004857
microtubule motor activity	Gene Ontology	GO:0003777	1	54	0.960042	0.969717	Pbr039935.1	http://amigo.geneontology.org/amigo/term/GO:0003777
microtubule-based movement	Gene Ontology	GO:0007018	1	56	0.964461	0.973026	Pbr039935.1	http://amigo.geneontology.org/amigo/term/GO:0007018
cytokinin-activated signaling pathway	Gene Ontology	GO:0009736	1	56	0.964461	0.973026	Pbr041738.1	http://amigo.geneontology.org/amigo/term/GO:0009736
multicellular organism development	Gene Ontology	GO:0007275	1	57	0.966483	0.97449	Pbr035807.1	http://amigo.geneontology.org/amigo/term/GO:0007275
beta-glucosidase activity	Gene Ontology	GO:0008422	1	58	0.968391	0.975836	Pbr018708.1	http://amigo.geneontology.org/amigo/term/GO:0008422
pollen tube growth	Gene Ontology	GO:0009860	3	117	0.969673	0.97655	Pbr017435.3|Pbr021380.1|Pbr004709.2	http://amigo.geneontology.org/amigo/term/GO:0009860
positive regulation of transcription by RNA polymerase II	Gene Ontology	GO:0045944	4	149	0.976815	0.983162	Pbr028662.1|Pbr038521.2|Pbr018802.1|Pbr017659.1	http://amigo.geneontology.org/amigo/term/GO:0045944
vesicle	Gene Ontology	GO:0031982	1	64	0.977762	0.983534	Pbr023296.1	http://amigo.geneontology.org/amigo/term/GO:0031982
DNA-binding transcription factor activity, RNA polymerase II-specific	Gene Ontology	GO:0000981	5	176	0.978727	0.983924	Pbr010904.1|Pbr038828.1|Pbr008748.1|Pbr018802.1|Pbr019804.1	http://amigo.geneontology.org/amigo/term/GO:0000981
extracellular space	Gene Ontology	GO:0005615	2	98	0.979887	0.984509	Pbr020033.1|Pbr029058.1	http://amigo.geneontology.org/amigo/term/GO:0005615
negative regulation of catalytic activity	Gene Ontology	GO:0043086	1	67	0.981347	0.985395	Pbr015761.1	http://amigo.geneontology.org/amigo/term/GO:0043086
transcription factor binding	Gene Ontology	GO:0008134	3	138	0.988257	0.99175	Pbr018802.1|Pbr006499.1|Pbr006434.1	http://amigo.geneontology.org/amigo/term/GO:0008134
protein dimerization activity	Gene Ontology	GO:0046983	10	312	0.989025	0.991936	Pbr023339.1|Pbr040929.1|Pbr025884.1|Pbr013212.1|Pbr027356.1|Pbr018802.1|Pbr016539.1|Pbr011669.1|Pbr019720.2|Pbr019649.1	http://amigo.geneontology.org/amigo/term/GO:0046983
RNA modification	Gene Ontology	GO:0009451	1	79	0.99077	0.993101	Pbr014343.1	http://amigo.geneontology.org/amigo/term/GO:0009451
microtubule binding	Gene Ontology	GO:0008017	2	117	0.992326	0.994076	Pbr013477.1|Pbr039935.1	http://amigo.geneontology.org/amigo/term/GO:0008017
cellular_component	Gene Ontology	GO:0005575	28	1183	1	1	Pbr003544.1|Pbr041077.3|Pbr039201.1|Pbr027821.1|Pbr002036.1|Pbr039186.1|Pbr002625.1|Pbr027544.4|Pbr016951.1|Pbr041455.1|Pbr036317.1|Pbr035163.1|Pbr027681.1|Pbr008793.1|Pbr034312.1|Pbr025114.1|Pbr017763.1|Pbr041093.1|Pbr004953.1|Pbr008798.1|Pbr030054.1|Pbr004697.2|Pbr009972.1|Pbr031529.1|Pbr026336.1|Pbr023939.1|Pbr030088.1|Pbr030886.1	http://amigo.geneontology.org/amigo/term/GO:0005575
biological_process	Gene Ontology	GO:0008150	239	5731	1	1	Pbr004033.1|Pbr026952.1|Pbr018191.1|Pbr000951.1|Pbr027005.2|Pbr030378.2|Pbr001692.2|Pbr031462.1|Pbr013213.1|Pbr002625.1|Pbr041829.1|Pbr031927.1|Pbr001882.1|Pbr037174.1|Pbr010154.1|Pbr028808.1|Pbr042667.1|Pbr000827.1|Pbr005728.1|Pbr040322.1|Pbr010153.1|Pbr038632.2|Pbr003582.1|Pbr011669.1|Pbr019885.1|Pbr034337.1|Pbr033666.1|Pbr000163.3|Pbr023930.1|Pbr000846.1|Pbr008408.1|Pbr039756.1|Pbr008421.1|Pbr…	http://amigo.geneontology.org/amigo/term/GO:0008150
molecular_function	Gene Ontology	GO:0003674	240	5879	1	1	Pbr035833.1|Pbr041077.3|Pbr026952.1|Pbr020879.2|Pbr018191.1|Pbr000043.1|Pbr009671.1|Pbr000951.1|Pbr016498.1|Pbr017069.1|Pbr013496.1|Pbr040551.1|Pbr025497.1|Pbr001692.2|Pbr031462.1|Pbr013213.1|Pbr002625.1|Pbr031927.1|Pbr010070.1|Pbr037174.1|Pbr010154.1|Pbr004636.1|Pbr028808.1|Pbr024943.2|Pbr000827.1|Pbr042671.1|Pbr004464.1|Pbr041981.1|Pbr010153.1|Pbr038632.2|Pbr003582.1|Pbr015001.1|Pbr003935.1|Pbr…	http://amigo.geneontology.org/amigo/term/GO:0003674
#Term	Database	ID	Input number	Background number	P-Value	Corrected P-Value	Input	Hyperlink
Metabolic pathways	KEGG PATHWAY	pxb01100	236	3230	1.69135e-07	1.07717e-05	Pbr009228.1|Pbr008534.1|Pbr019022.1|Pbr029288.1|Pbr016054.1|Pbr018708.1|Pbr040386.1|Pbr024290.1|Pbr032218.2|Pbr011170.1|Pbr028045.1|Pbr022812.1|Pbr021321.1|Pbr039861.2|Pbr003569.1|Pbr022534.1|Pbr030046.1|Pbr031777.3|Pbr032661.1|Pbr042101.1|Pbr036954.1|Pbr014169.1|Pbr018861.1|Pbr018638.1|Pbr017951.1|Pbr032647.1|Pbr028587.1|Pbr026333.1|Pbr021220.1|Pbr019936.1|Pbr005384.1|Pbr032638.1|Pbr030350.1|Pbr…	http://www.genome.jp/kegg-bin/show_pathway?pxb01100/pxb:103927335%09red/pxb:103961236%09red/pxb:103954143%09red/pxb:103947074%09red/pxb:103957838%09red/pxb:103964600%09red/pxb:103948885%09red/pxb:103951262%09red/pxb:103964366%09red/pxb:103951244%09red/pxb:103961176%09red/pxb:103956356%09red/pxb:103948019%09red/pxb:103933993%09red/pxb:103933611%09red/pxb:103948260%09red/pxb:103957327%09red/pxb:103…
Carbon metabolism	KEGG PATHWAY	pxb01200	46	363	1.85718e-07	1.07717e-05	Pbr036711.1|Pbr009228.1|Pbr022552.1|Pbr024640.1|Pbr022705.1|Pbr025247.1|Pbr007800.1|Pbr011170.1|Pbr039996.1|Pbr022812.1|Pbr001375.1|Pbr029389.1|Pbr040794.1|Pbr039602.1|Pbr022506.1|Pbr011171.1|Pbr027524.1|Pbr016054.1|Pbr037840.1|Pbr014305.1|Pbr005384.1|Pbr032451.1|Pbr024269.1|Pbr040695.1|Pbr027407.1|Pbr027531.1|Pbr041170.1|Pbr001483.1|Pbr006726.1|Pbr016817.1|Pbr009132.1|Pbr030133.1|Pbr025112.1|Pbr…	http://www.genome.jp/kegg-bin/show_pathway?pxb01200/pxb:103952775%09red/pxb:103930865%09red/pxb:103946631%09red/pxb:103962217%09red/pxb:103959041%09red/pxb:103947548%09red/pxb:103956356%09red/pxb:103948019%09red/pxb:103956512%09red/pxb:103951525%09red/pxb:103958520%09red/pxb:103931218%09red/pxb:103938349%09red/pxb:103932854%09red/pxb:103950394%09red/pxb:103958482%09red/pxb:103957376%09red/pxb:103…
Biosynthesis of secondary metabolites	KEGG PATHWAY	pxb01110	124	1630	3.36807e-05	0.00130232	Pbr009228.1|Pbr019022.1|Pbr016054.1|Pbr032218.2|Pbr022812.1|Pbr039861.2|Pbr003569.1|Pbr022534.1|Pbr032661.1|Pbr019936.1|Pbr010709.1|Pbr032638.1|Pbr030350.1|Pbr024269.1|Pbr026912.1|Pbr002105.1|Pbr041170.1|Pbr006726.1|Pbr025112.1|Pbr035003.1|Pbr021340.1|Pbr034039.1|Pbr035883.1|Pbr039602.1|Pbr021768.2|Pbr012094.1|Pbr023808.1|Pbr000789.1|Pbr025247.1|Pbr017257.2|Pbr009073.1|Pbr018900.1|Pbr036246.1|Pbr…	http://www.genome.jp/kegg-bin/show_pathway?pxb01110/pxb:103927335%09red/pxb:103961236%09red/pxb:103947074%09red/pxb:103957838%09red/pxb:103964600%09red/pxb:103948885%09red/pxb:103949386%09red/pxb:103961176%09red/pxb:103956356%09red/pxb:103948019%09red/pxb:103933993%09red/pxb:103949661%09red/pxb:103957327%09red/pxb:103937550%09red/pxb:103931218%09red/pxb:103928969%09red/pxb:103927981%09red/pxb:103…
Amino sugar and nucleotide sugar metabolism	KEGG PATHWAY	pxb00520	23	189	0.000337872	0.00827826	Pbr012094.1|Pbr007059.1|Pbr018708.1|Pbr042753.1|Pbr009765.1|Pbr009764.1|Pbr009768.1|Pbr007177.1|Pbr028587.1|Pbr009268.1|Pbr012543.1|Pbr014516.1|Pbr011400.1|Pbr013317.1|Pbr007327.1|Pbr040695.1|Pbr009781.1|Pbr029104.2|Pbr009782.1|Pbr007061.1|Pbr028217.1|Pbr034281.1|Pbr009785.1	http://www.genome.jp/kegg-bin/show_pathway?pxb00520/pxb:103930811%09red/pxb:103957750%09red/pxb:103955951%09red/pxb:103957725%09red/pxb:103945175%09red/pxb:103947741%09red/pxb:103957512%09red/pxb:103964366%09red/pxb:103930040%09red/pxb:103930319%09red/pxb:103942926%09red/pxb:103957710%09red/pxb:103959762%09red/pxb:103952180%09red/pxb:103962764%09red/pxb:103949120%09red/pxb:103930375%09red/pxb:103…
Biosynthesis of amino acids	KEGG PATHWAY	pxb01230	35	348	0.000356821	0.00827826	Pbr036711.1|Pbr019022.1|Pbr014169.1|Pbr016054.1|Pbr021266.1|Pbr040957.1|Pbr022812.1|Pbr010075.1|Pbr029877.1|Pbr022534.1|Pbr009228.1|Pbr035890.1|Pbr037840.1|Pbr032451.1|Pbr040447.1|Pbr041170.1|Pbr029791.1|Pbr016817.1|Pbr009132.1|Pbr037530.1|Pbr030133.1|Pbr025112.1|Pbr010073.1|Pbr024600.1|Pbr033899.1|Pbr020951.1|Pbr009073.1|Pbr041502.1|Pbr031495.1|Pbr007280.1|Pbr024431.1|Pbr011006.1|Pbr017768.1|Pbr…	http://www.genome.jp/kegg-bin/show_pathway?pxb01230/pxb:103927335%09red/pxb:103938972%09red/pxb:103962217%09red/pxb:103959041%09red/pxb:103944315%09red/pxb:103948019%09red/pxb:103956512%09red/pxb:103967060%09red/pxb:103965981%09red/pxb:103957327%09red/pxb:103931218%09red/pxb:103965745%09red/pxb:103943780%09red/pxb:103929466%09red/pxb:103948885%09red/pxb:103950394%09red/pxb:103958482%09red/pxb:103…
Pentose phosphate pathway	KEGG PATHWAY	pxb00030	11	74	0.00297004	0.0574208	Pbr012094.1|Pbr024640.1|Pbr040695.1|Pbr007280.1|Pbr006726.1|Pbr039996.1|Pbr030133.1|Pbr037840.1|Pbr031946.1|Pbr035637.1|Pbr032451.1	http://www.genome.jp/kegg-bin/show_pathway?pxb00030/pxb:103935104%09red/pxb:103951525%09red/pxb:103931218%09red/pxb:103955874%09red/pxb:103927289%09red/pxb:103962764%09red/pxb:103933051%09red/pxb:103931387%09red/pxb:103948223%09red/pxb:103943049%09red/pxb:103950394%09red
MAPK signaling pathway - plant	KEGG PATHWAY	pxb04016	21	209	0.00497176	0.0656962	Pbr024739.1|Pbr024102.1|Pbr037815.1|Pbr023072.1|Pbr040624.1|Pbr015921.1|Pbr002230.1|Pbr040918.1|Pbr008539.1|Pbr038805.1|Pbr034516.1|Pbr030542.1|Pbr007928.1|Pbr006978.1|Pbr032688.1|Pbr004323.1|Pbr027203.1|Pbr031383.1|Pbr025354.1|Pbr019916.1|Pbr041497.1	http://www.genome.jp/kegg-bin/show_pathway?pxb04016/pxb:103962181%09red/pxb:103934339%09red/pxb:103956986%09red/pxb:103952837%09red/pxb:103951896%09red/pxb:103950535%09red/pxb:103956304%09red/pxb:103946150%09red/pxb:103931812%09red/pxb:103933174%09red/pxb:103953377%09red/pxb:103946043%09red/pxb:103967492%09red/pxb:103962071%09red/pxb:103954372%09red/pxb:103932441%09red/pxb:103942054%09red/pxb:103…
Glycine, serine and threonine metabolism	KEGG PATHWAY	pxb00260	12	92	0.00509712	0.0656962	Pbr014600.1|Pbr009073.1|Pbr026912.1|Pbr041502.1|Pbr027407.1|Pbr016054.1|Pbr020924.1|Pbr011138.1|Pbr039861.2|Pbr025112.1|Pbr029389.1|Pbr023079.1	http://www.genome.jp/kegg-bin/show_pathway?pxb00260/pxb:103930865%09red/pxb:103957327%09red/pxb:103937550%09red/pxb:103959041%09red/pxb:103928969%09red/pxb:103946631%09red/pxb:103965719%09red/pxb:103962217%09red/pxb:103951904%09red/pxb:103967442%09red/pxb:103961176%09red/pxb:103956512%09red
Glyoxylate and dicarboxylate metabolism	KEGG PATHWAY	pxb00630	12	92	0.00509712	0.0656962	Pbr039602.1|Pbr029389.1|Pbr024269.1|Pbr025247.1|Pbr027517.1|Pbr027407.1|Pbr027531.1|Pbr001483.1|Pbr029791.1|Pbr020924.1|Pbr027524.1|Pbr023079.1	http://www.genome.jp/kegg-bin/show_pathway?pxb00630/pxb:103930865%09red/pxb:103945960%09red/pxb:103964654%09red/pxb:103965719%09red/pxb:103939610%09red/pxb:103931159%09red/pxb:103946631%09red/pxb:103967442%09red/pxb:103929269%09red/pxb:103951291%09red
Alanine, aspartate and glutamate metabolism	KEGG PATHWAY	pxb00250	10	74	0.00814047	0.0911355	Pbr014600.1|Pbr004709.2|Pbr026912.1|Pbr009228.1|Pbr017951.1|Pbr029791.1|Pbr022812.1|Pbr004577.2|Pbr001375.1|Pbr029389.1	http://www.genome.jp/kegg-bin/show_pathway?pxb00250/pxb:103954624%09red/pxb:103941119%09red/pxb:103963954%09red/pxb:103952775%09red/pxb:103967404%09red/pxb:103928969%09red/pxb:103931159%09red/pxb:103930865%09red/pxb:103957474%09red/pxb:103961176%09red
Protein processing in endoplasmic reticulum	KEGG PATHWAY	pxb04141	28	323	0.00864216	0.0911355	Pbr009194.1|Pbr032635.1|Pbr019134.1|Pbr021532.1|Pbr021557.1|Pbr032353.1|Pbr003073.1|Pbr031427.1|Pbr008331.1|Pbr015544.2|Pbr038648.1|Pbr037174.1|Pbr016094.1|Pbr029127.1|Pbr022098.1|Pbr031828.1|Pbr021565.1|Pbr012189.1|Pbr002468.1|Pbr032364.1|Pbr034739.1|Pbr012861.1|Pbr031438.1|Pbr042843.1|Pbr038661.1|Pbr001194.1|Pbr007374.1|Pbr040332.2	http://www.genome.jp/kegg-bin/show_pathway?pxb04141/pxb:103943923%09red/pxb:103943144%09red/pxb:103934722%09red/pxb:103944828%09red/pxb:103950778%09red/pxb:103949161%09red/pxb:103948137%09red/pxb:103937860%09red/pxb:103944055%09red/pxb:103960249%09red/pxb:103936092%09red/pxb:103948411%09red/pxb:103956001%09red/pxb:103966164%09red/pxb:103966169%09red/pxb:103953853%09red/pxb:103966693%09red/pxb:103…
Glycolysis / Gluconeogenesis	KEGG PATHWAY	pxb00010	17	171	0.0117381	0.113468	Pbr012094.1|Pbr036711.1|Pbr009561.1|Pbr016054.1|Pbr041170.1|Pbr040695.1|Pbr007800.1|Pbr035883.1|Pbr006047.1|Pbr016817.1|Pbr011006.1|Pbr021220.1|Pbr011138.1|Pbr013637.1|Pbr025112.1|Pbr031946.1|Pbr032451.1	http://www.genome.jp/kegg-bin/show_pathway?pxb00010/pxb:103943477%09red/pxb:103948223%09red/pxb:103962764%09red/pxb:103966275%09red/pxb:103959041%09red/pxb:103944315%09red/pxb:103929767%09red/pxb:103933051%09red/pxb:103962217%09red/pxb:103938349%09red/pxb:103941717%09red/pxb:103937111%09red/pxb:103949386%09red/pxb:103958482%09red/pxb:103943049%09red/pxb:103956356%09red/pxb:103956512%09red
Peroxisome	KEGG PATHWAY	pxb04146	14	132	0.0131	0.116892	Pbr039602.1|Pbr022552.1|Pbr022506.1|Pbr003609.1|Pbr025247.1|Pbr027531.1|Pbr001483.1|Pbr024431.1|Pbr032991.1|Pbr036321.1|Pbr027524.1|Pbr027517.1|Pbr026947.1|Pbr029389.1	http://www.genome.jp/kegg-bin/show_pathway?pxb04146/pxb:103929034%09red/pxb:103935502%09red/pxb:103945960%09red/pxb:103967012%09red/pxb:103960456%09red/pxb:103939610%09red/pxb:103930865%09red/pxb:103954143%09red/pxb:103945444%09red/pxb:103929269%09red/pxb:103926949%09red/pxb:103951291%09red
Ribosome	KEGG PATHWAY	pxb03010	36	469	0.0174083	0.14424	Pbr023790.1|Pbr029064.1|Pbr037331.1|Pbr007635.1|Pbr029173.1|Pbr016028.1|Pbr042889.1|Pbr038833.1|Pbr008288.1|Pbr002608.1|Pbr022871.1|Pbr014927.1|Pbr009496.1|Pbr039814.1|Pbr009470.1|Pbr003479.1|Pbr014991.1|Pbr016015.1|Pbr009239.1|Pbr012947.1|Pbr029177.1|Pbr015284.2|Pbr026323.1|Pbr005301.1|Pbr034202.2|Pbr029497.2|Pbr014575.1|Pbr025787.1|Pbr023941.1|Pbr029544.1|Pbr008345.1|Pbr031819.1|Pbr006940.1|Pbr…	http://www.genome.jp/kegg-bin/show_pathway?pxb03010/pxb:103954207%09red/pxb:103934283%09red/pxb:103936482%09red/pxb:103930993%09red/pxb:103951223%09red/pxb:103961560%09red/pxb:103927101%09red/pxb:103932605%09red/pxb:103956461%09red/pxb:103950170%09red/pxb:103930485%09red/pxb:103957485%09red/pxb:103941453%09red/pxb:103938524%09red/pxb:103955906%09red/pxb:103945833%09red/pxb:103931086%09red/pxb:103…
Phosphonate and phosphinate metabolism	KEGG PATHWAY	pxb00440	3	11	0.0287707	0.208541	Pbr021470.1|Pbr000789.1|Pbr031599.1	http://www.genome.jp/kegg-bin/show_pathway?pxb00440/pxb:103945182%09red/pxb:103932420%09red/pxb:103965009%09red
Biotin metabolism	KEGG PATHWAY	pxb00780	5	31	0.0303676	0.208541	Pbr005203.1|Pbr003293.1|Pbr002748.1|Pbr039566.1|Pbr037409.1	http://www.genome.jp/kegg-bin/show_pathway?pxb00780/pxb:103951262%09red/pxb:103955020%09red/pxb:103950242%09red/pxb:103953635%09red/pxb:103953997%09red
Carbon fixation in photosynthetic organisms	KEGG PATHWAY	pxb00710	10	94	0.0321835	0.208541	Pbr040794.1|Pbr024269.1|Pbr009228.1|Pbr041170.1|Pbr011170.1|Pbr011006.1|Pbr022812.1|Pbr030133.1|Pbr007280.1|Pbr011171.1	http://www.genome.jp/kegg-bin/show_pathway?pxb00710/pxb:103932122%09red/pxb:103958520%09red/pxb:103964654%09red/pxb:103951716%09red/pxb:103931218%09red/pxb:103967404%09red/pxb:103957474%09red/pxb:103931387%09red/pxb:103938349%09red/pxb:103958482%09red
Terpenoid backbone biosynthesis	KEGG PATHWAY	pxb00900	8	68	0.0329894	0.208541	Pbr017948.1|Pbr032661.1|Pbr024395.1|Pbr005124.1|Pbr034045.1|Pbr022864.1|Pbr030460.1|Pbr032638.1	http://www.genome.jp/kegg-bin/show_pathway?pxb00900/pxb:103941340%09red/pxb:103963949%09red/pxb:103948552%09red/pxb:103931676%09red/pxb:103967631%09red/pxb:103934000%09red
Protein export	KEGG PATHWAY	pxb03060	8	70	0.037694	0.208541	Pbr016094.1|Pbr021532.1|Pbr021557.1|Pbr037751.1|Pbr036224.1|Pbr020834.1|Pbr025300.1|Pbr016963.1	http://www.genome.jp/kegg-bin/show_pathway?pxb03060/pxb:103962974%09red/pxb:103966164%09red/pxb:103946008%09red/pxb:103949856%09red/pxb:103950304%09red/pxb:103944055%09red/pxb:103944943%09red
Phenylalanine, tyrosine and tryptophan biosynthesis	KEGG PATHWAY	pxb00400	8	71	0.0402067	0.208541	Pbr019022.1|Pbr014169.1|Pbr009073.1|Pbr009228.1|Pbr040957.1|Pbr022812.1|Pbr037530.1|Pbr010075.1	http://www.genome.jp/kegg-bin/show_pathway?pxb00400/pxb:103957926%09red/pxb:103957327%09red/pxb:103936340%09red/pxb:103967404%09red/pxb:103943780%09red/pxb:103957474%09red/pxb:103938299%09red/pxb:103938972%09red
Tropane, piperidine and pyridine alkaloid biosynthesis	KEGG PATHWAY	pxb00960	5	34	0.0411489	0.208541	Pbr039861.2|Pbr009228.1|Pbr018957.1|Pbr035874.1|Pbr022812.1	http://www.genome.jp/kegg-bin/show_pathway?pxb00960/pxb:103937550%09red/pxb:103967404%09red/pxb:103949376%09red/pxb:103957474%09red/pxb:103954262%09red
Vitamin B6 metabolism	KEGG PATHWAY	pxb00750	4	23	0.0415029	0.208541	Pbr012454.1|Pbr021643.1|Pbr018378.1|Pbr041502.1	http://www.genome.jp/kegg-bin/show_pathway?pxb00750/pxb:103966330%09red/pxb:103951904%09red/pxb:103964233%09red/pxb:103937773%09red
Arginine biosynthesis	KEGG PATHWAY	pxb00220	6	47	0.0449684	0.208541	Pbr020951.1|Pbr009228.1|Pbr021266.1|Pbr029791.1|Pbr022812.1|Pbr001375.1	http://www.genome.jp/kegg-bin/show_pathway?pxb00220/pxb:103967404%09red/pxb:103965981%09red/pxb:103952775%09red/pxb:103965745%09red/pxb:103931159%09red/pxb:103957474%09red
Phagosome	KEGG PATHWAY	pxb04145	12	129	0.0457452	0.208541	Pbr031988.1|Pbr035936.1|Pbr016094.1|Pbr031438.1|Pbr038661.1|Pbr038648.1|Pbr028019.1|Pbr023296.1|Pbr031427.1|Pbr030861.1|Pbr023174.1|Pbr016911.1	http://www.genome.jp/kegg-bin/show_pathway?pxb04145/pxb:103931939%09red/pxb:103944403%09red/pxb:103948260%09red/pxb:103967672%09red/pxb:103929828%09red/pxb:103949433%09red/pxb:103950778%09red/pxb:103967770%09red/pxb:103951844%09red/pxb:103944055%09red
Isoquinoline alkaloid biosynthesis	KEGG PATHWAY	pxb00950	4	24	0.0465996	0.208541	Pbr039861.2|Pbr000322.1|Pbr022812.1|Pbr009228.1	http://www.genome.jp/kegg-bin/show_pathway?pxb00950/pxb:103937550%09red/pxb:103957474%09red/pxb:103967404%09red/pxb:103927322%09red
Proteasome	KEGG PATHWAY	pxb03050	9	87	0.046742	0.208541	Pbr029921.1|Pbr035910.1|Pbr027192.1|Pbr029026.1|Pbr023147.1|Pbr011340.1|Pbr012351.1|Pbr020379.1|Pbr022624.2	http://www.genome.jp/kegg-bin/show_pathway?pxb03050/pxb:103959576%09red/pxb:103947206%09red/pxb:103942449%09red/pxb:103937136%09red/pxb:103930640%09red/pxb:103949404%09red/pxb:103965298%09red/pxb:103967601%09red/pxb:103967334%09red
Plant-pathogen interaction	KEGG PATHWAY	pxb04626	21	272	0.0553127	0.215595	Pbr021537.1|Pbr042801.1|Pbr000435.1|Pbr015347.1|Pbr035018.1|Pbr002059.1|Pbr013606.1|Pbr011500.1|Pbr037815.1|Pbr002230.1|Pbr026788.1|Pbr005151.1|Pbr038805.1|Pbr034516.1|Pbr024102.1|Pbr006978.1|Pbr024078.1|Pbr013608.1|Pbr001322.2|Pbr008539.1|Pbr021565.1	http://www.genome.jp/kegg-bin/show_pathway?pxb04626/pxb:103934339%09red/pxb:103927688%09red/pxb:103937839%09red/pxb:103934707%09red/pxb:103926812%09red/pxb:103943447%09red/pxb:103956986%09red/pxb:103950535%09red/pxb:103955076%09red/pxb:103953213%09red/pxb:103962021%09red/pxb:103952722%09red/pxb:103953377%09red/pxb:103966169%09red/pxb:103930852%09red/pxb:108865341%09red/pxb:103942054%09red/pxb:103…
Fatty acid degradation	KEGG PATHWAY	pxb00071	7	a	0.0560436	0.215595	Pbr022552.1|Pbr022506.1|Pbr003609.1|Pbr032991.1|Pbr021220.1|Pbr042588.1|Pbr028209.1	http://www.genome.jp/kegg-bin/show_pathway?pxb00071/pxb:103954143%09red/pxb:103967012%09red/pxb:103966275%09red/pxb:103945444%09red/pxb:103930030%09red/pxb:103960456%09red/pxb:103939123%09red
Valine, leucine and isoleucine degradation	KEGG PATHWAY	pxb00280	7	63	0.0560436	0.215595	Pbr014600.1|Pbr026912.1|Pbr032991.1|Pbr029877.1|Pbr019162.1|Pbr036321.1|Pbr005384.1	http://www.genome.jp/kegg-bin/show_pathway?pxb00280/pxb:103935502%09red/pxb:103944850%09red/pxb:103928969%09red/pxb:103955126%09red/pxb:103960456%09red/pxb:103934193%09red/pxb:103961176%09red
Fructose and mannose metabolism	KEGG PATHWAY	pxb00051	10	105	0.0572149	0.215595	Pbr033748.1|Pbr011400.1|Pbr013317.1|Pbr041170.1|Pbr032647.1|Pbr011621.1|Pbr011006.1|Pbr031946.1|Pbr032650.1|Pbr032451.1	http://www.genome.jp/kegg-bin/show_pathway?pxb00051/pxb:103942926%09red/pxb:103947741%09red/pxb:103931246%09red/pxb:103948542%09red/pxb:103933051%09red/pxb:103938349%09red/pxb:103958995%09red/pxb:103948223%09red/pxb:103958482%09red
Citrate cycle (TCA cycle)	KEGG PATHWAY	pxb00020	8	77	0.0576159	0.215595	Pbr017348.1|Pbr015663.1|Pbr024269.1|Pbr022705.1|Pbr007800.1|Pbr024431.1|Pbr029060.1|Pbr014305.1	http://www.genome.jp/kegg-bin/show_pathway?pxb00020/pxb:103961236%09red/pxb:103964654%09red/pxb:103947548%09red/pxb:103967193%09red/pxb:103930021%09red/pxb:103960821%09red/pxb:103926949%09red/pxb:103956356%09red
2-Oxocarboxylic acid metabolism	KEGG PATHWAY	pxb01210	8	83	0.0791676	0.286983	Pbr020951.1|Pbr009228.1|Pbr029877.1|Pbr024431.1|Pbr022812.1|Pbr021266.1|Pbr024600.1|Pbr010073.1	http://www.genome.jp/kegg-bin/show_pathway?pxb01210/pxb:103927335%09red/pxb:103967404%09red/pxb:103965981%09red/pxb:103957925%09red/pxb:103965745%09red/pxb:103957474%09red/pxb:103934193%09red/pxb:103926949%09red
Folate biosynthesis	KEGG PATHWAY	pxb00790	4	30	0.0840159	0.289713	Pbr021321.1|Pbr038269.1|Pbr041077.3|Pbr019218.1	http://www.genome.jp/kegg-bin/show_pathway?pxb00790/pxb:103951244%09red/pxb:103964869%09red/pxb:103932682%09red/pxb:103952011%09red
Glutathione metabolism	KEGG PATHWAY	pxb00480	11	129	0.0849159	0.289713	Pbr024640.1|Pbr025238.1|Pbr034239.4|Pbr006726.1|Pbr024431.1|Pbr012602.1|Pbr020346.1|Pbr035637.1|Pbr038887.1|Pbr035688.1|Pbr030956.1	http://www.genome.jp/kegg-bin/show_pathway?pxb00480/pxb:103935104%09red/pxb:103927795%09red/pxb:103945949%09red/pxb:103955874%09red/pxb:103927289%09red/pxb:103939320%09red/pxb:103963516%09red/pxb:103950607%09red/pxb:103959890%09red/pxb:103926949%09red/pxb:103949068%09red
Autophagy - other	KEGG PATHWAY	pxb04136	6	58	0.0941484	0.304539	Pbr040103.1|Pbr018548.1|Pbr038544.1|Pbr009751.1|Pbr015955.1|Pbr036974.2	http://www.genome.jp/kegg-bin/show_pathway?pxb04136/pxb:103950083%09red/pxb:103957694%09red/pxb:103937688%09red/pxb:103962166%09red/pxb:103944676%09red/pxb:103936882%09red
Fatty acid metabolism	KEGG PATHWAY	pxb01212	9	102	0.0965511	0.304539	Pbr005203.1|Pbr019162.1|Pbr022552.1|Pbr022506.1|Pbr003609.1|Pbr032991.1|Pbr003293.1|Pbr039566.1|Pbr037409.1	http://www.genome.jp/kegg-bin/show_pathway?pxb01212/pxb:103954143%09red/pxb:103953997%09red/pxb:103967012%09red/pxb:103944850%09red/pxb:103960456%09red/pxb:103950242%09red/pxb:103955020%09red/pxb:103945444%09red/pxb:103951262%09red
Endocytosis	KEGG PATHWAY	pxb04144	18	244	0.0971374	0.304539	Pbr033998.1|Pbr000287.1|Pbr004792.1|Pbr032364.1|Pbr021760.1|Pbr007374.1|Pbr029539.1|Pbr015362.1|Pbr002105.1|Pbr012224.1|Pbr003834.1|Pbr020936.1|Pbr030143.1|Pbr021768.2|Pbr041833.1|Pbr031113.1|Pbr023799.1|Pbr032868.1	http://www.genome.jp/kegg-bin/show_pathway?pxb04144/pxb:103954255%09red/pxb:103938735%09red/pxb:103933447%09red/pxb:103954740%09red/pxb:103931336%09red/pxb:103931081%09red/pxb:103956001%09red/pxb:103932063%09red/pxb:103939953%09red/pxb:103965739%09red/pxb:103961671%09red/pxb:103948962%09red/pxb:103948411%09red/pxb:103943183%09red/pxb:103945842%09red/pxb:103965270%09red/pxb:103966461%09red
Phenylalanine metabolism	KEGG PATHWAY	pxb00360	5	47	0.111396	0.33122	Pbr038292.1|Pbr021619.1|Pbr009228.1|Pbr022812.1|Pbr039861.2	http://www.genome.jp/kegg-bin/show_pathway?pxb00360/pxb:103937550%09red/pxb:103957474%09red/pxb:103932854%09red/pxb:103967404%09red/pxb:103966256%09red
Biosynthesis of secondary metabolites - unclassified	KEGG PATHWAY	pxb00999	3	21	0.111686	0.33122	Pbr034039.1|Pbr013138.1|Pbr030350.1	http://www.genome.jp/kegg-bin/show_pathway?pxb00999/pxb:103947702%09red/pxb:103945999%09red/pxb:103933993%09red
Ether lipid metabolism	KEGG PATHWAY	pxb00565	5	48	0.118316	0.33122	Pbr000789.1|Pbr021760.1|Pbr018803.2|Pbr002105.1|Pbr021768.2	http://www.genome.jp/kegg-bin/show_pathway?pxb00565/pxb:103965009%09red/pxb:103939953%09red/pxb:103964660%09red/pxb:103966461%09red
Tyrosine metabolism	KEGG PATHWAY	pxb00350	5	48	0.118316	0.33122	Pbr039861.2|Pbr009228.1|Pbr000322.1|Pbr021220.1|Pbr022812.1	http://www.genome.jp/kegg-bin/show_pathway?pxb00350/pxb:103937550%09red/pxb:103957474%09red/pxb:103966275%09red/pxb:103967404%09red/pxb:103927322%09red
alpha-Linolenic acid metabolism	KEGG PATHWAY	pxb00592	8	93	0.124374	0.33122	Pbr004466.1|Pbr030638.1|Pbr022552.1|Pbr022506.1|Pbr032991.1|Pbr021220.1|Pbr000814.1|Pbr002175.1	http://www.genome.jp/kegg-bin/show_pathway?pxb00592/pxb:103967012%09red/pxb:103940995%09red/pxb:103966275%09red/pxb:103960456%09red/pxb:103952514%09red/pxb:103945444%09red/pxb:103947801%09red/pxb:103940011%09red
Nitrogen metabolism	KEGG PATHWAY	pxb00910	5	49	0.125433	0.33122	Pbr020781.1|Pbr008534.1|Pbr001375.1|Pbr040385.1|Pbr029791.1	http://www.genome.jp/kegg-bin/show_pathway?pxb00910/pxb:103952775%09red/pxb:103937987%09red/pxb:103965713%09red/pxb:103956979%09red/pxb:103931159%09red
Purine metabolism	KEGG PATHWAY	pxb00230	11	140	0.125635	0.33122	Pbr012094.1|Pbr036711.1|Pbr025370.1|Pbr033375.1|Pbr021978.1|Pbr027203.1|Pbr013637.1|Pbr018861.1|Pbr018900.1|Pbr017152.1|Pbr035003.1	http://www.genome.jp/kegg-bin/show_pathway?pxb00230/pxb:103963090%09red/pxb:103933611%09red/pxb:103943049%09red/pxb:103929117%09red/pxb:103964600%09red/pxb:103929767%09red/pxb:103943477%09red/pxb:103963119%09red/pxb:103934674%09red/pxb:103964771%09red/pxb:103945278%09red
Ribosome biogenesis in eukaryotes	KEGG PATHWAY	pxb03008	10	130	0.152415	0.392892	Pbr001824.1|Pbr004468.1|Pbr030726.1|Pbr022198.1|Pbr018900.1|Pbr030455.1|Pbr017152.1|Pbr021425.1|Pbr004418.1|Pbr035009.1	http://www.genome.jp/kegg-bin/show_pathway?pxb03008/pxb:103931787%09red/pxb:103940991%09red/pxb:103945141%09red/pxb:103966793%09red/pxb:103964600%09red/pxb:103934694%09red/pxb:103939803%09red/pxb:103931671%09red/pxb:103954459%09red/pxb:103963119%09red
Fatty acid biosynthesis	KEGG PATHWAY	pxb00061	6	70	0.170471	0.426205	Pbr005203.1|Pbr019162.1|Pbr003609.1|Pbr003293.1|Pbr039566.1|Pbr037409.1	http://www.genome.jp/kegg-bin/show_pathway?pxb00061/pxb:103954143%09red/pxb:103953997%09red/pxb:103950242%09red/pxb:103951262%09red/pxb:103944850%09red/pxb:103955020%09red
Glycerophospholipid metabolism	KEGG PATHWAY	pxb00564	12	167	0.172687	0.426205	Pbr021470.1|Pbr028762.3|Pbr018022.1|Pbr000789.1|Pbr031874.3|Pbr021760.1|Pbr018803.2|Pbr002105.1|Pbr032218.2|Pbr031599.1|Pbr021768.2|Pbr010709.1	http://www.genome.jp/kegg-bin/show_pathway?pxb00564/pxb:103958391%09red/pxb:103948298%09red/pxb:103932420%09red/pxb:103947074%09red/pxb:103964660%09red/pxb:103945182%09red/pxb:103965009%09red/pxb:103939953%09red/pxb:103932972%09red/pxb:103944468%09red/pxb:103966461%09red
ABC transporters	KEGG PATHWAY	pxb02010	4	41	0.179125	0.429798	Pbr033477.1|Pbr005815.1|Pbr034537.1|Pbr032326.1	http://www.genome.jp/kegg-bin/show_pathway?pxb02010/pxb:103965670%09red/pxb:103948458%09red/pxb:103927625%09red/pxb:103933553%09red
Butanoate metabolism	KEGG PATHWAY	pxb00650	3	27	0.181552	0.429798	Pbr038292.1|Pbr036321.1|Pbr004709.2	http://www.genome.jp/kegg-bin/show_pathway?pxb00650/pxb:103932854%09red/pxb:103935502%09red/pxb:103941119%09red
Plant hormone signal transduction	KEGG PATHWAY	pxb04075	25	396	0.192341	0.443367	Pbr007550.1|Pbr023072.1|Pbr037712.1|Pbr021406.1|Pbr035088.1|Pbr030542.1|Pbr024102.1|Pbr003675.1|Pbr012348.1|Pbr040624.1|Pbr041738.1|Pbr002447.1|Pbr027725.1|Pbr030587.1|Pbr018494.1|Pbr015921.1|Pbr034516.1|Pbr004323.1|Pbr024739.1|Pbr040357.1|Pbr004646.1|Pbr000513.1|Pbr025354.1|Pbr031493.1|Pbr041497.1	http://www.genome.jp/kegg-bin/show_pathway?pxb04075/pxb:103942180%09red/pxb:103942990%09red/pxb:103926835%09red/pxb:103954372%09red/pxb:103948016%09red/pxb:103967492%09red/pxb:103964554%09red/pxb:103962181%09red/pxb:103959573%09red/pxb:103951896%09red/pxb:103941083%09red/pxb:103929678%09red/pxb:103938037%09red/pxb:103934339%09red/pxb:103952145%09red/pxb:103946150%09red/pxb:103940602%09red/pxb:103…
Cysteine and methionine metabolism	KEGG PATHWAY	pxb00270	11	155	0.195471	0.443367	Pbr022774.1|Pbr014600.1|Pbr024269.1|Pbr026912.1|Pbr035142.1|Pbr031495.1|Pbr029877.1|Pbr022812.1|Pbr032688.1|Pbr009228.1|Pbr009132.1	http://www.genome.jp/kegg-bin/show_pathway?pxb00270/pxb:103964654%09red/pxb:103957376%09red/pxb:103967404%09red/pxb:103928969%09red/pxb:103933174%09red/pxb:103957474%09red/pxb:103967295%09red/pxb:103934193%09red/pxb:103961176%09red/pxb:103949316%09red/pxb:103948019%09red
Thiamine metabolism	KEGG PATHWAY	pxb00730	4	43	0.199267	0.443367	Pbr034097.1|Pbr034073.1|Pbr033682.1|Pbr022881.1	http://www.genome.jp/kegg-bin/show_pathway?pxb00730/pxb:103945735%09red/pxb:103967326%09red/pxb:103934150%09red
Pyruvate metabolism	KEGG PATHWAY	pxb00620	9	123	0.202573	0.443367	Pbr036711.1|Pbr040794.1|Pbr024269.1|Pbr022705.1|Pbr007800.1|Pbr010073.1|Pbr011170.1|Pbr013637.1|Pbr011171.1	http://www.genome.jp/kegg-bin/show_pathway?pxb00620/pxb:103932122%09red/pxb:103957925%09red/pxb:103958520%09red/pxb:103964654%09red/pxb:103951716%09red/pxb:103967193%09red/pxb:103929767%09red/pxb:103956356%09red/pxb:103943477%09red
Nicotinate and nicotinamide metabolism	KEGG PATHWAY	pxb00760	3	29	0.206978	0.444619	Pbr021380.1|Pbr017792.1|Pbr017951.1	http://www.genome.jp/kegg-bin/show_pathway?pxb00760/pxb:103945103%09red/pxb:103963634%09red/pxb:103963954%09red
Valine, leucine and isoleucine biosynthesis	KEGG PATHWAY	pxb00290	3	30	0.219977	0.463951	Pbr010073.1|Pbr024600.1|Pbr029877.1	http://www.genome.jp/kegg-bin/show_pathway?pxb00290/pxb:103927335%09red/pxb:103934193%09red/pxb:103957925%09red
Ubiquitin mediated proteolysis	KEGG PATHWAY	pxb04120	12	178	0.226788	0.466269	Pbr035807.1|Pbr039103.1|Pbr034051.1|Pbr022991.1|Pbr010049.3|Pbr032353.1|Pbr019673.1|Pbr029889.2|Pbr039346.1|Pbr020703.1|Pbr005004.1|Pbr029886.1	http://www.genome.jp/kegg-bin/show_pathway?pxb04120/pxb:103931265%09red/pxb:103957073%09red/pxb:103957904%09red/pxb:103931263%09red/pxb:103965624%09red/pxb:103951113%09red/pxb:103945588%09red/pxb:103934006%09red/pxb:103948405%09red/pxb:103941277%09red/pxb:103950834%09red/pxb:103958772%09red
Sphingolipid metabolism	KEGG PATHWAY	pxb00600	3	31	0.233134	0.466269	Pbr031980.1|Pbr035641.3|Pbr001352.2	http://www.genome.jp/kegg-bin/show_pathway?pxb00600/pxb:103952751%09red/pxb:103935108%09red/pxb:103948253%09red
Biosynthesis of unsaturated fatty acids	KEGG PATHWAY	pxb01040	3	31	0.233134	0.466269	Pbr022552.1|Pbr032991.1|Pbr022506.1	http://www.genome.jp/kegg-bin/show_pathway?pxb01040/pxb:103960456%09red/pxb:103967012%09red/pxb:103945444%09red
AGE-RAGE signaling pathway in diabetic complications	KEGG PATHWAY	pxb04933	2	17	0.23943	0.470744	Pbr023296.1|Pbr009527.1	http://www.genome.jp/kegg-bin/show_pathway?pxb04933/pxb:103967770%09red/pxb:103936781%09red
Pyrimidine metabolism	KEGG PATHWAY	pxb00240	6	80	0.248281	0.480009	Pbr030046.1|Pbr017792.1|Pbr027131.1|Pbr027203.1|Pbr013215.1|Pbr004577.2	http://www.genome.jp/kegg-bin/show_pathway?pxb00240/pxb:103954624%09red/pxb:103963634%09red/pxb:103929004%09red/pxb:103929117%09red/pxb:103947318%09red/pxb:103946690%09red
RNA degradation	KEGG PATHWAY	pxb03018	12	184	0.258857	0.486139	Pbr033936.1|Pbr041056.1|Pbr017340.1|Pbr038677.1|Pbr034098.1|Pbr020013.1|Pbr031568.2|Pbr016817.1|Pbr026613.1|Pbr023458.2|Pbr017434.1|Pbr032451.1	http://www.genome.jp/kegg-bin/show_pathway?pxb03018/pxb:103948075%09red/pxb:103945672%09red/pxb:103947626%09red/pxb:103951991%09red/pxb:103936920%09red/pxb:103947538%09red/pxb:103953769%09red/pxb:103933051%09red/pxb:103946403%09red/pxb:103948908%09red/pxb:103944315%09red/pxb:103934152%09red
Stilbenoid, diarylheptanoid and gingerol biosynthesis	KEGG PATHWAY	pxb00945	3	33	0.259833	0.486139	Pbr034039.1|Pbr013138.1|Pbr036246.1	http://www.genome.jp/kegg-bin/show_pathway?pxb00945/pxb:103945999%09red/pxb:103949878%09red/pxb:103933993%09red
Linoleic acid metabolism	KEGG PATHWAY	pxb00591	3	34	0.273329	0.503273	Pbr020435.1|Pbr020412.1|Pbr020433.1	http://www.genome.jp/kegg-bin/show_pathway?pxb00591/pxb:103965360%09red/pxb:103965358%09red
Histidine metabolism	KEGG PATHWAY	pxb00340	3	35	0.286895	0.518973	Pbr040447.1|Pbr033899.1|Pbr017768.1	http://www.genome.jp/kegg-bin/show_pathway?pxb00340/pxb:103963608%09red/pxb:103929466%09red/pxb:103948885%09red
Selenocompound metabolism	KEGG PATHWAY	pxb00450	2	20	0.295065	0.518973	Pbr018861.1|Pbr035142.1	http://www.genome.jp/kegg-bin/show_pathway?pxb00450/pxb:103964771%09red/pxb:103949316%09red
Porphyrin and chlorophyll metabolism	KEGG PATHWAY	pxb00860	5	69	0.29922	0.518973	Pbr000452.1|Pbr007498.1|Pbr009902.1|Pbr041575.1|Pbr018035.2	http://www.genome.jp/kegg-bin/show_pathway?pxb00860/pxb:103944488%09red/pxb:103956172%09red/pxb:103939184%09red/pxb:103938531%09red/pxb:103957838%09red
RNA transport	KEGG PATHWAY	pxb03013	16	263	0.299752	0.518973	Pbr036898.1|Pbr002463.1|Pbr002468.1|Pbr001824.1|Pbr036300.1|Pbr033126.1|Pbr024369.1|Pbr002340.1|Pbr019673.1|Pbr036500.1|Pbr038550.1|Pbr022917.2|Pbr014396.1|Pbr007131.1|Pbr013720.1|Pbr019134.1	http://www.genome.jp/kegg-bin/show_pathway?pxb03013/pxb:103929935%09red/pxb:103935445%09red/pxb:103957073%09red/pxb:103949721%09red/pxb:103950011%09red/pxb:103961036%09red/pxb:103940138%09red/pxb:103966592%09red/pxb:103939803%09red/pxb:103945519%09red/pxb:103944828%09red/pxb:103960286%09red/pxb:103948668%09red/pxb:103966624%09red/pxb:103936886%09red/pxb:103927034%09red
Ubiquinone and other terpenoid-quinone biosynthesis	KEGG PATHWAY	pxb00130	4	54	0.318836	0.543897	Pbr017257.2|Pbr013138.1|Pbr018581.1|Pbr030350.1	http://www.genome.jp/kegg-bin/show_pathway?pxb00130/pxb:103947702%09red/pxb:103945999%09red/pxb:103944707%09red/pxb:103963180%09red
Fatty acid elongation	KEGG PATHWAY	pxb00062	4	55	0.330113	0.545573	Pbr019936.1|Pbr028833.1|Pbr036442.1|Pbr003569.1	http://www.genome.jp/kegg-bin/show_pathway?pxb00062/pxb:103947140%09red/pxb:103940571%09red/pxb:103949661%09red/pxb:103952998%09red
Oxidative phosphorylation	KEGG PATHWAY	pxb00190	12	197	0.332922	0.545573	Pbr031988.1|Pbr014305.1|Pbr013452.1|Pbr038321.1|Pbr024290.1|Pbr034055.2|Pbr000963.1|Pbr011186.1|Pbr018638.1|Pbr017348.1|Pbr023174.1|Pbr011498.1	http://www.genome.jp/kegg-bin/show_pathway?pxb00190/pxb:103948260%09red/pxb:103939294%09red/pxb:103967672%09red/pxb:103958538%09red/pxb:103958768%09red/pxb:103945734%09red/pxb:103944762%09red/pxb:103934010%09red/pxb:103943299%09red/pxb:103960821%09red/pxb:103947548%09red/pxb:103933133%09red
Phosphatidylinositol signaling system	KEGG PATHWAY	pxb04070	6	90	0.333928	0.545573	Pbr018022.1|Pbr038805.1|Pbr006978.1|Pbr027717.2|Pbr030861.1|Pbr009527.1	http://www.genome.jp/kegg-bin/show_pathway?pxb04070/pxb:103931939%09red/pxb:103950535%09red/pxb:103929614%09red/pxb:103942054%09red/pxb:103936781%09red/pxb:103944468%09red
Inositol phosphate metabolism	KEGG PATHWAY	pxb00562	7	110	0.353166	0.561425	Pbr009561.1|Pbr041170.1|Pbr011006.1|Pbr027717.2|Pbr030861.1|Pbr005384.1|Pbr009527.1	http://www.genome.jp/kegg-bin/show_pathway?pxb00562/pxb:103931939%09red/pxb:103955126%09red/pxb:103929614%09red/pxb:103938349%09red/pxb:103937111%09red/pxb:103936781%09red/pxb:103958482%09red
Starch and sucrose metabolism	KEGG PATHWAY	pxb00500	14	239	0.364155	0.561425	Pbr012094.1|Pbr029288.1|Pbr017515.1|Pbr040695.1|Pbr017514.1|Pbr029104.2|Pbr000530.1|Pbr005419.1|Pbr026336.1|Pbr016096.1|Pbr031783.1|Pbr010299.1|Pbr031777.3|Pbr021378.1	http://www.genome.jp/kegg-bin/show_pathway?pxb00500/pxb:103943139%09red/pxb:103930811%09red/pxb:103932522%09red/pxb:103962764%09red/pxb:103929653%09red/pxb:108867179%09red/pxb:103940216%09red/pxb:103944057%09red/pxb:103967199%09red/pxb:103941625%09red/pxb:103945100%09red/pxb:103963400%09red/pxb:103943049%09red/pxb:103963401%09red
Lipoic acid metabolism	KEGG PATHWAY	pxb00785	1	8	0.364871	0.561425	Pbr030693.1	http://www.genome.jp/kegg-bin/show_pathway?pxb00785/pxb:103947841%09red
Synthesis and degradation of ketone bodies	KEGG PATHWAY	pxb00072	1	8	0.364871	0.561425	Pbr036321.1	http://www.genome.jp/kegg-bin/show_pathway?pxb00072/pxb:103935502%09red
Galactose metabolism	KEGG PATHWAY	pxb00052	5	76	0.36783	0.561425	Pbr012094.1|Pbr028045.1|Pbr021378.1|Pbr017515.1|Pbr032451.1	http://www.genome.jp/kegg-bin/show_pathway?pxb00052/pxb:103943049%09red/pxb:103945100%09red/pxb:103930066%09red/pxb:103933051%09red/pxb:103963401%09red
C5-Branched dibasic acid metabolism	KEGG PATHWAY	pxb00660	1	9	0.396114	0.596744	Pbr024600.1	http://www.genome.jp/kegg-bin/show_pathway?pxb00660/pxb:103927335%09red
Flavonoid biosynthesis	KEGG PATHWAY	pxb00941	4	62	0.409075	0.608368	Pbr004259.1|Pbr034039.1|Pbr013138.1|Pbr036246.1	http://www.genome.jp/kegg-bin/show_pathway?pxb00941/pxb:103945999%09red/pxb:103967800%09red/pxb:103949878%09red/pxb:103933993%09red
Arginine and proline metabolism	KEGG PATHWAY	pxb00330	5	83	0.436587	0.641064	Pbr009228.1|Pbr021619.1|Pbr035890.1|Pbr022812.1|Pbr001031.1	http://www.genome.jp/kegg-bin/show_pathway?pxb00330/pxb:103949392%09red/pxb:103967404%09red/pxb:103952635%09red/pxb:103957474%09red/pxb:103966256%09red
Propanoate metabolism	KEGG PATHWAY	pxb00640	3	47	0.448685	0.649363	Pbr005384.1|Pbr022552.1|Pbr022506.1	http://www.genome.jp/kegg-bin/show_pathway?pxb00640/pxb:103945444%09red/pxb:103967012%09red/pxb:103955126%09red
beta-Alanine metabolism	KEGG PATHWAY	pxb00410	4	66	0.453434	0.649363	Pbr039861.2|Pbr005384.1|Pbr022552.1|Pbr022506.1	http://www.genome.jp/kegg-bin/show_pathway?pxb00410/pxb:103937550%09red/pxb:103945444%09red/pxb:103967012%09red/pxb:103955126%09red
SNARE interactions in vesicular transport	KEGG PATHWAY	pxb04130	4	68	0.475207	0.6711	Pbr040681.2|Pbr035719.1|Pbr007680.1|Pbr035726.1	http://www.genome.jp/kegg-bin/show_pathway?pxb04130/pxb:103962624%09red/pxb:103935225%09red/pxb:103956201%09red
Monobactam biosynthesis	KEGG PATHWAY	pxb00261	1	12	0.480925	0.6711	Pbr018861.1	http://www.genome.jp/kegg-bin/show_pathway?pxb00261/pxb:103964771%09red
Basal transcription factors	KEGG PATHWAY	pxb03022	4	69	0.485969	0.6711	Pbr006499.1|Pbr020561.1|Pbr000351.1|Pbr006434.1	http://www.genome.jp/kegg-bin/show_pathway?pxb03022/pxb:103955757%09red/pxb:103965482%09red/pxb:103930366%09red
Pentose and glucuronate interconversions	KEGG PATHWAY	pxb00040	9	166	0.493765	0.673844	Pbr026466.1|Pbr026334.1|Pbr035883.1|Pbr015755.1|Pbr026333.1|Pbr030133.1|Pbr012543.1|Pbr007280.1|Pbr014516.1	http://www.genome.jp/kegg-bin/show_pathway?pxb00040/pxb:103961961%09red/pxb:103931218%09red/pxb:103961004%09red/pxb:103928396%09red/pxb:103931387%09red/pxb:103959762%09red/pxb:103928436%09red/pxb:103949386%09red/pxb:103928577%09red
Sulfur metabolism	KEGG PATHWAY	pxb00920	3	51	0.499676	0.673982	Pbr018861.1|Pbr009132.1|Pbr031495.1	http://www.genome.jp/kegg-bin/show_pathway?pxb00920/pxb:103957376%09red/pxb:103964771%09red/pxb:103948019%09red
Glycerolipid metabolism	KEGG PATHWAY	pxb00561	7	130	0.513584	0.684779	Pbr008780.1|Pbr018022.1|Pbr042753.1|Pbr035883.1|Pbr013306.1|Pbr026788.1|Pbr032218.2	http://www.genome.jp/kegg-bin/show_pathway?pxb00561/pxb:103947637%09red/pxb:103957079%09red/pxb:103930852%09red/pxb:103952180%09red/pxb:103932972%09red/pxb:103949386%09red/pxb:103944468%09red
Nucleotide excision repair	KEGG PATHWAY	pxb03420	5	95	0.549349	0.721845	Pbr012861.1|Pbr021167.1|Pbr021204.1|Pbr000351.1|Pbr019901.2	http://www.genome.jp/kegg-bin/show_pathway?pxb03420/pxb:103952702%09red/pxb:103930366%09red/pxb:103960249%09red/pxb:103965950%09red
Lysine biosynthesis	KEGG PATHWAY	pxb00300	1	15	0.55383	0.721845	Pbr022534.1	http://www.genome.jp/kegg-bin/show_pathway?pxb00300/pxb:103967060%09red
Cutin, suberine and wax biosynthesis	KEGG PATHWAY	pxb00073	2	36	0.563773	0.725985	Pbr017824.1|Pbr012107.1	http://www.genome.jp/kegg-bin/show_pathway?pxb00073/pxb:103943062%09red/pxb:103946020%09red
Circadian rhythm - plant	KEGG PATHWAY	pxb04712	3	57	0.571331	0.725985	Pbr012125.1|Pbr027173.1|Pbr025674.1	http://www.genome.jp/kegg-bin/show_pathway?pxb04712/pxb:103943084%09red/pxb:103927895%09red/pxb:103929075%09red
Sulfur relay system	KEGG PATHWAY	pxb04122	1	16	0.575781	0.725985	Pbr022881.1	http://www.genome.jp/kegg-bin/show_pathway?pxb04122/pxb:103945735%09red
Homologous recombination	KEGG PATHWAY	pxb03440	4	79	0.587822	0.733198	Pbr029283.1|Pbr019901.2|Pbr015798.1|Pbr023714.1	http://www.genome.jp/kegg-bin/show_pathway?pxb03440/pxb:103962051%09red/pxb:103926564%09red/pxb:103952702%09red/pxb:103929649%09red
Sesquiterpenoid and triterpenoid biosynthesis	KEGG PATHWAY	pxb00909	2	39	0.605432	0.747129	Pbr010994.2|Pbr022344.1	http://www.genome.jp/kegg-bin/show_pathway?pxb00909/pxb:103966922%09red/pxb:103958474%09red
mRNA surveillance pathway	KEGG PATHWAY	pxb03015	9	190	0.648509	0.789417	Pbr036257.1|Pbr028590.1|Pbr024376.1|Pbr020269.1|Pbr005498.1|Pbr020774.1|Pbr031713.2|Pbr005247.1|Pbr004313.1	http://www.genome.jp/kegg-bin/show_pathway?pxb03015/pxb:103965699%09red/pxb:103954363%09red/pxb:103932568%09red/pxb:103938694%09red/pxb:103955176%09red/pxb:103955050%09red/pxb:103927038%09red/pxb:103930379%09red/pxb:103949892%09red
Other types of O-glycan biosynthesis	KEGG PATHWAY	pxb00514	1	20	0.653311	0.789417	Pbr018457.1	http://www.genome.jp/kegg-bin/show_pathway?pxb00514/pxb:103964416%09red
N-Glycan biosynthesis	KEGG PATHWAY	pxb00510	3	66	0.666022	0.796481	Pbr001194.1|Pbr031828.1|Pbr042843.1	http://www.genome.jp/kegg-bin/show_pathway?pxb00510/pxb:103952914%09red/pxb:103932616%09red/pxb:103948137%09red
Photosynthesis	KEGG PATHWAY	pxb00195	3	68	0.684858	0.810648	Pbr037487.1|Pbr042101.1|Pbr003523.1	http://www.genome.jp/kegg-bin/show_pathway?pxb00195/pxb:103936295%09red/pxb:103954234%09red/pxb:103952374%09red
Pantothenate and CoA biosynthesis	KEGG PATHWAY	pxb00770	2	49	0.722314	0.823924	Pbr029877.1|Pbr036954.1	http://www.genome.jp/kegg-bin/show_pathway?pxb00770/pxb:103934193%09red/pxb:103950066%09red
Phenylpropanoid biosynthesis	KEGG PATHWAY	pxb00940	11	247	0.727664	0.823924	Pbr000687.1|Pbr022403.1|Pbr013138.1|Pbr025884.1|Pbr021340.1|Pbr023808.1|Pbr034039.1|Pbr037664.1|Pbr036246.1|Pbr022326.1|Pbr030350.1	http://www.genome.jp/kegg-bin/show_pathway?pxb00940/pxb:103945999%09red/pxb:103963956%09red/pxb:103966973%09red/pxb:103936354%09red/pxb:103927981%09red/pxb:103945068%09red/pxb:108867111%09red/pxb:103947702%09red/pxb:103945852%09red/pxb:103949878%09red/pxb:103933993%09red
Brassinosteroid biosynthesis	KEGG PATHWAY	pxb00905	1	27	0.756481	0.823924	Pbr040996.1	http://www.genome.jp/kegg-bin/show_pathway?pxb00905/pxb:103938228%09red
Ascorbate and aldarate metabolism	KEGG PATHWAY	pxb00053	3	77	0.759777	0.823924	Pbr024419.1|Pbr012543.1|Pbr014516.1	http://www.genome.jp/kegg-bin/show_pathway?pxb00053/pxb:103926938%09red/pxb:103959762%09red/pxb:103961004%09red
Steroid biosynthesis	KEGG PATHWAY	pxb00100	2	53	0.760175	0.823924	Pbr036441.1|Pbr022344.1	http://www.genome.jp/kegg-bin/show_pathway?pxb00100/pxb:103966922%09red/pxb:103949660%09red
Spliceosome	KEGG PATHWAY	pxb03040	13	298	0.763593	0.823924	Pbr007976.1|Pbr007374.1|Pbr012255.1|Pbr032364.1|Pbr015368.1|Pbr032609.1|Pbr008664.2|Pbr018392.1|Pbr034098.1|Pbr001517.1|Pbr024949.1|Pbr033232.1|Pbr002789.1	http://www.genome.jp/kegg-bin/show_pathway?pxb03040/pxb:103940219%09red/pxb:103942326%09red/pxb:103939626%09red/pxb:103933409%09red/pxb:103956909%09red/pxb:103956001%09red/pxb:103964246%09red/pxb:103961677%09red/pxb:103948411%09red/pxb:103943226%09red/pxb:103948507%09red/pxb:103934152%09red
Photosynthesis - antenna proteins	KEGG PATHWAY	pxb00196	1	28	0.768466	0.823924	Pbr002395.1	http://www.genome.jp/kegg-bin/show_pathway?pxb00196/pxb:103965954%09red
Zeatin biosynthesis	KEGG PATHWAY	pxb00908	1	28	0.768466	0.823924	Pbr009698.1	http://www.genome.jp/kegg-bin/show_pathway?pxb00908/pxb:103957629%09red
Other glycan degradation	KEGG PATHWAY	pxb00511	1	28	0.768466	0.823924	Pbr026418.1	http://www.genome.jp/kegg-bin/show_pathway?pxb00511/pxb:103928620%09red
Riboflavin metabolism	KEGG PATHWAY	pxb00740	1	28	0.768466	0.823924	Pbr020617.1	http://www.genome.jp/kegg-bin/show_pathway?pxb00740/pxb:103965507%09red
Carotenoid biosynthesis	KEGG PATHWAY	pxb00906	2	55	0.777372	0.823924	Pbr005089.1|Pbr005093.1	http://www.genome.jp/kegg-bin/show_pathway?pxb00906/pxb:103954827%09red
Aminoacyl-tRNA biosynthesis	KEGG PATHWAY	pxb00970	3	80	0.781308	0.823924	Pbr030498.1|Pbr002790.1|Pbr034857.2	http://www.genome.jp/kegg-bin/show_pathway?pxb00970/pxb:103940220%09red/pxb:103953500%09red/pxb:103931745%09red
RNA polymerase	KEGG PATHWAY	pxb03020	2	64	0.842	0.879928	Pbr027681.1|Pbr031165.1	http://www.genome.jp/kegg-bin/show_pathway?pxb03020/pxb:103929581%09red/pxb:103936881%09red
Tryptophan metabolism	KEGG PATHWAY	pxb00380	2	66	0.853829	0.884323	Pbr021619.1|Pbr032947.1	http://www.genome.jp/kegg-bin/show_pathway?pxb00380/pxb:103960183%09red/pxb:103966256%09red
Lysine degradation	KEGG PATHWAY	pxb00310	1	53	0.934462	0.959271	Pbr035700.1	http://www.genome.jp/kegg-bin/show_pathway?pxb00310/pxb:103935244%09red
Mismatch repair	KEGG PATHWAY	pxb03430	1	64	0.962398	0.973447	Pbr019901.2	http://www.genome.jp/kegg-bin/show_pathway?pxb03430/pxb:103952702%09red
Cyanoamino acid metabolism	KEGG PATHWAY	pxb00460	2	101	0.965055	0.973447	Pbr037748.1|Pbr009132.1	http://www.genome.jp/kegg-bin/show_pathway?pxb00460/pxb:103957376%09red/pxb:103936462%09red
DNA replication	KEGG PATHWAY	pxb03030	1	88	0.988817	0.988817	Pbr019901.2	http://www.genome.jp/kegg-bin/show_pathway?pxb03030/pxb:103952702%09red
