# Supplementary material for: Multi-Omics Analysis Reveals the Dynamic Changes of RNA N6-Methyladenosine in Pear (Pyrus bretschneideri) Defense Responses to Erwinia amylovora Pathogen Infection
Source: Front Microbiol. 2022 Feb 10;12:803512. doi: 10.3389/fmicb.2021.803512 (PMC8867029; doi:10.3389/fmicb.2021.803512)
Supplement: Supplementary file 16 [file Table_10.XLSX]

## Sheet: Sheet1
Table S11. Gene Ontology (GO) and KEGG analysis of the hypo-DMGs
#Term	Database	ID	Input number	Background number	P-Value	Corrected P-Value	Input	Hyperlink
chloroplast	Gene Ontology	GO:0009507	395	4354	5.34211e-22	8.79312e-19	Pbr027023.1|Pbr010784.1|Pbr002358.2|Pbr030554.1|Pbr037237.1|Pbr017953.1|Pbr011142.1|Pbr034966.1|Pbr010393.1|Pbr013445.1|Pbr010846.1|Pbr027800.1|Pbr039043.1|Pbr006879.3|Pbr004451.1|Pbr037921.1|Pbr010408.1|Pbr027354.1|Pbr026497.1|Pbr029731.1|Pbr034460.1|Pbr013735.1|Pbr000426.1|Pbr036026.1|Pbr014773.1|Pbr009377.1|Pbr024150.1|Pbr035503.1|Pbr015047.1|Pbr021464.1|Pbr040797.1|Pbr022366.1|Pbr034420.1|Pbr…	http://amigo.geneontology.org/amigo/term/GO:0009507
protein binding	Gene Ontology	GO:0005515	312	3199	2.33367e-21	1.92061e-18	Pbr007627.1|Pbr019683.1|Pbr025418.1|Pbr014984.3|Pbr022044.2|Pbr016560.1|Pbr037196.1|Pbr025448.2|Pbr022986.1|Pbr012407.1|Pbr041849.1|Pbr007753.1|Pbr030554.1|Pbr013804.1|Pbr040276.1|Pbr037237.1|Pbr017953.1|Pbr042109.1|Pbr011763.1|Pbr004329.2|Pbr010573.1|Pbr023603.1|Pbr020294.1|Pbr022101.1|Pbr037477.1|Pbr042090.1|Pbr009179.1|Pbr008653.1|Pbr031243.1|Pbr039262.1|Pbr024704.1|Pbr024642.1|Pbr025139.2|Pbr…	http://amigo.geneontology.org/amigo/term/GO:0005515
plasma membrane	Gene Ontology	GO:0005886	264	2973	1.68096e-13	9.22284e-11	Pbr007627.1|Pbr031084.2|Pbr005251.1|Pbr015878.6|Pbr012206.1|Pbr022903.1|Pbr036211.1|Pbr016644.1|Pbr024808.1|Pbr026664.1|Pbr033742.2|Pbr001466.1|Pbr026671.3|Pbr040276.1|Pbr023070.1|Pbr021095.1|Pbr023359.1|Pbr029082.1|Pbr031594.1|Pbr030093.1|Pbr024821.1|Pbr037477.1|Pbr042090.1|Pbr008669.1|Pbr008966.1|Pbr008653.1|Pbr001491.1|Pbr010177.1|Pbr026498.1|Pbr024704.1|Pbr002864.1|Pbr003167.1|Pbr029642.2|Pbr…	http://amigo.geneontology.org/amigo/term/GO:0005886
nucleus	Gene Ontology	GO:0005634	662	9362	7.56866e-13	3.11451e-10	Pbr037196.1|Pbr010573.1|Pbr028512.1|Pbr033644.1|Pbr030554.1|Pbr013804.1|Pbr017953.1|Pbr025333.1|Pbr019599.1|Pbr013717.1|Pbr020294.1|Pbr013969.1|Pbr009954.1|Pbr031243.1|Pbr012915.1|Pbr031856.1|Pbr006426.1|Pbr027035.1|Pbr011451.1|Pbr037882.6|Pbr030607.1|Pbr014741.1|Pbr027451.1|Pbr039043.1|Pbr033165.1|Pbr010547.1|Pbr037081.1|Pbr014404.1|Pbr032277.1|Pbr007345.1|Pbr038239.1|Pbr034430.1|Pbr026664.1|Pbr…	http://amigo.geneontology.org/amigo/term/GO:0005634
chloroplast envelope	Gene Ontology	GO:0009941	69	496	7.05102e-11	2.3212e-08	Pbr019243.1|Pbr028046.1|Pbr033682.1|Pbr010177.1|Pbr016332.1|Pbr030163.1|Pbr002358.2|Pbr042303.1|Pbr000131.1|Pbr009517.1|Pbr021095.1|Pbr024150.1|Pbr007291.1|Pbr002396.1|Pbr027335.1|Pbr014716.1|Pbr042854.1|Pbr004964.1|Pbr011433.1|Pbr011086.1|Pbr006660.1|Pbr022044.2|Pbr003405.1|Pbr007314.2|Pbr005559.2|Pbr023872.1|Pbr017769.1|Pbr042734.1|Pbr022611.1|Pbr012178.1|Pbr042309.1|Pbr003167.1|Pbr020748.1|Pbr…	http://amigo.geneontology.org/amigo/term/GO:0009941
chloroplast thylakoid membrane	Gene Ontology	GO:0009535	48	291	4.2851e-10	1.17555e-07	Pbr023935.1|Pbr030680.1|Pbr017765.1|Pbr022836.1|Pbr003207.1|Pbr014714.1|Pbr007314.2|Pbr003853.1|Pbr042880.1|Pbr042303.1|Pbr021279.1|Pbr034921.1|Pbr037237.1|Pbr017953.1|Pbr002396.1|Pbr010113.1|Pbr004964.1|Pbr011433.1|Pbr022044.2|Pbr003405.1|Pbr003879.2|Pbr007291.1|Pbr039117.1|Pbr035056.1|Pbr035078.1|Pbr033156.1|Pbr029644.1|Pbr031952.1|Pbr010224.1|Pbr007639.1|Pbr006010.1|Pbr033127.1|Pbr023583.3|Pbr…	http://amigo.geneontology.org/amigo/term/GO:0009535
plasmodesma	Gene Ontology	GO:0009506	96	851	5.6861e-10	1.33705e-07	Pbr038142.1|Pbr022903.1|Pbr004438.1|Pbr025921.1|Pbr025831.1|Pbr019790.1|Pbr030093.1|Pbr005166.1|Pbr037477.1|Pbr023705.1|Pbr010177.1|Pbr037522.1|Pbr020748.1|Pbr011451.1|Pbr030836.1|Pbr021574.1|Pbr006464.1|Pbr032642.1|Pbr010547.1|Pbr022502.1|Pbr005348.1|Pbr012293.1|Pbr032899.1|Pbr038690.1|Pbr033313.1|Pbr017444.1|Pbr034965.1|Pbr031512.1|Pbr007462.1|Pbr009377.1|Pbr001312.1|Pbr017188.1|Pbr034982.1|Pbr…	http://amigo.geneontology.org/amigo/term/GO:0009506
microtubule-based movement	Gene Ontology	GO:0007018	20	56	1.4436e-09	2.97021e-07	Pbr016946.1|Pbr004067.1|Pbr000781.1|Pbr039692.1|Pbr031342.1|Pbr008569.1|Pbr022101.1|Pbr038905.1|Pbr029418.1|Pbr007631.1|Pbr028941.1|Pbr038978.1|Pbr027355.1|Pbr023603.1|Pbr041196.1|Pbr025179.1|Pbr003822.1|Pbr029576.1|Pbr033958.1|Pbr023588.1	http://amigo.geneontology.org/amigo/term/GO:0007018
response to oomycetes	Gene Ontology	GO:0002239	14	23	2.21303e-09	3.91763e-07	Pbr037600.1|Pbr026555.1|Pbr035520.1|Pbr009168.1|Pbr002490.1|Pbr037508.2|Pbr005667.1|Pbr023326.2|Pbr031595.1|Pbr001390.1|Pbr002488.1|Pbr025349.1|Pbr005516.1|Pbr042358.1	http://amigo.geneontology.org/amigo/term/GO:0002239
ATPase-coupled transmembrane transporter activity	Gene Ontology	GO:0042626	26	102	2.39384e-09	3.91763e-07	Pbr005815.1|Pbr014245.1|Pbr010244.1|Pbr031512.1|Pbr033674.1|Pbr024639.1|Pbr027932.1|Pbr037779.1|Pbr036211.1|Pbr020748.1|Pbr007063.1|Pbr038226.1|Pbr000573.1|Pbr005533.1|Pbr030327.1|Pbr001472.2|Pbr008669.1|Pbr032921.1|Pbr030340.1|Pbr038952.1|Pbr042119.1|Pbr023116.1|Pbr027537.1|Pbr013231.1|Pbr005535.1|Pbr028690.1	http://amigo.geneontology.org/amigo/term/GO:0042626
ATPase activity	Gene Ontology	GO:0016887	42	248	2.6181e-09	3.91763e-07	Pbr005815.1|Pbr014245.1|Pbr010244.1|Pbr029726.1|Pbr020392.1|Pbr031512.1|Pbr033845.1|Pbr024639.1|Pbr027932.1|Pbr037327.1|Pbr004067.1|Pbr000781.1|Pbr029576.1|Pbr023603.1|Pbr022101.1|Pbr037779.1|Pbr036211.1|Pbr038361.1|Pbr033674.1|Pbr020748.1|Pbr007063.1|Pbr038226.1|Pbr038952.1|Pbr005533.1|Pbr003822.1|Pbr001472.2|Pbr010052.1|Pbr008669.1|Pbr032921.1|Pbr030340.1|Pbr025200.1|Pbr031342.1|Pbr042119.1|Pbr…	http://amigo.geneontology.org/amigo/term/GO:0016887
microtubule motor activity	Gene Ontology	GO:0003777	19	54	4.51987e-09	6.19976e-07	Pbr016946.1|Pbr004067.1|Pbr000781.1|Pbr039692.1|Pbr031342.1|Pbr008569.1|Pbr022101.1|Pbr038905.1|Pbr029418.1|Pbr007631.1|Pbr028941.1|Pbr038978.1|Pbr027355.1|Pbr023603.1|Pbr041196.1|Pbr025179.1|Pbr003822.1|Pbr029576.1|Pbr023588.1	http://amigo.geneontology.org/amigo/term/GO:0003777
embryo development ending in seed dormancy	Gene Ontology	GO:0009793	58	436	9.73542e-09	1.23265e-06	Pbr017025.1|Pbr027437.1|Pbr017080.1|Pbr034965.1|Pbr010846.1|Pbr018371.1|Pbr038343.1|Pbr013804.1|Pbr017517.1|Pbr024516.1|Pbr021334.1|Pbr024008.1|Pbr016567.1|Pbr015538.1|Pbr017747.1|Pbr031510.1|Pbr004928.1|Pbr028641.1|Pbr040389.1|Pbr007213.1|Pbr000603.1|Pbr014598.4|Pbr008711.1|Pbr020933.1|Pbr039262.1|Pbr036910.1|Pbr025728.2|Pbr018596.1|Pbr020290.1|Pbr018806.1|Pbr009908.1|Pbr027616.1|Pbr001510.1|Pbr…	http://amigo.geneontology.org/amigo/term/GO:0009793
chloroplast thylakoid	Gene Ontology	GO:0009534	34	190	2.56094e-08	3.01093e-06	Pbr030680.1|Pbr022836.1|Pbr003207.1|Pbr042303.1|Pbr009517.1|Pbr037237.1|Pbr004667.1|Pbr002396.1|Pbr011433.1|Pbr022044.2|Pbr003405.1|Pbr007314.2|Pbr017953.1|Pbr039117.1|Pbr035056.1|Pbr013991.1|Pbr023621.1|Pbr033156.1|Pbr029644.1|Pbr031952.1|Pbr041442.1|Pbr033127.1|Pbr007291.1|Pbr023583.3|Pbr000131.1|Pbr030373.1|Pbr037913.1|Pbr007792.1|Pbr030955.1|Pbr022814.1|Pbr031666.1|Pbr015169.1|Pbr017765.1|Pbr…	http://amigo.geneontology.org/amigo/term/GO:0009534
chloroplast stroma	Gene Ontology	GO:0009570	66	549	3.36362e-08	3.69101e-06	Pbr007627.1|Pbr019243.1|Pbr028046.1|Pbr014325.1|Pbr027268.1|Pbr009987.1|Pbr010784.1|Pbr000029.1|Pbr014773.1|Pbr009377.1|Pbr007639.1|Pbr011086.1|Pbr002232.2|Pbr001491.1|Pbr004667.1|Pbr027335.1|Pbr015538.1|Pbr017558.4|Pbr035503.1|Pbr004964.1|Pbr029498.2|Pbr006660.1|Pbr034365.1|Pbr042671.1|Pbr023872.1|Pbr003020.1|Pbr010177.1|Pbr013991.1|Pbr000526.1|Pbr027873.2|Pbr021464.1|Pbr013598.1|Pbr004510.2|Pbr…	http://amigo.geneontology.org/amigo/term/GO:0009570
protein phosphorylation	Gene Ontology	GO:0006468	83	774	6.34033e-08	6.52262e-06	Pbr014223.1|Pbr024588.1|Pbr037510.1|Pbr015258.1|Pbr017130.1|Pbr015878.6|Pbr028127.1|Pbr005251.1|Pbr030836.1|Pbr028425.1|Pbr010911.1|Pbr025444.1|Pbr041810.1|Pbr036794.2|Pbr020894.2|Pbr038318.1|Pbr026976.1|Pbr001466.1|Pbr040276.1|Pbr008231.1|Pbr042539.1|Pbr001599.1|Pbr002901.1|Pbr024808.1|Pbr001354.1|Pbr029348.1|Pbr004537.1|Pbr001469.1|Pbr036792.1|Pbr016560.1|Pbr042090.1|Pbr016767.1|Pbr015723.1|Pbr…	http://amigo.geneontology.org/amigo/term/GO:0006468
ADP binding	Gene Ontology	GO:0043531	29	154	1.02786e-07	9.9521e-06	Pbr017306.1|Pbr003344.1|Pbr042287.1|Pbr012791.1|Pbr014282.1|Pbr002802.1|Pbr003798.1|Pbr017558.4|Pbr000675.3|Pbr000767.1|Pbr000678.1|Pbr035520.1|Pbr030895.1|Pbr036076.2|Pbr024681.2|Pbr035549.1|Pbr009331.1|Pbr027176.2|Pbr033296.1|Pbr015634.1|Pbr004599.1|Pbr042634.1|Pbr013117.2|Pbr008496.1|Pbr042633.1|Pbr027280.1|Pbr017301.1|Pbr026497.1|Pbr024710.1	http://amigo.geneontology.org/amigo/term/GO:0043531
thylakoid	Gene Ontology	GO:0009579	31	181	2.4398e-07	2.23106e-05	Pbr023935.1|Pbr019243.1|Pbr030680.1|Pbr022836.1|Pbr033682.1|Pbr021279.1|Pbr009517.1|Pbr037237.1|Pbr002396.1|Pbr022044.2|Pbr042671.1|Pbr017953.1|Pbr003386.1|Pbr042303.1|Pbr042236.1|Pbr000089.1|Pbr033156.1|Pbr029644.1|Pbr031952.1|Pbr010224.1|Pbr002369.1|Pbr005785.1|Pbr020385.1|Pbr034778.1|Pbr013871.1|Pbr037913.1|Pbr007792.1|Pbr013299.1|Pbr023789.1|Pbr015169.1|Pbr007291.1	http://amigo.geneontology.org/amigo/term/GO:0009579
microtubule binding	Gene Ontology	GO:0008017	24	117	3.28915e-07	2.84944e-05	Pbr011301.1|Pbr024477.1|Pbr015726.1|Pbr025179.1|Pbr004067.1|Pbr000781.1|Pbr023603.1|Pbr022101.1|Pbr028941.1|Pbr016946.1|Pbr039692.1|Pbr041196.1|Pbr007631.1|Pbr029418.1|Pbr003822.1|Pbr029576.1|Pbr033958.1|Pbr039779.1|Pbr038978.1|Pbr031342.1|Pbr008569.1|Pbr023588.1|Pbr038905.1|Pbr027355.1	http://amigo.geneontology.org/amigo/term/GO:0008017
kinase activity	Gene Ontology	GO:0016301	47	359	3.59959e-07	2.96247e-05	Pbr001391.1|Pbr017130.1|Pbr015878.6|Pbr028425.1|Pbr010911.1|Pbr024808.1|Pbr026976.1|Pbr001466.1|Pbr040276.1|Pbr008231.1|Pbr001599.1|Pbr002901.1|Pbr029348.1|Pbr016560.1|Pbr025444.1|Pbr037421.1|Pbr008653.1|Pbr015874.1|Pbr037510.1|Pbr036490.1|Pbr037600.1|Pbr012752.1|Pbr013688.1|Pbr004537.1|Pbr034586.1|Pbr039405.1|Pbr008293.1|Pbr035880.3|Pbr006464.1|Pbr013036.1|Pbr020497.1|Pbr001469.1|Pbr037508.2|Pbr…	http://amigo.geneontology.org/amigo/term/GO:0016301
regulation of transcription, DNA-templated	Gene Ontology	GO:0006355	122	1351	4.11532e-07	3.22563e-05	Pbr028512.1|Pbr010573.1|Pbr015248.1|Pbr038723.1|Pbr025302.1|Pbr023976.1|Pbr022986.1|Pbr000145.1|Pbr016975.1|Pbr038739.1|Pbr013717.1|Pbr020294.1|Pbr014690.1|Pbr040222.1|Pbr004097.1|Pbr018024.1|Pbr027035.1|Pbr033235.1|Pbr018367.1|Pbr000386.1|Pbr024732.1|Pbr024788.1|Pbr008711.1|Pbr010547.1|Pbr038911.1|Pbr009044.1|Pbr018724.1|Pbr020595.1|Pbr018389.1|Pbr038419.1|Pbr029010.1|Pbr005844.1|Pbr021507.1|Pbr…	http://amigo.geneontology.org/amigo/term/GO:0006355
mRNA binding	Gene Ontology	GO:0003729	86	855	4.50808e-07	3.37286e-05	Pbr017025.1|Pbr029644.1|Pbr016644.1|Pbr037237.1|Pbr011361.1|Pbr016567.1|Pbr023872.1|Pbr006710.1|Pbr004964.1|Pbr014037.2|Pbr009242.1|Pbr005254.1|Pbr028448.2|Pbr031563.1|Pbr025139.2|Pbr022502.1|Pbr014404.1|Pbr024393.1|Pbr001867.1|Pbr017946.1|Pbr014504.1|Pbr037921.1|Pbr038690.1|Pbr000029.1|Pbr012383.1|Pbr021332.1|Pbr035370.1|Pbr007291.1|Pbr035503.1|Pbr001876.1|Pbr030172.2|Pbr027335.1|Pbr009283.1|Pbr…	http://amigo.geneontology.org/amigo/term/GO:0003729
cytoplasm	Gene Ontology	GO:0005737	295	4014	6.82113e-07	4.88156e-05	Pbr011301.1|Pbr014757.2|Pbr034485.1|Pbr019683.1|Pbr024799.1|Pbr006580.1|Pbr025230.1|Pbr016644.1|Pbr018161.1|Pbr012407.1|Pbr005251.1|Pbr040276.1|Pbr033651.1|Pbr023603.1|Pbr024521.1|Pbr009271.1|Pbr042109.1|Pbr018647.1|Pbr004438.1|Pbr016588.1|Pbr004964.1|Pbr034124.1|Pbr031563.1|Pbr003855.1|Pbr023705.1|Pbr035198.1|Pbr008653.1|Pbr001092.1|Pbr010177.1|Pbr026498.1|Pbr029799.1|Pbr012941.2|Pbr005926.1|Pbr…	http://amigo.geneontology.org/amigo/term/GO:0005737
response to water deprivation	Gene Ontology	GO:0009414	39	282	1.04442e-06	7.16301e-05	Pbr008082.1|Pbr022984.1|Pbr000583.1|Pbr003855.1|Pbr035713.1|Pbr023412.1|Pbr013975.1|Pbr040276.1|Pbr022507.1|Pbr009271.1|Pbr010224.1|Pbr010113.1|Pbr040485.1|Pbr004964.1|Pbr017778.1|Pbr027790.4|Pbr025290.1|Pbr041702.1|Pbr020933.1|Pbr037420.2|Pbr022714.1|Pbr010916.1|Pbr007321.1|Pbr027789.1|Pbr030607.1|Pbr000261.1|Pbr041759.1|Pbr034825.1|Pbr033127.1|Pbr034921.1|Pbr004178.1|Pbr022437.1|Pbr001472.2|Pbr…	http://amigo.geneontology.org/amigo/term/GO:0009414
cytosol	Gene Ontology	GO:0005829	228	3025	3.14602e-06	0.000207134	Pbr023070.1|Pbr027023.1|Pbr022903.1|Pbr034957.1|Pbr016644.1|Pbr018161.1|Pbr026664.1|Pbr030554.1|Pbr040276.1|Pbr024516.1|Pbr024639.1|Pbr017953.1|Pbr042109.1|Pbr029082.1|Pbr019599.1|Pbr030093.1|Pbr024393.1|Pbr015538.1|Pbr004964.1|Pbr014037.2|Pbr010393.1|Pbr042671.1|Pbr023705.1|Pbr035198.1|Pbr008966.1|Pbr021542.1|Pbr010177.1|Pbr023013.1|Pbr029799.1|Pbr042749.1|Pbr037453.1|Pbr012915.1|Pbr003167.1|Pbr…	http://amigo.geneontology.org/amigo/term/GO:0005829
cell wall	Gene Ontology	GO:0005618	42	337	4.50198e-06	0.000284673	Pbr005258.1|Pbr001616.1|Pbr004544.1|Pbr001390.1|Pbr007232.1|Pbr007462.1|Pbr009377.1|Pbr014785.1|Pbr031898.1|Pbr015536.1|Pbr004438.1|Pbr005516.1|Pbr009168.1|Pbr020807.1|Pbr039558.1|Pbr027954.1|Pbr033551.2|Pbr031595.1|Pbr026555.1|Pbr042079.1|Pbr010177.1|Pbr037453.1|Pbr033571.1|Pbr041172.1|Pbr012198.1|Pbr020392.1|Pbr002488.1|Pbr004289.1|Pbr016491.1|Pbr025418.1|Pbr006675.1|Pbr002951.1|Pbr030163.1|Pbr…	http://amigo.geneontology.org/amigo/term/GO:0005618
DNA-binding transcription factor activity	Gene Ontology	GO:0003700	128	1513	4.66961e-06	0.000284673	Pbr037196.1|Pbr010573.1|Pbr015248.1|Pbr038723.1|Pbr025302.1|Pbr028512.1|Pbr036590.1|Pbr038739.1|Pbr013717.1|Pbr020294.1|Pbr014690.1|Pbr016072.1|Pbr039116.1|Pbr040222.1|Pbr013244.1|Pbr018024.1|Pbr027035.1|Pbr033235.1|Pbr022083.1|Pbr000386.1|Pbr024732.1|Pbr000261.1|Pbr008477.1|Pbr008711.1|Pbr038911.1|Pbr009044.1|Pbr035514.1|Pbr018724.1|Pbr020595.1|Pbr038239.1|Pbr030848.1|Pbr038419.1|Pbr029010.1|Pbr…	http://amigo.geneontology.org/amigo/term/GO:0003700
defense response to oomycetes	Gene Ontology	GO:0002229	16	67	5.62549e-06	0.000330698	Pbr038911.1|Pbr001239.1|Pbr001469.1|Pbr000767.1|Pbr025349.1|Pbr036489.1|Pbr039405.1|Pbr037508.2|Pbr024808.1|Pbr001466.1|Pbr037600.1|Pbr036490.1|Pbr001472.2|Pbr001599.1|Pbr034114.1|Pbr032921.1	http://amigo.geneontology.org/amigo/term/GO:0002229
plastoglobule	Gene Ontology	GO:0010287	15	62	9.57754e-06	0.000543608	Pbr001417.2|Pbr002396.1|Pbr033156.1|Pbr029644.1|Pbr031952.1|Pbr000730.1|Pbr003064.1|Pbr003405.1|Pbr022044.2|Pbr016458.1|Pbr002358.2|Pbr028046.1|Pbr009517.1|Pbr037913.1|Pbr007291.1	http://amigo.geneontology.org/amigo/term/GO:0010287
DNA binding	Gene Ontology	GO:0003677	50	451	1.13955e-05	0.000625231	Pbr017878.1|Pbr037196.1|Pbr028046.1|Pbr014984.3|Pbr010943.1|Pbr015248.1|Pbr025302.1|Pbr029726.1|Pbr023976.1|Pbr033644.1|Pbr029819.1|Pbr030199.2|Pbr007383.1|Pbr000564.1|Pbr017778.1|Pbr022371.1|Pbr001083.1|Pbr020043.1|Pbr016458.1|Pbr009283.1|Pbr022083.1|Pbr000835.1|Pbr007321.1|Pbr034420.1|Pbr040274.1|Pbr001190.1|Pbr024732.1|Pbr030862.1|Pbr031338.1|Pbr013717.1|Pbr021888.1|Pbr005348.1|Pbr022437.1|Pbr…	http://amigo.geneontology.org/amigo/term/GO:0003677
chloroplast organization	Gene Ontology	GO:0009658	23	138	1.22807e-05	0.000652065	Pbr028046.1|Pbr012386.1|Pbr013241.1|Pbr020240.1|Pbr012407.1|Pbr000029.1|Pbr041453.1|Pbr002977.1|Pbr017747.1|Pbr016458.1|Pbr038361.1|Pbr042029.1|Pbr022611.1|Pbr000089.1|Pbr033156.1|Pbr010224.1|Pbr003945.1|Pbr016332.1|Pbr025346.1|Pbr036910.1|Pbr030955.1|Pbr001867.1|Pbr015599.1	http://amigo.geneontology.org/amigo/term/GO:0009658
seed maturation	Gene Ontology	GO:0010431	10	27	1.45357e-05	0.00074768	Pbr005017.1|Pbr010113.1|Pbr033704.1|Pbr016286.1|Pbr034825.1|Pbr025365.1|Pbr034921.1|Pbr022714.1|Pbr004178.1|Pbr026946.1	http://amigo.geneontology.org/amigo/term/GO:0010431
kinesin complex	Gene Ontology	GO:0005871	9	21	1.54286e-05	0.000769561	Pbr004067.1|Pbr000781.1|Pbr031342.1|Pbr023603.1|Pbr022101.1|Pbr027355.1|Pbr003822.1|Pbr029576.1|Pbr023588.1	http://amigo.geneontology.org/amigo/term/GO:0005871
Golgi apparatus	Gene Ontology	GO:0005794	96	1088	1.66053e-05	0.000803894	Pbr034485.1|Pbr029644.1|Pbr022903.1|Pbr016644.1|Pbr006555.1|Pbr023070.1|Pbr004438.1|Pbr019790.1|Pbr016588.1|Pbr033320.1|Pbr011308.1|Pbr009242.1|Pbr037453.1|Pbr002864.1|Pbr010916.1|Pbr020748.1|Pbr040808.1|Pbr032642.1|Pbr028212.1|Pbr037259.1|Pbr006879.3|Pbr007652.1|Pbr030071.1|Pbr038690.1|Pbr033313.1|Pbr012438.2|Pbr013735.1|Pbr015295.1|Pbr004319.1|Pbr009377.1|Pbr035370.1|Pbr009517.1|Pbr032126.1|Pbr…	http://amigo.geneontology.org/amigo/term/GO:0005794
transmembrane transport	Gene Ontology	GO:0055085	43	389	4.81756e-05	0.00226563	Pbr005815.1|Pbr014245.1|Pbr010244.1|Pbr013362.1|Pbr041737.2|Pbr017444.1|Pbr042327.1|Pbr035230.1|Pbr031512.1|Pbr030327.1|Pbr024639.1|Pbr027932.1|Pbr015582.1|Pbr005166.1|Pbr033932.1|Pbr036211.1|Pbr022621.1|Pbr018288.2|Pbr033674.1|Pbr015684.2|Pbr020748.1|Pbr001900.1|Pbr032610.1|Pbr038226.1|Pbr009211.1|Pbr023324.1|Pbr000573.1|Pbr018589.1|Pbr020191.1|Pbr001472.2|Pbr035905.1|Pbr008669.1|Pbr032921.1|Pbr…	http://amigo.geneontology.org/amigo/term/GO:0055085
positive regulation of leaf senescence	Gene Ontology	GO:1900057	7	14	6.54247e-05	0.00299136	Pbr001583.1|Pbr023827.1|Pbr016982.1|Pbr000124.1|Pbr029871.1|Pbr014080.1|Pbr004925.1	http://amigo.geneontology.org/amigo/term/GO:1900057
response to brassinosteroid	Gene Ontology	GO:0009741	10	34	7.40224e-05	0.003293	Pbr019683.1|Pbr013362.1|Pbr010683.1|Pbr018288.2|Pbr006464.1|Pbr013036.1|Pbr036863.1|Pbr037674.1|Pbr014304.1|Pbr029082.1	http://amigo.geneontology.org/amigo/term/GO:0009741
protein homodimerization activity	Gene Ontology	GO:0042803	26	191	7.79371e-05	0.00337591	Pbr028512.1|Pbr008386.1|Pbr022371.1|Pbr030836.1|Pbr000582.1|Pbr033682.1|Pbr032239.1|Pbr024642.1|Pbr004667.1|Pbr035863.1|Pbr037508.2|Pbr027335.1|Pbr021735.1|Pbr013991.1|Pbr037600.1|Pbr033235.1|Pbr022366.1|Pbr000497.1|Pbr001382.2|Pbr016069.1|Pbr003693.1|Pbr000107.1|Pbr002870.3|Pbr020130.1|Pbr040118.1|Pbr016529.1	http://amigo.geneontology.org/amigo/term/GO:0042803
response to abscisic acid	Gene Ontology	GO:0009737	41	377	9.84991e-05	0.00415717	Pbr025332.1|Pbr003855.1|Pbr000124.1|Pbr020290.1|Pbr038753.1|Pbr025365.1|Pbr023412.1|Pbr013975.1|Pbr040276.1|Pbr006266.1|Pbr010113.1|Pbr040485.1|Pbr036238.1|Pbr017778.1|Pbr013362.1|Pbr042090.1|Pbr005559.2|Pbr018288.2|Pbr016332.1|Pbr009242.1|Pbr032921.1|Pbr007321.1|Pbr023326.2|Pbr028781.1|Pbr017286.1|Pbr008082.1|Pbr033704.1|Pbr022827.1|Pbr034921.1|Pbr004178.1|Pbr022437.1|Pbr001472.2|Pbr007792.1|Pbr…	http://amigo.geneontology.org/amigo/term/GO:0009737
intracellular membrane-bounded organelle	Gene Ontology	GO:0043231	28	218	0.000104266	0.00420663	Pbr039127.1|Pbr041245.2|Pbr023735.1|Pbr034566.1|Pbr041968.1|Pbr018414.1|Pbr004319.1|Pbr026006.1|Pbr003632.1|Pbr020674.1|Pbr041487.1|Pbr028326.1|Pbr019633.1|Pbr019205.3|Pbr012789.1|Pbr036215.1|Pbr036076.2|Pbr006426.1|Pbr026523.1|Pbr006506.1|Pbr014215.1|Pbr029510.1|Pbr009367.1|Pbr004742.1|Pbr021718.1|Pbr014067.1|Pbr020037.1|Pbr008306.1	http://amigo.geneontology.org/amigo/term/GO:0043231
photoprotection	Gene Ontology	GO:0010117	6	10	0.000104782	0.00420663	Pbr010113.1|Pbr033704.1|Pbr033127.1|Pbr034921.1|Pbr004178.1|Pbr018850.1	http://amigo.geneontology.org/amigo/term/GO:0010117
chromatin binding	Gene Ontology	GO:0003682	17	99	0.000116775	0.00457645	Pbr014896.1|Pbr030524.1|Pbr009245.1|Pbr003336.1|Pbr005692.1|Pbr042427.1|Pbr004959.1|Pbr029483.2|Pbr011763.1|Pbr034965.1|Pbr026750.1|Pbr003952.1|Pbr038343.1|Pbr003391.1|Pbr035444.1|Pbr012915.1|Pbr025728.2	http://amigo.geneontology.org/amigo/term/GO:0003682
response to heat	Gene Ontology	GO:0009408	22	152	0.000122587	0.00469251	Pbr022984.1|Pbr020392.1|Pbr034921.1|Pbr022507.1|Pbr010113.1|Pbr004955.1|Pbr038361.1|Pbr023621.1|Pbr021537.1|Pbr023326.2|Pbr041759.1|Pbr021032.2|Pbr001472.2|Pbr037674.1|Pbr010260.2|Pbr032921.1|Pbr030955.1|Pbr004178.1|Pbr033704.1|Pbr013033.1|Pbr034993.1|Pbr024261.1	http://amigo.geneontology.org/amigo/term/GO:0009408
plant-type cell wall	Gene Ontology	GO:0009505	24	176	0.000140742	0.00511048	Pbr037864.1|Pbr004544.1|Pbr035999.1|Pbr007462.1|Pbr031898.1|Pbr011142.1|Pbr030093.1|Pbr020807.1|Pbr039558.1|Pbr016767.1|Pbr033551.2|Pbr027875.1|Pbr012198.1|Pbr018080.1|Pbr006792.1|Pbr004289.1|Pbr039632.1|Pbr015163.1|Pbr035362.1|Pbr025418.1|Pbr014578.1|Pbr033313.1|Pbr040131.1|Pbr007659.1	http://amigo.geneontology.org/amigo/term/GO:0009505
vacuole	Gene Ontology	GO:0005773	57	598	0.000140992	0.00511048	Pbr037864.1|Pbr022984.1|Pbr028046.1|Pbr021095.1|Pbr027234.1|Pbr014741.1|Pbr038765.1|Pbr005667.1|Pbr027954.1|Pbr020392.1|Pbr016644.1|Pbr036775.1|Pbr031512.1|Pbr007462.1|Pbr009377.1|Pbr009871.1|Pbr034460.1|Pbr023895.1|Pbr026738.1|Pbr023151.2|Pbr008455.1|Pbr037175.1|Pbr016458.1|Pbr041216.3|Pbr024148.1|Pbr000526.1|Pbr038597.1|Pbr019948.1|Pbr022836.1|Pbr039217.1|Pbr002369.1|Pbr039593.1|Pbr024210.1|Pbr…	http://amigo.geneontology.org/amigo/term/GO:0005773
plastid	Gene Ontology	GO:0009536	73	823	0.00014282	0.00511048	Pbr032338.2|Pbr022218.1|Pbr008086.1|Pbr014325.1|Pbr007213.1|Pbr024477.1|Pbr015389.1|Pbr005667.1|Pbr022903.1|Pbr010784.1|Pbr042327.1|Pbr014714.1|Pbr038373.1|Pbr034291.1|Pbr007314.2|Pbr033682.1|Pbr033055.1|Pbr011086.1|Pbr028761.1|Pbr009987.1|Pbr036977.1|Pbr014716.1|Pbr017747.1|Pbr034966.1|Pbr000959.3|Pbr014037.2|Pbr024821.1|Pbr027954.1|Pbr033551.2|Pbr017080.1|Pbr029082.1|Pbr003246.1|Pbr038361.1|Pbr…	http://amigo.geneontology.org/amigo/term/GO:0009536
regulation of DNA methylation	Gene Ontology	GO:0044030	6	11	0.000154751	0.00541959	Pbr025831.1|Pbr009245.1|Pbr028781.1|Pbr029483.2|Pbr029726.1|Pbr034370.1	http://amigo.geneontology.org/amigo/term/GO:0044030
response to cold	Gene Ontology	GO:0009409	35	310	0.000161122	0.00552514	Pbr022984.1|Pbr028046.1|Pbr020938.1|Pbr033682.1|Pbr013975.1|Pbr007291.1|Pbr004667.1|Pbr022044.2|Pbr001083.1|Pbr041702.1|Pbr016458.1|Pbr013991.1|Pbr018080.1|Pbr010916.1|Pbr013033.1|Pbr023326.2|Pbr035703.1|Pbr038690.1|Pbr019661.2|Pbr000261.1|Pbr041759.1|Pbr021888.1|Pbr021032.2|Pbr001472.2|Pbr014539.1|Pbr037674.1|Pbr032921.1|Pbr040967.1|Pbr003693.1|Pbr015169.1|Pbr023789.1|Pbr015389.1|Pbr040118.1|Pbr…	http://amigo.geneontology.org/amigo/term/GO:0009409
extracellular region	Gene Ontology	GO:0005576	198	2749	0.000166651	0.00559811	Pbr016560.1|Pbr029312.1|Pbr002358.2|Pbr024808.1|Pbr001390.1|Pbr001466.1|Pbr024516.1|Pbr031595.1|Pbr017969.1|Pbr030680.1|Pbr011640.1|Pbr024393.1|Pbr042146.1|Pbr029663.1|Pbr000675.3|Pbr018608.1|Pbr029298.1|Pbr027957.1|Pbr026555.1|Pbr001092.1|Pbr009242.1|Pbr003360.2|Pbr037600.1|Pbr023561.1|Pbr005336.1|Pbr030045.1|Pbr005667.1|Pbr005186.1|Pbr016289.1|Pbr021574.1|Pbr002905.1|Pbr038857.1|Pbr006464.1|Pbr…	http://amigo.geneontology.org/amigo/term/GO:0005576
positive regulation of fatty acid biosynthetic process	Gene Ontology	GO:0045723	5	7	0.000229172	0.00748813	Pbr042437.1|Pbr024788.1|Pbr022437.1|Pbr041713.1|Pbr025728.2	http://amigo.geneontology.org/amigo/term/GO:0045723
response to auxin	Gene Ontology	GO:0009733	29	242	0.000232014	0.00748813	Pbr020748.1|Pbr037477.1|Pbr042224.1|Pbr020913.1|Pbr009271.1|Pbr003402.1|Pbr037779.1|Pbr013362.1|Pbr025290.1|Pbr018288.2|Pbr037656.1|Pbr010177.1|Pbr010681.1|Pbr041453.1|Pbr031243.1|Pbr018596.1|Pbr023326.2|Pbr016982.1|Pbr001510.1|Pbr014080.1|Pbr000276.2|Pbr031563.1|Pbr037674.1|Pbr036076.2|Pbr007103.1|Pbr027537.1|Pbr030848.1|Pbr029871.1|Pbr015599.1	http://amigo.geneontology.org/amigo/term/GO:0009733
protein kinase activity	Gene Ontology	GO:0004672	46	464	0.000271222	0.00858523	Pbr014223.1|Pbr024588.1|Pbr022311.1|Pbr036792.1|Pbr010588.1|Pbr016614.1|Pbr000124.1|Pbr041810.1|Pbr036794.2|Pbr026976.1|Pbr040276.1|Pbr042539.1|Pbr001354.1|Pbr024704.1|Pbr001469.1|Pbr015258.1|Pbr042090.1|Pbr025444.1|Pbr008653.1|Pbr015121.1|Pbr018070.1|Pbr020589.1|Pbr027937.1|Pbr013688.1|Pbr029334.1|Pbr034586.1|Pbr008293.1|Pbr021574.1|Pbr004537.1|Pbr006464.1|Pbr021017.1|Pbr013036.1|Pbr002901.1|Pbr…	http://amigo.geneontology.org/amigo/term/GO:0004672
wax biosynthetic process	Gene Ontology	GO:0010025	8	26	0.000300624	0.00933635	Pbr019323.1|Pbr006266.1|Pbr027789.1|Pbr027790.4|Pbr017872.1|Pbr028822.2|Pbr033651.1|Pbr029510.1	http://amigo.geneontology.org/amigo/term/GO:0010025
response to light stimulus	Gene Ontology	GO:0009416	25	199	0.000321877	0.0098113	Pbr000493.1|Pbr033522.1|Pbr019842.1|Pbr009517.1|Pbr007291.1|Pbr004667.1|Pbr002396.1|Pbr017747.1|Pbr026738.1|Pbr022044.2|Pbr042090.1|Pbr010177.1|Pbr013991.1|Pbr041453.1|Pbr029644.1|Pbr036453.1|Pbr013897.1|Pbr037913.1|Pbr036910.1|Pbr030955.1|Pbr015169.1|Pbr009111.1|Pbr030848.1|Pbr019948.1|Pbr015599.1	http://amigo.geneontology.org/amigo/term/GO:0009416
phragmoplast	Gene Ontology	GO:0009524	12	60	0.000343328	0.0102749	Pbr018596.1|Pbr039692.1|Pbr023603.1|Pbr024477.1|Pbr037477.1|Pbr038905.1|Pbr017444.1|Pbr022101.1|Pbr001510.1|Pbr031043.1|Pbr023588.1|Pbr039779.1	http://amigo.geneontology.org/amigo/term/GO:0009524
resolution of meiotic recombination intermediates	Gene Ontology	GO:0000712	6	14	0.000423092	0.0124359	Pbr013974.1|Pbr023881.1|Pbr040274.1|Pbr040747.1|Pbr027936.1|Pbr023876.1	http://amigo.geneontology.org/amigo/term/GO:0000712
chlorophyll binding	Gene Ontology	GO:0016168	7	21	0.000482249	0.013926	Pbr002396.1|Pbr022044.2|Pbr015169.1|Pbr029644.1|Pbr009517.1|Pbr037913.1|Pbr007291.1	http://amigo.geneontology.org/amigo/term/GO:0016168
response to high light intensity	Gene Ontology	GO:0009644	10	45	0.000516218	0.0146499	Pbr010113.1|Pbr033704.1|Pbr015169.1|Pbr022044.2|Pbr033127.1|Pbr004178.1|Pbr034921.1|Pbr000089.1|Pbr007291.1|Pbr021017.1	http://amigo.geneontology.org/amigo/term/GO:0009644
transferase activity, transferring glycosyl groups	Gene Ontology	GO:0016757	41	412	0.000528166	0.0147349	Pbr018155.1|Pbr013888.2|Pbr026530.3|Pbr033547.1|Pbr006426.1|Pbr000426.1|Pbr032138.1|Pbr007542.1|Pbr031898.1|Pbr003632.1|Pbr041487.1|Pbr024627.1|Pbr019790.1|Pbr016588.1|Pbr005751.2|Pbr024675.1|Pbr020465.2|Pbr033320.1|Pbr002249.1|Pbr021542.1|Pbr011308.1|Pbr022714.1|Pbr023434.1|Pbr008062.2|Pbr029641.1|Pbr006506.1|Pbr015839.1|Pbr040621.1|Pbr040808.1|Pbr037062.1|Pbr025516.1|Pbr032642.1|Pbr038053.1|Pbr…	http://amigo.geneontology.org/amigo/term/GO:0016757
signal transduction	Gene Ontology	GO:0007165	39	387	0.000571757	0.0156852	Pbr006878.1|Pbr022311.1|Pbr023735.1|Pbr013237.1|Pbr001390.1|Pbr004319.1|Pbr001391.1|Pbr005516.1|Pbr009168.1|Pbr002490.1|Pbr019205.3|Pbr042090.1|Pbr031595.1|Pbr010588.1|Pbr026555.1|Pbr035520.1|Pbr030895.1|Pbr036076.2|Pbr024681.2|Pbr035985.1|Pbr015522.1|Pbr035549.1|Pbr009331.1|Pbr027176.2|Pbr014741.1|Pbr023428.1|Pbr014522.2|Pbr017426.1|Pbr033296.1|Pbr024710.1|Pbr001758.1|Pbr035416.1|Pbr027280.1|Pbr…	http://amigo.geneontology.org/amigo/term/GO:0007165
positive regulation of defense response to bacterium	Gene Ontology	GO:1900426	7	22	0.000607115	0.0163821	Pbr038911.1|Pbr037600.1|Pbr025900.1|Pbr001583.1|Pbr037508.2|Pbr042552.1|Pbr032224.1	http://amigo.geneontology.org/amigo/term/GO:1900426
microtubule	Gene Ontology	GO:0005874	12	65	0.000645258	0.0171306	Pbr004067.1|Pbr000781.1|Pbr031342.1|Pbr023603.1|Pbr024477.1|Pbr022101.1|Pbr027355.1|Pbr003822.1|Pbr035370.1|Pbr029576.1|Pbr023588.1|Pbr039779.1	http://amigo.geneontology.org/amigo/term/GO:0005874
cellular response to water deprivation	Gene Ontology	GO:0042631	8	30	0.000671845	0.0175533	Pbr028046.1|Pbr016332.1|Pbr016458.1|Pbr008467.1|Pbr037254.1|Pbr001472.2|Pbr001491.1|Pbr032921.1	http://amigo.geneontology.org/amigo/term/GO:0042631
cytokinesis by cell plate formation	Gene Ontology	GO:0000911	10	47	0.000693013	0.0178234	Pbr039692.1|Pbr023603.1|Pbr004928.1|Pbr024477.1|Pbr008966.1|Pbr038905.1|Pbr003822.1|Pbr018352.1|Pbr023588.1|Pbr039779.1	http://amigo.geneontology.org/amigo/term/GO:0000911
photosynthesis, light harvesting in photosystem I	Gene Ontology	GO:0009768	7	23	0.000756321	0.0185403	Pbr002396.1|Pbr022044.2|Pbr015169.1|Pbr029644.1|Pbr009517.1|Pbr037913.1|Pbr007291.1	http://amigo.geneontology.org/amigo/term/GO:0009768
negative regulation of seed germination	Gene Ontology	GO:0010187	7	23	0.000756321	0.0185403	Pbr021537.1|Pbr035703.1|Pbr017778.1|Pbr019661.2|Pbr022437.1|Pbr015599.1|Pbr041453.1	http://amigo.geneontology.org/amigo/term/GO:0010187
microtubule nucleation	Gene Ontology	GO:0007020	5	10	0.000761286	0.0185403	Pbr024477.1|Pbr020028.2|Pbr024675.1|Pbr038525.1|Pbr039779.1	http://amigo.geneontology.org/amigo/term/GO:0007020
zinc ion binding	Gene Ontology	GO:0008270	50	545	0.000766514	0.0185403	Pbr023935.1|Pbr017025.1|Pbr020938.1|Pbr041453.1|Pbr014471.1|Pbr033682.1|Pbr032112.1|Pbr005485.1|Pbr020674.1|Pbr004667.1|Pbr034982.1|Pbr028326.1|Pbr003246.1|Pbr001876.1|Pbr040389.1|Pbr027268.1|Pbr005793.1|Pbr025332.1|Pbr026523.1|Pbr033092.1|Pbr037851.1|Pbr013991.1|Pbr039262.1|Pbr018073.1|Pbr027936.1|Pbr016567.1|Pbr002864.1|Pbr020211.1|Pbr029273.1|Pbr006266.1|Pbr032338.2|Pbr027616.1|Pbr017043.1|Pbr…	http://amigo.geneontology.org/amigo/term/GO:0008270
jasmonic acid mediated signaling pathway	Gene Ontology	GO:0009867	11	57	0.000777205	0.0185403	Pbr018596.1|Pbr021537.1|Pbr027035.1|Pbr001510.1|Pbr023705.1|Pbr016876.1|Pbr006112.1|Pbr009179.1|Pbr000497.1|Pbr005926.1|Pbr014304.1	http://amigo.geneontology.org/amigo/term/GO:0009867
thylakoid lumen	Gene Ontology	GO:0031977	10	48	0.000798539	0.0187771	Pbr033156.1|Pbr010113.1|Pbr033704.1|Pbr005785.1|Pbr031952.1|Pbr021279.1|Pbr034921.1|Pbr004178.1|Pbr017953.1|Pbr023621.1	http://amigo.geneontology.org/amigo/term/GO:0031977
RNA modification	Gene Ontology	GO:0009451	13	79	0.00101305	0.0234855	Pbr039127.1|Pbr041245.2|Pbr028326.1|Pbr019633.1|Pbr026523.1|Pbr012789.1|Pbr018414.1|Pbr020674.1|Pbr016438.1|Pbr021718.1|Pbr014067.1|Pbr026006.1|Pbr008306.1	http://amigo.geneontology.org/amigo/term/GO:0009451
stamen development	Gene Ontology	GO:0048443	7	25	0.00114079	0.0260798	Pbr020748.1|Pbr027035.1|Pbr042234.1|Pbr018059.1|Pbr028821.1|Pbr027537.1|Pbr000276.2	http://amigo.geneontology.org/amigo/term/GO:0048443
abscisic acid transport	Gene Ontology	GO:0080168	4	6	0.00122703	0.027667	Pbr014245.1|Pbr001472.2|Pbr018589.1|Pbr032921.1	http://amigo.geneontology.org/amigo/term/GO:0080168
DNA mediated transformation	Gene Ontology	GO:0009294	7	26	0.00138307	0.030764	Pbr011763.1|Pbr029726.1|Pbr040808.1|Pbr033092.1|Pbr014471.1|Pbr025516.1|Pbr012495.1	http://amigo.geneontology.org/amigo/term/GO:0009294
ATP-dependent microtubule motor activity, plus-end-directed	Gene Ontology	GO:0008574	5	12	0.00143676	0.031532	Pbr022101.1|Pbr004067.1|Pbr025179.1|Pbr033958.1|Pbr000781.1	http://amigo.geneontology.org/amigo/term/GO:0008574
phloem or xylem histogenesis	Gene Ontology	GO:0010087	10	53	0.00154301	0.0329843	Pbr018596.1|Pbr036631.1|Pbr015723.1|Pbr001510.1|Pbr013362.1|Pbr030836.1|Pbr034658.1|Pbr018288.2|Pbr035262.1|Pbr008103.2	http://amigo.geneontology.org/amigo/term/GO:0010087
carpel development	Gene Ontology	GO:0048440	6	19	0.00154301	0.0329843	Pbr035703.1|Pbr018059.1|Pbr028821.1|Pbr019661.2|Pbr013991.1|Pbr004667.1	http://amigo.geneontology.org/amigo/term/GO:0048440
defense response	Gene Ontology	GO:0006952	25	226	0.00167661	0.0353808	Pbr034596.1|Pbr005825.1|Pbr024808.1|Pbr035713.1|Pbr001466.1|Pbr001599.1|Pbr034114.1|Pbr042358.1|Pbr017558.4|Pbr020807.1|Pbr015695.1|Pbr012198.1|Pbr021735.1|Pbr036490.1|Pbr035520.1|Pbr002369.1|Pbr024100.1|Pbr039405.1|Pbr032642.1|Pbr001469.1|Pbr030792.1|Pbr000767.1|Pbr036489.1|Pbr030790.1|Pbr040131.1	http://amigo.geneontology.org/amigo/term/GO:0006952
glycine decarboxylation via glycine cleavage system	Gene Ontology	GO:0019464	4	7	0.00184834	0.038511	Pbr004667.1|Pbr000131.1|Pbr013991.1|Pbr019834.1	http://amigo.geneontology.org/amigo/term/GO:0019464
response to red or far red light	Gene Ontology	GO:0009639	7	28	0.00198666	0.0408755	Pbr020748.1|Pbr036106.1|Pbr009111.1|Pbr006010.1|Pbr024206.1|Pbr013897.1|Pbr027537.1	http://amigo.geneontology.org/amigo/term/GO:0009639
oxidoreductase activity	Gene Ontology	GO:0016491	28	270	0.00219171	0.0445376	Pbr022903.1|Pbr001555.1|Pbr027234.1|Pbr029312.1|Pbr042781.1|Pbr036176.1|Pbr037977.1|Pbr036106.1|Pbr028641.1|Pbr027790.4|Pbr003405.1|Pbr026590.1|Pbr020305.1|Pbr014304.1|Pbr027789.1|Pbr029108.1|Pbr023551.1|Pbr037838.1|Pbr015601.1|Pbr013051.1|Pbr010298.1|Pbr026508.1|Pbr003693.1|Pbr000784.1|Pbr028167.1|Pbr023621.1|Pbr012154.1|Pbr011295.1	http://amigo.geneontology.org/amigo/term/GO:0016491
calmodulin binding	Gene Ontology	GO:0005516	20	169	0.00230567	0.0462487	Pbr038911.1|Pbr023561.1|Pbr025900.1|Pbr010295.1|Pbr005336.1|Pbr032277.1|Pbr015695.1|Pbr039489.1|Pbr023865.1|Pbr042031.1|Pbr037739.1|Pbr004584.1|Pbr037522.1|Pbr026671.3|Pbr021032.2|Pbr020589.1|Pbr034022.1|Pbr032224.1|Pbr004562.1|Pbr003402.1	http://amigo.geneontology.org/amigo/term/GO:0005516
defense response to fungus	Gene Ontology	GO:0050832	22	194	0.0023321	0.0462487	Pbr001390.1|Pbr032642.1|Pbr005516.1|Pbr013445.1|Pbr006266.1|Pbr009168.1|Pbr002490.1|Pbr019938.1|Pbr027790.4|Pbr031595.1|Pbr026555.1|Pbr021537.1|Pbr027789.1|Pbr015163.1|Pbr006464.1|Pbr013036.1|Pbr003391.1|Pbr021032.2|Pbr001239.1|Pbr036106.1|Pbr017872.1|Pbr002488.1	http://amigo.geneontology.org/amigo/term/GO:0050832
protein dimerization activity	Gene Ontology	GO:0046983	31	312	0.0024146	0.0473146	Pbr017878.1|Pbr041891.1|Pbr010573.1|Pbr024477.1|Pbr038723.1|Pbr014984.3|Pbr040541.1|Pbr039562.1|Pbr016589.1|Pbr034838.2|Pbr020294.1|Pbr021160.1|Pbr033418.1|Pbr041849.1|Pbr027335.1|Pbr022200.3|Pbr035703.1|Pbr030523.1|Pbr019661.2|Pbr021888.1|Pbr006545.1|Pbr008711.1|Pbr039779.1|Pbr040844.1|Pbr009044.1|Pbr024631.1|Pbr018724.1|Pbr022146.1|Pbr009179.1|Pbr038923.1|Pbr001646.1	http://amigo.geneontology.org/amigo/term/GO:0046983
chromosome segregation	Gene Ontology	GO:0007059	5	14	0.00247338	0.0478962	Pbr034223.1|Pbr034965.1|Pbr023881.1|Pbr023876.1|Pbr027936.1	http://amigo.geneontology.org/amigo/term/GO:0007059
response to salicylic acid	Gene Ontology	GO:0009751	14	100	0.00259941	0.0491567	Pbr023634.1|Pbr001239.1|Pbr028822.2|Pbr001469.1|Pbr026530.3|Pbr024788.1|Pbr024808.1|Pbr007591.1|Pbr025349.1|Pbr042437.1|Pbr001472.2|Pbr041713.1|Pbr042109.1|Pbr032921.1	http://amigo.geneontology.org/amigo/term/GO:0009751
double-stranded methylated DNA binding	Gene Ontology	GO:0010385	4	8	0.00265793	0.0491567	Pbr025831.1|Pbr037851.1|Pbr034370.1|Pbr042427.1	http://amigo.geneontology.org/amigo/term/GO:0010385
abaxial cell fate specification	Gene Ontology	GO:0010158	4	8	0.00265793	0.0491567	Pbr041836.1|Pbr018492.1|Pbr003157.1|Pbr028821.1	http://amigo.geneontology.org/amigo/term/GO:0010158
mitotic chromosome condensation	Gene Ontology	GO:0007076	4	8	0.00265793	0.0491567	Pbr030524.1|Pbr034965.1|Pbr003952.1|Pbr038343.1	http://amigo.geneontology.org/amigo/term/GO:0007076
cortical microtubule	Gene Ontology	GO:0055028	6	22	0.00286894	0.0518932	Pbr014223.1|Pbr024477.1|Pbr037477.1|Pbr021658.1|Pbr025179.1|Pbr039779.1	http://amigo.geneontology.org/amigo/term/GO:0055028
cellular response to amino acid stimulus	Gene Ontology	GO:0071230	6	22	0.00286894	0.0518932	Pbr026738.1|Pbr036453.1|Pbr033522.1|Pbr014598.4|Pbr019842.1|Pbr019948.1	http://amigo.geneontology.org/amigo/term/GO:0071230
circadian rhythm	Gene Ontology	GO:0007623	14	102	0.00305569	0.0546702	Pbr019661.2|Pbr035703.1|Pbr004038.1|Pbr003693.1|Pbr025918.1|Pbr021605.1|Pbr016458.1|Pbr029111.1|Pbr021017.1|Pbr013991.1|Pbr028046.1|Pbr041453.1|Pbr015599.1|Pbr004667.1	http://amigo.geneontology.org/amigo/term/GO:0007623
ATPase-coupled xenobiotic transmembrane transporter activity	Gene Ontology	GO:0008559	5	15	0.00315681	0.0551711	Pbr042119.1|Pbr031512.1|Pbr023116.1|Pbr024639.1|Pbr037779.1	http://amigo.geneontology.org/amigo/term/GO:0008559
response to fructose	Gene Ontology	GO:0009750	5	15	0.00315681	0.0551711	Pbr019379.1|Pbr031187.1|Pbr007305.1|Pbr017286.1|Pbr037656.1	http://amigo.geneontology.org/amigo/term/GO:0009750
translational initiation	Gene Ontology	GO:0006413	7	31	0.00325127	0.0551711	Pbr004438.1|Pbr041754.1|Pbr028946.1|Pbr035001.1|Pbr014572.1|Pbr023872.1|Pbr038520.3	http://amigo.geneontology.org/amigo/term/GO:0006413
calcium ion transport	Gene Ontology	GO:0006816	7	31	0.00325127	0.0551711	Pbr025200.1|Pbr026738.1|Pbr036453.1|Pbr033522.1|Pbr032277.1|Pbr019842.1|Pbr019948.1	http://amigo.geneontology.org/amigo/term/GO:0006816
post-embryonic development	Gene Ontology	GO:0009791	7	31	0.00325127	0.0551711	Pbr018059.1|Pbr014984.3|Pbr039632.1|Pbr027800.1|Pbr006464.1|Pbr013036.1|Pbr029819.1	http://amigo.geneontology.org/amigo/term/GO:0009791
flavonoid biosynthetic process	Gene Ontology	GO:0009813	6	23	0.00345899	0.0580968	Pbr026508.1|Pbr021502.1|Pbr030848.1|Pbr007103.1|Pbr025349.1|Pbr020913.1	http://amigo.geneontology.org/amigo/term/GO:0009813
circadian regulation of gene expression	Gene Ontology	GO:0032922	4	9	0.00368086	0.060587	Pbr020523.1|Pbr022986.1|Pbr006464.1|Pbr013036.1	http://amigo.geneontology.org/amigo/term/GO:0032922
acyl-CoA ligase activity	Gene Ontology	GO:0003996	4	9	0.00368086	0.060587	Pbr018288.2|Pbr008086.1|Pbr017872.1|Pbr013362.1	http://amigo.geneontology.org/amigo/term/GO:0003996
stromule	Gene Ontology	GO:0010319	7	32	0.00378601	0.061051	Pbr040967.1|Pbr028046.1|Pbr015389.1|Pbr016458.1|Pbr033682.1|Pbr013991.1|Pbr004667.1	http://amigo.geneontology.org/amigo/term/GO:0010319
leaf morphogenesis	Gene Ontology	GO:0009965	10	61	0.00382033	0.061051	Pbr035444.1|Pbr010943.1|Pbr028821.1|Pbr007875.1|Pbr003945.1|Pbr039116.1|Pbr028324.1|Pbr032642.1|Pbr022498.1|Pbr031563.1	http://amigo.geneontology.org/amigo/term/GO:0009965
response to sucrose	Gene Ontology	GO:0009744	10	61	0.00382033	0.061051	Pbr019683.1|Pbr019379.1|Pbr017286.1|Pbr024732.1|Pbr039116.1|Pbr030607.1|Pbr040118.1|Pbr031187.1|Pbr007305.1|Pbr037656.1	http://amigo.geneontology.org/amigo/term/GO:0009744
identical protein binding	Gene Ontology	GO:0042802	20	178	0.00394021	0.0615912	Pbr037600.1|Pbr022200.3|Pbr016589.1|Pbr042854.1|Pbr038834.1|Pbr036792.1|Pbr016982.1|Pbr033742.2|Pbr000107.1|Pbr016560.1|Pbr014080.1|Pbr036794.2|Pbr029871.1|Pbr000668.1|Pbr040276.1|Pbr025426.2|Pbr031898.1|Pbr014539.1|Pbr017953.1|Pbr037508.2	http://amigo.geneontology.org/amigo/term/GO:0042802
response to mannitol	Gene Ontology	GO:0010555	5	16	0.00396639	0.0615912	Pbr022714.1|Pbr004249.3|Pbr017286.1|Pbr023412.1|Pbr019379.1	http://amigo.geneontology.org/amigo/term/GO:0010555
plasmodesmata-mediated intercellular transport	Gene Ontology	GO:0010497	5	16	0.00396639	0.0615912	Pbr006675.1|Pbr013991.1|Pbr017444.1|Pbr004667.1|Pbr032899.1	http://amigo.geneontology.org/amigo/term/GO:0010497
RNA binding	Gene Ontology	GO:0003723	38	423	0.00422733	0.0650297	Pbr002634.1|Pbr028046.1|Pbr026209.1|Pbr002450.2|Pbr004177.1|Pbr021332.1|Pbr004667.1|Pbr016975.1|Pbr025806.1|Pbr040323.3|Pbr016458.1|Pbr017558.4|Pbr012458.1|Pbr029483.2|Pbr042552.1|Pbr023872.1|Pbr015068.1|Pbr018884.1|Pbr005254.1|Pbr037420.2|Pbr042005.1|Pbr008765.1|Pbr020908.1|Pbr009245.1|Pbr039084.1|Pbr013991.1|Pbr028448.2|Pbr035001.1|Pbr031338.1|Pbr038520.3|Pbr005209.1|Pbr042733.1|Pbr019929.1|Pbr…	http://amigo.geneontology.org/amigo/term/GO:0003723
meristem structural organization	Gene Ontology	GO:0009933	5	17	0.00491411	0.072616	Pbr016062.1|Pbr021334.1|Pbr018492.1|Pbr031741.1|Pbr013872.1	http://amigo.geneontology.org/amigo/term/GO:0009933
regulation of cell size	Gene Ontology	GO:0008361	5	17	0.00491411	0.072616	Pbr027537.1|Pbr020748.1|Pbr037196.1|Pbr003814.1|Pbr014598.4	http://amigo.geneontology.org/amigo/term/GO:0008361
starch catabolic process	Gene Ontology	GO:0005983	5	17	0.00491411	0.072616	Pbr030607.1|Pbr014539.1|Pbr020505.1|Pbr015871.1|Pbr040641.3	http://amigo.geneontology.org/amigo/term/GO:0005983
RNA catabolic process	Gene Ontology	GO:0006401	5	17	0.00491411	0.072616	Pbr039084.1|Pbr007750.1|Pbr010962.1|Pbr027023.1|Pbr035503.1	http://amigo.geneontology.org/amigo/term/GO:0006401
cellular response to light stimulus	Gene Ontology	GO:0071482	4	10	0.00494106	0.072616	Pbr000296.1|Pbr040222.1|Pbr012294.1|Pbr022908.1	http://amigo.geneontology.org/amigo/term/GO:0071482
transcription coregulator activity	Gene Ontology	GO:0003712	7	34	0.00505266	0.0729958	Pbr041713.1|Pbr024788.1|Pbr022986.1|Pbr001522.1|Pbr042437.1|Pbr000145.1|Pbr016975.1	http://amigo.geneontology.org/amigo/term/GO:0003712
flower development	Gene Ontology	GO:0009908	13	97	0.0050556	0.0729958	Pbr035974.1|Pbr013717.1|Pbr019661.2|Pbr014831.1|Pbr009111.1|Pbr023444.1|Pbr009271.1|Pbr000603.1|Pbr028821.1|Pbr013897.1|Pbr035703.1|Pbr030373.1|Pbr012438.2	http://amigo.geneontology.org/amigo/term/GO:0009908
embryo sac development	Gene Ontology	GO:0009553	11	76	0.00574643	0.081192	Pbr025250.1|Pbr034223.1|Pbr004955.1|Pbr042234.1|Pbr026209.1|Pbr030836.1|Pbr012648.1|Pbr038476.1|Pbr022055.2|Pbr010052.1|Pbr033575.1	http://amigo.geneontology.org/amigo/term/GO:0009553
brassinosteroid biosynthetic process	Gene Ontology	GO:0016132	6	26	0.00577124	0.081192	Pbr026508.1|Pbr013362.1|Pbr020305.1|Pbr023551.1|Pbr018288.2|Pbr014304.1	http://amigo.geneontology.org/amigo/term/GO:0016132
jasmonic acid biosynthetic process	Gene Ontology	GO:0009695	6	26	0.00577124	0.081192	Pbr031871.1|Pbr005948.1|Pbr004964.1|Pbr005926.1|Pbr006112.1|Pbr004573.1	http://amigo.geneontology.org/amigo/term/GO:0009695
unidimensional cell growth	Gene Ontology	GO:0009826	15	123	0.00599421	0.0824622	Pbr004268.1|Pbr009111.1|Pbr031741.1|Pbr012752.1|Pbr010683.1|Pbr013897.1|Pbr020938.1|Pbr014304.1|Pbr013129.1|Pbr033313.1|Pbr000668.1|Pbr022055.2|Pbr008103.2|Pbr027944.1|Pbr031043.1	http://amigo.geneontology.org/amigo/term/GO:0009826
carotenoid biosynthetic process	Gene Ontology	GO:0016117	5	18	0.00601182	0.0824622	Pbr028583.1|Pbr000089.1|Pbr002232.2|Pbr010298.1|Pbr000730.1	http://amigo.geneontology.org/amigo/term/GO:0016117
DNA replication origin binding	Gene Ontology	GO:0003688	5	18	0.00601182	0.0824622	Pbr007319.1|Pbr042427.1|Pbr035444.1|Pbr002515.1|Pbr028759.1	http://amigo.geneontology.org/amigo/term/GO:0003688
DNA topological change	Gene Ontology	GO:0006265	4	11	0.00646098	0.0849981	Pbr027936.1|Pbr023881.1|Pbr023876.1|Pbr009283.1	http://amigo.geneontology.org/amigo/term/GO:0006265
sesquiterpenoid biosynthetic process	Gene Ontology	GO:0016106	3	5	0.00660982	0.0849981	Pbr029731.1|Pbr029727.1|Pbr029739.1	http://amigo.geneontology.org/amigo/term/GO:0016106
DNA replication checkpoint	Gene Ontology	GO:0000076	3	5	0.00660982	0.0849981	Pbr020388.1|Pbr018705.1|Pbr025346.1	http://amigo.geneontology.org/amigo/term/GO:0000076
deadenylation-dependent decapping of nuclear-transcribed mRNA	Gene Ontology	GO:0000290	3	5	0.00660982	0.0849981	Pbr005254.1|Pbr021735.1|Pbr037420.2	http://amigo.geneontology.org/amigo/term/GO:0000290
cellular response to osmotic stress	Gene Ontology	GO:0071470	3	5	0.00660982	0.0849981	Pbr026946.1|Pbr025900.1|Pbr032224.1	http://amigo.geneontology.org/amigo/term/GO:0071470
sigma factor activity	Gene Ontology	GO:0016987	3	5	0.00660982	0.0849981	Pbr040222.1|Pbr012294.1|Pbr022908.1	http://amigo.geneontology.org/amigo/term/GO:0016987
chloroplast relocation	Gene Ontology	GO:0009902	3	5	0.00660982	0.0849981	Pbr020240.1|Pbr042029.1|Pbr013241.1	http://amigo.geneontology.org/amigo/term/GO:0009902
glycogen (starch) synthase activity	Gene Ontology	GO:0004373	3	5	0.00660982	0.0849981	Pbr031898.1|Pbr013598.1|Pbr010784.1	http://amigo.geneontology.org/amigo/term/GO:0004373
hormone-mediated signaling pathway	Gene Ontology	GO:0009755	6	27	0.00674639	0.0860818	Pbr025333.1|Pbr028127.1|Pbr020894.2|Pbr037732.1|Pbr016876.1|Pbr014539.1	http://amigo.geneontology.org/amigo/term/GO:0009755
nutrient reservoir activity	Gene Ontology	GO:0045735	8	46	0.00681491	0.0862872	Pbr038751.1|Pbr025800.1|Pbr038753.1|Pbr025365.1|Pbr009242.1|Pbr006675.1|Pbr017264.1|Pbr042079.1	http://amigo.geneontology.org/amigo/term/GO:0045735
response to cadmium ion	Gene Ontology	GO:0046686	28	296	0.00693963	0.0871957	Pbr010943.1|Pbr042781.1|Pbr004319.1|Pbr009377.1|Pbr030554.1|Pbr001312.1|Pbr001491.1|Pbr004667.1|Pbr004438.1|Pbr000694.1|Pbr012234.1|Pbr003246.1|Pbr013991.1|Pbr024244.2|Pbr002864.1|Pbr018622.1|Pbr019319.1|Pbr032338.2|Pbr002369.1|Pbr000137.1|Pbr008467.1|Pbr037254.1|Pbr021017.1|Pbr033057.1|Pbr000131.1|Pbr005691.1|Pbr010641.1|Pbr027944.1	http://amigo.geneontology.org/amigo/term/GO:0046686
defense response to bacterium	Gene Ontology	GO:0042742	30	324	0.00699911	0.0872767	Pbr028046.1|Pbr008386.1|Pbr025349.1|Pbr004177.1|Pbr024808.1|Pbr007591.1|Pbr001466.1|Pbr040276.1|Pbr001599.1|Pbr034114.1|Pbr006266.1|Pbr019938.1|Pbr027790.4|Pbr016458.1|Pbr018070.1|Pbr036490.1|Pbr036076.2|Pbr033156.1|Pbr027789.1|Pbr002369.1|Pbr004537.1|Pbr039405.1|Pbr032642.1|Pbr001469.1|Pbr038911.1|Pbr001239.1|Pbr000107.1|Pbr036489.1|Pbr009550.1|Pbr027944.1	http://amigo.geneontology.org/amigo/term/GO:0042742
response to wounding	Gene Ontology	GO:0009611	21	202	0.00710852	0.0879746	Pbr028046.1|Pbr013445.1|Pbr005948.1|Pbr020856.1|Pbr010177.1|Pbr004964.1|Pbr005667.1|Pbr009271.1|Pbr016458.1|Pbr007591.1|Pbr004573.1|Pbr025290.1|Pbr040118.1|Pbr014785.1|Pbr000668.1|Pbr005926.1|Pbr020913.1|Pbr013109.1|Pbr034114.1|Pbr006112.1|Pbr018024.1	http://amigo.geneontology.org/amigo/term/GO:0009611
gene silencing by RNA-directed DNA methylation	Gene Ontology	GO:0080188	5	19	0.00727108	0.0886533	Pbr025831.1|Pbr003890.1|Pbr033092.1|Pbr005348.1|Pbr034370.1	http://amigo.geneontology.org/amigo/term/GO:0080188
amino acid binding	Gene Ontology	GO:0016597	5	19	0.00727108	0.0886533	Pbr012234.1|Pbr040603.1|Pbr004667.1|Pbr041546.1|Pbr013991.1	http://amigo.geneontology.org/amigo/term/GO:0016597
protein autophosphorylation	Gene Ontology	GO:0046777	18	165	0.00788051	0.0953773	Pbr014783.2|Pbr028809.1|Pbr040276.1|Pbr010295.1|Pbr036792.1|Pbr000107.1|Pbr030836.1|Pbr016614.1|Pbr000124.1|Pbr021574.1|Pbr036794.2|Pbr006464.1|Pbr029645.1|Pbr013036.1|Pbr030021.1|Pbr020589.1|Pbr035211.1|Pbr024704.1	http://amigo.geneontology.org/amigo/term/GO:0046777
specification of floral organ identity	Gene Ontology	GO:0010093	4	12	0.00826141	0.0957625	Pbr040541.1|Pbr018492.1|Pbr028821.1|Pbr022146.1	http://amigo.geneontology.org/amigo/term/GO:0010093
THO complex	Gene Ontology	GO:0000347	4	12	0.00826141	0.0957625	Pbr007319.1|Pbr023146.5|Pbr014404.1|Pbr002515.1	http://amigo.geneontology.org/amigo/term/GO:0000347
double-strand break repair via break-induced replication	Gene Ontology	GO:0000727	4	12	0.00826141	0.0957625	Pbr007319.1|Pbr040747.1|Pbr002515.1|Pbr026766.1	http://amigo.geneontology.org/amigo/term/GO:0000727
aminoacyl-tRNA editing activity	Gene Ontology	GO:0002161	4	12	0.00826141	0.0957625	Pbr012234.1|Pbr020907.1|Pbr024516.1|Pbr018622.1	http://amigo.geneontology.org/amigo/term/GO:0002161
protein autoubiquitination	Gene Ontology	GO:0051865	4	12	0.00826141	0.0957625	Pbr035713.1|Pbr004925.1|Pbr023827.1|Pbr003855.1	http://amigo.geneontology.org/amigo/term/GO:0051865
CoA-ligase activity	Gene Ontology	GO:0016405	4	12	0.00826141	0.0957625	Pbr004536.1|Pbr013445.1|Pbr005948.1|Pbr004573.1	http://amigo.geneontology.org/amigo/term/GO:0016405
ligand-gated ion channel activity	Gene Ontology	GO:0015276	5	20	0.0087031	0.0987952	Pbr019948.1|Pbr036453.1|Pbr033522.1|Pbr019842.1|Pbr026738.1	http://amigo.geneontology.org/amigo/term/GO:0015276
intracellular ligand-gated ion channel activity	Gene Ontology	GO:0005217	5	20	0.0087031	0.0987952	Pbr019948.1|Pbr036453.1|Pbr033522.1|Pbr019842.1|Pbr026738.1	http://amigo.geneontology.org/amigo/term/GO:0005217
glutamate receptor activity	Gene Ontology	GO:0008066	5	20	0.0087031	0.0987952	Pbr019948.1|Pbr036453.1|Pbr033522.1|Pbr019842.1|Pbr026738.1	http://amigo.geneontology.org/amigo/term/GO:0008066
intercellular transport	Gene Ontology	GO:0010496	3	6	0.00953068	0.105285	Pbr014245.1|Pbr001472.2|Pbr032921.1	http://amigo.geneontology.org/amigo/term/GO:0010496
DNA topoisomerase activity	Gene Ontology	GO:0003916	3	6	0.00953068	0.105285	Pbr027936.1|Pbr023881.1|Pbr023876.1	http://amigo.geneontology.org/amigo/term/GO:0003916
protein import into chloroplast thylakoid membrane	Gene Ontology	GO:0045038	3	6	0.00953068	0.105285	Pbr007627.1|Pbr031666.1|Pbr021802.1	http://amigo.geneontology.org/amigo/term/GO:0045038
polynucleotide adenylyltransferase activity	Gene Ontology	GO:0004652	3	6	0.00953068	0.105285	Pbr008765.1|Pbr004080.3|Pbr018471.2	http://amigo.geneontology.org/amigo/term/GO:0004652
nucleolus	Gene Ontology	GO:0005730	34	391	0.0100644	0.109358	Pbr023935.1|Pbr010943.1|Pbr026209.1|Pbr025332.1|Pbr012648.1|Pbr033644.1|Pbr026976.1|Pbr003510.1|Pbr042005.1|Pbr014896.1|Pbr004438.1|Pbr037702.1|Pbr020124.1|Pbr042552.1|Pbr008653.1|Pbr018884.1|Pbr010177.1|Pbr022898.1|Pbr033575.1|Pbr025250.1|Pbr038690.1|Pbr000759.1|Pbr040790.1|Pbr009171.1|Pbr004080.3|Pbr032135.1|Pbr019929.1|Pbr012120.3|Pbr014887.1|Pbr023976.1|Pbr001867.1|Pbr018471.2|Pbr006413.1|Pbr…	http://amigo.geneontology.org/amigo/term/GO:0005730
DNA replication initiation	Gene Ontology	GO:0006270	5	21	0.0103187	0.109358	Pbr042427.1|Pbr028759.1|Pbr007319.1|Pbr002515.1|Pbr026766.1	http://amigo.geneontology.org/amigo/term/GO:0006270
response to jasmonic acid	Gene Ontology	GO:0009753	13	107	0.0103495	0.109358	Pbr001239.1|Pbr027035.1|Pbr004964.1|Pbr001510.1|Pbr025290.1|Pbr001472.2|Pbr016876.1|Pbr040118.1|Pbr014785.1|Pbr018596.1|Pbr020913.1|Pbr014304.1|Pbr032921.1	http://amigo.geneontology.org/amigo/term/GO:0009753
4-coumarate-CoA ligase activity	Gene Ontology	GO:0016207	4	13	0.0103613	0.109358	Pbr004536.1|Pbr013445.1|Pbr005948.1|Pbr004573.1	http://amigo.geneontology.org/amigo/term/GO:0016207
beta-amyrin synthase activity	Gene Ontology	GO:0042300	4	13	0.0103613	0.109358	Pbr023149.1|Pbr041216.3|Pbr023151.2|Pbr011937.2	http://amigo.geneontology.org/amigo/term/GO:0042300
tetrahydrofolate interconversion	Gene Ontology	GO:0035999	4	13	0.0103613	0.109358	Pbr029799.1|Pbr004667.1|Pbr000694.1|Pbr013991.1	http://amigo.geneontology.org/amigo/term/GO:0035999
abscisic acid-activated signaling pathway	Gene Ontology	GO:0009738	12	95	0.0103644	0.109358	Pbr014245.1|Pbr030607.1|Pbr000124.1|Pbr000497.1|Pbr021888.1|Pbr010641.1|Pbr013975.1|Pbr040276.1|Pbr001472.2|Pbr032921.1|Pbr038896.5|Pbr025728.2	http://amigo.geneontology.org/amigo/term/GO:0009738
nuclear chromatin	Gene Ontology	GO:0000790	8	50	0.0104489	0.109547	Pbr030862.1|Pbr038318.1|Pbr035224.1|Pbr018705.1|Pbr026595.1|Pbr033644.1|Pbr038343.1|Pbr013551.1	http://amigo.geneontology.org/amigo/term/GO:0000790
lipid binding	Gene Ontology	GO:0008289	10	72	0.0105611	0.110022	Pbr005447.1|Pbr023735.1|Pbr036215.1|Pbr019205.3|Pbr015163.1|Pbr034291.1|Pbr038597.1|Pbr004192.1|Pbr008477.1|Pbr042109.1	http://amigo.geneontology.org/amigo/term/GO:0008289
defense response to virus	Gene Ontology	GO:0051607	7	40	0.0107704	0.111497	Pbr019929.1|Pbr016560.1|Pbr002634.1|Pbr007591.1|Pbr033651.1|Pbr031563.1|Pbr025921.1	http://amigo.geneontology.org/amigo/term/GO:0051607
calcium channel activity	Gene Ontology	GO:0005262	6	31	0.011856	0.117093	Pbr026738.1|Pbr036453.1|Pbr033522.1|Pbr015695.1|Pbr019842.1|Pbr019948.1	http://amigo.geneontology.org/amigo/term/GO:0005262
mediator complex	Gene Ontology	GO:0016592	7	41	0.0120528	0.117093	Pbr028497.1|Pbr006299.1|Pbr020392.1|Pbr024788.1|Pbr020523.1|Pbr042437.1|Pbr041713.1	http://amigo.geneontology.org/amigo/term/GO:0016592
gibberellic acid mediated signaling pathway	Gene Ontology	GO:0009740	7	41	0.0120528	0.117093	Pbr027035.1|Pbr015839.1|Pbr012956.1|Pbr007305.1|Pbr020037.1|Pbr015599.1|Pbr041453.1	http://amigo.geneontology.org/amigo/term/GO:0009740
chromatin DNA binding	Gene Ontology	GO:0031490	5	22	0.012128	0.117093	Pbr042437.1|Pbr024788.1|Pbr041713.1|Pbr010260.2|Pbr001522.1	http://amigo.geneontology.org/amigo/term/GO:0031490
lipid droplet	Gene Ontology	GO:0005811	5	22	0.012128	0.117093	Pbr023149.1|Pbr041216.3|Pbr023151.2|Pbr037361.1|Pbr011937.2	http://amigo.geneontology.org/amigo/term/GO:0005811
protein serine/threonine kinase activity	Gene Ontology	GO:0004674	30	339	0.012131	0.117093	Pbr014223.1|Pbr036792.1|Pbr005336.1|Pbr030836.1|Pbr029645.1|Pbr000124.1|Pbr036794.2|Pbr026976.1|Pbr005251.1|Pbr040276.1|Pbr014783.2|Pbr028809.1|Pbr004562.1|Pbr037421.1|Pbr008653.1|Pbr004584.1|Pbr018070.1|Pbr004727.1|Pbr037739.1|Pbr023561.1|Pbr004537.1|Pbr042031.1|Pbr020589.1|Pbr020856.1|Pbr000107.1|Pbr035880.3|Pbr012752.1|Pbr000668.1|Pbr032378.1|Pbr035211.1	http://amigo.geneontology.org/amigo/term/GO:0004674
response to osmotic stress	Gene Ontology	GO:0006970	15	135	0.0125286	0.117093	Pbr001239.1|Pbr023326.2|Pbr021189.1|Pbr018724.1|Pbr024821.1|Pbr001083.1|Pbr030607.1|Pbr000124.1|Pbr020523.1|Pbr034825.1|Pbr020933.1|Pbr040276.1|Pbr004249.3|Pbr024261.1|Pbr018024.1	http://amigo.geneontology.org/amigo/term/GO:0006970
maintenance of DNA methylation	Gene Ontology	GO:0010216	4	14	0.0127777	0.117093	Pbr011763.1|Pbr019929.1|Pbr037851.1|Pbr002634.1	http://amigo.geneontology.org/amigo/term/GO:0010216
auxin transport	Gene Ontology	GO:0060918	4	14	0.0127777	0.117093	Pbr041511.1|Pbr027537.1|Pbr017747.1|Pbr036910.1	http://amigo.geneontology.org/amigo/term/GO:0060918
-	Gene Ontology	GO:0009870	4	14	0.0127777	0.117093	Pbr032642.1|Pbr031243.1|Pbr019938.1|Pbr004177.1	http://amigo.geneontology.org/amigo/term/GO:0009870
triterpenoid biosynthetic process	Gene Ontology	GO:0016104	4	14	0.0127777	0.117093	Pbr023149.1|Pbr041216.3|Pbr023151.2|Pbr011937.2	http://amigo.geneontology.org/amigo/term/GO:0016104
response to herbivore	Gene Ontology	GO:0080027	4	14	0.0127777	0.117093	Pbr029731.1|Pbr029727.1|Pbr029739.1|Pbr004964.1	http://amigo.geneontology.org/amigo/term/GO:0080027
lanosterol synthase activity	Gene Ontology	GO:0000250	4	14	0.0127777	0.117093	Pbr023149.1|Pbr041216.3|Pbr023151.2|Pbr011937.2	http://amigo.geneontology.org/amigo/term/GO:0000250
replication fork protection complex	Gene Ontology	GO:0031298	3	7	0.0130894	0.117093	Pbr018705.1|Pbr012915.1|Pbr026766.1	http://amigo.geneontology.org/amigo/term/GO:0031298
virus induced gene silencing	Gene Ontology	GO:0009616	3	7	0.0130894	0.117093	Pbr033651.1|Pbr031563.1|Pbr025806.1	http://amigo.geneontology.org/amigo/term/GO:0009616
amylopectin biosynthetic process	Gene Ontology	GO:0010021	3	7	0.0130894	0.117093	Pbr031898.1|Pbr013598.1|Pbr010784.1	http://amigo.geneontology.org/amigo/term/GO:0010021
transmembrane receptor protein serine/threonine kinase binding	Gene Ontology	GO:0070696	3	7	0.0130894	0.117093	Pbr028559.1|Pbr024184.1|Pbr009550.1	http://amigo.geneontology.org/amigo/term/GO:0070696
spindle pole	Gene Ontology	GO:0000922	3	7	0.0130894	0.117093	Pbr020028.2|Pbr024675.1|Pbr038525.1	http://amigo.geneontology.org/amigo/term/GO:0000922
double-strand break repair via synthesis-dependent strand annealing	Gene Ontology	GO:0045003	3	7	0.0130894	0.117093	Pbr000835.1|Pbr012495.1|Pbr014471.1	http://amigo.geneontology.org/amigo/term/GO:0045003
regulation of shoot apical meristem development	Gene Ontology	GO:1902183	3	7	0.0130894	0.117093	Pbr018492.1|Pbr003157.1|Pbr009271.1	http://amigo.geneontology.org/amigo/term/GO:1902183
microtubule organizing center	Gene Ontology	GO:0005815	3	7	0.0130894	0.117093	Pbr020028.2|Pbr024675.1|Pbr038525.1	http://amigo.geneontology.org/amigo/term/GO:0005815
gamma-tubulin binding	Gene Ontology	GO:0043015	3	7	0.0130894	0.117093	Pbr020028.2|Pbr024675.1|Pbr038525.1	http://amigo.geneontology.org/amigo/term/GO:0043015
system development	Gene Ontology	GO:0048731	3	7	0.0130894	0.117093	Pbr021138.1|Pbr029010.1|Pbr004296.1	http://amigo.geneontology.org/amigo/term/GO:0048731
preprophase band assembly	Gene Ontology	GO:0000913	3	7	0.0130894	0.117093	Pbr039692.1|Pbr031043.1|Pbr028931.1	http://amigo.geneontology.org/amigo/term/GO:0000913
cellular response to iron ion starvation	Gene Ontology	GO:0010106	3	7	0.0130894	0.117093	Pbr027616.1|Pbr030523.1|Pbr039262.1	http://amigo.geneontology.org/amigo/term/GO:0010106
endonuclease activity	Gene Ontology	GO:0004519	5	23	0.0141408	0.125815	Pbr013311.1|Pbr040020.3|Pbr017747.1|Pbr040747.1|Pbr036910.1	http://amigo.geneontology.org/amigo/term/GO:0004519
DNA repair	Gene Ontology	GO:0006281	14	125	0.014631	0.129477	Pbr000835.1|Pbr009389.1|Pbr018577.1|Pbr040274.1|Pbr020388.1|Pbr020163.1|Pbr018705.1|Pbr040747.1|Pbr025332.1|Pbr029386.1|Pbr016093.1|Pbr027936.1|Pbr000564.1|Pbr012915.1	http://amigo.geneontology.org/amigo/term/GO:0006281
DNA-dependent ATPase activity	Gene Ontology	GO:0008094	6	33	0.01523	0.131726	Pbr018577.1|Pbr030199.2|Pbr023881.1|Pbr040020.3|Pbr029726.1|Pbr023876.1	http://amigo.geneontology.org/amigo/term/GO:0008094
hyperosmotic salinity response	Gene Ontology	GO:0042538	8	54	0.0153501	0.131726	Pbr023634.1|Pbr010224.1|Pbr014095.1|Pbr036954.1|Pbr024210.1|Pbr014215.1|Pbr037420.2|Pbr018080.1	http://amigo.geneontology.org/amigo/term/GO:0042538
endoplasmic reticulum	Gene Ontology	GO:0005783	55	722	0.0154843	0.131726	Pbr019323.1|Pbr008086.1|Pbr035230.1|Pbr013362.1|Pbr020305.1|Pbr023368.1|Pbr020392.1|Pbr013871.1|Pbr024808.1|Pbr037995.1|Pbr007639.1|Pbr001312.1|Pbr012412.1|Pbr020913.1|Pbr015749.1|Pbr033651.1|Pbr034982.1|Pbr039593.1|Pbr030093.1|Pbr041702.1|Pbr018091.1|Pbr018288.2|Pbr034586.1|Pbr001584.1|Pbr022611.1|Pbr018080.1|Pbr019246.1|Pbr023367.3|Pbr026530.3|Pbr014304.1|Pbr040797.1|Pbr020748.1|Pbr005258.1|Pbr…	http://amigo.geneontology.org/amigo/term/GO:0005783
auxin efflux	Gene Ontology	GO:0010315	4	15	0.0155255	0.131726	Pbr020748.1|Pbr002689.1|Pbr035230.1|Pbr037779.1	http://amigo.geneontology.org/amigo/term/GO:0010315
production of ta-siRNAs involved in RNA interference	Gene Ontology	GO:0010267	4	15	0.0155255	0.131726	Pbr019929.1|Pbr033651.1|Pbr023146.5|Pbr002634.1	http://amigo.geneontology.org/amigo/term/GO:0010267
basipetal auxin transport	Gene Ontology	GO:0010540	4	15	0.0155255	0.131726	Pbr027537.1|Pbr037779.1|Pbr008653.1|Pbr026976.1	http://amigo.geneontology.org/amigo/term/GO:0010540
sister chromatid cohesion	Gene Ontology	GO:0007062	4	15	0.0155255	0.131726	Pbr034965.1|Pbr004959.1|Pbr009666.1|Pbr038343.1	http://amigo.geneontology.org/amigo/term/GO:0007062
plant organ morphogenesis	Gene Ontology	GO:1905392	4	15	0.0155255	0.131726	Pbr029819.1|Pbr001083.1|Pbr025638.1|Pbr022083.1	http://amigo.geneontology.org/amigo/term/GO:1905392
oxidation-reduction process	Gene Ontology	GO:0055114	40	494	0.0156915	0.132452	Pbr013199.1|Pbr027234.1|Pbr026502.1|Pbr042781.1|Pbr036176.1|Pbr000296.1|Pbr033955.1|Pbr018649.1|Pbr011433.1|Pbr027790.4|Pbr027268.1|Pbr003405.1|Pbr026590.1|Pbr020305.1|Pbr038597.1|Pbr014671.1|Pbr014304.1|Pbr033736.1|Pbr027789.1|Pbr024100.1|Pbr029108.1|Pbr021509.1|Pbr023493.1|Pbr023551.1|Pbr037838.1|Pbr013897.1|Pbr015601.1|Pbr029510.1|Pbr010298.1|Pbr019246.1|Pbr013673.1|Pbr005739.1|Pbr036106.1|Pbr…	http://amigo.geneontology.org/amigo/term/GO:0055114
response to oxidative stress	Gene Ontology	GO:0006979	25	276	0.0162617	0.134994	Pbr041097.1|Pbr005667.1|Pbr026502.1|Pbr014714.1|Pbr034921.1|Pbr020913.1|Pbr009271.1|Pbr010113.1|Pbr025332.1|Pbr041702.1|Pbr001491.1|Pbr012177.1|Pbr030045.1|Pbr018080.1|Pbr012178.1|Pbr028781.1|Pbr040274.1|Pbr008467.1|Pbr037254.1|Pbr021017.1|Pbr004178.1|Pbr033704.1|Pbr011626.1|Pbr029386.1|Pbr024261.1	http://amigo.geneontology.org/amigo/term/GO:0006979
root development	Gene Ontology	GO:0048364	17	166	0.0162798	0.134994	Pbr028512.1|Pbr016062.1|Pbr018376.1|Pbr008569.1|Pbr007213.1|Pbr017444.1|Pbr013036.1|Pbr017286.1|Pbr000603.1|Pbr027537.1|Pbr020523.1|Pbr030450.1|Pbr038730.1|Pbr010177.1|Pbr020191.1|Pbr006464.1|Pbr029819.1	http://amigo.geneontology.org/amigo/term/GO:0048364
DNA-dependent DNA replication	Gene Ontology	GO:0006261	5	24	0.0163662	0.134994	Pbr020163.1|Pbr016093.1|Pbr012915.1|Pbr033559.1|Pbr026766.1	http://amigo.geneontology.org/amigo/term/GO:0006261
exocyst	Gene Ontology	GO:0000145	6	34	0.0171438	0.134994	Pbr010347.1|Pbr006197.1|Pbr016741.1|Pbr041225.1|Pbr018161.1|Pbr017188.1	http://amigo.geneontology.org/amigo/term/GO:0000145
iron ion binding	Gene Ontology	GO:0005506	27	306	0.0171769	0.134994	Pbr036942.1|Pbr024799.1|Pbr020305.1|Pbr023368.1|Pbr013673.1|Pbr032824.1|Pbr034114.1|Pbr014954.1|Pbr037977.1|Pbr036106.1|Pbr035174.1|Pbr027790.4|Pbr028162.1|Pbr015437.1|Pbr039262.1|Pbr038597.1|Pbr023367.3|Pbr031497.1|Pbr014304.1|Pbr027789.1|Pbr027616.1|Pbr023551.1|Pbr037838.1|Pbr015176.1|Pbr028583.1|Pbr007103.1|Pbr020037.1	http://amigo.geneontology.org/amigo/term/GO:0005506
positive regulation of translation	Gene Ontology	GO:0045727	3	8	0.0173048	0.134994	Pbr016458.1|Pbr028046.1|Pbr000029.1	http://amigo.geneontology.org/amigo/term/GO:0045727
regulation of stomatal complex development	Gene Ontology	GO:2000038	3	8	0.0173048	0.134994	Pbr018724.1|Pbr024169.1|Pbr000124.1	http://amigo.geneontology.org/amigo/term/GO:2000038
xanthophyll biosynthetic process	Gene Ontology	GO:0016123	3	8	0.0173048	0.134994	Pbr028583.1|Pbr007750.1|Pbr035503.1	http://amigo.geneontology.org/amigo/term/GO:0016123
amylopectin maltohydrolase activity	Gene Ontology	GO:0102229	3	8	0.0173048	0.134994	Pbr014539.1|Pbr020505.1|Pbr015871.1	http://amigo.geneontology.org/amigo/term/GO:0102229
sucrose synthase activity	Gene Ontology	GO:0016157	3	8	0.0173048	0.134994	Pbr022714.1|Pbr001616.1|Pbr033571.1	http://amigo.geneontology.org/amigo/term/GO:0016157
arabinan catabolic process	Gene Ontology	GO:0031222	3	8	0.0173048	0.134994	Pbr011142.1|Pbr039558.1|Pbr004289.1	http://amigo.geneontology.org/amigo/term/GO:0031222
ferric-chelate reductase activity	Gene Ontology	GO:0000293	3	8	0.0173048	0.134994	Pbr021509.1|Pbr023493.1|Pbr018649.1	http://amigo.geneontology.org/amigo/term/GO:0000293
protein targeting	Gene Ontology	GO:0006605	3	8	0.0173048	0.134994	Pbr017080.1|Pbr031666.1|Pbr041787.1	http://amigo.geneontology.org/amigo/term/GO:0006605
stomatal complex patterning	Gene Ontology	GO:0010375	3	8	0.0173048	0.134994	Pbr034825.1|Pbr014690.1|Pbr024169.1	http://amigo.geneontology.org/amigo/term/GO:0010375
condensed nuclear chromosome	Gene Ontology	GO:0000794	3	8	0.0173048	0.134994	Pbr018596.1|Pbr040747.1|Pbr001510.1	http://amigo.geneontology.org/amigo/term/GO:0000794
monosaccharide transmembrane transporter activity	Gene Ontology	GO:0015145	3	8	0.0173048	0.134994	Pbr034138.1|Pbr001092.1|Pbr008082.1	http://amigo.geneontology.org/amigo/term/GO:0015145
membrane	Gene Ontology	GO:0016020	51	666	0.0176655	0.137157	Pbr008086.1|Pbr027875.1|Pbr023735.1|Pbr028739.1|Pbr017444.1|Pbr025230.1|Pbr020392.1|Pbr006713.1|Pbr039842.1|Pbr031512.1|Pbr023116.1|Pbr024639.1|Pbr034114.1|Pbr042109.1|Pbr031594.1|Pbr037977.1|Pbr021502.1|Pbr037779.1|Pbr027790.4|Pbr019205.3|Pbr020753.1|Pbr015437.1|Pbr002573.1|Pbr011308.1|Pbr030836.1|Pbr031497.1|Pbr003062.1|Pbr035192.1|Pbr027789.1|Pbr004289.1|Pbr036215.1|Pbr031992.1|Pbr016491.1|Pbr…	http://amigo.geneontology.org/amigo/term/GO:0016020
negative regulation of abscisic acid-activated signaling pathway	Gene Ontology	GO:0009788	7	45	0.0182917	0.140692	Pbr037600.1|Pbr037508.2|Pbr006879.3|Pbr006464.1|Pbr013036.1|Pbr013109.1|Pbr018353.1	http://amigo.geneontology.org/amigo/term/GO:0009788
plant-type vacuole	Gene Ontology	GO:0000325	7	45	0.0182917	0.140692	Pbr022502.1|Pbr042119.1|Pbr038765.1|Pbr023116.1|Pbr031512.1|Pbr039217.1|Pbr024639.1	http://amigo.geneontology.org/amigo/term/GO:0000325
regulation of leaf development	Gene Ontology	GO:2000024	4	16	0.0186176	0.14122	Pbr028781.1|Pbr018492.1|Pbr003157.1|Pbr009271.1	http://amigo.geneontology.org/amigo/term/GO:2000024
glucosyltransferase activity	Gene Ontology	GO:0046527	4	16	0.0186176	0.14122	Pbr032642.1|Pbr029641.1|Pbr029642.2|Pbr042358.1	http://amigo.geneontology.org/amigo/term/GO:0046527
auxin efflux transmembrane transporter activity	Gene Ontology	GO:0010329	4	16	0.0186176	0.14122	Pbr027537.1|Pbr020748.1|Pbr035230.1|Pbr037779.1	http://amigo.geneontology.org/amigo/term/GO:0010329
gibberellin biosynthetic process	Gene Ontology	GO:0009686	5	25	0.0188125	0.142043	Pbr013897.1|Pbr009111.1|Pbr020037.1|Pbr020305.1|Pbr012956.1	http://amigo.geneontology.org/amigo/term/GO:0009686
response to glucose	Gene Ontology	GO:0009749	7	46	0.0201503	0.151449	Pbr019379.1|Pbr017286.1|Pbr030607.1|Pbr037656.1|Pbr040118.1|Pbr031187.1|Pbr007305.1	http://amigo.geneontology.org/amigo/term/GO:0009749
meristem maintenance	Gene Ontology	GO:0010073	5	26	0.0214875	0.160175	Pbr009271.1|Pbr029413.1|Pbr017426.1|Pbr022311.1|Pbr038730.1	http://amigo.geneontology.org/amigo/term/GO:0010073
photosynthetic electron transport in photosystem I	Gene Ontology	GO:0009773	4	17	0.022065	0.160175	Pbr022814.1|Pbr003879.2|Pbr033127.1|Pbr007792.1	http://amigo.geneontology.org/amigo/term/GO:0009773
oxylipin biosynthetic process	Gene Ontology	GO:0031408	4	17	0.022065	0.160175	Pbr005926.1|Pbr034778.1|Pbr006112.1|Pbr004964.1	http://amigo.geneontology.org/amigo/term/GO:0031408
oligopeptide transmembrane transporter activity	Gene Ontology	GO:0035673	3	9	0.0221871	0.160175	Pbr023324.1|Pbr000026.1|Pbr007486.1	http://amigo.geneontology.org/amigo/term/GO:0035673
plastid-encoded plastid RNA polymerase complex	Gene Ontology	GO:0000427	3	9	0.0221871	0.160175	Pbr016458.1|Pbr030955.1|Pbr028046.1	http://amigo.geneontology.org/amigo/term/GO:0000427
phosphatidate phosphatase activity	Gene Ontology	GO:0008195	3	9	0.0221871	0.160175	Pbr037102.1|Pbr034566.1|Pbr038896.5	http://amigo.geneontology.org/amigo/term/GO:0008195
beta-amylase activity	Gene Ontology	GO:0016161	3	9	0.0221871	0.160175	Pbr014539.1|Pbr020505.1|Pbr015871.1	http://amigo.geneontology.org/amigo/term/GO:0016161
thiamine pyrophosphate binding	Gene Ontology	GO:0030976	3	9	0.0221871	0.160175	Pbr032338.2|Pbr042868.1|Pbr013207.1	http://amigo.geneontology.org/amigo/term/GO:0030976
negative regulation of gene expression, epigenetic	Gene Ontology	GO:0045814	3	9	0.0221871	0.160175	Pbr003336.1|Pbr008386.1|Pbr030862.1	http://amigo.geneontology.org/amigo/term/GO:0045814
vacuolar membrane	Gene Ontology	GO:0005774	35	434	0.0237174	0.170475	Pbr023935.1|Pbr007591.1|Pbr020392.1|Pbr036775.1|Pbr031512.1|Pbr007659.1|Pbr009377.1|Pbr030554.1|Pbr009871.1|Pbr024639.1|Pbr001491.1|Pbr039593.1|Pbr014578.1|Pbr002905.1|Pbr023317.1|Pbr014484.1|Pbr021095.1|Pbr037453.1|Pbr002864.1|Pbr038690.1|Pbr024210.1|Pbr008467.1|Pbr037254.1|Pbr009218.3|Pbr002951.1|Pbr012508.1|Pbr030163.1|Pbr008815.1|Pbr022502.1|Pbr021502.1|Pbr038834.1|Pbr042119.1|Pbr023116.1|Pbr…	http://amigo.geneontology.org/amigo/term/GO:0005774
cellular calcium ion homeostasis	Gene Ontology	GO:0006874	6	37	0.0238602	0.170756	Pbr022502.1|Pbr026738.1|Pbr036453.1|Pbr033522.1|Pbr019842.1|Pbr019948.1	http://amigo.geneontology.org/amigo/term/GO:0006874
negative regulation of flower development	Gene Ontology	GO:0009910	7	48	0.0242538	0.172822	Pbr035444.1|Pbr000603.1|Pbr011763.1|Pbr031243.1|Pbr022055.2|Pbr015599.1|Pbr041453.1	http://amigo.geneontology.org/amigo/term/GO:0009910
3'-5' DNA helicase activity	Gene Ontology	GO:0043138	4	18	0.0258763	0.182019	Pbr000835.1|Pbr009389.1|Pbr007319.1|Pbr026766.1	http://amigo.geneontology.org/amigo/term/GO:0043138
lipid biosynthetic process	Gene Ontology	GO:0008610	4	18	0.0258763	0.182019	Pbr027790.4|Pbr034566.1|Pbr027789.1|Pbr024732.1	http://amigo.geneontology.org/amigo/term/GO:0008610
regulation of abscisic acid-activated signaling pathway	Gene Ontology	GO:0009787	4	18	0.0258763	0.182019	Pbr022055.2|Pbr029420.1|Pbr023326.2|Pbr002573.1	http://amigo.geneontology.org/amigo/term/GO:0009787
cobalt ion binding	Gene Ontology	GO:0050897	7	49	0.0265062	0.185656	Pbr032338.2|Pbr041702.1|Pbr003246.1|Pbr013991.1|Pbr002864.1|Pbr016275.1|Pbr004667.1	http://amigo.geneontology.org/amigo/term/GO:0050897
response to bacterium	Gene Ontology	GO:0009617	12	110	0.0267189	0.186353	Pbr038911.1|Pbr001239.1|Pbr005948.1|Pbr004964.1|Pbr017286.1|Pbr009271.1|Pbr040808.1|Pbr007591.1|Pbr025349.1|Pbr025516.1|Pbr034114.1|Pbr004573.1	http://amigo.geneontology.org/amigo/term/GO:0009617
chromosome organization	Gene Ontology	GO:0051276	3	10	0.0277389	0.18636	Pbr014896.1|Pbr034965.1|Pbr025346.1	http://amigo.geneontology.org/amigo/term/GO:0051276
procambium histogenesis	Gene Ontology	GO:0010067	3	10	0.0277389	0.18636	Pbr015723.1|Pbr017444.1|Pbr036631.1	http://amigo.geneontology.org/amigo/term/GO:0010067
regulation of root morphogenesis	Gene Ontology	GO:2000067	3	10	0.0277389	0.18636	Pbr016072.1|Pbr019379.1|Pbr017286.1	http://amigo.geneontology.org/amigo/term/GO:2000067
stem cell population maintenance	Gene Ontology	GO:0019827	3	10	0.0277389	0.18636	Pbr004667.1|Pbr038730.1|Pbr013991.1	http://amigo.geneontology.org/amigo/term/GO:0019827
negative regulation of chromatin silencing	Gene Ontology	GO:0031936	3	10	0.0277389	0.18636	Pbr000583.1|Pbr009245.1|Pbr029483.2	http://amigo.geneontology.org/amigo/term/GO:0031936
inward rectifier potassium channel activity	Gene Ontology	GO:0005242	3	10	0.0277389	0.18636	Pbr032277.1|Pbr015695.1|Pbr022827.1	http://amigo.geneontology.org/amigo/term/GO:0005242
response to low light intensity stimulus	Gene Ontology	GO:0009645	3	10	0.0277389	0.18636	Pbr015169.1|Pbr022044.2|Pbr007291.1	http://amigo.geneontology.org/amigo/term/GO:0009645
post-embryonic root development	Gene Ontology	GO:0048528	3	10	0.0277389	0.18636	Pbr024477.1|Pbr038419.1|Pbr039779.1	http://amigo.geneontology.org/amigo/term/GO:0048528
purine nucleotide biosynthetic process	Gene Ontology	GO:0006164	3	10	0.0277389	0.18636	Pbr040967.1|Pbr003945.1|Pbr015389.1	http://amigo.geneontology.org/amigo/term/GO:0006164
magnesium ion binding	Gene Ontology	GO:0000287	12	111	0.0282477	0.189007	Pbr005279.1|Pbr029731.1|Pbr042868.1|Pbr007213.1|Pbr029739.1|Pbr029727.1|Pbr016069.1|Pbr016286.1|Pbr012956.1|Pbr001312.1|Pbr005275.2|Pbr040797.1	http://amigo.geneontology.org/amigo/term/GO:0000287
chloroplast nucleoid	Gene Ontology	GO:0042644	6	39	0.0291999	0.194587	Pbr030955.1|Pbr017558.4|Pbr012386.1|Pbr001867.1|Pbr012407.1|Pbr007792.1	http://amigo.geneontology.org/amigo/term/GO:0042644
leaf development	Gene Ontology	GO:0048366	13	125	0.029655	0.194787	Pbr018596.1|Pbr028512.1|Pbr004329.2|Pbr030212.1|Pbr001510.1|Pbr017444.1|Pbr035851.1|Pbr023865.1|Pbr001867.1|Pbr022611.1|Pbr040276.1|Pbr022498.1|Pbr014304.1	http://amigo.geneontology.org/amigo/term/GO:0048366
integral component of membrane	Gene Ontology	GO:0016021	15	152	0.0299547	0.194787	Pbr005815.1|Pbr038952.1|Pbr020748.1|Pbr037779.1|Pbr038765.1|Pbr036211.1|Pbr010649.1|Pbr027537.1|Pbr040445.1|Pbr000573.1|Pbr042736.1|Pbr001584.1|Pbr015058.1|Pbr033674.1|Pbr026946.1	http://amigo.geneontology.org/amigo/term/GO:0016021
cytokinin biosynthetic process	Gene Ontology	GO:0009691	4	19	0.0300583	0.194787	Pbr008355.1|Pbr038231.1|Pbr004667.1|Pbr013991.1	http://amigo.geneontology.org/amigo/term/GO:0009691
preprophase band	Gene Ontology	GO:0009574	4	19	0.0300583	0.194787	Pbr024477.1|Pbr028931.1|Pbr037477.1|Pbr039779.1	http://amigo.geneontology.org/amigo/term/GO:0009574
positive regulation of gene expression	Gene Ontology	GO:0010628	4	19	0.0300583	0.194787	Pbr009128.1|Pbr021138.1|Pbr029010.1|Pbr042552.1	http://amigo.geneontology.org/amigo/term/GO:0010628
glutathione binding	Gene Ontology	GO:0043295	4	19	0.0300583	0.194787	Pbr008467.1|Pbr037254.1|Pbr001491.1|Pbr002369.1	http://amigo.geneontology.org/amigo/term/GO:0043295
regulation of reactive oxygen species metabolic process	Gene Ontology	GO:2000377	4	19	0.0300583	0.194787	Pbr012177.1|Pbr040276.1|Pbr015839.1|Pbr012178.1	http://amigo.geneontology.org/amigo/term/GO:2000377
UDP-glycosyltransferase activity	Gene Ontology	GO:0008194	7	51	0.0314289	0.202078	Pbr041487.1|Pbr006426.1|Pbr006506.1|Pbr033547.1|Pbr003632.1|Pbr013070.1|Pbr008062.2	http://amigo.geneontology.org/amigo/term/GO:0008194
cold acclimation	Gene Ontology	GO:0009631	7	51	0.0314289	0.202078	Pbr040485.1|Pbr016062.1|Pbr020938.1|Pbr020523.1|Pbr038690.1|Pbr037420.2|Pbr022507.1	http://amigo.geneontology.org/amigo/term/GO:0009631
response to salt stress	Gene Ontology	GO:0009651	28	340	0.0321034	0.205612	Pbr022984.1|Pbr008086.1|Pbr004544.1|Pbr038753.1|Pbr023412.1|Pbr040276.1|Pbr013975.1|Pbr022507.1|Pbr038751.1|Pbr027227.1|Pbr009242.1|Pbr012178.1|Pbr010916.1|Pbr018353.1|Pbr023326.2|Pbr012177.1|Pbr004567.1|Pbr008082.1|Pbr000261.1|Pbr041759.1|Pbr017778.1|Pbr022437.1|Pbr033294.1|Pbr036238.1|Pbr023789.1|Pbr013033.1|Pbr030848.1|Pbr024261.1	http://amigo.geneontology.org/amigo/term/GO:0009651
DNA-3-methyladenine glycosylase activity	Gene Ontology	GO:0008725	3	11	0.0339565	0.210152	Pbr010273.1|Pbr002509.1|Pbr010256.1	http://amigo.geneontology.org/amigo/term/GO:0008725
chloroplast RNA processing	Gene Ontology	GO:0031425	3	11	0.0339565	0.210152	Pbr007750.1|Pbr035503.1|Pbr000029.1	http://amigo.geneontology.org/amigo/term/GO:0031425
intramolecular transferase activity, phosphotransferases	Gene Ontology	GO:0016868	3	11	0.0339565	0.210152	Pbr003937.3|Pbr004510.2|Pbr007038.1	http://amigo.geneontology.org/amigo/term/GO:0016868
hyperosmotic response	Gene Ontology	GO:0006972	3	11	0.0339565	0.210152	Pbr032138.1|Pbr041702.1|Pbr014095.1	http://amigo.geneontology.org/amigo/term/GO:0006972
plastid transcription	Gene Ontology	GO:0042793	3	11	0.0339565	0.210152	Pbr030955.1|Pbr012386.1|Pbr012407.1	http://amigo.geneontology.org/amigo/term/GO:0042793
efflux transmembrane transporter activity	Gene Ontology	GO:0015562	3	11	0.0339565	0.210152	Pbr014245.1|Pbr001472.2|Pbr032921.1	http://amigo.geneontology.org/amigo/term/GO:0015562
cellular heat acclimation	Gene Ontology	GO:0070370	3	11	0.0339565	0.210152	Pbr014037.2|Pbr042671.1|Pbr042236.1	http://amigo.geneontology.org/amigo/term/GO:0070370
protein self-association	Gene Ontology	GO:0043621	9	76	0.0339613	0.210152	Pbr034982.1|Pbr005348.1|Pbr012386.1|Pbr013133.1|Pbr012407.1|Pbr029413.1|Pbr023412.1|Pbr028324.1|Pbr000107.1	http://amigo.geneontology.org/amigo/term/GO:0043621
transferase activity, transferring acyl groups other than amino-acyl groups	Gene Ontology	GO:0016747	9	76	0.0339613	0.210152	Pbr019323.1|Pbr013362.1|Pbr006456.1|Pbr013744.2|Pbr006480.1|Pbr018288.2|Pbr038373.1|Pbr024148.1|Pbr000937.1	http://amigo.geneontology.org/amigo/term/GO:0016747
cellular response to DNA damage stimulus	Gene Ontology	GO:0006974	7	52	0.0341053	0.210252	Pbr007321.1|Pbr018577.1|Pbr040747.1|Pbr033682.1|Pbr012915.1|Pbr009271.1|Pbr024261.1	http://amigo.geneontology.org/amigo/term/GO:0006974
Golgi organization	Gene Ontology	GO:0007030	5	30	0.0345995	0.211812	Pbr014669.1|Pbr000100.1|Pbr039217.1|Pbr031741.1|Pbr009956.1	http://amigo.geneontology.org/amigo/term/GO:0007030
DNA-templated transcription, initiation	Gene Ontology	GO:0006352	4	20	0.0346157	0.211812	Pbr040222.1|Pbr001190.1|Pbr012294.1|Pbr022908.1	http://amigo.geneontology.org/amigo/term/GO:0006352
DNA helicase activity	Gene Ontology	GO:0003678	6	41	0.0352688	0.215009	Pbr018577.1|Pbr019186.1|Pbr029726.1|Pbr007319.1|Pbr038766.1|Pbr002515.1	http://amigo.geneontology.org/amigo/term/GO:0003678
transmembrane receptor protein serine/threonine kinase activity	Gene Ontology	GO:0004675	7	53	0.0369288	0.22385	Pbr001599.1|Pbr001466.1|Pbr036489.1|Pbr024808.1|Pbr039405.1|Pbr036490.1|Pbr001469.1	http://amigo.geneontology.org/amigo/term/GO:0004675
ATP binding	Gene Ontology	GO:0005524	48	653	0.0369911	0.22385	Pbr022218.1|Pbr010244.1|Pbr017080.1|Pbr015258.1|Pbr010588.1|Pbr040020.3|Pbr029645.1|Pbr020392.1|Pbr034965.1|Pbr024808.1|Pbr038318.1|Pbr042539.1|Pbr037327.1|Pbr014783.2|Pbr030199.2|Pbr024704.1|Pbr004955.1|Pbr018412.1|Pbr007314.2|Pbr012234.1|Pbr003246.1|Pbr018070.1|Pbr027873.2|Pbr002864.1|Pbr000835.1|Pbr005258.1|Pbr001354.1|Pbr004537.1|Pbr034586.1|Pbr008293.1|Pbr042556.1|Pbr019834.1|Pbr040807.1|Pbr…	http://amigo.geneontology.org/amigo/term/GO:0005524
stomatal movement	Gene Ontology	GO:0010118	5	31	0.0385053	0.230114	Pbr016332.1|Pbr040276.1|Pbr038765.1|Pbr006464.1|Pbr013036.1	http://amigo.geneontology.org/amigo/term/GO:0010118
auxin-activated signaling pathway	Gene Ontology	GO:0009734	6	42	0.0385854	0.230114	Pbr021537.1|Pbr035514.1|Pbr016982.1|Pbr000276.2|Pbr029871.1|Pbr014080.1	http://amigo.geneontology.org/amigo/term/GO:0009734
spindle	Gene Ontology	GO:0005819	6	42	0.0385854	0.230114	Pbr018596.1|Pbr024477.1|Pbr001510.1|Pbr034965.1|Pbr039779.1|Pbr031043.1	http://amigo.geneontology.org/amigo/term/GO:0005819
response to reactive oxygen species	Gene Ontology	GO:0000302	6	42	0.0385854	0.230114	Pbr001239.1|Pbr012177.1|Pbr022611.1|Pbr012178.1|Pbr038419.1|Pbr028690.1	http://amigo.geneontology.org/amigo/term/GO:0000302
base-excision repair	Gene Ontology	GO:0006284	4	21	0.0395515	0.230161	Pbr010273.1|Pbr029386.1|Pbr002509.1|Pbr010256.1	http://amigo.geneontology.org/amigo/term/GO:0006284
SRP-dependent cotranslational protein targeting to membrane	Gene Ontology	GO:0006614	3	12	0.0408304	0.230161	Pbr007627.1|Pbr031666.1|Pbr021802.1	http://amigo.geneontology.org/amigo/term/GO:0006614
floral organ development	Gene Ontology	GO:0048437	3	12	0.0408304	0.230161	Pbr014539.1|Pbr004925.1|Pbr023827.1	http://amigo.geneontology.org/amigo/term/GO:0048437
1,3-beta-D-glucan synthase activity	Gene Ontology	GO:0003843	3	12	0.0408304	0.230161	Pbr032642.1|Pbr029641.1|Pbr029642.2	http://amigo.geneontology.org/amigo/term/GO:0003843
alpha-L-arabinofuranosidase activity	Gene Ontology	GO:0046556	3	12	0.0408304	0.230161	Pbr011142.1|Pbr039558.1|Pbr004289.1	http://amigo.geneontology.org/amigo/term/GO:0046556
Golgi to plasma membrane transport	Gene Ontology	GO:0006893	3	12	0.0408304	0.230161	Pbr017188.1|Pbr010177.1|Pbr006197.1	http://amigo.geneontology.org/amigo/term/GO:0006893
protein-macromolecule adaptor activity	Gene Ontology	GO:0030674	3	12	0.0408304	0.230161	Pbr013045.1|Pbr036298.2|Pbr014598.4	http://amigo.geneontology.org/amigo/term/GO:0030674
negative regulation of gene expression	Gene Ontology	GO:0010629	3	12	0.0408304	0.230161	Pbr025448.2|Pbr009044.1|Pbr018073.1	http://amigo.geneontology.org/amigo/term/GO:0010629
xylan 1,4-beta-xylosidase activity	Gene Ontology	GO:0009044	3	12	0.0408304	0.230161	Pbr011142.1|Pbr039558.1|Pbr004289.1	http://amigo.geneontology.org/amigo/term/GO:0009044
calcium activated cation channel activity	Gene Ontology	GO:0005227	3	12	0.0408304	0.230161	Pbr029247.1|Pbr022976.1|Pbr021095.1	http://amigo.geneontology.org/amigo/term/GO:0005227
sterol transporter activity	Gene Ontology	GO:0015248	3	12	0.0408304	0.230161	Pbr023735.1|Pbr036215.1|Pbr019205.3	http://amigo.geneontology.org/amigo/term/GO:0015248
cell population proliferation	Gene Ontology	GO:0008283	3	12	0.0408304	0.230161	Pbr004808.1|Pbr004329.2|Pbr025638.1	http://amigo.geneontology.org/amigo/term/GO:0008283
meristem development	Gene Ontology	GO:0048507	3	12	0.0408304	0.230161	Pbr027234.1|Pbr000603.1|Pbr031741.1	http://amigo.geneontology.org/amigo/term/GO:0048507
1,3-beta-D-glucan synthase complex	Gene Ontology	GO:0000148	3	12	0.0408304	0.230161	Pbr032642.1|Pbr029641.1|Pbr029642.2	http://amigo.geneontology.org/amigo/term/GO:0000148
(1->3)-beta-D-glucan biosynthetic process	Gene Ontology	GO:0006075	3	12	0.0408304	0.230161	Pbr032642.1|Pbr029641.1|Pbr029642.2	http://amigo.geneontology.org/amigo/term/GO:0006075
regulation of phenylpropanoid metabolic process	Gene Ontology	GO:2000762	3	12	0.0408304	0.230161	Pbr041889.1|Pbr028497.1|Pbr006299.1	http://amigo.geneontology.org/amigo/term/GO:2000762
signaling receptor activity	Gene Ontology	GO:0038023	6	43	0.0420938	0.236466	Pbr026738.1|Pbr036453.1|Pbr033522.1|Pbr019842.1|Pbr000497.1|Pbr019948.1	http://amigo.geneontology.org/amigo/term/GO:0038023
double-strand break repair	Gene Ontology	GO:0006302	5	32	0.0426692	0.236466	Pbr009389.1|Pbr004959.1|Pbr003510.1|Pbr025332.1|Pbr038343.1	http://amigo.geneontology.org/amigo/term/GO:0006302
starch biosynthetic process	Gene Ontology	GO:0019252	4	22	0.0448665	0.236466	Pbr027800.1|Pbr031898.1|Pbr013598.1|Pbr010784.1	http://amigo.geneontology.org/amigo/term/GO:0019252
phototropism	Gene Ontology	GO:0009638	4	22	0.0448665	0.236466	Pbr000901.1|Pbr008653.1|Pbr011451.1|Pbr026976.1	http://amigo.geneontology.org/amigo/term/GO:0009638
sucrose metabolic process	Gene Ontology	GO:0005985	4	22	0.0448665	0.236466	Pbr022714.1|Pbr001616.1|Pbr033571.1|Pbr040276.1	http://amigo.geneontology.org/amigo/term/GO:0005985
histone deacetylase complex	Gene Ontology	GO:0000118	4	22	0.0448665	0.236466	Pbr009128.1|Pbr026250.1|Pbr001522.1|Pbr030914.1	http://amigo.geneontology.org/amigo/term/GO:0000118
microgametogenesis	Gene Ontology	GO:0055046	4	22	0.0448665	0.236466	Pbr022101.1|Pbr038158.1|Pbr026260.1|Pbr022656.1	http://amigo.geneontology.org/amigo/term/GO:0055046
endoribonuclease activity	Gene Ontology	GO:0004521	4	22	0.0448665	0.236466	Pbr039084.1|Pbr013311.1|Pbr010962.1|Pbr031563.1	http://amigo.geneontology.org/amigo/term/GO:0004521
polarity specification of adaxial/abaxial axis	Gene Ontology	GO:0009944	4	22	0.0448665	0.236466	Pbr018492.1|Pbr004124.1|Pbr003157.1|Pbr009271.1	http://amigo.geneontology.org/amigo/term/GO:0009944
auxin polar transport	Gene Ontology	GO:0009926	6	44	0.0457964	0.236466	Pbr020748.1|Pbr035230.1|Pbr037779.1|Pbr027537.1|Pbr020913.1|Pbr008103.2	http://amigo.geneontology.org/amigo/term/GO:0009926
exocytosis	Gene Ontology	GO:0006887	6	44	0.0457964	0.236466	Pbr010347.1|Pbr006197.1|Pbr016741.1|Pbr041225.1|Pbr018161.1|Pbr017188.1	http://amigo.geneontology.org/amigo/term/GO:0006887
gravitropism	Gene Ontology	GO:0009630	6	44	0.0457964	0.236466	Pbr028512.1|Pbr023326.2|Pbr037779.1|Pbr025290.1|Pbr017286.1|Pbr028324.1	http://amigo.geneontology.org/amigo/term/GO:0009630
pollen development	Gene Ontology	GO:0009555	19	219	0.0460222	0.236466	Pbr019323.1|Pbr025250.1|Pbr035230.1|Pbr042234.1|Pbr021502.1|Pbr007213.1|Pbr039217.1|Pbr023151.2|Pbr016767.1|Pbr034223.1|Pbr038158.1|Pbr041216.3|Pbr036117.1|Pbr011937.2|Pbr038905.1|Pbr033684.1|Pbr032642.1|Pbr037453.1|Pbr008669.1	http://amigo.geneontology.org/amigo/term/GO:0009555
endosome	Gene Ontology	GO:0005768	22	263	0.0461756	0.236466	Pbr013888.2|Pbr038753.1|Pbr006555.1|Pbr032138.1|Pbr004667.1|Pbr024627.1|Pbr014578.1|Pbr016588.1|Pbr005751.2|Pbr013991.1|Pbr009242.1|Pbr038053.1|Pbr014215.1|Pbr037062.1|Pbr009367.1|Pbr037259.1|Pbr038751.1|Pbr015348.1|Pbr031320.1|Pbr038621.1|Pbr036298.2|Pbr007659.1	http://amigo.geneontology.org/amigo/term/GO:0005768
response to cytokinin	Gene Ontology	GO:0009735	7	56	0.0463051	0.236466	Pbr019683.1|Pbr037779.1|Pbr016062.1|Pbr037656.1|Pbr015599.1|Pbr001092.1|Pbr041453.1	http://amigo.geneontology.org/amigo/term/GO:0009735
carboxylic ester hydrolase activity	Gene Ontology	GO:0052689	5	33	0.0470935	0.236466	Pbr015536.1|Pbr020137.1|Pbr035362.1|Pbr006792.1|Pbr001583.1	http://amigo.geneontology.org/amigo/term/GO:0052689
sodium:proton antiporter activity	Gene Ontology	GO:0015385	5	33	0.0470935	0.236466	Pbr012177.1|Pbr029538.1|Pbr012178.1|Pbr035742.1|Pbr013103.1	http://amigo.geneontology.org/amigo/term/GO:0015385
NAD(P)H dehydrogenase complex (plastoquinone)	Gene Ontology	GO:0010598	3	13	0.0483464	0.236466	Pbr003207.1|Pbr022814.1|Pbr035056.1	http://amigo.geneontology.org/amigo/term/GO:0010598
protein-containing complex	Gene Ontology	GO:0032991	3	13	0.0483464	0.236466	Pbr036298.2|Pbr009245.1|Pbr029483.2	http://amigo.geneontology.org/amigo/term/GO:0032991
cell wall organization	Gene Ontology	GO:0071555	3	13	0.0483464	0.236466	Pbr033684.1|Pbr035362.1|Pbr006792.1	http://amigo.geneontology.org/amigo/term/GO:0071555
plastid translation	Gene Ontology	GO:0032544	3	13	0.0483464	0.236466	Pbr016458.1|Pbr028046.1|Pbr037921.1	http://amigo.geneontology.org/amigo/term/GO:0032544
cellular response to light intensity	Gene Ontology	GO:0071484	2	5	0.0484138	0.236466	Pbr030680.1|Pbr033127.1	http://amigo.geneontology.org/amigo/term/GO:0071484
formation of plant organ boundary	Gene Ontology	GO:0090691	2	5	0.0484138	0.236466	Pbr027537.1|Pbr030212.1	http://amigo.geneontology.org/amigo/term/GO:0090691
regulation of defense response by callose deposition	Gene Ontology	GO:2000071	2	5	0.0484138	0.236466	Pbr037600.1|Pbr037508.2	http://amigo.geneontology.org/amigo/term/GO:2000071
oxidative phosphorylation uncoupler activity	Gene Ontology	GO:0017077	2	5	0.0484138	0.236466	Pbr002951.1|Pbr030163.1	http://amigo.geneontology.org/amigo/term/GO:0017077
meiotic sister chromatid cohesion, centromeric	Gene Ontology	GO:0051754	2	5	0.0484138	0.236466	Pbr009556.1|Pbr015121.1	http://amigo.geneontology.org/amigo/term/GO:0051754
promoter-specific chromatin binding	Gene Ontology	GO:1990841	2	5	0.0484138	0.236466	Pbr025333.1|Pbr010260.2	http://amigo.geneontology.org/amigo/term/GO:1990841
cellular response to carbon dioxide	Gene Ontology	GO:0071244	2	5	0.0484138	0.236466	Pbr040276.1|Pbr042090.1	http://amigo.geneontology.org/amigo/term/GO:0071244
cell growth	Gene Ontology	GO:0016049	2	5	0.0484138	0.236466	Pbr024477.1|Pbr039779.1	http://amigo.geneontology.org/amigo/term/GO:0016049
cellular aldehyde metabolic process	Gene Ontology	GO:0006081	2	5	0.0484138	0.236466	Pbr022147.1|Pbr005739.1	http://amigo.geneontology.org/amigo/term/GO:0006081
condensed nuclear chromosome kinetochore	Gene Ontology	GO:0000778	2	5	0.0484138	0.236466	Pbr009556.1|Pbr015121.1	http://amigo.geneontology.org/amigo/term/GO:0000778
arginine transmembrane transporter activity	Gene Ontology	GO:0015181	2	5	0.0484138	0.236466	Pbr018288.2|Pbr013362.1	http://amigo.geneontology.org/amigo/term/GO:0015181
histone H3-K9 demethylation	Gene Ontology	GO:0033169	2	5	0.0484138	0.236466	Pbr010683.1|Pbr001522.1	http://amigo.geneontology.org/amigo/term/GO:0033169
embryo sac cellularization	Gene Ontology	GO:0009558	2	5	0.0484138	0.236466	Pbr004955.1|Pbr038905.1	http://amigo.geneontology.org/amigo/term/GO:0009558
L-lysine transmembrane transporter activity	Gene Ontology	GO:0015189	2	5	0.0484138	0.236466	Pbr018288.2|Pbr013362.1	http://amigo.geneontology.org/amigo/term/GO:0015189
anthocyanin accumulation in tissues in response to UV light	Gene Ontology	GO:0043481	2	5	0.0484138	0.236466	Pbr027537.1|Pbr020748.1	http://amigo.geneontology.org/amigo/term/GO:0043481
DNA topoisomerase type I (single strand cut, ATP-independent) activity	Gene Ontology	GO:0003917	2	5	0.0484138	0.236466	Pbr027936.1|Pbr009283.1	http://amigo.geneontology.org/amigo/term/GO:0003917
condensed chromosome	Gene Ontology	GO:0000793	2	5	0.0484138	0.236466	Pbr014896.1|Pbr003952.1	http://amigo.geneontology.org/amigo/term/GO:0000793
microtubule bundle formation	Gene Ontology	GO:0001578	2	5	0.0484138	0.236466	Pbr024477.1|Pbr039779.1	http://amigo.geneontology.org/amigo/term/GO:0001578
signal sequence binding	Gene Ontology	GO:0005048	2	5	0.0484138	0.236466	Pbr007627.1|Pbr021802.1	http://amigo.geneontology.org/amigo/term/GO:0005048
chlorophyll metabolic process	Gene Ontology	GO:0015994	2	5	0.0484138	0.236466	Pbr028167.1|Pbr023621.1	http://amigo.geneontology.org/amigo/term/GO:0015994
gibberellin 20-oxidase activity	Gene Ontology	GO:0045544	2	5	0.0484138	0.236466	Pbr013897.1|Pbr009111.1	http://amigo.geneontology.org/amigo/term/GO:0045544
cytidylate kinase activity	Gene Ontology	GO:0004127	2	5	0.0484138	0.236466	Pbr022218.1|Pbr007314.2	http://amigo.geneontology.org/amigo/term/GO:0004127
THO complex part of transcription export complex	Gene Ontology	GO:0000445	2	5	0.0484138	0.236466	Pbr023146.5|Pbr014404.1	http://amigo.geneontology.org/amigo/term/GO:0000445
pollen tube reception	Gene Ontology	GO:0010483	2	5	0.0484138	0.236466	Pbr006464.1|Pbr013036.1	http://amigo.geneontology.org/amigo/term/GO:0010483
defense response to fungus, incompatible interaction	Gene Ontology	GO:0009817	6	45	0.049695	0.242006	Pbr010943.1|Pbr000107.1|Pbr037656.1|Pbr021032.2|Pbr035520.1|Pbr000767.1	http://amigo.geneontology.org/amigo/term/GO:0009817
regulation of cell population proliferation	Gene Ontology	GO:0042127	4	23	0.0505602	0.244771	Pbr002689.1|Pbr019683.1|Pbr001083.1|Pbr003814.1	http://amigo.geneontology.org/amigo/term/GO:0042127
response to freezing	Gene Ontology	GO:0050826	4	23	0.0505602	0.244771	Pbr022055.2|Pbr021888.1|Pbr001900.1|Pbr010916.1	http://amigo.geneontology.org/amigo/term/GO:0050826
endoplasmic reticulum membrane	Gene Ontology	GO:0005789	15	165	0.0521391	0.251674	Pbr037977.1|Pbr025900.1|Pbr027789.1|Pbr029108.1|Pbr024821.1|Pbr027790.4|Pbr037361.1|Pbr008669.1|Pbr034778.1|Pbr001584.1|Pbr018590.1|Pbr020191.1|Pbr035520.1|Pbr032224.1|Pbr021189.1	http://amigo.geneontology.org/amigo/term/GO:0005789
vegetative to reproductive phase transition of meristem	Gene Ontology	GO:0010228	11	110	0.0533072	0.256561	Pbr013033.1|Pbr003814.1|Pbr036792.1|Pbr018059.1|Pbr006879.3|Pbr035851.1|Pbr036794.2|Pbr006413.1|Pbr022083.1|Pbr021032.2|Pbr018353.1	http://amigo.geneontology.org/amigo/term/GO:0010228
plant-type hypersensitive response	Gene Ontology	GO:0009626	6	46	0.053791	0.258134	Pbr017558.4|Pbr019938.1|Pbr026530.3|Pbr015695.1|Pbr013991.1|Pbr004667.1	http://amigo.geneontology.org/amigo/term/GO:0009626
hydrolase activity, hydrolyzing O-glycosyl compounds	Gene Ontology	GO:0004553	12	124	0.0542103	0.25939	Pbr011142.1|Pbr006180.1|Pbr004289.1|Pbr027986.1|Pbr039558.1|Pbr018608.1|Pbr020083.1|Pbr022356.1|Pbr036026.1|Pbr004544.1|Pbr037674.1|Pbr027944.1	http://amigo.geneontology.org/amigo/term/GO:0004553
de novo' IMP biosynthetic process	Gene Ontology	GO:0006189	3	14	0.056486	0.26602	Pbr040967.1|Pbr003945.1|Pbr015389.1	http://amigo.geneontology.org/amigo/term/GO:0006189
3'-5'-exoribonuclease activity	Gene Ontology	GO:0000175	3	14	0.056486	0.26602	Pbr007750.1|Pbr027023.1|Pbr035503.1	http://amigo.geneontology.org/amigo/term/GO:0000175
chiasma assembly	Gene Ontology	GO:0051026	3	14	0.056486	0.26602	Pbr034223.1|Pbr040747.1|Pbr016529.1	http://amigo.geneontology.org/amigo/term/GO:0051026
regulation of secondary shoot formation	Gene Ontology	GO:2000032	3	14	0.056486	0.26602	Pbr013717.1|Pbr013244.1|Pbr018073.1	http://amigo.geneontology.org/amigo/term/GO:2000032
regulation of chlorophyll biosynthetic process	Gene Ontology	GO:0010380	3	14	0.056486	0.26602	Pbr015599.1|Pbr018850.1|Pbr041453.1	http://amigo.geneontology.org/amigo/term/GO:0010380
response to desiccation	Gene Ontology	GO:0009269	4	24	0.0566301	0.26602	Pbr018080.1|Pbr038753.1|Pbr038751.1|Pbr009242.1	http://amigo.geneontology.org/amigo/term/GO:0009269
phosphatidylinositol binding	Gene Ontology	GO:0035091	5	35	0.0567272	0.26602	Pbr023735.1|Pbr034291.1|Pbr035985.1|Pbr019205.3|Pbr034702.1	http://amigo.geneontology.org/amigo/term/GO:0035091
monooxygenase activity	Gene Ontology	GO:0004497	8	72	0.0582994	0.267952	Pbr036106.1|Pbr020305.1|Pbr023551.1|Pbr037838.1|Pbr013673.1|Pbr032824.1|Pbr014304.1|Pbr014954.1	http://amigo.geneontology.org/amigo/term/GO:0004497
phosphorylation	Gene Ontology	GO:0016310	18	212	0.059612	0.267952	Pbr012752.1|Pbr042556.1|Pbr024496.1|Pbr015258.1|Pbr027937.1|Pbr014638.1|Pbr040919.1|Pbr030836.1|Pbr026595.1|Pbr024808.1|Pbr001354.1|Pbr005251.1|Pbr037510.1|Pbr004727.1|Pbr042539.1|Pbr001469.1|Pbr011757.1|Pbr015522.1	http://amigo.geneontology.org/amigo/term/GO:0016310
leaf senescence	Gene Ontology	GO:0010150	10	99	0.060313	0.267952	Pbr001239.1|Pbr026946.1|Pbr021017.1|Pbr025349.1|Pbr037656.1|Pbr013975.1|Pbr032642.1|Pbr022498.1|Pbr042358.1|Pbr025921.1	http://amigo.geneontology.org/amigo/term/GO:0010150
cortical microtubule organization	Gene Ontology	GO:0043622	5	36	0.061937	0.267952	Pbr024477.1|Pbr021658.1|Pbr007542.1|Pbr014223.1|Pbr039779.1	http://amigo.geneontology.org/amigo/term/GO:0043622
anther development	Gene Ontology	GO:0048653	5	36	0.061937	0.267952	Pbr038239.1|Pbr003814.1|Pbr035863.1|Pbr035851.1|Pbr028821.1	http://amigo.geneontology.org/amigo/term/GO:0048653
glycine metabolic process	Gene Ontology	GO:0006544	2	6	0.0623485	0.267952	Pbr004667.1|Pbr013991.1	http://amigo.geneontology.org/amigo/term/GO:0006544
photosynthesis, light harvesting	Gene Ontology	GO:0009765	2	6	0.0623485	0.267952	Pbr009517.1|Pbr022044.2	http://amigo.geneontology.org/amigo/term/GO:0009765
folic acid metabolic process	Gene Ontology	GO:0046655	2	6	0.0623485	0.267952	Pbr004667.1|Pbr013991.1	http://amigo.geneontology.org/amigo/term/GO:0046655
glycine hydroxymethyltransferase activity	Gene Ontology	GO:0004372	2	6	0.0623485	0.267952	Pbr004667.1|Pbr013991.1	http://amigo.geneontology.org/amigo/term/GO:0004372
glucan catabolic process	Gene Ontology	GO:0009251	2	6	0.0623485	0.267952	Pbr027986.1|Pbr036026.1	http://amigo.geneontology.org/amigo/term/GO:0009251
L-serine catabolic process	Gene Ontology	GO:0006565	2	6	0.0623485	0.267952	Pbr004667.1|Pbr013991.1	http://amigo.geneontology.org/amigo/term/GO:0006565
floral organ senescence	Gene Ontology	GO:0080187	2	6	0.0623485	0.267952	Pbr001239.1|Pbr037656.1	http://amigo.geneontology.org/amigo/term/GO:0080187
-	Gene Ontology	GO:1904482	2	6	0.0623485	0.267952	Pbr004667.1|Pbr013991.1	http://amigo.geneontology.org/amigo/term/GO:1904482
phosphatidylglycerol biosynthetic process	Gene Ontology	GO:0006655	2	6	0.0623485	0.267952	Pbr020748.1|Pbr007361.1	http://amigo.geneontology.org/amigo/term/GO:0006655
regulation of protein stability	Gene Ontology	GO:0031647	2	6	0.0623485	0.267952	Pbr021537.1|Pbr023705.1	http://amigo.geneontology.org/amigo/term/GO:0031647
carotene biosynthetic process	Gene Ontology	GO:0016120	2	6	0.0623485	0.267952	Pbr007750.1|Pbr035503.1	http://amigo.geneontology.org/amigo/term/GO:0016120
cellular response to molecule of bacterial origin	Gene Ontology	GO:0071219	2	6	0.0623485	0.267952	Pbr038911.1|Pbr000107.1	http://amigo.geneontology.org/amigo/term/GO:0071219
positive regulation of chlorophyll biosynthetic process	Gene Ontology	GO:1902326	2	6	0.0623485	0.267952	Pbr015599.1|Pbr041453.1	http://amigo.geneontology.org/amigo/term/GO:1902326
adventitious root development	Gene Ontology	GO:0048830	2	6	0.0623485	0.267952	Pbr031563.1|Pbr035514.1	http://amigo.geneontology.org/amigo/term/GO:0048830
auxin influx transmembrane transporter activity	Gene Ontology	GO:0010328	2	6	0.0623485	0.267952	Pbr020748.1|Pbr037779.1	http://amigo.geneontology.org/amigo/term/GO:0010328
DNA catabolic process	Gene Ontology	GO:0006308	2	6	0.0623485	0.267952	Pbr013311.1|Pbr010962.1	http://amigo.geneontology.org/amigo/term/GO:0006308
L-glutamate transmembrane transporter activity	Gene Ontology	GO:0005313	2	6	0.0623485	0.267952	Pbr018288.2|Pbr013362.1	http://amigo.geneontology.org/amigo/term/GO:0005313
glycine biosynthetic process from serine	Gene Ontology	GO:0019264	2	6	0.0623485	0.267952	Pbr004667.1|Pbr013991.1	http://amigo.geneontology.org/amigo/term/GO:0019264
radial pattern formation	Gene Ontology	GO:0009956	2	6	0.0623485	0.267952	Pbr028512.1|Pbr013872.1	http://amigo.geneontology.org/amigo/term/GO:0009956
mRNA cleavage and polyadenylation specificity factor complex	Gene Ontology	GO:0005847	2	6	0.0623485	0.267952	Pbr031338.1|Pbr025139.2	http://amigo.geneontology.org/amigo/term/GO:0005847
protein methyltransferase activity	Gene Ontology	GO:0008276	2	6	0.0623485	0.267952	Pbr002648.2|Pbr025223.1	http://amigo.geneontology.org/amigo/term/GO:0008276
histone H3-K9 methylation	Gene Ontology	GO:0051567	2	6	0.0623485	0.267952	Pbr003336.1|Pbr037851.1	http://amigo.geneontology.org/amigo/term/GO:0051567
regulation of stomatal opening	Gene Ontology	GO:1902456	2	6	0.0623485	0.267952	Pbr040276.1|Pbr024588.1	http://amigo.geneontology.org/amigo/term/GO:1902456
serine binding	Gene Ontology	GO:0070905	2	6	0.0623485	0.267952	Pbr004667.1|Pbr013991.1	http://amigo.geneontology.org/amigo/term/GO:0070905
monosaccharide transmembrane transport	Gene Ontology	GO:0015749	2	6	0.0623485	0.267952	Pbr001092.1|Pbr008082.1	http://amigo.geneontology.org/amigo/term/GO:0015749
protein C-terminus binding	Gene Ontology	GO:0008022	2	6	0.0623485	0.267952	Pbr027227.1|Pbr018353.1	http://amigo.geneontology.org/amigo/term/GO:0008022
detoxification of cadmium ion	Gene Ontology	GO:0071585	2	6	0.0623485	0.267952	Pbr028729.1|Pbr025346.1	http://amigo.geneontology.org/amigo/term/GO:0071585
photosynthetic electron transport chain	Gene Ontology	GO:0009767	3	15	0.0652277	0.273824	Pbr003207.1|Pbr023493.1|Pbr035056.1	http://amigo.geneontology.org/amigo/term/GO:0009767
primary shoot apical meristem specification	Gene Ontology	GO:0010072	3	15	0.0652277	0.273824	Pbr030212.1|Pbr016062.1|Pbr040335.1	http://amigo.geneontology.org/amigo/term/GO:0010072
chloroplast membrane	Gene Ontology	GO:0031969	3	15	0.0652277	0.273824	Pbr023872.1|Pbr007361.1|Pbr038520.3	http://amigo.geneontology.org/amigo/term/GO:0031969
stomatal closure	Gene Ontology	GO:0090332	3	15	0.0652277	0.273824	Pbr001472.2|Pbr032921.1|Pbr029334.1	http://amigo.geneontology.org/amigo/term/GO:0090332
regulation of response to water deprivation	Gene Ontology	GO:2000070	3	15	0.0652277	0.273824	Pbr022055.2|Pbr023326.2|Pbr001239.1	http://amigo.geneontology.org/amigo/term/GO:2000070
aromatic amino acid family biosynthetic process	Gene Ontology	GO:0009073	3	15	0.0652277	0.273824	Pbr034365.1|Pbr037530.1|Pbr014280.1	http://amigo.geneontology.org/amigo/term/GO:0009073
interstrand cross-link repair	Gene Ontology	GO:0036297	3	15	0.0652277	0.273824	Pbr000835.1|Pbr012495.1|Pbr014471.1	http://amigo.geneontology.org/amigo/term/GO:0036297
nucleosome binding	Gene Ontology	GO:0031491	3	15	0.0652277	0.273824	Pbr003391.1|Pbr042221.1|Pbr030862.1	http://amigo.geneontology.org/amigo/term/GO:0031491
histone lysine methylation	Gene Ontology	GO:0034968	3	15	0.0652277	0.273824	Pbr022162.1|Pbr033092.1|Pbr037851.1	http://amigo.geneontology.org/amigo/term/GO:0034968
RNA helicase activity	Gene Ontology	GO:0003724	8	74	0.0655448	0.273824	Pbr000835.1|Pbr004438.1|Pbr020124.1|Pbr009171.1|Pbr038891.1|Pbr018884.1|Pbr006413.1|Pbr025806.1	http://amigo.geneontology.org/amigo/term/GO:0003724
rRNA processing	Gene Ontology	GO:0006364	8	74	0.0655448	0.273824	Pbr025250.1|Pbr028046.1|Pbr042609.2|Pbr026209.1|Pbr020124.1|Pbr016458.1|Pbr032135.1|Pbr010052.1	http://amigo.geneontology.org/amigo/term/GO:0006364
apoplast	Gene Ontology	GO:0048046	22	275	0.0661845	0.275797	Pbr028046.1|Pbr014325.1|Pbr039504.1|Pbr031512.1|Pbr037494.1|Pbr009377.1|Pbr014785.1|Pbr023359.1|Pbr004667.1|Pbr011142.1|Pbr000694.1|Pbr016458.1|Pbr013991.1|Pbr024244.2|Pbr002369.1|Pbr004289.1|Pbr019834.1|Pbr030554.1|Pbr013299.1|Pbr000131.1|Pbr001867.1|Pbr039694.1	http://amigo.geneontology.org/amigo/term/GO:0048046
anchored component of plasma membrane	Gene Ontology	GO:0046658	14	157	0.06644	0.276162	Pbr006180.1|Pbr007591.1|Pbr019252.1|Pbr040055.1|Pbr005667.1|Pbr031572.1|Pbr020083.1|Pbr015163.1|Pbr001368.1|Pbr036516.1|Pbr011511.1|Pbr003360.2|Pbr023359.1|Pbr025921.1	http://amigo.geneontology.org/amigo/term/GO:0046658
plant-type cell wall biogenesis	Gene Ontology	GO:0009832	5	37	0.0674077	0.279479	Pbr004268.1|Pbr025179.1|Pbr007542.1|Pbr037453.1|Pbr020465.2	http://amigo.geneontology.org/amigo/term/GO:0009832
pectin catabolic process	Gene Ontology	GO:0045490	9	88	0.0683012	0.282472	Pbr015536.1|Pbr036977.1|Pbr014899.1|Pbr035999.1|Pbr008243.1|Pbr037771.1|Pbr020137.1|Pbr016712.1|Pbr023394.1	http://amigo.geneontology.org/amigo/term/GO:0045490
transcription, DNA-templated	Gene Ontology	GO:0006351	10	102	0.0698006	0.287949	Pbr040844.1|Pbr022200.3|Pbr016589.1|Pbr024631.1|Pbr035863.1|Pbr020294.1|Pbr030862.1|Pbr038923.1|Pbr030724.2|Pbr007383.1	http://amigo.geneontology.org/amigo/term/GO:0006351
positive regulation of abscisic acid-activated signaling pathway	Gene Ontology	GO:0009789	5	38	0.0731377	0.29643	Pbr040276.1|Pbr036238.1|Pbr042090.1|Pbr010641.1|Pbr000124.1	http://amigo.geneontology.org/amigo/term/GO:0009789
chloroplast outer membrane	Gene Ontology	GO:0009707	5	38	0.0731377	0.29643	Pbr020240.1|Pbr020037.1|Pbr042029.1|Pbr040118.1|Pbr013241.1	http://amigo.geneontology.org/amigo/term/GO:0009707
pollen tube growth	Gene Ontology	GO:0009860	11	117	0.0735609	0.29643	Pbr033158.1|Pbr015056.1|Pbr016614.1|Pbr022797.1|Pbr005490.1|Pbr030327.1|Pbr033684.1|Pbr016814.1|Pbr023070.1|Pbr017188.1|Pbr034702.1	http://amigo.geneontology.org/amigo/term/GO:0009860
mRNA export from nucleus	Gene Ontology	GO:0006406	3	16	0.0745469	0.29643	Pbr023146.5|Pbr014404.1|Pbr031243.1	http://amigo.geneontology.org/amigo/term/GO:0006406
negative regulation of gibberellic acid mediated signaling pathway	Gene Ontology	GO:0009938	3	16	0.0745469	0.29643	Pbr015839.1|Pbr015599.1|Pbr041453.1	http://amigo.geneontology.org/amigo/term/GO:0009938
cutin biosynthetic process	Gene Ontology	GO:0010143	3	16	0.0745469	0.29643	Pbr035974.1|Pbr034670.1|Pbr017872.1	http://amigo.geneontology.org/amigo/term/GO:0010143
systemic acquired resistance, salicylic acid mediated signaling pathway	Gene Ontology	GO:0009862	3	16	0.0745469	0.29643	Pbr034982.1|Pbr036076.2|Pbr001239.1	http://amigo.geneontology.org/amigo/term/GO:0009862
phosphorelay sensor kinase activity	Gene Ontology	GO:0000155	3	16	0.0745469	0.29643	Pbr030836.1|Pbr034825.1|Pbr000582.1	http://amigo.geneontology.org/amigo/term/GO:0000155
xylan catabolic process	Gene Ontology	GO:0045493	3	16	0.0745469	0.29643	Pbr011142.1|Pbr039558.1|Pbr004289.1	http://amigo.geneontology.org/amigo/term/GO:0045493
calcium transmembrane transporter activity, phosphorylative mechanism	Gene Ontology	GO:0005388	3	16	0.0745469	0.29643	Pbr041968.1|Pbr025200.1|Pbr004742.1	http://amigo.geneontology.org/amigo/term/GO:0005388
pollen tube tip	Gene Ontology	GO:0090404	3	16	0.0745469	0.29643	Pbr030327.1|Pbr016614.1|Pbr006197.1	http://amigo.geneontology.org/amigo/term/GO:0090404
electron transfer activity	Gene Ontology	GO:0009055	11	118	0.076804	0.29643	Pbr005667.1|Pbr017765.1|Pbr005785.1|Pbr031572.1|Pbr038583.1|Pbr019252.1|Pbr033127.1|Pbr036516.1|Pbr023086.1|Pbr001368.1|Pbr000796.1	http://amigo.geneontology.org/amigo/term/GO:0009055
regulation of defense response to fungus	Gene Ontology	GO:1900150	4	27	0.077051	0.29643	Pbr037600.1|Pbr037508.2|Pbr026704.1|Pbr016876.1	http://amigo.geneontology.org/amigo/term/GO:1900150
fruit development	Gene Ontology	GO:0010154	4	27	0.077051	0.29643	Pbr019661.2|Pbr018492.1|Pbr030373.1|Pbr035703.1	http://amigo.geneontology.org/amigo/term/GO:0010154
xylan biosynthetic process	Gene Ontology	GO:0045492	4	27	0.077051	0.29643	Pbr007652.1|Pbr010916.1|Pbr015295.1|Pbr036887.2	http://amigo.geneontology.org/amigo/term/GO:0045492
response to red light	Gene Ontology	GO:0010114	6	51	0.0772544	0.29643	Pbr035703.1|Pbr006010.1|Pbr019661.2|Pbr024642.1|Pbr015599.1|Pbr041453.1	http://amigo.geneontology.org/amigo/term/GO:0010114
negative regulation of organ growth	Gene Ontology	GO:0046621	2	7	0.0774393	0.29643	Pbr004925.1|Pbr023827.1	http://amigo.geneontology.org/amigo/term/GO:0046621
post-transcriptional gene silencing by RNA	Gene Ontology	GO:0035194	2	7	0.0774393	0.29643	Pbr031338.1|Pbr025806.1	http://amigo.geneontology.org/amigo/term/GO:0035194
pectin acetylesterase activity	Gene Ontology	GO:0052793	2	7	0.0774393	0.29643	Pbr035362.1|Pbr006792.1	http://amigo.geneontology.org/amigo/term/GO:0052793
actin filament	Gene Ontology	GO:0005884	2	7	0.0774393	0.29643	Pbr025918.1|Pbr004038.1	http://amigo.geneontology.org/amigo/term/GO:0005884
polyamine transport	Gene Ontology	GO:0015846	2	7	0.0774393	0.29643	Pbr030327.1|Pbr003354.1	http://amigo.geneontology.org/amigo/term/GO:0015846
heterotrimeric G-protein complex	Gene Ontology	GO:0005834	2	7	0.0774393	0.29643	Pbr019379.1|Pbr017286.1	http://amigo.geneontology.org/amigo/term/GO:0005834
phosphatidylinositol transfer activity	Gene Ontology	GO:0008526	2	7	0.0774393	0.29643	Pbr012437.1|Pbr012438.2	http://amigo.geneontology.org/amigo/term/GO:0008526
cytoskeleton-dependent intracellular transport	Gene Ontology	GO:0030705	2	7	0.0774393	0.29643	Pbr025179.1|Pbr000781.1	http://amigo.geneontology.org/amigo/term/GO:0030705
pre-replicative complex assembly involved in nuclear cell cycle DNA replication	Gene Ontology	GO:0006267	2	7	0.0774393	0.29643	Pbr007319.1|Pbr002515.1	http://amigo.geneontology.org/amigo/term/GO:0006267
C-4 methylsterol oxidase activity	Gene Ontology	GO:0000254	2	7	0.0774393	0.29643	Pbr027790.4|Pbr027789.1	http://amigo.geneontology.org/amigo/term/GO:0000254
origin recognition complex	Gene Ontology	GO:0000808	2	7	0.0774393	0.29643	Pbr042427.1|Pbr028759.1	http://amigo.geneontology.org/amigo/term/GO:0000808
nuclear origin of replication recognition complex	Gene Ontology	GO:0005664	2	7	0.0774393	0.29643	Pbr042427.1|Pbr028759.1	http://amigo.geneontology.org/amigo/term/GO:0005664
chloroplast protein-transporting ATPase activity	Gene Ontology	GO:0016464	2	7	0.0774393	0.29643	Pbr017080.1|Pbr041787.1	http://amigo.geneontology.org/amigo/term/GO:0016464
Cul4A-RING E3 ubiquitin ligase complex	Gene Ontology	GO:0031464	2	7	0.0774393	0.29643	Pbr028629.1|Pbr019179.1	http://amigo.geneontology.org/amigo/term/GO:0031464
stomatal lineage progression	Gene Ontology	GO:0010440	2	7	0.0774393	0.29643	Pbr014690.1|Pbr021888.1	http://amigo.geneontology.org/amigo/term/GO:0010440
response to UV-B	Gene Ontology	GO:0010224	7	64	0.0782182	0.298026	Pbr038911.1|Pbr020163.1|Pbr042552.1|Pbr037656.1|Pbr030848.1|Pbr020913.1|Pbr024261.1	http://amigo.geneontology.org/amigo/term/GO:0010224
double-strand break repair via homologous recombination	Gene Ontology	GO:0000724	7	64	0.0782182	0.298026	Pbr000835.1|Pbr020163.1|Pbr040274.1|Pbr040747.1|Pbr009666.1|Pbr014471.1|Pbr012495.1	http://amigo.geneontology.org/amigo/term/GO:0000724
mRNA processing	Gene Ontology	GO:0006397	5	39	0.0791245	0.300783	Pbr024617.1|Pbr026209.1|Pbr014404.1|Pbr006413.1|Pbr037420.2	http://amigo.geneontology.org/amigo/term/GO:0006397
negative regulation of transcription, DNA-templated	Gene Ontology	GO:0045892	14	162	0.0799292	0.303142	Pbr001239.1|Pbr011798.1|Pbr025900.1|Pbr023151.2|Pbr025302.1|Pbr009271.1|Pbr016072.1|Pbr026250.1|Pbr041216.3|Pbr021888.1|Pbr011937.2|Pbr013551.1|Pbr032224.1|Pbr025139.2	http://amigo.geneontology.org/amigo/term/GO:0045892
secretory vesicle	Gene Ontology	GO:0099503	13	148	0.0814571	0.308226	Pbr034982.1|Pbr034460.1|Pbr015163.1|Pbr000137.1|Pbr020392.1|Pbr039504.1|Pbr036775.1|Pbr036516.1|Pbr030327.1|Pbr033313.1|Pbr013051.1|Pbr037674.1|Pbr023359.1	http://amigo.geneontology.org/amigo/term/GO:0099503
dioxygenase activity	Gene Ontology	GO:0051213	6	52	0.0825419	0.311615	Pbr009111.1|Pbr033736.1|Pbr000735.1|Pbr021109.1|Pbr013897.1|Pbr025349.1	http://amigo.geneontology.org/amigo/term/GO:0051213
polygalacturonase activity	Gene Ontology	GO:0004650	7	65	0.082926	0.311984	Pbr036382.1|Pbr028656.1|Pbr002480.1|Pbr021472.1|Pbr023394.1|Pbr033218.1|Pbr017969.1	http://amigo.geneontology.org/amigo/term/GO:0004650
sequence-specific DNA binding	Gene Ontology	GO:0043565	35	487	0.0830189	0.311984	Pbr028512.1|Pbr021507.1|Pbr020163.1|Pbr037196.1|Pbr007753.1|Pbr040541.1|Pbr039562.1|Pbr017517.1|Pbr022507.1|Pbr018647.1|Pbr013717.1|Pbr035863.1|Pbr020777.1|Pbr022371.1|Pbr033418.1|Pbr019423.1|Pbr039116.1|Pbr013244.1|Pbr005254.1|Pbr004097.1|Pbr025728.2|Pbr027035.1|Pbr030607.1|Pbr021888.1|Pbr022498.1|Pbr005893.1|Pbr038911.1|Pbr001239.1|Pbr009044.1|Pbr021138.1|Pbr022146.1|Pbr023110.1|Pbr038419.1|Pbr…	http://amigo.geneontology.org/amigo/term/GO:0043565
mitochondrial respiratory chain complex I assembly	Gene Ontology	GO:0032981	3	17	0.0844167	0.312825	Pbr000526.1|Pbr006879.3|Pbr018806.1	http://amigo.geneontology.org/amigo/term/GO:0032981
long-day photoperiodism, flowering	Gene Ontology	GO:0048574	3	17	0.0844167	0.312825	Pbr022507.1|Pbr033235.1|Pbr031243.1	http://amigo.geneontology.org/amigo/term/GO:0048574
protein histidine kinase activity	Gene Ontology	GO:0004673	3	17	0.0844167	0.312825	Pbr030836.1|Pbr034825.1|Pbr000582.1	http://amigo.geneontology.org/amigo/term/GO:0004673
unsaturated fatty acid biosynthetic process	Gene Ontology	GO:0006636	3	17	0.0844167	0.312825	Pbr040276.1|Pbr019246.1|Pbr034778.1	http://amigo.geneontology.org/amigo/term/GO:0006636
production of miRNAs involved in gene silencing by miRNA	Gene Ontology	GO:0035196	3	17	0.0844167	0.312825	Pbr019929.1|Pbr014404.1|Pbr002634.1	http://amigo.geneontology.org/amigo/term/GO:0035196
cellular response to abscisic acid stimulus	Gene Ontology	GO:0071215	4	28	0.0845729	0.312825	Pbr028559.1|Pbr026946.1|Pbr025365.1|Pbr024184.1	http://amigo.geneontology.org/amigo/term/GO:0071215
regulation of photoperiodism, flowering	Gene Ontology	GO:2000028	4	28	0.0845729	0.312825	Pbr039632.1|Pbr041453.1|Pbr015599.1|Pbr009550.1	http://amigo.geneontology.org/amigo/term/GO:2000028
transcription coactivator activity	Gene Ontology	GO:0003713	5	40	0.085365	0.314342	Pbr035224.1|Pbr024788.1|Pbr042437.1|Pbr004329.2|Pbr041713.1	http://amigo.geneontology.org/amigo/term/GO:0003713
thylakoid membrane organization	Gene Ontology	GO:0010027	5	40	0.085365	0.314342	Pbr020748.1|Pbr041216.3|Pbr023151.2|Pbr031666.1|Pbr011937.2	http://amigo.geneontology.org/amigo/term/GO:0010027
cell differentiation	Gene Ontology	GO:0030154	8	79	0.0859922	0.315945	Pbr002689.1|Pbr031563.1|Pbr016072.1|Pbr041889.1|Pbr018353.1|Pbr022498.1|Pbr004097.1|Pbr025638.1	http://amigo.geneontology.org/amigo/term/GO:0030154
histone binding	Gene Ontology	GO:0042393	7	66	0.0877929	0.320442	Pbr025831.1|Pbr030524.1|Pbr023976.1|Pbr042427.1|Pbr034370.1|Pbr010260.2|Pbr013551.1	http://amigo.geneontology.org/amigo/term/GO:0042393
lateral root formation	Gene Ontology	GO:0010311	6	53	0.0880253	0.320442	Pbr025333.1|Pbr034138.1|Pbr017872.1|Pbr023428.1|Pbr000276.2|Pbr029819.1	http://amigo.geneontology.org/amigo/term/GO:0010311
trans-Golgi network	Gene Ontology	GO:0005802	20	255	0.0884757	0.320442	Pbr024627.1|Pbr037259.1|Pbr016588.1|Pbr038751.1|Pbr013888.2|Pbr017444.1|Pbr024210.1|Pbr031320.1|Pbr014578.1|Pbr005751.2|Pbr038621.1|Pbr038753.1|Pbr006555.1|Pbr037062.1|Pbr009242.1|Pbr032138.1|Pbr007542.1|Pbr038053.1|Pbr022006.1|Pbr007659.1	http://amigo.geneontology.org/amigo/term/GO:0005802
transcription regulatory region sequence-specific DNA binding	Gene Ontology	GO:0000976	33	460	0.0915516	0.320442	Pbr033235.1|Pbr020130.1|Pbr037196.1|Pbr025290.1|Pbr025302.1|Pbr041836.1|Pbr039562.1|Pbr025448.2|Pbr028324.1|Pbr018492.1|Pbr036590.1|Pbr003157.1|Pbr029819.1|Pbr014690.1|Pbr033418.1|Pbr005254.1|Pbr005017.1|Pbr018353.1|Pbr035703.1|Pbr030607.1|Pbr019661.2|Pbr017778.1|Pbr008477.1|Pbr013109.1|Pbr005893.1|Pbr040541.1|Pbr009044.1|Pbr025900.1|Pbr016792.1|Pbr022146.1|Pbr030212.1|Pbr041889.1|Pbr032224.1	http://amigo.geneontology.org/amigo/term/GO:0000976
mitotic cell cycle	Gene Ontology	GO:0000278	5	41	0.0918557	0.320442	Pbr027936.1|Pbr025346.1|Pbr035370.1|Pbr012915.1|Pbr042427.1	http://amigo.geneontology.org/amigo/term/GO:0000278
sterol metabolic process	Gene Ontology	GO:0016125	5	41	0.0918557	0.320442	Pbr020305.1|Pbr023551.1|Pbr014304.1|Pbr036106.1|Pbr037838.1	http://amigo.geneontology.org/amigo/term/GO:0016125
leaf vascular tissue pattern formation	Gene Ontology	GO:0010305	4	29	0.0924381	0.320442	Pbr031563.1|Pbr000603.1|Pbr034658.1|Pbr013872.1	http://amigo.geneontology.org/amigo/term/GO:0010305
trichome branching	Gene Ontology	GO:0010091	4	29	0.0924381	0.320442	Pbr009179.1|Pbr008477.1|Pbr020523.1|Pbr042552.1	http://amigo.geneontology.org/amigo/term/GO:0010091
chromosome	Gene Ontology	GO:0005694	4	29	0.0924381	0.320442	Pbr037327.1|Pbr034965.1|Pbr009283.1|Pbr027936.1	http://amigo.geneontology.org/amigo/term/GO:0005694
isopentenyl diphosphate biosynthetic process, methylerythritol 4-phosphate pathway	Gene Ontology	GO:0019288	2	8	0.0935268	0.320442	Pbr025426.2|Pbr002232.2	http://amigo.geneontology.org/amigo/term/GO:0019288
vegetative phase change	Gene Ontology	GO:0010050	2	8	0.0935268	0.320442	Pbr041836.1|Pbr033651.1	http://amigo.geneontology.org/amigo/term/GO:0010050
peptide receptor activity	Gene Ontology	GO:0001653	2	8	0.0935268	0.320442	Pbr000668.1|Pbr004249.3	http://amigo.geneontology.org/amigo/term/GO:0001653
maintenance of floral organ identity	Gene Ontology	GO:0048497	2	8	0.0935268	0.320442	Pbr005447.1|Pbr004192.1	http://amigo.geneontology.org/amigo/term/GO:0048497
regulation of abscisic acid biosynthetic process	Gene Ontology	GO:0010115	2	8	0.0935268	0.320442	Pbr021888.1|Pbr008711.1	http://amigo.geneontology.org/amigo/term/GO:0010115
sodium ion import across plasma membrane	Gene Ontology	GO:0098719	2	8	0.0935268	0.320442	Pbr012177.1|Pbr012178.1	http://amigo.geneontology.org/amigo/term/GO:0098719
endoplasmic reticulum-plasma membrane tethering	Gene Ontology	GO:0061817	2	8	0.0935268	0.320442	Pbr024821.1|Pbr021189.1	http://amigo.geneontology.org/amigo/term/GO:0061817
phosphotransferase activity, alcohol group as acceptor	Gene Ontology	GO:0016773	2	8	0.0935268	0.320442	Pbr012386.1|Pbr012407.1	http://amigo.geneontology.org/amigo/term/GO:0016773
decanoate-CoA ligase activity	Gene Ontology	GO:0102391	2	8	0.0935268	0.320442	Pbr008086.1|Pbr017872.1	http://amigo.geneontology.org/amigo/term/GO:0102391
meiotic DNA double-strand break formation	Gene Ontology	GO:0042138	2	8	0.0935268	0.320442	Pbr034223.1|Pbr016529.1	http://amigo.geneontology.org/amigo/term/GO:0042138
glucomannan 4-beta-mannosyltransferase activity	Gene Ontology	GO:0047259	2	8	0.0935268	0.320442	Pbr040808.1|Pbr025516.1	http://amigo.geneontology.org/amigo/term/GO:0047259
positive regulation of cell death	Gene Ontology	GO:0010942	2	8	0.0935268	0.320442	Pbr036490.1|Pbr036489.1	http://amigo.geneontology.org/amigo/term/GO:0010942
leaf shaping	Gene Ontology	GO:0010358	2	8	0.0935268	0.320442	Pbr014304.1|Pbr010641.1	http://amigo.geneontology.org/amigo/term/GO:0010358
glycerol-3-phosphate 2-O-acyltransferase activity	Gene Ontology	GO:0090447	2	8	0.0935268	0.320442	Pbr035974.1|Pbr034670.1	http://amigo.geneontology.org/amigo/term/GO:0090447
methyl-CpNpG binding	Gene Ontology	GO:0010428	2	8	0.0935268	0.320442	Pbr022162.1|Pbr037851.1	http://amigo.geneontology.org/amigo/term/GO:0010428
adaxial/abaxial axis specification	Gene Ontology	GO:0009943	2	8	0.0935268	0.320442	Pbr023444.1|Pbr004124.1	http://amigo.geneontology.org/amigo/term/GO:0009943
endoplasmic reticulum membrane organization	Gene Ontology	GO:0090158	2	8	0.0935268	0.320442	Pbr024821.1|Pbr021189.1	http://amigo.geneontology.org/amigo/term/GO:0090158
methyl-CpNpN binding	Gene Ontology	GO:0010429	2	8	0.0935268	0.320442	Pbr022162.1|Pbr037851.1	http://amigo.geneontology.org/amigo/term/GO:0010429
phosphatidylinositol-4,5-bisphosphate binding	Gene Ontology	GO:0005546	2	8	0.0935268	0.320442	Pbr010641.1|Pbr006197.1	http://amigo.geneontology.org/amigo/term/GO:0005546
regulation of growth	Gene Ontology	GO:0040008	2	8	0.0935268	0.320442	Pbr022055.2|Pbr022437.1	http://amigo.geneontology.org/amigo/term/GO:0040008
glyceraldehyde-3-phosphate dehydrogenase (NAD+) (non-phosphorylating) activity	Gene Ontology	GO:0043878	2	8	0.0935268	0.320442	Pbr022147.1|Pbr005739.1	http://amigo.geneontology.org/amigo/term/GO:0043878
transcription factor TFIIIC complex	Gene Ontology	GO:0000127	2	8	0.0935268	0.320442	Pbr036387.1|Pbr029684.1	http://amigo.geneontology.org/amigo/term/GO:0000127
apical plasma membrane	Gene Ontology	GO:0016324	3	18	0.0948087	0.320442	Pbr033684.1|Pbr034702.1|Pbr016614.1	http://amigo.geneontology.org/amigo/term/GO:0016324
secondary shoot formation	Gene Ontology	GO:0010223	3	18	0.0948087	0.320442	Pbr015723.1|Pbr023110.1|Pbr030212.1	http://amigo.geneontology.org/amigo/term/GO:0010223
sesquiterpene biosynthetic process	Gene Ontology	GO:0051762	3	18	0.0948087	0.320442	Pbr029731.1|Pbr029727.1|Pbr029739.1	http://amigo.geneontology.org/amigo/term/GO:0051762
actin filament bundle assembly	Gene Ontology	GO:0051017	3	18	0.0948087	0.320442	Pbr025918.1|Pbr019759.1|Pbr004038.1	http://amigo.geneontology.org/amigo/term/GO:0051017
negative regulation of cell population proliferation	Gene Ontology	GO:0008285	3	18	0.0948087	0.320442	Pbr016072.1|Pbr004925.1|Pbr023827.1	http://amigo.geneontology.org/amigo/term/GO:0008285
organic anion transmembrane transporter activity	Gene Ontology	GO:0008514	3	18	0.0948087	0.320442	Pbr042327.1|Pbr012412.1|Pbr037259.1	http://amigo.geneontology.org/amigo/term/GO:0008514
chloroplast accumulation movement	Gene Ontology	GO:0009904	3	18	0.0948087	0.320442	Pbr002945.1|Pbr039692.1|Pbr037105.1	http://amigo.geneontology.org/amigo/term/GO:0009904
auxin metabolic process	Gene Ontology	GO:0009850	3	18	0.0948087	0.320442	Pbr031563.1|Pbr005948.1|Pbr004573.1	http://amigo.geneontology.org/amigo/term/GO:0009850
copper ion binding	Gene Ontology	GO:0005507	14	168	0.0982876	0.331189	Pbr023935.1|Pbr029312.1|Pbr000694.1|Pbr002369.1|Pbr021276.1|Pbr000784.1|Pbr005785.1|Pbr030790.1|Pbr003386.1|Pbr003246.1|Pbr019243.1|Pbr009377.1|Pbr002864.1|Pbr038690.1	http://amigo.geneontology.org/amigo/term/GO:0005507
microtubule cytoskeleton organization	Gene Ontology	GO:0000226	5	42	0.0985923	0.331189	Pbr024477.1|Pbr035370.1|Pbr004928.1|Pbr031043.1|Pbr039779.1	http://amigo.geneontology.org/amigo/term/GO:0000226
chlorophyll biosynthetic process	Gene Ontology	GO:0015995	5	42	0.0985923	0.331189	Pbr011433.1|Pbr007750.1|Pbr025426.2|Pbr002232.2|Pbr035503.1	http://amigo.geneontology.org/amigo/term/GO:0015995
pollen germination	Gene Ontology	GO:0009846	6	55	0.0995719	0.333799	Pbr016814.1|Pbr038158.1|Pbr005490.1|Pbr033684.1|Pbr017188.1|Pbr034702.1	http://amigo.geneontology.org/amigo/term/GO:0009846
response to ozone	Gene Ontology	GO:0010193	4	30	0.100637	0.336683	Pbr008086.1|Pbr001472.2|Pbr033156.1|Pbr032921.1	http://amigo.geneontology.org/amigo/term/GO:0010193
response to fungus	Gene Ontology	GO:0009620	9	97	0.104673	0.345179	Pbr031871.1|Pbr037600.1|Pbr004964.1|Pbr037508.2|Pbr013415.1|Pbr025349.1|Pbr032642.1|Pbr009271.1|Pbr041694.1	http://amigo.geneontology.org/amigo/term/GO:0009620
DNA-directed 5'-3' RNA polymerase activity	Gene Ontology	GO:0003899	5	43	0.10557	0.345179	Pbr040844.1|Pbr018389.1|Pbr040222.1|Pbr007383.1|Pbr012294.1	http://amigo.geneontology.org/amigo/term/GO:0003899
defense response to bacterium, incompatible interaction	Gene Ontology	GO:0009816	5	43	0.10557	0.345179	Pbr007591.1|Pbr036076.2|Pbr022507.1|Pbr030373.1|Pbr042109.1	http://amigo.geneontology.org/amigo/term/GO:0009816
plant-type secondary cell wall biogenesis	Gene Ontology	GO:0009834	6	56	0.10563	0.345179	Pbr029013.1|Pbr010617.1|Pbr025444.1|Pbr007652.1|Pbr015295.1|Pbr036887.2	http://amigo.geneontology.org/amigo/term/GO:0009834
triglyceride biosynthetic process	Gene Ontology	GO:0019432	3	19	0.105693	0.345179	Pbr040276.1|Pbr037361.1|Pbr024732.1	http://amigo.geneontology.org/amigo/term/GO:0019432
plastid stroma	Gene Ontology	GO:0009532	3	19	0.105693	0.345179	Pbr020385.1|Pbr003945.1|Pbr038361.1	http://amigo.geneontology.org/amigo/term/GO:0009532
DNA unwinding involved in DNA replication	Gene Ontology	GO:0006268	3	19	0.105693	0.345179	Pbr020163.1|Pbr007319.1|Pbr002515.1	http://amigo.geneontology.org/amigo/term/GO:0006268
oligopeptide transport	Gene Ontology	GO:0006857	3	19	0.105693	0.345179	Pbr041737.2|Pbr023324.1|Pbr022621.1	http://amigo.geneontology.org/amigo/term/GO:0006857
phospholipid catabolic process	Gene Ontology	GO:0009395	3	19	0.105693	0.345179	Pbr030450.1|Pbr003167.1|Pbr010641.1	http://amigo.geneontology.org/amigo/term/GO:0009395
phospholipase activity	Gene Ontology	GO:0004620	3	19	0.105693	0.345179	Pbr031871.1|Pbr042146.1|Pbr010641.1	http://amigo.geneontology.org/amigo/term/GO:0004620
terpenoid biosynthetic process	Gene Ontology	GO:0016114	3	19	0.105693	0.345179	Pbr005279.1|Pbr025426.2|Pbr005275.2	http://amigo.geneontology.org/amigo/term/GO:0016114
serine-type peptidase activity	Gene Ontology	GO:0008236	3	19	0.105693	0.345179	Pbr037702.1|Pbr017953.1|Pbr034460.1	http://amigo.geneontology.org/amigo/term/GO:0008236
transmembrane transporter activity	Gene Ontology	GO:0022857	22	293	0.106256	0.346333	Pbr022764.1|Pbr013362.1|Pbr041737.2|Pbr017444.1|Pbr017496.1|Pbr042327.1|Pbr012412.1|Pbr022621.1|Pbr021502.1|Pbr018288.2|Pbr032610.1|Pbr021017.1|Pbr033932.1|Pbr026040.1|Pbr024177.1|Pbr037259.1|Pbr000159.1|Pbr005166.1|Pbr019217.1|Pbr041698.1|Pbr023053.1|Pbr020959.2	http://amigo.geneontology.org/amigo/term/GO:0022857
response to gibberellin	Gene Ontology	GO:0009739	7	70	0.10883	0.347658	Pbr006932.1|Pbr009111.1|Pbr010573.1|Pbr017778.1|Pbr013897.1|Pbr015599.1|Pbr041453.1	http://amigo.geneontology.org/amigo/term/GO:0009739
sterol biosynthetic process	Gene Ontology	GO:0016126	4	31	0.109158	0.347658	Pbr037977.1|Pbr027790.4|Pbr027789.1|Pbr037838.1	http://amigo.geneontology.org/amigo/term/GO:0016126
sugar mediated signaling pathway	Gene Ontology	GO:0010182	4	31	0.109158	0.347658	Pbr013045.1|Pbr020465.2|Pbr017778.1|Pbr030607.1	http://amigo.geneontology.org/amigo/term/GO:0010182
endosperm development	Gene Ontology	GO:0009960	4	31	0.109158	0.347658	Pbr042552.1|Pbr033418.1|Pbr008711.1|Pbr021888.1	http://amigo.geneontology.org/amigo/term/GO:0009960
regulation of cytokinin-activated signaling pathway	Gene Ontology	GO:0080036	2	9	0.110465	0.347658	Pbr009389.1|Pbr015522.1	http://amigo.geneontology.org/amigo/term/GO:0080036
glutamate catabolic process	Gene Ontology	GO:0006538	2	9	0.110465	0.347658	Pbr003246.1|Pbr002864.1	http://amigo.geneontology.org/amigo/term/GO:0006538
xylem vessel member cell differentiation	Gene Ontology	GO:0048759	2	9	0.110465	0.347658	Pbr017517.1|Pbr008103.2	http://amigo.geneontology.org/amigo/term/GO:0048759
aldehyde dehydrogenase (NAD+) activity	Gene Ontology	GO:0004029	2	9	0.110465	0.347658	Pbr022147.1|Pbr005739.1	http://amigo.geneontology.org/amigo/term/GO:0004029
clathrin vesicle coat	Gene Ontology	GO:0030125	2	9	0.110465	0.347658	Pbr042854.1|Pbr009367.1	http://amigo.geneontology.org/amigo/term/GO:0030125
DNA (cytosine-5-)-methyltransferase activity	Gene Ontology	GO:0003886	2	9	0.110465	0.347658	Pbr011763.1|Pbr003336.1	http://amigo.geneontology.org/amigo/term/GO:0003886
photoperiodism	Gene Ontology	GO:0009648	2	9	0.110465	0.347658	Pbr022611.1|Pbr021605.1	http://amigo.geneontology.org/amigo/term/GO:0009648
single-stranded DNA endodeoxyribonuclease activity	Gene Ontology	GO:0000014	2	9	0.110465	0.347658	Pbr013311.1|Pbr040274.1	http://amigo.geneontology.org/amigo/term/GO:0000014
glycogen biosynthetic process	Gene Ontology	GO:0005978	2	9	0.110465	0.347658	Pbr027800.1|Pbr036396.1	http://amigo.geneontology.org/amigo/term/GO:0005978
chorismate biosynthetic process	Gene Ontology	GO:0009423	2	9	0.110465	0.347658	Pbr034365.1|Pbr037530.1	http://amigo.geneontology.org/amigo/term/GO:0009423
longitudinal axis specification	Gene Ontology	GO:0009942	2	9	0.110465	0.347658	Pbr017747.1|Pbr036910.1	http://amigo.geneontology.org/amigo/term/GO:0009942
cell fate commitment	Gene Ontology	GO:0045165	2	9	0.110465	0.347658	Pbr018492.1|Pbr003157.1	http://amigo.geneontology.org/amigo/term/GO:0045165
long-chain fatty acid-CoA ligase activity	Gene Ontology	GO:0004467	2	9	0.110465	0.347658	Pbr008086.1|Pbr017872.1	http://amigo.geneontology.org/amigo/term/GO:0004467
RNA metabolic process	Gene Ontology	GO:0016070	2	9	0.110465	0.347658	Pbr018884.1|Pbr037420.2	http://amigo.geneontology.org/amigo/term/GO:0016070
ubiquitin ligase complex	Gene Ontology	GO:0000151	6	57	0.111875	0.350755	Pbr006266.1|Pbr018596.1|Pbr037292.1|Pbr001510.1|Pbr031391.1|Pbr000276.2	http://amigo.geneontology.org/amigo/term/GO:0000151
multicellular organism development	Gene Ontology	GO:0007275	6	57	0.111875	0.350755	Pbr009389.1|Pbr018492.1|Pbr020305.1|Pbr023551.1|Pbr028821.1|Pbr014304.1	http://amigo.geneontology.org/amigo/term/GO:0007275
nucleoplasm	Gene Ontology	GO:0005654	8	85	0.114905	0.35957	Pbr025250.1|Pbr009389.1|Pbr004124.1|Pbr031856.1|Pbr013133.1|Pbr020043.1|Pbr042552.1|Pbr032135.1	http://amigo.geneontology.org/amigo/term/GO:0005654
nuclear pore	Gene Ontology	GO:0005643	3	20	0.117038	0.360083	Pbr012120.3|Pbr031243.1|Pbr029854.1	http://amigo.geneontology.org/amigo/term/GO:0005643
gametophyte development	Gene Ontology	GO:0048229	3	20	0.117038	0.360083	Pbr025346.1|Pbr030450.1|Pbr038905.1	http://amigo.geneontology.org/amigo/term/GO:0048229
positive regulation of seed germination	Gene Ontology	GO:0010030	3	20	0.117038	0.360083	Pbr039632.1|Pbr038868.1|Pbr018850.1	http://amigo.geneontology.org/amigo/term/GO:0010030
Group II intron splicing	Gene Ontology	GO:0000373	3	20	0.117038	0.360083	Pbr004451.1|Pbr032585.3|Pbr018806.1	http://amigo.geneontology.org/amigo/term/GO:0000373
chloroplast avoidance movement	Gene Ontology	GO:0009903	3	20	0.117038	0.360083	Pbr002945.1|Pbr039692.1|Pbr037105.1	http://amigo.geneontology.org/amigo/term/GO:0009903
sterol binding	Gene Ontology	GO:0032934	3	20	0.117038	0.360083	Pbr023735.1|Pbr036215.1|Pbr019205.3	http://amigo.geneontology.org/amigo/term/GO:0032934
methyl-CpG binding	Gene Ontology	GO:0008327	3	20	0.117038	0.360083	Pbr022162.1|Pbr037882.6|Pbr037851.1	http://amigo.geneontology.org/amigo/term/GO:0008327
photosystem II assembly	Gene Ontology	GO:0010207	3	20	0.117038	0.360083	Pbr023872.1|Pbr030680.1|Pbr038520.3	http://amigo.geneontology.org/amigo/term/GO:0010207
inorganic phosphate transmembrane transporter activity	Gene Ontology	GO:0005315	3	20	0.117038	0.360083	Pbr042327.1|Pbr033294.1|Pbr015684.2	http://amigo.geneontology.org/amigo/term/GO:0005315
ubiquitin conjugating enzyme binding	Gene Ontology	GO:0031624	4	32	0.117989	0.361658	Pbr031391.1|Pbr004925.1|Pbr023827.1|Pbr037292.1	http://amigo.geneontology.org/amigo/term/GO:0031624
chaperone binding	Gene Ontology	GO:0051087	4	32	0.117989	0.361658	Pbr021032.2|Pbr042749.1|Pbr013033.1|Pbr023013.1	http://amigo.geneontology.org/amigo/term/GO:0051087
response to chitin	Gene Ontology	GO:0010200	11	129	0.11833	0.362029	Pbr037600.1|Pbr001239.1|Pbr020777.1|Pbr000107.1|Pbr003855.1|Pbr037508.2|Pbr017778.1|Pbr000261.1|Pbr035713.1|Pbr016184.1|Pbr005893.1	http://amigo.geneontology.org/amigo/term/GO:0010200
mitochondrial inner membrane	Gene Ontology	GO:0005743	5	45	0.120226	0.366597	Pbr001417.2|Pbr028641.1|Pbr003460.1|Pbr015582.1|Pbr020191.1	http://amigo.geneontology.org/amigo/term/GO:0005743
cellular response to phosphate starvation	Gene Ontology	GO:0016036	7	72	0.120269	0.366597	Pbr035503.1|Pbr010943.1|Pbr013045.1|Pbr030071.1|Pbr000276.2|Pbr022055.2|Pbr007750.1	http://amigo.geneontology.org/amigo/term/GO:0016036
regulation of seed germination	Gene Ontology	GO:0010029	5	46	0.127892	0.369431	Pbr006266.1|Pbr023789.1|Pbr005017.1|Pbr015599.1|Pbr041453.1	http://amigo.geneontology.org/amigo/term/GO:0010029
methylation	Gene Ontology	GO:0032259	5	46	0.127892	0.369431	Pbr023326.2|Pbr005926.1|Pbr038880.1|Pbr008386.1|Pbr006112.1	http://amigo.geneontology.org/amigo/term/GO:0032259
small-subunit processome	Gene Ontology	GO:0032040	5	46	0.127892	0.369431	Pbr032135.1|Pbr000759.1|Pbr026209.1|Pbr014887.1|Pbr042609.2	http://amigo.geneontology.org/amigo/term/GO:0032040
tetrahydrofolate metabolic process	Gene Ontology	GO:0046653	2	10	0.128121	0.369431	Pbr004667.1|Pbr013991.1	http://amigo.geneontology.org/amigo/term/GO:0046653
response to iron ion starvation	Gene Ontology	GO:1990641	2	10	0.128121	0.369431	Pbr021017.1|Pbr000735.1	http://amigo.geneontology.org/amigo/term/GO:1990641
nuclear microtubule	Gene Ontology	GO:0005880	2	10	0.128121	0.369431	Pbr011301.1|Pbr015726.1	http://amigo.geneontology.org/amigo/term/GO:0005880
defense response to other organism	Gene Ontology	GO:0098542	2	10	0.128121	0.369431	Pbr032824.1|Pbr014954.1	http://amigo.geneontology.org/amigo/term/GO:0098542
negative regulation of long-day photoperiodism, flowering	Gene Ontology	GO:0048579	2	10	0.128121	0.369431	Pbr010683.1|Pbr018073.1	http://amigo.geneontology.org/amigo/term/GO:0048579
mitotic spindle assembly checkpoint	Gene Ontology	GO:0007094	2	10	0.128121	0.369431	Pbr009556.1|Pbr015121.1	http://amigo.geneontology.org/amigo/term/GO:0007094
alditol:NADP+ 1-oxidoreductase activity	Gene Ontology	GO:0004032	2	10	0.128121	0.369431	Pbr042781.1|Pbr036176.1	http://amigo.geneontology.org/amigo/term/GO:0004032
mitotic sister chromatid segregation	Gene Ontology	GO:0000070	2	10	0.128121	0.369431	Pbr034965.1|Pbr030862.1	http://amigo.geneontology.org/amigo/term/GO:0000070
phenylpropanoid metabolic process	Gene Ontology	GO:0009698	2	10	0.128121	0.369431	Pbr029312.1|Pbr013445.1	http://amigo.geneontology.org/amigo/term/GO:0009698
floral organ morphogenesis	Gene Ontology	GO:0048444	2	10	0.128121	0.369431	Pbr006932.1|Pbr028324.1	http://amigo.geneontology.org/amigo/term/GO:0048444
7S RNA binding	Gene Ontology	GO:0008312	2	10	0.128121	0.369431	Pbr007627.1|Pbr021802.1	http://amigo.geneontology.org/amigo/term/GO:0008312
Hsp90 protein binding	Gene Ontology	GO:0051879	2	10	0.128121	0.369431	Pbr042749.1|Pbr040335.1	http://amigo.geneontology.org/amigo/term/GO:0051879
root meristem growth	Gene Ontology	GO:0010449	2	10	0.128121	0.369431	Pbr038730.1|Pbr030607.1	http://amigo.geneontology.org/amigo/term/GO:0010449
adaxial/abaxial pattern specification	Gene Ontology	GO:0009955	2	10	0.128121	0.369431	Pbr004329.2|Pbr031563.1	http://amigo.geneontology.org/amigo/term/GO:0009955
mismatch repair complex	Gene Ontology	GO:0032300	2	10	0.128121	0.369431	Pbr037327.1|Pbr040020.3	http://amigo.geneontology.org/amigo/term/GO:0032300
nucleocytoplasmic transport	Gene Ontology	GO:0006913	2	10	0.128121	0.369431	Pbr012120.3|Pbr031243.1	http://amigo.geneontology.org/amigo/term/GO:0006913
O-acyltransferase activity	Gene Ontology	GO:0008374	2	10	0.128121	0.369431	Pbr037361.1|Pbr041433.1	http://amigo.geneontology.org/amigo/term/GO:0008374
regulation of lignin biosynthetic process	Gene Ontology	GO:1901141	2	10	0.128121	0.369431	Pbr041889.1|Pbr005667.1	http://amigo.geneontology.org/amigo/term/GO:1901141
nucleosome positioning	Gene Ontology	GO:0016584	2	10	0.128121	0.369431	Pbr000583.1|Pbr010260.2	http://amigo.geneontology.org/amigo/term/GO:0016584
microtubule cytoskeleton	Gene Ontology	GO:0015630	2	10	0.128121	0.369431	Pbr004667.1|Pbr013991.1	http://amigo.geneontology.org/amigo/term/GO:0015630
MCM complex	Gene Ontology	GO:0042555	2	10	0.128121	0.369431	Pbr007319.1|Pbr002515.1	http://amigo.geneontology.org/amigo/term/GO:0042555
shoot system morphogenesis	Gene Ontology	GO:0010016	2	10	0.128121	0.369431	Pbr031741.1|Pbr010943.1	http://amigo.geneontology.org/amigo/term/GO:0010016
negative regulation of cell growth	Gene Ontology	GO:0030308	2	10	0.128121	0.369431	Pbr006464.1|Pbr013036.1	http://amigo.geneontology.org/amigo/term/GO:0030308
ER membrane protein complex	Gene Ontology	GO:0072546	2	10	0.128121	0.369431	Pbr009218.3|Pbr008815.1	http://amigo.geneontology.org/amigo/term/GO:0072546
triglyceride lipase activity	Gene Ontology	GO:0004806	2	10	0.128121	0.369431	Pbr005186.1|Pbr014438.1	http://amigo.geneontology.org/amigo/term/GO:0004806
RNA methylation	Gene Ontology	GO:0001510	2	10	0.128121	0.369431	Pbr012864.1|Pbr029413.1	http://amigo.geneontology.org/amigo/term/GO:0001510
regulation of ethylene-activated signaling pathway	Gene Ontology	GO:0010104	2	10	0.128121	0.369431	Pbr001239.1|Pbr020523.1	http://amigo.geneontology.org/amigo/term/GO:0010104
anther dehiscence	Gene Ontology	GO:0009901	3	21	0.128812	0.369431	Pbr023394.1|Pbr021502.1|Pbr013551.1	http://amigo.geneontology.org/amigo/term/GO:0009901
regulation of shoot system development	Gene Ontology	GO:0048831	3	21	0.128812	0.369431	Pbr004249.3|Pbr013717.1|Pbr013244.1	http://amigo.geneontology.org/amigo/term/GO:0048831
histone-lysine N-methyltransferase activity	Gene Ontology	GO:0018024	3	21	0.128812	0.369431	Pbr022162.1|Pbr033092.1|Pbr037851.1	http://amigo.geneontology.org/amigo/term/GO:0018024
response to ethylene	Gene Ontology	GO:0009723	9	102	0.12883	0.369431	Pbr022371.1|Pbr030848.1|Pbr017286.1|Pbr006464.1|Pbr037656.1|Pbr013036.1|Pbr001472.2|Pbr038419.1|Pbr032921.1	http://amigo.geneontology.org/amigo/term/GO:0009723
catalytic activity	Gene Ontology	GO:0003824	7	74	0.132299	0.37872	Pbr022814.1|Pbr028046.1|Pbr026508.1|Pbr022366.1|Pbr017872.1|Pbr016458.1|Pbr003693.1	http://amigo.geneontology.org/amigo/term/GO:0003824
systemic acquired resistance	Gene Ontology	GO:0009627	5	47	0.135775	0.387997	Pbr034982.1|Pbr028781.1|Pbr039504.1|Pbr019938.1|Pbr004289.1	http://amigo.geneontology.org/amigo/term/GO:0009627
response to absence of light	Gene Ontology	GO:0009646	4	34	0.136534	0.389487	Pbr003246.1|Pbr005667.1|Pbr026508.1|Pbr020777.1	http://amigo.geneontology.org/amigo/term/GO:0009646
regulation of intracellular pH	Gene Ontology	GO:0051453	3	22	0.140984	0.398729	Pbr012177.1|Pbr012178.1|Pbr033845.1	http://amigo.geneontology.org/amigo/term/GO:0051453
tRNA modification	Gene Ontology	GO:0006400	3	22	0.140984	0.398729	Pbr012234.1|Pbr038231.1|Pbr012941.2	http://amigo.geneontology.org/amigo/term/GO:0006400
gene silencing by RNA	Gene Ontology	GO:0031047	3	22	0.140984	0.398729	Pbr033651.1|Pbr023146.5|Pbr025139.2	http://amigo.geneontology.org/amigo/term/GO:0031047
chromatin silencing	Gene Ontology	GO:0006342	3	22	0.140984	0.398729	Pbr003336.1|Pbr033644.1|Pbr008386.1	http://amigo.geneontology.org/amigo/term/GO:0006342
regulation of meristem structural organization	Gene Ontology	GO:0009934	3	22	0.140984	0.398729	Pbr004667.1|Pbr013991.1|Pbr013872.1	http://amigo.geneontology.org/amigo/term/GO:0009934
ATP transmembrane transporter activity	Gene Ontology	GO:0005347	4	35	0.14622	0.402217	Pbr002951.1|Pbr030163.1|Pbr035905.1|Pbr015582.1	http://amigo.geneontology.org/amigo/term/GO:0005347
developmental growth	Gene Ontology	GO:0048589	2	11	0.146372	0.402217	Pbr022055.2|Pbr025139.2	http://amigo.geneontology.org/amigo/term/GO:0048589
DNA replication factor A complex	Gene Ontology	GO:0005662	2	11	0.146372	0.402217	Pbr018577.1|Pbr020163.1	http://amigo.geneontology.org/amigo/term/GO:0005662
arachidoyl-CoA:1-dodecanol O-acyltransferase activity	Gene Ontology	GO:0102966	2	11	0.146372	0.402217	Pbr025925.1|Pbr004051.1	http://amigo.geneontology.org/amigo/term/GO:0102966
nuclear chromosome	Gene Ontology	GO:0000228	2	11	0.146372	0.402217	Pbr018705.1|Pbr038343.1	http://amigo.geneontology.org/amigo/term/GO:0000228
fruit dehiscence	Gene Ontology	GO:0010047	2	11	0.146372	0.402217	Pbr022356.1|Pbr023394.1	http://amigo.geneontology.org/amigo/term/GO:0010047
acceptance of pollen	Gene Ontology	GO:0060321	2	11	0.146372	0.402217	Pbr017188.1|Pbr006197.1	http://amigo.geneontology.org/amigo/term/GO:0060321
purine nucleotide metabolic process	Gene Ontology	GO:0006163	2	11	0.146372	0.402217	Pbr022218.1|Pbr007314.2	http://amigo.geneontology.org/amigo/term/GO:0006163
phosphatidylcholine metabolic process	Gene Ontology	GO:0046470	2	11	0.146372	0.402217	Pbr003167.1|Pbr010641.1	http://amigo.geneontology.org/amigo/term/GO:0046470
DNA topoisomerase type II (double strand cut, ATP-hydrolyzing) activity	Gene Ontology	GO:0003918	2	11	0.146372	0.402217	Pbr023881.1|Pbr023876.1	http://amigo.geneontology.org/amigo/term/GO:0003918
nonphotochemical quenching	Gene Ontology	GO:0010196	2	11	0.146372	0.402217	Pbr042671.1|Pbr042236.1	http://amigo.geneontology.org/amigo/term/GO:0010196
NAD+ ADP-ribosyltransferase activity	Gene Ontology	GO:0003950	2	11	0.146372	0.402217	Pbr025332.1|Pbr003510.1	http://amigo.geneontology.org/amigo/term/GO:0003950
induced systemic resistance, jasmonic acid mediated signaling pathway	Gene Ontology	GO:0009864	2	11	0.146372	0.402217	Pbr022055.2|Pbr001239.1	http://amigo.geneontology.org/amigo/term/GO:0009864
extracellular exosome	Gene Ontology	GO:0070062	2	11	0.146372	0.402217	Pbr017188.1|Pbr006197.1	http://amigo.geneontology.org/amigo/term/GO:0070062
ribonuclease III activity	Gene Ontology	GO:0004525	2	11	0.146372	0.402217	Pbr019929.1|Pbr002634.1	http://amigo.geneontology.org/amigo/term/GO:0004525
seed morphogenesis	Gene Ontology	GO:0048317	2	11	0.146372	0.402217	Pbr021888.1|Pbr008711.1	http://amigo.geneontology.org/amigo/term/GO:0048317
photosystem II repair	Gene Ontology	GO:0010206	2	11	0.146372	0.402217	Pbr030680.1|Pbr017953.1	http://amigo.geneontology.org/amigo/term/GO:0010206
protein serine/threonine phosphatase activity	Gene Ontology	GO:0004722	8	91	0.14839	0.407084	Pbr041938.2|Pbr019599.1|Pbr031084.2|Pbr035042.1|Pbr019251.1|Pbr015257.1|Pbr033165.1|Pbr034548.1	http://amigo.geneontology.org/amigo/term/GO:0004722
regulation of flower development	Gene Ontology	GO:0009909	7	77	0.151406	0.414139	Pbr018492.1|Pbr036792.1|Pbr028821.1|Pbr020043.1|Pbr036794.2|Pbr002648.2|Pbr009271.1	http://amigo.geneontology.org/amigo/term/GO:0009909
heme binding	Gene Ontology	GO:0020037	25	357	0.151465	0.414139	Pbr036942.1|Pbr020305.1|Pbr023368.1|Pbr041097.1|Pbr026502.1|Pbr013673.1|Pbr032824.1|Pbr034114.1|Pbr014954.1|Pbr036106.1|Pbr035174.1|Pbr028162.1|Pbr015437.1|Pbr030045.1|Pbr018080.1|Pbr023367.3|Pbr031497.1|Pbr014304.1|Pbr023551.1|Pbr037838.1|Pbr015176.1|Pbr028583.1|Pbr028167.1|Pbr007103.1|Pbr020037.1	http://amigo.geneontology.org/amigo/term/GO:0020037
Golgi medial cisterna	Gene Ontology	GO:0005797	5	49	0.152163	0.414669	Pbr032138.1|Pbr042736.1|Pbr007659.1|Pbr037062.1|Pbr014578.1	http://amigo.geneontology.org/amigo/term/GO:0005797
chromatin	Gene Ontology	GO:0000785	5	49	0.152163	0.414669	Pbr034965.1|Pbr030914.1|Pbr038343.1|Pbr001522.1|Pbr026250.1	http://amigo.geneontology.org/amigo/term/GO:0000785
positive regulation of transcription, DNA-templated	Gene Ontology	GO:0045893	20	277	0.152484	0.414859	Pbr025333.1|Pbr016072.1|Pbr036590.1|Pbr028046.1|Pbr002977.1|Pbr018724.1|Pbr017778.1|Pbr020130.1|Pbr030607.1|Pbr016458.1|Pbr041889.1|Pbr004329.2|Pbr016876.1|Pbr021888.1|Pbr030848.1|Pbr039116.1|Pbr022507.1|Pbr005893.1|Pbr010916.1|Pbr025728.2	http://amigo.geneontology.org/amigo/term/GO:0045893
regulation of salicylic acid mediated signaling pathway	Gene Ontology	GO:2000031	3	23	0.153522	0.415619	Pbr002573.1|Pbr029420.1|Pbr001239.1	http://amigo.geneontology.org/amigo/term/GO:2000031
regulation of auxin polar transport	Gene Ontology	GO:2000012	3	23	0.153522	0.415619	Pbr017444.1|Pbr033418.1|Pbr028324.1	http://amigo.geneontology.org/amigo/term/GO:2000012
one-carbon metabolic process	Gene Ontology	GO:0006730	3	23	0.153522	0.415619	Pbr029799.1|Pbr004667.1|Pbr013991.1	http://amigo.geneontology.org/amigo/term/GO:0006730
fatty acid metabolic process	Gene Ontology	GO:0006631	4	36	0.156163	0.420008	Pbr008086.1|Pbr017872.1|Pbr023621.1|Pbr010641.1	http://amigo.geneontology.org/amigo/term/GO:0006631
pollen sperm cell differentiation	Gene Ontology	GO:0048235	4	36	0.156163	0.420008	Pbr009128.1|Pbr015068.1|Pbr037947.1|Pbr040284.1	http://amigo.geneontology.org/amigo/term/GO:0048235
regulation of root development	Gene Ontology	GO:2000280	4	36	0.156163	0.420008	Pbr006675.1|Pbr004249.3|Pbr023326.2|Pbr017286.1	http://amigo.geneontology.org/amigo/term/GO:2000280
regulation of jasmonic acid mediated signaling pathway	Gene Ontology	GO:2000022	4	36	0.156163	0.420008	Pbr002573.1|Pbr020523.1|Pbr029420.1|Pbr001239.1	http://amigo.geneontology.org/amigo/term/GO:2000022
cellular metal ion homeostasis	Gene Ontology	GO:0006875	2	12	0.165108	0.434042	Pbr000026.1|Pbr022006.1	http://amigo.geneontology.org/amigo/term/GO:0006875
phloem transport	Gene Ontology	GO:0010233	2	12	0.165108	0.434042	Pbr029641.1|Pbr029642.2	http://amigo.geneontology.org/amigo/term/GO:0010233
N-acylphosphatidylethanolamine-specific phospholipase D activity	Gene Ontology	GO:0070290	2	12	0.165108	0.434042	Pbr003167.1|Pbr010641.1	http://amigo.geneontology.org/amigo/term/GO:0070290
phospholipid metabolic process	Gene Ontology	GO:0006644	2	12	0.165108	0.434042	Pbr037102.1|Pbr038896.5	http://amigo.geneontology.org/amigo/term/GO:0006644
hydrotropism	Gene Ontology	GO:0010274	2	12	0.165108	0.434042	Pbr025452.1|Pbr008747.1	http://amigo.geneontology.org/amigo/term/GO:0010274
histidine phosphotransfer kinase activity	Gene Ontology	GO:0009927	2	12	0.165108	0.434042	Pbr034825.1|Pbr015522.1	http://amigo.geneontology.org/amigo/term/GO:0009927
lipid homeostasis	Gene Ontology	GO:0055088	2	12	0.165108	0.434042	Pbr001417.2|Pbr017444.1	http://amigo.geneontology.org/amigo/term/GO:0055088
mitotic spindle	Gene Ontology	GO:0072686	2	12	0.165108	0.434042	Pbr024477.1|Pbr039779.1	http://amigo.geneontology.org/amigo/term/GO:0072686
chlorophyll catabolic process	Gene Ontology	GO:0015996	2	12	0.165108	0.434042	Pbr030373.1|Pbr014098.1	http://amigo.geneontology.org/amigo/term/GO:0015996
phospholipase D activity	Gene Ontology	GO:0004630	2	12	0.165108	0.434042	Pbr003167.1|Pbr010641.1	http://amigo.geneontology.org/amigo/term/GO:0004630
sodium ion transport	Gene Ontology	GO:0006814	2	12	0.165108	0.434042	Pbr012177.1|Pbr012178.1	http://amigo.geneontology.org/amigo/term/GO:0006814
cullin-RING ubiquitin ligase complex	Gene Ontology	GO:0031461	2	12	0.165108	0.434042	Pbr018596.1|Pbr001510.1	http://amigo.geneontology.org/amigo/term/GO:0031461
petal development	Gene Ontology	GO:0048441	2	12	0.165108	0.434042	Pbr004124.1|Pbr007875.1	http://amigo.geneontology.org/amigo/term/GO:0048441
signaling receptor binding	Gene Ontology	GO:0005102	2	12	0.165108	0.434042	Pbr024169.1|Pbr038476.1	http://amigo.geneontology.org/amigo/term/GO:0005102
nucleosome assembly	Gene Ontology	GO:0006334	4	37	0.16635	0.434042	Pbr023976.1|Pbr000583.1|Pbr010260.2|Pbr030862.1	http://amigo.geneontology.org/amigo/term/GO:0006334
plant-type cell wall loosening	Gene Ontology	GO:0009828	4	37	0.16635	0.434042	Pbr033313.1|Pbr008477.1|Pbr022356.1|Pbr013129.1	http://amigo.geneontology.org/amigo/term/GO:0009828
histone acetyltransferase activity	Gene Ontology	GO:0004402	3	24	0.166392	0.434042	Pbr025831.1|Pbr013551.1|Pbr034370.1	http://amigo.geneontology.org/amigo/term/GO:0004402
iron ion homeostasis	Gene Ontology	GO:0055072	3	24	0.166392	0.434042	Pbr030523.1|Pbr000026.1|Pbr021017.1	http://amigo.geneontology.org/amigo/term/GO:0055072
terpene synthase activity	Gene Ontology	GO:0010333	3	24	0.166392	0.434042	Pbr005279.1|Pbr005275.2|Pbr012956.1	http://amigo.geneontology.org/amigo/term/GO:0010333
translation initiation factor activity	Gene Ontology	GO:0003743	6	65	0.168092	0.437784	Pbr004438.1|Pbr041754.1|Pbr028946.1|Pbr035001.1|Pbr018443.1|Pbr014572.1	http://amigo.geneontology.org/amigo/term/GO:0003743
carbohydrate transmembrane transporter activity	Gene Ontology	GO:0015144	5	51	0.169327	0.440304	Pbr032610.1|Pbr022764.1|Pbr034138.1|Pbr001092.1|Pbr008082.1	http://amigo.geneontology.org/amigo/term/GO:0015144
lateral root development	Gene Ontology	GO:0048527	5	52	0.17818	0.460149	Pbr027537.1|Pbr028559.1|Pbr024184.1|Pbr030607.1|Pbr016332.1	http://amigo.geneontology.org/amigo/term/GO:0048527
lipid metabolic process	Gene Ontology	GO:0006629	7	81	0.178735	0.460149	Pbr014438.1|Pbr001583.1|Pbr042146.1|Pbr037361.1|Pbr005186.1|Pbr024732.1|Pbr035617.1	http://amigo.geneontology.org/amigo/term/GO:0006629
response to karrikin	Gene Ontology	GO:0080167	9	111	0.178926	0.460149	Pbr009111.1|Pbr007063.1|Pbr003064.1|Pbr027954.1|Pbr035198.1|Pbr013897.1|Pbr007305.1|Pbr007291.1|Pbr018850.1	http://amigo.geneontology.org/amigo/term/GO:0080167
floral meristem determinacy	Gene Ontology	GO:0010582	3	25	0.179563	0.460149	Pbr004667.1|Pbr014831.1|Pbr013991.1	http://amigo.geneontology.org/amigo/term/GO:0010582
pollen exine formation	Gene Ontology	GO:0010584	3	25	0.179563	0.460149	Pbr021472.1|Pbr008669.1|Pbr013445.1	http://amigo.geneontology.org/amigo/term/GO:0010584
response to other organism	Gene Ontology	GO:0051707	3	25	0.179563	0.460149	Pbr025921.1|Pbr019938.1|Pbr004964.1	http://amigo.geneontology.org/amigo/term/GO:0051707
brassinosteroid homeostasis	Gene Ontology	GO:0010268	3	25	0.179563	0.460149	Pbr020305.1|Pbr023551.1|Pbr014304.1	http://amigo.geneontology.org/amigo/term/GO:0010268
methyltransferase activity	Gene Ontology	GO:0008168	3	25	0.179563	0.460149	Pbr011763.1|Pbr022162.1|Pbr003064.1	http://amigo.geneontology.org/amigo/term/GO:0008168
cuticle development	Gene Ontology	GO:0042335	3	25	0.179563	0.460149	Pbr027790.4|Pbr015163.1|Pbr027789.1	http://amigo.geneontology.org/amigo/term/GO:0042335
homologous chromosome pairing at meiosis	Gene Ontology	GO:0007129	2	13	0.184227	0.460149	Pbr040747.1|Pbr010091.1	http://amigo.geneontology.org/amigo/term/GO:0007129
perinuclear region of cytoplasm	Gene Ontology	GO:0048471	2	13	0.184227	0.460149	Pbr005258.1|Pbr013133.1	http://amigo.geneontology.org/amigo/term/GO:0048471
regulation of cell growth	Gene Ontology	GO:0001558	2	13	0.184227	0.460149	Pbr018288.2|Pbr013362.1	http://amigo.geneontology.org/amigo/term/GO:0001558
cortical microtubule, transverse to long axis	Gene Ontology	GO:0010005	2	13	0.184227	0.460149	Pbr024477.1|Pbr039779.1	http://amigo.geneontology.org/amigo/term/GO:0010005
tRNA processing	Gene Ontology	GO:0008033	2	13	0.184227	0.460149	Pbr038231.1|Pbr014086.1	http://amigo.geneontology.org/amigo/term/GO:0008033
dephosphorylation of RNA polymerase II C-terminal domain	Gene Ontology	GO:0070940	2	13	0.184227	0.460149	Pbr027227.1|Pbr018353.1	http://amigo.geneontology.org/amigo/term/GO:0070940
histone methylation	Gene Ontology	GO:0016571	2	13	0.184227	0.460149	Pbr022162.1|Pbr037851.1	http://amigo.geneontology.org/amigo/term/GO:0016571
RNA polymerase II general transcription initiation factor activity	Gene Ontology	GO:0016251	2	13	0.184227	0.460149	Pbr035224.1|Pbr001190.1	http://amigo.geneontology.org/amigo/term/GO:0016251
5S rRNA binding	Gene Ontology	GO:0008097	2	13	0.184227	0.460149	Pbr000873.1|Pbr042005.1	http://amigo.geneontology.org/amigo/term/GO:0008097
rRNA base methylation	Gene Ontology	GO:0070475	2	13	0.184227	0.460149	Pbr000759.1|Pbr021605.1	http://amigo.geneontology.org/amigo/term/GO:0070475
regulation of response to osmotic stress	Gene Ontology	GO:0047484	2	13	0.184227	0.460149	Pbr018724.1|Pbr001239.1	http://amigo.geneontology.org/amigo/term/GO:0047484
regulation of gene expression by genetic imprinting	Gene Ontology	GO:0006349	2	13	0.184227	0.460149	Pbr011763.1|Pbr029726.1	http://amigo.geneontology.org/amigo/term/GO:0006349
negative regulation of leaf senescence	Gene Ontology	GO:1900056	2	13	0.184227	0.460149	Pbr001239.1|Pbr037196.1	http://amigo.geneontology.org/amigo/term/GO:1900056
regulation of systemic acquired resistance	Gene Ontology	GO:0010112	2	13	0.184227	0.460149	Pbr038911.1|Pbr034114.1	http://amigo.geneontology.org/amigo/term/GO:0010112
NADH dehydrogenase activity	Gene Ontology	GO:0003954	2	13	0.184227	0.460149	Pbr000296.1|Pbr011295.1	http://amigo.geneontology.org/amigo/term/GO:0003954
tRNA aminoacylation for protein translation	Gene Ontology	GO:0006418	2	13	0.184227	0.460149	Pbr024516.1|Pbr033057.1	http://amigo.geneontology.org/amigo/term/GO:0006418
phospholipase A1 activity	Gene Ontology	GO:0008970	2	13	0.184227	0.460149	Pbr042146.1|Pbr041433.1	http://amigo.geneontology.org/amigo/term/GO:0008970
plant-type cell wall organization	Gene Ontology	GO:0009664	5	53	0.187203	0.466873	Pbr022628.1|Pbr037674.1|Pbr041172.1|Pbr013129.1|Pbr026502.1	http://amigo.geneontology.org/amigo/term/GO:0009664
cell wall modification	Gene Ontology	GO:0042545	6	68	0.19174	0.477463	Pbr015536.1|Pbr014899.1|Pbr037771.1|Pbr020137.1|Pbr016712.1|Pbr035999.1	http://amigo.geneontology.org/amigo/term/GO:0042545
histone deacetylation	Gene Ontology	GO:0016575	3	26	0.193004	0.479163	Pbr009128.1|Pbr026250.1|Pbr030914.1	http://amigo.geneontology.org/amigo/term/GO:0016575
tRNA binding	Gene Ontology	GO:0000049	3	26	0.193004	0.479163	Pbr030172.2|Pbr021464.1|Pbr018622.1	http://amigo.geneontology.org/amigo/term/GO:0000049
pollen tube	Gene Ontology	GO:0090406	5	54	0.196386	0.485363	Pbr037600.1|Pbr033684.1|Pbr037508.2|Pbr041225.1|Pbr034702.1	http://amigo.geneontology.org/amigo/term/GO:0090406
regulation of defense response	Gene Ontology	GO:0031347	5	54	0.196386	0.485363	Pbr000668.1|Pbr001239.1|Pbr025900.1|Pbr032224.1|Pbr039368.1	http://amigo.geneontology.org/amigo/term/GO:0031347
protein kinase binding	Gene Ontology	GO:0019901	5	54	0.196386	0.485363	Pbr025346.1|Pbr034484.1|Pbr024169.1|Pbr042234.1|Pbr000124.1	http://amigo.geneontology.org/amigo/term/GO:0019901
transcription corepressor activity	Gene Ontology	GO:0003714	4	40	0.19822	0.488404	Pbr026250.1|Pbr030724.2|Pbr030862.1|Pbr030914.1	http://amigo.geneontology.org/amigo/term/GO:0003714
endocytosis	Gene Ontology	GO:0006897	4	40	0.19822	0.488404	Pbr014215.1|Pbr033742.2|Pbr009367.1|Pbr020856.1	http://amigo.geneontology.org/amigo/term/GO:0006897
oxidoreductase activity, acting on paired donors, with incorporation or reduction of molecular oxygen	Gene Ontology	GO:0016705	12	161	0.198507	0.488404	Pbr036942.1|Pbr035174.1|Pbr023368.1|Pbr023551.1|Pbr028162.1|Pbr013673.1|Pbr028583.1|Pbr015176.1|Pbr038597.1|Pbr023367.3|Pbr034114.1|Pbr014304.1	http://amigo.geneontology.org/amigo/term/GO:0016705
seed development	Gene Ontology	GO:0048316	6	69	0.199891	0.491075	Pbr019683.1|Pbr030607.1|Pbr017778.1|Pbr004451.1|Pbr020933.1|Pbr020191.1	http://amigo.geneontology.org/amigo/term/GO:0048316
carbohydrate metabolic process	Gene Ontology	GO:0005975	22	323	0.200869	0.492742	Pbr014325.1|Pbr027986.1|Pbr020083.1|Pbr007232.1|Pbr032239.1|Pbr017969.1|Pbr036382.1|Pbr006180.1|Pbr027954.1|Pbr022356.1|Pbr033218.1|Pbr003360.2|Pbr004510.2|Pbr004289.1|Pbr036026.1|Pbr004567.1|Pbr028656.1|Pbr027800.1|Pbr030554.1|Pbr022814.1|Pbr004544.1|Pbr027944.1	http://amigo.geneontology.org/amigo/term/GO:0005975
potassium ion binding	Gene Ontology	GO:0030955	2	14	0.203639	0.493652	Pbr016286.1|Pbr040797.1	http://amigo.geneontology.org/amigo/term/GO:0030955
structural constituent of nuclear pore	Gene Ontology	GO:0017056	2	14	0.203639	0.493652	Pbr012120.3|Pbr031243.1	http://amigo.geneontology.org/amigo/term/GO:0017056
mismatched DNA binding	Gene Ontology	GO:0030983	2	14	0.203639	0.493652	Pbr037327.1|Pbr040020.3	http://amigo.geneontology.org/amigo/term/GO:0030983
cytidine to uridine editing	Gene Ontology	GO:0016554	2	14	0.203639	0.493652	Pbr027335.1|Pbr032112.1	http://amigo.geneontology.org/amigo/term/GO:0016554
negative regulation of DNA recombination	Gene Ontology	GO:0045910	2	14	0.203639	0.493652	Pbr000583.1|Pbr040020.3	http://amigo.geneontology.org/amigo/term/GO:0045910
xylan metabolic process	Gene Ontology	GO:0045491	2	14	0.203639	0.493652	Pbr015295.1|Pbr036887.2	http://amigo.geneontology.org/amigo/term/GO:0045491
alcohol dehydrogenase (NADP+) activity	Gene Ontology	GO:0008106	2	14	0.203639	0.493652	Pbr042781.1|Pbr036176.1	http://amigo.geneontology.org/amigo/term/GO:0008106
pyruvate kinase activity	Gene Ontology	GO:0004743	2	14	0.203639	0.493652	Pbr016286.1|Pbr040797.1	http://amigo.geneontology.org/amigo/term/GO:0004743
serine-type endopeptidase activity	Gene Ontology	GO:0004252	8	100	0.206257	0.498831	Pbr018808.1|Pbr014095.1|Pbr010765.1|Pbr037702.1|Pbr020385.1|Pbr016232.1|Pbr017953.1|Pbr037606.1	http://amigo.geneontology.org/amigo/term/GO:0004252
cellulase activity	Gene Ontology	GO:0008810	3	27	0.206685	0.498831	Pbr026343.1|Pbr012241.1|Pbr022356.1	http://amigo.geneontology.org/amigo/term/GO:0008810
vesicle fusion	Gene Ontology	GO:0006906	3	27	0.206685	0.498831	Pbr040445.1|Pbr038765.1|Pbr042736.1	http://amigo.geneontology.org/amigo/term/GO:0006906
regulation of stomatal movement	Gene Ontology	GO:0010119	5	56	0.215199	0.517861	Pbr040276.1|Pbr013033.1|Pbr030607.1|Pbr010641.1|Pbr018589.1	http://amigo.geneontology.org/amigo/term/GO:0010119
cytokinin-activated signaling pathway	Gene Ontology	GO:0009736	5	56	0.215199	0.517861	Pbr015839.1|Pbr041453.1|Pbr030836.1|Pbr015599.1|Pbr015522.1	http://amigo.geneontology.org/amigo/term/GO:0009736
integral component of plasma membrane	Gene Ontology	GO:0005887	8	102	0.220193	0.51978	Pbr037102.1|Pbr000026.1|Pbr023324.1|Pbr014684.1|Pbr007542.1|Pbr026946.1|Pbr038896.5|Pbr007486.1	http://amigo.geneontology.org/amigo/term/GO:0005887
chloroplast thylakoid lumen	Gene Ontology	GO:0009543	4	42	0.220409	0.51978	Pbr017953.1|Pbr005785.1|Pbr023621.1|Pbr030680.1	http://amigo.geneontology.org/amigo/term/GO:0009543
response to zinc ion	Gene Ontology	GO:0010043	4	42	0.220409	0.51978	Pbr030554.1|Pbr031594.1|Pbr009377.1|Pbr002369.1	http://amigo.geneontology.org/amigo/term/GO:0010043
DNA replication	Gene Ontology	GO:0006260	3	28	0.220574	0.51978	Pbr042427.1|Pbr025346.1|Pbr028759.1	http://amigo.geneontology.org/amigo/term/GO:0006260
spindle assembly	Gene Ontology	GO:0051225	3	28	0.220574	0.51978	Pbr011301.1|Pbr015726.1|Pbr027355.1	http://amigo.geneontology.org/amigo/term/GO:0051225
regulation of stomatal closure	Gene Ontology	GO:0090333	3	28	0.220574	0.51978	Pbr001239.1|Pbr042090.1|Pbr040276.1	http://amigo.geneontology.org/amigo/term/GO:0090333
poly(U) RNA binding	Gene Ontology	GO:0008266	3	28	0.220574	0.51978	Pbr004667.1|Pbr035001.1|Pbr013991.1	http://amigo.geneontology.org/amigo/term/GO:0008266
NAD(P)+ nucleosidase activity	Gene Ontology	GO:0050135	3	28	0.220574	0.51978	Pbr036076.2|Pbr000767.1|Pbr035520.1	http://amigo.geneontology.org/amigo/term/GO:0050135
pollen tube development	Gene Ontology	GO:0048868	3	28	0.220574	0.51978	Pbr034566.1|Pbr034702.1|Pbr006197.1	http://amigo.geneontology.org/amigo/term/GO:0048868
telomere maintenance	Gene Ontology	GO:0000723	3	28	0.220574	0.51978	Pbr020163.1|Pbr040747.1|Pbr038730.1	http://amigo.geneontology.org/amigo/term/GO:0000723
NAD+ nucleotidase, cyclic ADP-ribose generating	Gene Ontology	GO:0061809	3	28	0.220574	0.51978	Pbr036076.2|Pbr000767.1|Pbr035520.1	http://amigo.geneontology.org/amigo/term/GO:0061809
monovalent inorganic cation transport	Gene Ontology	GO:0015672	3	28	0.220574	0.51978	Pbr029538.1|Pbr035742.1|Pbr013103.1	http://amigo.geneontology.org/amigo/term/GO:0015672
protein ubiquitination	Gene Ontology	GO:0016567	31	479	0.222556	0.51978	Pbr003855.1|Pbr012296.1|Pbr013466.3|Pbr035713.1|Pbr028559.1|Pbr024642.1|Pbr006266.1|Pbr036238.1|Pbr002252.1|Pbr024184.1|Pbr028688.1|Pbr039262.1|Pbr012915.1|Pbr019179.1|Pbr018596.1|Pbr027616.1|Pbr001510.1|Pbr028629.1|Pbr022797.1|Pbr031391.1|Pbr035262.1|Pbr000276.2|Pbr004925.1|Pbr010286.1|Pbr023827.1|Pbr009550.1|Pbr034658.1|Pbr024617.1|Pbr037292.1|Pbr017685.1|Pbr022656.1	http://amigo.geneontology.org/amigo/term/GO:0016567
flavonol biosynthetic process	Gene Ontology	GO:0051555	2	15	0.223259	0.51978	Pbr002689.1|Pbr030848.1	http://amigo.geneontology.org/amigo/term/GO:0051555
regulation of gene expression, epigenetic	Gene Ontology	GO:0040029	2	15	0.223259	0.51978	Pbr010260.2|Pbr025728.2	http://amigo.geneontology.org/amigo/term/GO:0040029
nucleosome	Gene Ontology	GO:0000786	2	15	0.223259	0.51978	Pbr000583.1|Pbr029726.1	http://amigo.geneontology.org/amigo/term/GO:0000786
strictosidine synthase activity	Gene Ontology	GO:0016844	2	15	0.223259	0.51978	Pbr030093.1|Pbr031898.1	http://amigo.geneontology.org/amigo/term/GO:0016844
extracellular matrix	Gene Ontology	GO:0031012	2	15	0.223259	0.51978	Pbr004808.1|Pbr025638.1	http://amigo.geneontology.org/amigo/term/GO:0031012
ribosomal large subunit biogenesis	Gene Ontology	GO:0042273	2	15	0.223259	0.51978	Pbr012383.1|Pbr011361.1	http://amigo.geneontology.org/amigo/term/GO:0042273
NAD+ kinase activity	Gene Ontology	GO:0003951	2	15	0.223259	0.51978	Pbr005036.1|Pbr039489.1	http://amigo.geneontology.org/amigo/term/GO:0003951
glucuronosyltransferase activity	Gene Ontology	GO:0015020	2	15	0.223259	0.51978	Pbr007652.1|Pbr033547.1	http://amigo.geneontology.org/amigo/term/GO:0015020
syncytium formation	Gene Ontology	GO:0006949	2	15	0.223259	0.51978	Pbr013129.1|Pbr024799.1	http://amigo.geneontology.org/amigo/term/GO:0006949
microtubule associated complex	Gene Ontology	GO:0005875	2	15	0.223259	0.51978	Pbr021658.1|Pbr005559.2	http://amigo.geneontology.org/amigo/term/GO:0005875
O-acetyltransferase activity	Gene Ontology	GO:0016413	4	43	0.231741	0.5364	Pbr029111.1|Pbr014723.2|Pbr010916.1|Pbr013735.1	http://amigo.geneontology.org/amigo/term/GO:0016413
heat acclimation	Gene Ontology	GO:0010286	4	43	0.231741	0.5364	Pbr014037.2|Pbr022055.2|Pbr010224.1|Pbr010260.2	http://amigo.geneontology.org/amigo/term/GO:0010286
single-stranded DNA binding	Gene Ontology	GO:0003697	6	73	0.233682	0.5364	Pbr035444.1|Pbr023789.1|Pbr020163.1|Pbr040274.1|Pbr007319.1|Pbr002515.1	http://amigo.geneontology.org/amigo/term/GO:0003697
ubiquitin-protein transferase activity	Gene Ontology	GO:0004842	17	249	0.234361	0.5364	Pbr006266.1|Pbr018596.1|Pbr023827.1|Pbr036238.1|Pbr037292.1|Pbr003855.1|Pbr001510.1|Pbr024184.1|Pbr009550.1|Pbr031391.1|Pbr035713.1|Pbr000276.2|Pbr005810.1|Pbr028559.1|Pbr028688.1|Pbr004925.1|Pbr022656.1	http://amigo.geneontology.org/amigo/term/GO:0004842
regulation of pH	Gene Ontology	GO:0006885	3	29	0.234643	0.5364	Pbr029538.1|Pbr035742.1|Pbr013103.1	http://amigo.geneontology.org/amigo/term/GO:0006885
meiotic cell cycle	Gene Ontology	GO:0051321	3	29	0.234643	0.5364	Pbr000835.1|Pbr027936.1|Pbr020163.1	http://amigo.geneontology.org/amigo/term/GO:0051321
monovalent cation:proton antiporter activity	Gene Ontology	GO:0005451	3	29	0.234643	0.5364	Pbr029538.1|Pbr035742.1|Pbr013103.1	http://amigo.geneontology.org/amigo/term/GO:0005451
calcium ion transmembrane transport	Gene Ontology	GO:0070588	3	29	0.234643	0.5364	Pbr041968.1|Pbr022502.1|Pbr004742.1	http://amigo.geneontology.org/amigo/term/GO:0070588
production of siRNA involved in RNA interference	Gene Ontology	GO:0030422	3	29	0.234643	0.5364	Pbr019929.1|Pbr028822.2|Pbr002634.1	http://amigo.geneontology.org/amigo/term/GO:0030422
cyclin-dependent protein serine/threonine kinase activity	Gene Ontology	GO:0004693	3	29	0.234643	0.5364	Pbr038318.1|Pbr025346.1|Pbr026595.1	http://amigo.geneontology.org/amigo/term/GO:0004693
defense response by callose deposition in cell wall	Gene Ontology	GO:0052544	2	16	0.243013	0.5364	Pbr032642.1|Pbr034114.1	http://amigo.geneontology.org/amigo/term/GO:0052544
DNA duplex unwinding	Gene Ontology	GO:0032508	2	16	0.243013	0.5364	Pbr019186.1|Pbr020938.1	http://amigo.geneontology.org/amigo/term/GO:0032508
nucleotide binding	Gene Ontology	GO:0000166	2	16	0.243013	0.5364	Pbr036076.2|Pbr017558.4	http://amigo.geneontology.org/amigo/term/GO:0000166
response to nitrate	Gene Ontology	GO:0010167	2	16	0.243013	0.5364	Pbr015599.1|Pbr041453.1	http://amigo.geneontology.org/amigo/term/GO:0010167
iron-sulfur cluster binding	Gene Ontology	GO:0051536	2	16	0.243013	0.5364	Pbr023086.1|Pbr030373.1	http://amigo.geneontology.org/amigo/term/GO:0051536
translation elongation factor activity	Gene Ontology	GO:0003746	2	16	0.243013	0.5364	Pbr038690.1|Pbr001867.1	http://amigo.geneontology.org/amigo/term/GO:0003746
ubiquinone biosynthetic process	Gene Ontology	GO:0006744	2	16	0.243013	0.5364	Pbr003064.1|Pbr009987.1	http://amigo.geneontology.org/amigo/term/GO:0006744
ATPase-coupled cation transmembrane transporter activity	Gene Ontology	GO:0019829	2	16	0.243013	0.5364	Pbr041968.1|Pbr004742.1	http://amigo.geneontology.org/amigo/term/GO:0019829
vesicle docking involved in exocytosis	Gene Ontology	GO:0006904	2	16	0.243013	0.5364	Pbr036298.2|Pbr017188.1	http://amigo.geneontology.org/amigo/term/GO:0006904
stomatal complex development	Gene Ontology	GO:0010374	2	16	0.243013	0.5364	Pbr018724.1|Pbr024169.1	http://amigo.geneontology.org/amigo/term/GO:0010374
lateral root morphogenesis	Gene Ontology	GO:0010102	2	16	0.243013	0.5364	Pbr037477.1|Pbr014831.1	http://amigo.geneontology.org/amigo/term/GO:0010102
response to salt	Gene Ontology	GO:1902074	2	16	0.243013	0.5364	Pbr023326.2|Pbr009271.1	http://amigo.geneontology.org/amigo/term/GO:1902074
Rho guanyl-nucleotide exchange factor activity	Gene Ontology	GO:0005089	2	16	0.243013	0.5364	Pbr022628.1|Pbr031294.1	http://amigo.geneontology.org/amigo/term/GO:0005089
enzyme activator activity	Gene Ontology	GO:0008047	2	16	0.243013	0.5364	Pbr036158.1|Pbr021735.1	http://amigo.geneontology.org/amigo/term/GO:0008047
RNA polymerase II CTD heptapeptide repeat phosphatase activity	Gene Ontology	GO:0008420	2	16	0.243013	0.5364	Pbr027227.1|Pbr018353.1	http://amigo.geneontology.org/amigo/term/GO:0008420
plant organ development	Gene Ontology	GO:0099402	2	16	0.243013	0.5364	Pbr022611.1|Pbr023444.1	http://amigo.geneontology.org/amigo/term/GO:0099402
plant ovule development	Gene Ontology	GO:0048481	4	44	0.243211	0.5364	Pbr022055.2|Pbr030172.2|Pbr038476.1|Pbr038158.1	http://amigo.geneontology.org/amigo/term/GO:0048481
SNAP receptor activity	Gene Ontology	GO:0005484	4	44	0.243211	0.5364	Pbr040445.1|Pbr023070.1|Pbr038765.1|Pbr042736.1	http://amigo.geneontology.org/amigo/term/GO:0005484
P-body	Gene Ontology	GO:0000932	4	44	0.243211	0.5364	Pbr014037.2|Pbr005254.1|Pbr021735.1|Pbr037420.2	http://amigo.geneontology.org/amigo/term/GO:0000932
oxidoreductase activity, acting on the CH-OH group of donors, NAD or NADP as acceptor	Gene Ontology	GO:0016616	4	44	0.243211	0.5364	Pbr022903.1|Pbr001555.1|Pbr026508.1|Pbr003693.1	http://amigo.geneontology.org/amigo/term/GO:0016616
aspartic-type endopeptidase activity	Gene Ontology	GO:0004190	4	44	0.243211	0.5364	Pbr029298.1|Pbr027433.1|Pbr027957.1|Pbr000447.1	http://amigo.geneontology.org/amigo/term/GO:0004190
microtubule-based process	Gene Ontology	GO:0007017	3	30	0.248864	0.5364	Pbr014223.1|Pbr035370.1|Pbr004928.1	http://amigo.geneontology.org/amigo/term/GO:0007017
lyase activity	Gene Ontology	GO:0016829	3	30	0.248864	0.5364	Pbr035229.1|Pbr036977.1|Pbr008243.1	http://amigo.geneontology.org/amigo/term/GO:0016829
structural constituent of cytoskeleton	Gene Ontology	GO:0005200	3	30	0.248864	0.5364	Pbr009389.1|Pbr035370.1|Pbr010177.1	http://amigo.geneontology.org/amigo/term/GO:0005200
toxin catabolic process	Gene Ontology	GO:0009407	4	45	0.254805	0.5364	Pbr008467.1|Pbr037254.1|Pbr001491.1|Pbr002369.1	http://amigo.geneontology.org/amigo/term/GO:0009407
dephosphorylation	Gene Ontology	GO:0016311	4	45	0.254805	0.5364	Pbr004268.1|Pbr033879.1|Pbr010741.1|Pbr007213.1	http://amigo.geneontology.org/amigo/term/GO:0016311
cellular response to hypoxia	Gene Ontology	GO:0071456	14	204	0.255585	0.5364	Pbr001239.1|Pbr007591.1|Pbr019938.1|Pbr027616.1|Pbr038612.1|Pbr005667.1|Pbr033551.2|Pbr025448.2|Pbr039262.1|Pbr025349.1|Pbr013109.1|Pbr037674.1|Pbr025638.1|Pbr040797.1	http://amigo.geneontology.org/amigo/term/GO:0071456
potassium:proton antiporter activity	Gene Ontology	GO:0015386	2	17	0.262833	0.5364	Pbr012177.1|Pbr012178.1	http://amigo.geneontology.org/amigo/term/GO:0015386
amino acid transport	Gene Ontology	GO:0006865	2	17	0.262833	0.5364	Pbr018288.2|Pbr013362.1	http://amigo.geneontology.org/amigo/term/GO:0006865
cellulose microfibril organization	Gene Ontology	GO:0010215	2	17	0.262833	0.5364	Pbr025179.1|Pbr033684.1	http://amigo.geneontology.org/amigo/term/GO:0010215
long-chain-alcohol O-fatty-acyltransferase activity	Gene Ontology	GO:0047196	2	17	0.262833	0.5364	Pbr025925.1|Pbr004051.1	http://amigo.geneontology.org/amigo/term/GO:0047196
CDP-diacylglycerol biosynthetic process	Gene Ontology	GO:0016024	2	17	0.262833	0.5364	Pbr034670.1|Pbr007361.1	http://amigo.geneontology.org/amigo/term/GO:0016024
double-stranded RNA binding	Gene Ontology	GO:0003725	2	17	0.262833	0.5364	Pbr019929.1|Pbr005348.1	http://amigo.geneontology.org/amigo/term/GO:0003725
cellular response to unfolded protein	Gene Ontology	GO:0034620	2	17	0.262833	0.5364	Pbr020392.1|Pbr015749.1	http://amigo.geneontology.org/amigo/term/GO:0034620
root morphogenesis	Gene Ontology	GO:0010015	2	17	0.262833	0.5364	Pbr022006.1|Pbr013872.1	http://amigo.geneontology.org/amigo/term/GO:0010015
glucosinolate metabolic process	Gene Ontology	GO:0019760	3	31	0.263208	0.5364	Pbr016792.1|Pbr025302.1|Pbr001083.1	http://amigo.geneontology.org/amigo/term/GO:0019760
protein refolding	Gene Ontology	GO:0042026	3	31	0.263208	0.5364	Pbr020392.1|Pbr038361.1|Pbr004955.1	http://amigo.geneontology.org/amigo/term/GO:0042026
pollen tube guidance	Gene Ontology	GO:0010183	3	31	0.263208	0.5364	Pbr033684.1|Pbr022055.2|Pbr042234.1	http://amigo.geneontology.org/amigo/term/GO:0010183
solute:proton antiporter activity	Gene Ontology	GO:0015299	3	31	0.263208	0.5364	Pbr029538.1|Pbr035742.1|Pbr013103.1	http://amigo.geneontology.org/amigo/term/GO:0015299
MAP kinase activity	Gene Ontology	GO:0004707	3	31	0.263208	0.5364	Pbr023428.1|Pbr011757.1|Pbr014741.1	http://amigo.geneontology.org/amigo/term/GO:0004707
ribosomal large subunit assembly	Gene Ontology	GO:0000027	3	31	0.263208	0.5364	Pbr012648.1|Pbr010052.1|Pbr033575.1	http://amigo.geneontology.org/amigo/term/GO:0000027
regulation of circadian rhythm	Gene Ontology	GO:0042752	3	31	0.263208	0.5364	Pbr018596.1|Pbr018705.1|Pbr001510.1	http://amigo.geneontology.org/amigo/term/GO:0042752
photomorphogenesis	Gene Ontology	GO:0009640	5	61	0.264408	0.5364	Pbr027537.1|Pbr020748.1|Pbr000603.1|Pbr035198.1|Pbr005254.1	http://amigo.geneontology.org/amigo/term/GO:0009640
fatty acid biosynthetic process	Gene Ontology	GO:0006633	5	62	0.27455	0.5364	Pbr003386.1|Pbr016286.1|Pbr017872.1|Pbr019243.1|Pbr028761.1	http://amigo.geneontology.org/amigo/term/GO:0006633
DNA biosynthetic process	Gene Ontology	GO:0071897	1	5	0.276221	0.5364	Pbr035444.1	http://amigo.geneontology.org/amigo/term/GO:0071897
negative regulation of response to water deprivation	Gene Ontology	GO:0080148	1	5	0.276221	0.5364	Pbr023789.1	http://amigo.geneontology.org/amigo/term/GO:0080148
maintenance of meristem identity	Gene Ontology	GO:0010074	1	5	0.276221	0.5364	Pbr021334.1	http://amigo.geneontology.org/amigo/term/GO:0010074
transport of virus in multicellular host	Gene Ontology	GO:0046739	1	5	0.276221	0.5364	Pbr032899.1	http://amigo.geneontology.org/amigo/term/GO:0046739
signal recognition particle binding	Gene Ontology	GO:0005047	1	5	0.276221	0.5364	Pbr031666.1	http://amigo.geneontology.org/amigo/term/GO:0005047
regulation of asymmetric cell division	Gene Ontology	GO:0009786	1	5	0.276221	0.5364	Pbr036117.1	http://amigo.geneontology.org/amigo/term/GO:0009786
tRNA 5'-leader removal	Gene Ontology	GO:0001682	1	5	0.276221	0.5364	Pbr014086.1	http://amigo.geneontology.org/amigo/term/GO:0001682
siRNA binding	Gene Ontology	GO:0035197	1	5	0.276221	0.5364	Pbr031563.1	http://amigo.geneontology.org/amigo/term/GO:0035197
proton-transporting V-type ATPase, V1 domain	Gene Ontology	GO:0033180	1	5	0.276221	0.5364	Pbr039217.1	http://amigo.geneontology.org/amigo/term/GO:0033180
purine nucleobase catabolic process	Gene Ontology	GO:0006145	1	5	0.276221	0.5364	Pbr016275.1	http://amigo.geneontology.org/amigo/term/GO:0006145
cellular response to glucose starvation	Gene Ontology	GO:0042149	1	5	0.276221	0.5364	Pbr042234.1	http://amigo.geneontology.org/amigo/term/GO:0042149
ribonuclease T2 activity	Gene Ontology	GO:0033897	1	5	0.276221	0.5364	Pbr039084.1	http://amigo.geneontology.org/amigo/term/GO:0033897
mannose metabolic process	Gene Ontology	GO:0006013	1	5	0.276221	0.5364	Pbr023317.1	http://amigo.geneontology.org/amigo/term/GO:0006013
gamete generation	Gene Ontology	GO:0007276	1	5	0.276221	0.5364	Pbr001083.1	http://amigo.geneontology.org/amigo/term/GO:0007276
protein-arginine omega-N asymmetric methyltransferase activity	Gene Ontology	GO:0035242	1	5	0.276221	0.5364	Pbr002648.2	http://amigo.geneontology.org/amigo/term/GO:0035242
regulation of translational initiation	Gene Ontology	GO:0006446	1	5	0.276221	0.5364	Pbr041754.1	http://amigo.geneontology.org/amigo/term/GO:0006446
exon-exon junction complex	Gene Ontology	GO:0035145	1	5	0.276221	0.5364	Pbr042552.1	http://amigo.geneontology.org/amigo/term/GO:0035145
C-5 methylation of cytosine	Gene Ontology	GO:0090116	1	5	0.276221	0.5364	Pbr011763.1	http://amigo.geneontology.org/amigo/term/GO:0090116
tRNA-specific adenosine deaminase activity	Gene Ontology	GO:0008251	1	5	0.276221	0.5364	Pbr030075.1	http://amigo.geneontology.org/amigo/term/GO:0008251
myosin binding	Gene Ontology	GO:0017022	1	5	0.276221	0.5364	Pbr015058.1	http://amigo.geneontology.org/amigo/term/GO:0017022
positive regulation of defense response to virus by host	Gene Ontology	GO:0002230	1	5	0.276221	0.5364	Pbr001583.1	http://amigo.geneontology.org/amigo/term/GO:0002230
detection of visible light	Gene Ontology	GO:0009584	1	5	0.276221	0.5364	Pbr000582.1	http://amigo.geneontology.org/amigo/term/GO:0009584
Rac GTPase binding	Gene Ontology	GO:0048365	1	5	0.276221	0.5364	Pbr031992.1	http://amigo.geneontology.org/amigo/term/GO:0048365
Holliday junction resolvase complex	Gene Ontology	GO:0048476	1	5	0.276221	0.5364	Pbr040747.1	http://amigo.geneontology.org/amigo/term/GO:0048476
hexose metabolic process	Gene Ontology	GO:0019318	1	5	0.276221	0.5364	Pbr024261.1	http://amigo.geneontology.org/amigo/term/GO:0019318
NEDD8-specific protease activity	Gene Ontology	GO:0019784	1	5	0.276221	0.5364	Pbr039842.1	http://amigo.geneontology.org/amigo/term/GO:0019784
ribosomal large subunit export from nucleus	Gene Ontology	GO:0000055	1	5	0.276221	0.5364	Pbr010052.1	http://amigo.geneontology.org/amigo/term/GO:0000055
centromere complex assembly	Gene Ontology	GO:0034508	1	5	0.276221	0.5364	Pbr038343.1	http://amigo.geneontology.org/amigo/term/GO:0034508
anthranilate synthase activity	Gene Ontology	GO:0004049	1	5	0.276221	0.5364	Pbr014280.1	http://amigo.geneontology.org/amigo/term/GO:0004049
mitochondrial translational elongation	Gene Ontology	GO:0070125	1	5	0.276221	0.5364	Pbr001867.1	http://amigo.geneontology.org/amigo/term/GO:0070125
DNA polymerase III complex	Gene Ontology	GO:0009360	1	5	0.276221	0.5364	Pbr016093.1	http://amigo.geneontology.org/amigo/term/GO:0009360
rDNA protrusion	Gene Ontology	GO:0030875	1	5	0.276221	0.5364	Pbr030862.1	http://amigo.geneontology.org/amigo/term/GO:0030875
Rab-protein geranylgeranyltransferase complex	Gene Ontology	GO:0005968	1	5	0.276221	0.5364	Pbr019319.1	http://amigo.geneontology.org/amigo/term/GO:0005968
acetylglucosaminyltransferase activity	Gene Ontology	GO:0008375	1	5	0.276221	0.5364	Pbr032138.1	http://amigo.geneontology.org/amigo/term/GO:0008375
apical part of cell	Gene Ontology	GO:0045177	1	5	0.276221	0.5364	Pbr034702.1	http://amigo.geneontology.org/amigo/term/GO:0045177
spermine catabolic process	Gene Ontology	GO:0046208	1	5	0.276221	0.5364	Pbr015601.1	http://amigo.geneontology.org/amigo/term/GO:0046208
anatomical structure morphogenesis	Gene Ontology	GO:0009653	1	5	0.276221	0.5364	Pbr037196.1	http://amigo.geneontology.org/amigo/term/GO:0009653
endocytic vesicle	Gene Ontology	GO:0030139	1	5	0.276221	0.5364	Pbr034702.1	http://amigo.geneontology.org/amigo/term/GO:0030139
establishment of mitotic spindle orientation	Gene Ontology	GO:0000132	1	5	0.276221	0.5364	Pbr028931.1	http://amigo.geneontology.org/amigo/term/GO:0000132
positive regulation of auxin biosynthetic process	Gene Ontology	GO:0010601	1	5	0.276221	0.5364	Pbr028324.1	http://amigo.geneontology.org/amigo/term/GO:0010601
porin activity	Gene Ontology	GO:0015288	1	5	0.276221	0.5364	Pbr031243.1	http://amigo.geneontology.org/amigo/term/GO:0015288
zinc ion homeostasis	Gene Ontology	GO:0055069	1	5	0.276221	0.5364	Pbr025200.1	http://amigo.geneontology.org/amigo/term/GO:0055069
5'-3' exodeoxyribonuclease activity	Gene Ontology	GO:0035312	1	5	0.276221	0.5364	Pbr000564.1	http://amigo.geneontology.org/amigo/term/GO:0035312
UDP-arabinopyranose mutase activity	Gene Ontology	GO:0052691	1	5	0.276221	0.5364	Pbr037453.1	http://amigo.geneontology.org/amigo/term/GO:0052691
oxaloacetate metabolic process	Gene Ontology	GO:0006107	1	5	0.276221	0.5364	Pbr030554.1	http://amigo.geneontology.org/amigo/term/GO:0006107
respiratory burst involved in defense response	Gene Ontology	GO:0002679	1	5	0.276221	0.5364	Pbr035713.1	http://amigo.geneontology.org/amigo/term/GO:0002679
cytochrome complex assembly	Gene Ontology	GO:0017004	1	5	0.276221	0.5364	Pbr028641.1	http://amigo.geneontology.org/amigo/term/GO:0017004
NADPH dehydrogenase activity	Gene Ontology	GO:0003959	1	5	0.276221	0.5364	Pbr000296.1	http://amigo.geneontology.org/amigo/term/GO:0003959
TOR signaling	Gene Ontology	GO:0031929	1	5	0.276221	0.5364	Pbr014598.4	http://amigo.geneontology.org/amigo/term/GO:0031929
RNA cap binding	Gene Ontology	GO:0000339	1	5	0.276221	0.5364	Pbr037420.2	http://amigo.geneontology.org/amigo/term/GO:0000339
mRNA methylation	Gene Ontology	GO:0080009	1	5	0.276221	0.5364	Pbr029413.1	http://amigo.geneontology.org/amigo/term/GO:0080009
regulation of gibberellin biosynthetic process	Gene Ontology	GO:0010371	1	5	0.276221	0.5364	Pbr001646.1	http://amigo.geneontology.org/amigo/term/GO:0010371
U1 snRNA binding	Gene Ontology	GO:0030619	1	5	0.276221	0.5364	Pbr041391.1	http://amigo.geneontology.org/amigo/term/GO:0030619
glycine cleavage complex	Gene Ontology	GO:0005960	1	5	0.276221	0.5364	Pbr019834.1	http://amigo.geneontology.org/amigo/term/GO:0005960
positive regulation of histone H3-K27 methylation	Gene Ontology	GO:0061087	1	5	0.276221	0.5364	Pbr012915.1	http://amigo.geneontology.org/amigo/term/GO:0061087
amyloplast organization	Gene Ontology	GO:0009660	1	5	0.276221	0.5364	Pbr038765.1	http://amigo.geneontology.org/amigo/term/GO:0009660
T/G mismatch-specific endonuclease activity	Gene Ontology	GO:0043765	1	5	0.276221	0.5364	Pbr013311.1	http://amigo.geneontology.org/amigo/term/GO:0043765
pyruvate decarboxylase activity	Gene Ontology	GO:0004737	1	5	0.276221	0.5364	Pbr042868.1	http://amigo.geneontology.org/amigo/term/GO:0004737
DNA methylation-dependent heterochromatin assembly	Gene Ontology	GO:0006346	1	5	0.276221	0.5364	Pbr029726.1	http://amigo.geneontology.org/amigo/term/GO:0006346
regulation of response to DNA damage stimulus	Gene Ontology	GO:2001020	1	5	0.276221	0.5364	Pbr006879.3	http://amigo.geneontology.org/amigo/term/GO:2001020
cellular carbohydrate metabolic process	Gene Ontology	GO:0044262	1	5	0.276221	0.5364	Pbr009377.1	http://amigo.geneontology.org/amigo/term/GO:0044262
positive regulation of defense response	Gene Ontology	GO:0031349	1	5	0.276221	0.5364	Pbr028781.1	http://amigo.geneontology.org/amigo/term/GO:0031349
nuclear cohesin complex	Gene Ontology	GO:0000798	1	5	0.276221	0.5364	Pbr004959.1	http://amigo.geneontology.org/amigo/term/GO:0000798
beta-tubulin binding	Gene Ontology	GO:0048487	1	5	0.276221	0.5364	Pbr004928.1	http://amigo.geneontology.org/amigo/term/GO:0048487
cohesin complex	Gene Ontology	GO:0008278	1	5	0.276221	0.5364	Pbr034965.1	http://amigo.geneontology.org/amigo/term/GO:0008278
barbed-end actin filament capping	Gene Ontology	GO:0051016	1	5	0.276221	0.5364	Pbr034993.1	http://amigo.geneontology.org/amigo/term/GO:0051016
mitotic checkpoint complex	Gene Ontology	GO:0033597	1	5	0.276221	0.5364	Pbr013466.3	http://amigo.geneontology.org/amigo/term/GO:0033597
positive regulation of cellular response to heat	Gene Ontology	GO:1900036	1	5	0.276221	0.5364	Pbr010260.2	http://amigo.geneontology.org/amigo/term/GO:1900036
glycerol-3-phosphate dehydrogenase complex	Gene Ontology	GO:0009331	1	5	0.276221	0.5364	Pbr032239.1	http://amigo.geneontology.org/amigo/term/GO:0009331
Rab guanyl-nucleotide exchange factor activity	Gene Ontology	GO:0017112	1	5	0.276221	0.5364	Pbr007079.1	http://amigo.geneontology.org/amigo/term/GO:0017112
abscisic acid-activated signaling pathway involved in stomatal movement	Gene Ontology	GO:1901527	1	5	0.276221	0.5364	Pbr042090.1	http://amigo.geneontology.org/amigo/term/GO:1901527
abscisic acid catabolic process	Gene Ontology	GO:0046345	1	5	0.276221	0.5364	Pbr036106.1	http://amigo.geneontology.org/amigo/term/GO:0046345
polyamine transmembrane transporter activity	Gene Ontology	GO:0015203	1	5	0.276221	0.5364	Pbr003354.1	http://amigo.geneontology.org/amigo/term/GO:0015203
AMP-activated protein kinase activity	Gene Ontology	GO:0004679	1	5	0.276221	0.5364	Pbr042234.1	http://amigo.geneontology.org/amigo/term/GO:0004679
methylglyoxal catabolic process to D-lactate via S-lactoyl-glutathione	Gene Ontology	GO:0019243	1	5	0.276221	0.5364	Pbr000137.1	http://amigo.geneontology.org/amigo/term/GO:0019243
actin filament capping	Gene Ontology	GO:0051693	1	5	0.276221	0.5364	Pbr034993.1	http://amigo.geneontology.org/amigo/term/GO:0051693
thigmotropism	Gene Ontology	GO:0009652	1	5	0.276221	0.5364	Pbr017286.1	http://amigo.geneontology.org/amigo/term/GO:0009652
negative regulation of short-day photoperiodism, flowering	Gene Ontology	GO:0048577	1	5	0.276221	0.5364	Pbr010683.1	http://amigo.geneontology.org/amigo/term/GO:0048577
CORVET complex	Gene Ontology	GO:0033263	1	5	0.276221	0.5364	Pbr036298.2	http://amigo.geneontology.org/amigo/term/GO:0033263
cuticle hydrocarbon biosynthetic process	Gene Ontology	GO:0006723	1	5	0.276221	0.5364	Pbr006266.1	http://amigo.geneontology.org/amigo/term/GO:0006723
mucilage metabolic process involved in seed coat development	Gene Ontology	GO:0048359	1	5	0.276221	0.5364	Pbr009271.1	http://amigo.geneontology.org/amigo/term/GO:0048359
formation of cytoplasmic translation initiation complex	Gene Ontology	GO:0001732	1	5	0.276221	0.5364	Pbr028946.1	http://amigo.geneontology.org/amigo/term/GO:0001732
SUMO transferase activity	Gene Ontology	GO:0019789	1	5	0.276221	0.5364	Pbr022055.2	http://amigo.geneontology.org/amigo/term/GO:0019789
UDP-glucose 6-dehydrogenase activity	Gene Ontology	GO:0003979	1	5	0.276221	0.5364	Pbr007232.1	http://amigo.geneontology.org/amigo/term/GO:0003979
anchored component of membrane	Gene Ontology	GO:0031225	14	208	0.277197	0.5364	Pbr005667.1|Pbr029013.1|Pbr010617.1|Pbr005825.1|Pbr031572.1|Pbr019252.1|Pbr015163.1|Pbr001368.1|Pbr036516.1|Pbr011511.1|Pbr033684.1|Pbr030477.1|Pbr023359.1|Pbr003360.2	http://amigo.geneontology.org/amigo/term/GO:0031225
xyloglucan:xyloglucosyl transferase activity	Gene Ontology	GO:0016762	3	32	0.27765	0.5364	Pbr029663.1|Pbr037674.1|Pbr018608.1	http://amigo.geneontology.org/amigo/term/GO:0016762
damaged DNA binding	Gene Ontology	GO:0003684	3	32	0.27765	0.5364	Pbr020163.1|Pbr040274.1|Pbr029386.1	http://amigo.geneontology.org/amigo/term/GO:0003684
protein transport	Gene Ontology	GO:0015031	3	32	0.27765	0.5364	Pbr017444.1|Pbr039694.1|Pbr005813.1	http://amigo.geneontology.org/amigo/term/GO:0015031
protein catabolic process	Gene Ontology	GO:0030163	3	32	0.27765	0.5364	Pbr021537.1|Pbr026664.1|Pbr017953.1	http://amigo.geneontology.org/amigo/term/GO:0030163
response to molecule of bacterial origin	Gene Ontology	GO:0002237	3	32	0.27765	0.5364	Pbr037600.1|Pbr037508.2|Pbr035863.1	http://amigo.geneontology.org/amigo/term/GO:0002237
cell plate	Gene Ontology	GO:0009504	3	32	0.27765	0.5364	Pbr008966.1|Pbr039692.1|Pbr042854.1	http://amigo.geneontology.org/amigo/term/GO:0009504
response to blue light	Gene Ontology	GO:0009637	4	47	0.278304	0.537032	Pbr027537.1|Pbr020748.1|Pbr037105.1|Pbr024631.1	http://amigo.geneontology.org/amigo/term/GO:0009637
peroxisome	Gene Ontology	GO:0005777	19	292	0.279317	0.538356	Pbr008086.1|Pbr028046.1|Pbr005948.1|Pbr002369.1|Pbr029498.2|Pbr027996.1|Pbr041521.1|Pbr028167.1|Pbr000137.1|Pbr016458.1|Pbr039842.1|Pbr024148.1|Pbr014783.2|Pbr040118.1|Pbr039043.1|Pbr016232.1|Pbr000296.1|Pbr004536.1|Pbr004573.1	http://amigo.geneontology.org/amigo/term/GO:0005777
response to unfolded protein	Gene Ontology	GO:0006986	2	18	0.282657	0.540363	Pbr020392.1|Pbr038361.1	http://amigo.geneontology.org/amigo/term/GO:0006986
response to molecule of fungal origin	Gene Ontology	GO:0002238	2	18	0.282657	0.540363	Pbr037600.1|Pbr037508.2	http://amigo.geneontology.org/amigo/term/GO:0002238
DNA-directed DNA polymerase activity	Gene Ontology	GO:0003887	2	18	0.282657	0.540363	Pbr035444.1|Pbr016093.1	http://amigo.geneontology.org/amigo/term/GO:0003887
pollen maturation	Gene Ontology	GO:0010152	2	18	0.282657	0.540363	Pbr008669.1|Pbr000276.2	http://amigo.geneontology.org/amigo/term/GO:0010152
plastid chromosome	Gene Ontology	GO:0009508	2	18	0.282657	0.540363	Pbr030955.1|Pbr007792.1	http://amigo.geneontology.org/amigo/term/GO:0009508
cytoskeleton organization	Gene Ontology	GO:0007010	2	18	0.282657	0.540363	Pbr004268.1|Pbr010177.1	http://amigo.geneontology.org/amigo/term/GO:0007010
mismatch repair	Gene Ontology	GO:0006298	2	18	0.282657	0.540363	Pbr037327.1|Pbr040020.3	http://amigo.geneontology.org/amigo/term/GO:0006298
nucleotide-excision repair	Gene Ontology	GO:0006289	3	33	0.292165	0.541523	Pbr020163.1|Pbr040274.1|Pbr029386.1	http://amigo.geneontology.org/amigo/term/GO:0006289
polar nucleus fusion	Gene Ontology	GO:0010197	3	33	0.292165	0.541523	Pbr020392.1|Pbr027873.2|Pbr004955.1	http://amigo.geneontology.org/amigo/term/GO:0010197
potassium ion transmembrane transport	Gene Ontology	GO:0071805	3	33	0.292165	0.541523	Pbr012177.1|Pbr012178.1|Pbr022827.1	http://amigo.geneontology.org/amigo/term/GO:0071805
response to iron ion	Gene Ontology	GO:0010039	2	19	0.30243	0.541523	Pbr032824.1|Pbr014954.1	http://amigo.geneontology.org/amigo/term/GO:0010039
chloroplast RNA modification	Gene Ontology	GO:1900865	2	19	0.30243	0.541523	Pbr027335.1|Pbr019288.1	http://amigo.geneontology.org/amigo/term/GO:1900865
ion channel activity	Gene Ontology	GO:0005216	2	19	0.30243	0.541523	Pbr032277.1|Pbr015695.1	http://amigo.geneontology.org/amigo/term/GO:0005216
inositol hexakisphosphate binding	Gene Ontology	GO:0000822	2	19	0.30243	0.541523	Pbr030071.1|Pbr000276.2	http://amigo.geneontology.org/amigo/term/GO:0000822
seed dormancy process	Gene Ontology	GO:0010162	2	19	0.30243	0.541523	Pbr021888.1|Pbr008711.1	http://amigo.geneontology.org/amigo/term/GO:0010162
mRNA polyadenylation	Gene Ontology	GO:0006378	2	19	0.30243	0.541523	Pbr008765.1|Pbr031338.1	http://amigo.geneontology.org/amigo/term/GO:0006378
negative gravitropism	Gene Ontology	GO:0009959	2	19	0.30243	0.541523	Pbr038765.1|Pbr024206.1	http://amigo.geneontology.org/amigo/term/GO:0009959
maintenance of shoot apical meristem identity	Gene Ontology	GO:0010492	2	19	0.30243	0.541523	Pbr001083.1|Pbr014598.4	http://amigo.geneontology.org/amigo/term/GO:0010492
auxin biosynthetic process	Gene Ontology	GO:0009851	2	19	0.30243	0.541523	Pbr005948.1|Pbr004573.1	http://amigo.geneontology.org/amigo/term/GO:0009851
response to stress	Gene Ontology	GO:0006950	5	65	0.305412	0.541523	Pbr006675.1|Pbr018080.1|Pbr013975.1|Pbr030607.1|Pbr005893.1	http://amigo.geneontology.org/amigo/term/GO:0006950
photorespiration	Gene Ontology	GO:0009853	3	34	0.306728	0.541523	Pbr004667.1|Pbr020140.1|Pbr013991.1	http://amigo.geneontology.org/amigo/term/GO:0009853
cellular response to heat	Gene Ontology	GO:0034605	4	50	0.314122	0.541523	Pbr038361.1|Pbr015749.1|Pbr018850.1|Pbr034702.1	http://amigo.geneontology.org/amigo/term/GO:0034605
cyclin-dependent protein kinase holoenzyme complex	Gene Ontology	GO:0000307	4	50	0.314122	0.541523	Pbr011015.1|Pbr019683.1|Pbr038318.1|Pbr026595.1	http://amigo.geneontology.org/amigo/term/GO:0000307
GTPase activator activity	Gene Ontology	GO:0005096	4	50	0.314122	0.541523	Pbr029854.1|Pbr034702.1|Pbr010641.1|Pbr004928.1	http://amigo.geneontology.org/amigo/term/GO:0005096
intracellular signal transduction	Gene Ontology	GO:0035556	12	181	0.314157	0.541523	Pbr014757.2|Pbr012752.1|Pbr010295.1|Pbr036792.1|Pbr000107.1|Pbr014741.1|Pbr023428.1|Pbr036794.2|Pbr005251.1|Pbr040276.1|Pbr004727.1|Pbr011757.1	http://amigo.geneontology.org/amigo/term/GO:0035556
cellular response to blue light	Gene Ontology	GO:0071483	1	6	0.314189	0.541523	Pbr018850.1	http://amigo.geneontology.org/amigo/term/GO:0071483
cellular response to high light intensity	Gene Ontology	GO:0071486	1	6	0.314189	0.541523	Pbr018850.1	http://amigo.geneontology.org/amigo/term/GO:0071486
cation binding	Gene Ontology	GO:0043169	1	6	0.314189	0.541523	Pbr027800.1	http://amigo.geneontology.org/amigo/term/GO:0043169
class I DNA-(apurinic or apyrimidinic site) endonuclease activity	Gene Ontology	GO:0140078	1	6	0.314189	0.541523	Pbr029386.1	http://amigo.geneontology.org/amigo/term/GO:0140078
oxoglutarate dehydrogenase complex	Gene Ontology	GO:0045252	1	6	0.314189	0.541523	Pbr032338.2	http://amigo.geneontology.org/amigo/term/GO:0045252
photosynthetic electron transport in photosystem II	Gene Ontology	GO:0009772	1	6	0.314189	0.541523	Pbr031666.1	http://amigo.geneontology.org/amigo/term/GO:0009772
epidermal cell fate specification	Gene Ontology	GO:0009957	1	6	0.314189	0.541523	Pbr009179.1	http://amigo.geneontology.org/amigo/term/GO:0009957
flap endonuclease activity	Gene Ontology	GO:0048256	1	6	0.314189	0.541523	Pbr000564.1	http://amigo.geneontology.org/amigo/term/GO:0048256
transcription initiation from RNA polymerase III promoter	Gene Ontology	GO:0006384	1	6	0.314189	0.541523	Pbr036387.1	http://amigo.geneontology.org/amigo/term/GO:0006384
phosphatidic acid biosynthetic process	Gene Ontology	GO:0006654	1	6	0.314189	0.541523	Pbr007361.1	http://amigo.geneontology.org/amigo/term/GO:0006654
polyamine oxidase activity	Gene Ontology	GO:0046592	1	6	0.314189	0.541523	Pbr015601.1	http://amigo.geneontology.org/amigo/term/GO:0046592
lipid oxidation	Gene Ontology	GO:0034440	1	6	0.314189	0.541523	Pbr004964.1	http://amigo.geneontology.org/amigo/term/GO:0034440
cellular glucose homeostasis	Gene Ontology	GO:0001678	1	6	0.314189	0.541523	Pbr024261.1	http://amigo.geneontology.org/amigo/term/GO:0001678
positive regulation of salicylic acid mediated signaling pathway	Gene Ontology	GO:0080151	1	6	0.314189	0.541523	Pbr001239.1	http://amigo.geneontology.org/amigo/term/GO:0080151
molybdate ion transmembrane transporter activity	Gene Ontology	GO:0015098	1	6	0.314189	0.541523	Pbr035192.1	http://amigo.geneontology.org/amigo/term/GO:0015098
acetyl-CoA carboxylase activity	Gene Ontology	GO:0003989	1	6	0.314189	0.541523	Pbr016062.1	http://amigo.geneontology.org/amigo/term/GO:0003989
miRNA binding	Gene Ontology	GO:0035198	1	6	0.314189	0.541523	Pbr031563.1	http://amigo.geneontology.org/amigo/term/GO:0035198
positive regulation of DNA repair	Gene Ontology	GO:0045739	1	6	0.314189	0.541523	Pbr014896.1	http://amigo.geneontology.org/amigo/term/GO:0045739
error-prone translesion synthesis	Gene Ontology	GO:0042276	1	6	0.314189	0.541523	Pbr033559.1	http://amigo.geneontology.org/amigo/term/GO:0042276
glycerol catabolic process	Gene Ontology	GO:0019563	1	6	0.314189	0.541523	Pbr009377.1	http://amigo.geneontology.org/amigo/term/GO:0019563
lytic vacuole	Gene Ontology	GO:0000323	1	6	0.314189	0.541523	Pbr005888.1	http://amigo.geneontology.org/amigo/term/GO:0000323
phospholipase activator activity	Gene Ontology	GO:0016004	1	6	0.314189	0.541523	Pbr016644.1	http://amigo.geneontology.org/amigo/term/GO:0016004
snRNA binding	Gene Ontology	GO:0017069	1	6	0.314189	0.541523	Pbr041391.1	http://amigo.geneontology.org/amigo/term/GO:0017069
central vacuole	Gene Ontology	GO:0042807	1	6	0.314189	0.541523	Pbr009211.1	http://amigo.geneontology.org/amigo/term/GO:0042807
ATPase activator activity	Gene Ontology	GO:0001671	1	6	0.314189	0.541523	Pbr042749.1	http://amigo.geneontology.org/amigo/term/GO:0001671
beta-fructofuranosidase activity	Gene Ontology	GO:0004564	1	6	0.314189	0.541523	Pbr018376.1	http://amigo.geneontology.org/amigo/term/GO:0004564
anisotropic cell growth	Gene Ontology	GO:0051211	1	6	0.314189	0.541523	Pbr021658.1	http://amigo.geneontology.org/amigo/term/GO:0051211
acyl-[acyl-carrier-protein] hydrolase activity	Gene Ontology	GO:0016297	1	6	0.314189	0.541523	Pbr028761.1	http://amigo.geneontology.org/amigo/term/GO:0016297
molybdenum ion binding	Gene Ontology	GO:0030151	1	6	0.314189	0.541523	Pbr028167.1	http://amigo.geneontology.org/amigo/term/GO:0030151
response to gravity	Gene Ontology	GO:0009629	1	6	0.314189	0.541523	Pbr020913.1	http://amigo.geneontology.org/amigo/term/GO:0009629
male meiosis cytokinesis	Gene Ontology	GO:0007112	1	6	0.314189	0.541523	Pbr022101.1	http://amigo.geneontology.org/amigo/term/GO:0007112
transmembrane receptor protein kinase activity	Gene Ontology	GO:0019199	1	6	0.314189	0.541523	Pbr000107.1	http://amigo.geneontology.org/amigo/term/GO:0019199
tubulin complex assembly	Gene Ontology	GO:0007021	1	6	0.314189	0.541523	Pbr004928.1	http://amigo.geneontology.org/amigo/term/GO:0007021
RNA-directed 5'-3' RNA polymerase activity	Gene Ontology	GO:0003968	1	6	0.314189	0.541523	Pbr028822.2	http://amigo.geneontology.org/amigo/term/GO:0003968
ubiquinol:oxygen oxidoreductase activity	Gene Ontology	GO:0102721	1	6	0.314189	0.541523	Pbr000089.1	http://amigo.geneontology.org/amigo/term/GO:0102721
kinetochore microtubule	Gene Ontology	GO:0005828	1	6	0.314189	0.541523	Pbr015121.1	http://amigo.geneontology.org/amigo/term/GO:0005828
regulation of seedling development	Gene Ontology	GO:1900140	1	6	0.314189	0.541523	Pbr023789.1	http://amigo.geneontology.org/amigo/term/GO:1900140
gene silencing by miRNA	Gene Ontology	GO:0035195	1	6	0.314189	0.541523	Pbr031563.1	http://amigo.geneontology.org/amigo/term/GO:0035195
molybdate ion transport	Gene Ontology	GO:0015689	1	6	0.314189	0.541523	Pbr035192.1	http://amigo.geneontology.org/amigo/term/GO:0015689
regulation of carbohydrate metabolic process	Gene Ontology	GO:0006109	1	6	0.314189	0.541523	Pbr024732.1	http://amigo.geneontology.org/amigo/term/GO:0006109
Smc5-Smc6 complex	Gene Ontology	GO:0030915	1	6	0.314189	0.541523	Pbr009666.1	http://amigo.geneontology.org/amigo/term/GO:0030915
methionine metabolic process	Gene Ontology	GO:0006555	1	6	0.314189	0.541523	Pbr014671.1	http://amigo.geneontology.org/amigo/term/GO:0006555
DNA N-glycosylase activity	Gene Ontology	GO:0019104	1	6	0.314189	0.541523	Pbr029386.1	http://amigo.geneontology.org/amigo/term/GO:0019104
export from cell	Gene Ontology	GO:0140352	1	6	0.314189	0.541523	Pbr014245.1	http://amigo.geneontology.org/amigo/term/GO:0140352
leading strand elongation	Gene Ontology	GO:0006272	1	6	0.314189	0.541523	Pbr035444.1	http://amigo.geneontology.org/amigo/term/GO:0006272
cellular ion homeostasis	Gene Ontology	GO:0006873	1	6	0.314189	0.541523	Pbr022055.2	http://amigo.geneontology.org/amigo/term/GO:0006873
regulation of mRNA processing	Gene Ontology	GO:0050684	1	6	0.314189	0.541523	Pbr011757.1	http://amigo.geneontology.org/amigo/term/GO:0050684
protein phosphatase type 1 complex	Gene Ontology	GO:0000164	1	6	0.314189	0.541523	Pbr034548.1	http://amigo.geneontology.org/amigo/term/GO:0000164
nuclear-transcribed mRNA poly(A) tail shortening	Gene Ontology	GO:0000289	1	6	0.314189	0.541523	Pbr035001.1	http://amigo.geneontology.org/amigo/term/GO:0000289
histone exchange	Gene Ontology	GO:0043486	1	6	0.314189	0.541523	Pbr023976.1	http://amigo.geneontology.org/amigo/term/GO:0043486
phragmoplast assembly	Gene Ontology	GO:0000914	1	6	0.314189	0.541523	Pbr022101.1	http://amigo.geneontology.org/amigo/term/GO:0000914
negative regulation of lateral root development	Gene Ontology	GO:1901332	1	6	0.314189	0.541523	Pbr014831.1	http://amigo.geneontology.org/amigo/term/GO:1901332
HOPS complex	Gene Ontology	GO:0030897	1	6	0.314189	0.541523	Pbr036298.2	http://amigo.geneontology.org/amigo/term/GO:0030897
Elongator holoenzyme complex	Gene Ontology	GO:0033588	1	6	0.314189	0.541523	Pbr028781.1	http://amigo.geneontology.org/amigo/term/GO:0033588
nuclear RNA-directed RNA polymerase complex	Gene Ontology	GO:0031380	1	6	0.314189	0.541523	Pbr028822.2	http://amigo.geneontology.org/amigo/term/GO:0031380
regulation of starch metabolic process	Gene Ontology	GO:2000904	1	6	0.314189	0.541523	Pbr028324.1	http://amigo.geneontology.org/amigo/term/GO:2000904
plastoquinone biosynthetic process	Gene Ontology	GO:0010236	1	6	0.314189	0.541523	Pbr009987.1	http://amigo.geneontology.org/amigo/term/GO:0010236
long-chain fatty acid metabolic process	Gene Ontology	GO:0001676	1	6	0.314189	0.541523	Pbr008086.1	http://amigo.geneontology.org/amigo/term/GO:0001676
glucose-1-phosphate adenylyltransferase activity	Gene Ontology	GO:0008878	1	6	0.314189	0.541523	Pbr036396.1	http://amigo.geneontology.org/amigo/term/GO:0008878
DNA damage checkpoint	Gene Ontology	GO:0000077	1	6	0.314189	0.541523	Pbr020388.1	http://amigo.geneontology.org/amigo/term/GO:0000077
plastid outer membrane	Gene Ontology	GO:0009527	1	6	0.314189	0.541523	Pbr040118.1	http://amigo.geneontology.org/amigo/term/GO:0009527
cellular response to chitin	Gene Ontology	GO:0071323	1	6	0.314189	0.541523	Pbr000107.1	http://amigo.geneontology.org/amigo/term/GO:0071323
1-acylglycerol-3-phosphate O-acyltransferase activity	Gene Ontology	GO:0003841	1	6	0.314189	0.541523	Pbr007361.1	http://amigo.geneontology.org/amigo/term/GO:0003841
glucose transmembrane transporter activity	Gene Ontology	GO:0005355	1	6	0.314189	0.541523	Pbr034138.1	http://amigo.geneontology.org/amigo/term/GO:0005355
mannokinase activity	Gene Ontology	GO:0019158	1	6	0.314189	0.541523	Pbr024261.1	http://amigo.geneontology.org/amigo/term/GO:0019158
response to toxic substance	Gene Ontology	GO:0009636	1	6	0.314189	0.541523	Pbr025200.1	http://amigo.geneontology.org/amigo/term/GO:0009636
phosphatidylinositol biosynthetic process	Gene Ontology	GO:0006661	1	6	0.314189	0.541523	Pbr020748.1	http://amigo.geneontology.org/amigo/term/GO:0006661
positive regulation of autophagy	Gene Ontology	GO:0010508	1	6	0.314189	0.541523	Pbr021032.2	http://amigo.geneontology.org/amigo/term/GO:0010508
cell wall pectin metabolic process	Gene Ontology	GO:0052546	1	6	0.314189	0.541523	Pbr007232.1	http://amigo.geneontology.org/amigo/term/GO:0052546
myosin complex	Gene Ontology	GO:0016459	1	6	0.314189	0.541523	Pbr015056.1	http://amigo.geneontology.org/amigo/term/GO:0016459
NADH dehydrogenase complex (plastoquinone) assembly	Gene Ontology	GO:0010258	1	6	0.314189	0.541523	Pbr034966.1	http://amigo.geneontology.org/amigo/term/GO:0010258
metaphase/anaphase transition of mitotic cell cycle	Gene Ontology	GO:0007091	1	6	0.314189	0.541523	Pbr035262.1	http://amigo.geneontology.org/amigo/term/GO:0007091
actin monomer binding	Gene Ontology	GO:0003785	1	6	0.314189	0.541523	Pbr040552.1	http://amigo.geneontology.org/amigo/term/GO:0003785
UDP-L-arabinose metabolic process	Gene Ontology	GO:0033356	1	6	0.314189	0.541523	Pbr037453.1	http://amigo.geneontology.org/amigo/term/GO:0033356
phosphatidylinositol-3,5-bisphosphate 5-phosphatase activity	Gene Ontology	GO:0043813	1	6	0.314189	0.541523	Pbr004268.1	http://amigo.geneontology.org/amigo/term/GO:0043813
cytokinin catabolic process	Gene Ontology	GO:0009823	1	6	0.314189	0.541523	Pbr027234.1	http://amigo.geneontology.org/amigo/term/GO:0009823
pectinesterase activity	Gene Ontology	GO:0030599	6	82	0.314956	0.542277	Pbr015536.1|Pbr014899.1|Pbr037771.1|Pbr020137.1|Pbr016712.1|Pbr035999.1	http://amigo.geneontology.org/amigo/term/GO:0030599
hydrolase activity, acting on ester bonds	Gene Ontology	GO:0016788	7	99	0.321283	0.54771	Pbr023634.1|Pbr033879.1|Pbr039504.1|Pbr024472.1|Pbr010741.1|Pbr015030.1|Pbr005193.1	http://amigo.geneontology.org/amigo/term/GO:0016788
xylem development	Gene Ontology	GO:0010089	3	35	0.321316	0.54771	Pbr015723.1|Pbr015348.1|Pbr004296.1	http://amigo.geneontology.org/amigo/term/GO:0010089
glutathione metabolic process	Gene Ontology	GO:0006749	3	35	0.321316	0.54771	Pbr008467.1|Pbr037254.1|Pbr001491.1	http://amigo.geneontology.org/amigo/term/GO:0006749
defense response to insect	Gene Ontology	GO:0002213	2	20	0.322104	0.54771	Pbr005186.1|Pbr014438.1	http://amigo.geneontology.org/amigo/term/GO:0002213
potassium ion transport	Gene Ontology	GO:0006813	2	20	0.322104	0.54771	Pbr032277.1|Pbr022827.1	http://amigo.geneontology.org/amigo/term/GO:0006813
glucan endo-1,3-beta-D-glucosidase activity	Gene Ontology	GO:0042973	2	20	0.322104	0.54771	Pbr020083.1|Pbr003360.2	http://amigo.geneontology.org/amigo/term/GO:0042973
translational elongation	Gene Ontology	GO:0006414	2	20	0.322104	0.54771	Pbr038690.1|Pbr001867.1	http://amigo.geneontology.org/amigo/term/GO:0006414
phosphorylation of RNA polymerase II C-terminal domain	Gene Ontology	GO:0070816	2	20	0.322104	0.54771	Pbr038318.1|Pbr026595.1	http://amigo.geneontology.org/amigo/term/GO:0070816
red, far-red light phototransduction	Gene Ontology	GO:0009585	2	20	0.322104	0.54771	Pbr005254.1|Pbr000582.1	http://amigo.geneontology.org/amigo/term/GO:0009585
root epidermal cell differentiation	Gene Ontology	GO:0010053	2	20	0.322104	0.54771	Pbr031992.1|Pbr010177.1	http://amigo.geneontology.org/amigo/term/GO:0010053
anaphase-promoting complex-dependent catabolic process	Gene Ontology	GO:0031145	2	20	0.322104	0.54771	Pbr035262.1|Pbr013466.3	http://amigo.geneontology.org/amigo/term/GO:0031145
regulation of programmed cell death	Gene Ontology	GO:0043067	2	20	0.322104	0.54771	Pbr027873.2|Pbr004296.1	http://amigo.geneontology.org/amigo/term/GO:0043067
cellulose synthase activity	Gene Ontology	GO:0016759	3	36	0.335907	0.549421	Pbr007542.1|Pbr019790.1|Pbr018155.1	http://amigo.geneontology.org/amigo/term/GO:0016759
actin binding	Gene Ontology	GO:0003779	3	36	0.335907	0.549421	Pbr019999.1|Pbr002905.1|Pbr004698.1	http://amigo.geneontology.org/amigo/term/GO:0003779
host cell nucleus	Gene Ontology	GO:0042025	10	151	0.337611	0.549421	Pbr028212.1|Pbr000583.1|Pbr019683.1|Pbr037882.6|Pbr000386.1|Pbr035851.1|Pbr018552.1|Pbr020843.1|Pbr003814.1|Pbr034702.1	http://amigo.geneontology.org/amigo/term/GO:0042025
transcription factor TFIID complex	Gene Ontology	GO:0005669	2	21	0.341634	0.549421	Pbr035224.1|Pbr001190.1	http://amigo.geneontology.org/amigo/term/GO:0005669
induced systemic resistance	Gene Ontology	GO:0009682	2	21	0.341634	0.549421	Pbr001239.1|Pbr034114.1	http://amigo.geneontology.org/amigo/term/GO:0009682
ATP synthesis coupled proton transport	Gene Ontology	GO:0015986	2	21	0.341634	0.549421	Pbr023935.1|Pbr000145.1	http://amigo.geneontology.org/amigo/term/GO:0015986
microsporogenesis	Gene Ontology	GO:0009556	2	21	0.341634	0.549421	Pbr021472.1|Pbr036117.1	http://amigo.geneontology.org/amigo/term/GO:0009556
eukaryotic translation initiation factor 3 complex	Gene Ontology	GO:0005852	2	21	0.341634	0.549421	Pbr028946.1|Pbr014572.1	http://amigo.geneontology.org/amigo/term/GO:0005852
phosphate ion transport	Gene Ontology	GO:0006817	2	21	0.341634	0.549421	Pbr030071.1|Pbr015684.2	http://amigo.geneontology.org/amigo/term/GO:0006817
positive regulation of transcription elongation from RNA polymerase II promoter	Gene Ontology	GO:0032968	2	21	0.341634	0.549421	Pbr038318.1|Pbr026595.1	http://amigo.geneontology.org/amigo/term/GO:0032968
P-P-bond-hydrolysis-driven protein transmembrane transporter activity	Gene Ontology	GO:0015450	2	21	0.341634	0.549421	Pbr017080.1|Pbr041787.1	http://amigo.geneontology.org/amigo/term/GO:0015450
regulation of gene expression	Gene Ontology	GO:0010468	9	135	0.343404	0.549421	Pbr004329.2|Pbr028046.1|Pbr015599.1|Pbr016458.1|Pbr023428.1|Pbr041453.1|Pbr014741.1|Pbr011757.1|Pbr038633.1	http://amigo.geneontology.org/amigo/term/GO:0010468
protein dephosphorylation	Gene Ontology	GO:0006470	7	102	0.346968	0.549421	Pbr019599.1|Pbr019251.1|Pbr035042.1|Pbr015257.1|Pbr033165.1|Pbr036425.1|Pbr034548.1	http://amigo.geneontology.org/amigo/term/GO:0006470
calcium:proton antiporter activity	Gene Ontology	GO:0015369	1	7	0.350166	0.549421	Pbr022502.1	http://amigo.geneontology.org/amigo/term/GO:0015369
outward rectifier potassium channel activity	Gene Ontology	GO:0015271	1	7	0.350166	0.549421	Pbr022827.1	http://amigo.geneontology.org/amigo/term/GO:0015271
negative regulation of DNA endoreduplication	Gene Ontology	GO:0032876	1	7	0.350166	0.549421	Pbr021334.1	http://amigo.geneontology.org/amigo/term/GO:0032876
alternative oxidase activity	Gene Ontology	GO:0009916	1	7	0.350166	0.549421	Pbr000089.1	http://amigo.geneontology.org/amigo/term/GO:0009916
trans-Golgi network transport vesicle	Gene Ontology	GO:0030140	1	7	0.350166	0.549421	Pbr038765.1	http://amigo.geneontology.org/amigo/term/GO:0030140
cytokinin dehydrogenase activity	Gene Ontology	GO:0019139	1	7	0.350166	0.549421	Pbr027234.1	http://amigo.geneontology.org/amigo/term/GO:0019139
polysome	Gene Ontology	GO:0005844	1	7	0.350166	0.549421	Pbr014037.2	http://amigo.geneontology.org/amigo/term/GO:0005844
Lsm1-7-Pat1 complex	Gene Ontology	GO:1990726	1	7	0.350166	0.549421	Pbr037420.2	http://amigo.geneontology.org/amigo/term/GO:1990726
branched-chain amino acid biosynthetic process	Gene Ontology	GO:0009082	1	7	0.350166	0.549421	Pbr006548.1	http://amigo.geneontology.org/amigo/term/GO:0009082
glucokinase activity	Gene Ontology	GO:0004340	1	7	0.350166	0.549421	Pbr024261.1	http://amigo.geneontology.org/amigo/term/GO:0004340
regulation of DNA-templated transcription, elongation	Gene Ontology	GO:0032784	1	7	0.350166	0.549421	Pbr013849.1	http://amigo.geneontology.org/amigo/term/GO:0032784
chloroplast stromal thylakoid	Gene Ontology	GO:0009533	1	7	0.350166	0.549421	Pbr003405.1	http://amigo.geneontology.org/amigo/term/GO:0009533
mitochondrial proton-transporting ATP synthase complex, coupling factor F(o)	Gene Ontology	GO:0000276	1	7	0.350166	0.549421	Pbr023935.1	http://amigo.geneontology.org/amigo/term/GO:0000276
anthocyanin-containing compound metabolic process	Gene Ontology	GO:0046283	1	7	0.350166	0.549421	Pbr026530.3	http://amigo.geneontology.org/amigo/term/GO:0046283
DNA-(apurinic or apyrimidinic site) endonuclease activity	Gene Ontology	GO:0003906	1	7	0.350166	0.549421	Pbr029386.1	http://amigo.geneontology.org/amigo/term/GO:0003906
TORC1 complex	Gene Ontology	GO:0031931	1	7	0.350166	0.549421	Pbr014598.4	http://amigo.geneontology.org/amigo/term/GO:0031931
histone demethylase activity	Gene Ontology	GO:0032452	1	7	0.350166	0.549421	Pbr010683.1	http://amigo.geneontology.org/amigo/term/GO:0032452
gibberellin catabolic process	Gene Ontology	GO:0045487	1	7	0.350166	0.549421	Pbr001646.1	http://amigo.geneontology.org/amigo/term/GO:0045487
histone H3 acetylation	Gene Ontology	GO:0043966	1	7	0.350166	0.549421	Pbr035224.1	http://amigo.geneontology.org/amigo/term/GO:0043966
deadenylation-independent decapping of nuclear-transcribed mRNA	Gene Ontology	GO:0031087	1	7	0.350166	0.549421	Pbr021735.1	http://amigo.geneontology.org/amigo/term/GO:0031087
cellular potassium ion homeostasis	Gene Ontology	GO:0030007	1	7	0.350166	0.549421	Pbr029538.1	http://amigo.geneontology.org/amigo/term/GO:0030007
response to nitrate starvation	Gene Ontology	GO:0090548	1	7	0.350166	0.549421	Pbr004249.3	http://amigo.geneontology.org/amigo/term/GO:0090548
phospholipase C activity	Gene Ontology	GO:0004629	1	7	0.350166	0.549421	Pbr030450.1	http://amigo.geneontology.org/amigo/term/GO:0004629
phosphatidylinositol phospholipase C activity	Gene Ontology	GO:0004435	1	7	0.350166	0.549421	Pbr042198.1	http://amigo.geneontology.org/amigo/term/GO:0004435
L-serine biosynthetic process	Gene Ontology	GO:0006564	1	7	0.350166	0.549421	Pbr007213.1	http://amigo.geneontology.org/amigo/term/GO:0006564
xylan O-acetyltransferase activity	Gene Ontology	GO:1990538	1	7	0.350166	0.549421	Pbr010916.1	http://amigo.geneontology.org/amigo/term/GO:1990538
mitotic sister chromatid cohesion	Gene Ontology	GO:0007064	1	7	0.350166	0.549421	Pbr038343.1	http://amigo.geneontology.org/amigo/term/GO:0007064
RNA export from nucleus	Gene Ontology	GO:0006405	1	7	0.350166	0.549421	Pbr012120.3	http://amigo.geneontology.org/amigo/term/GO:0006405
nucleosomal DNA binding	Gene Ontology	GO:0031492	1	7	0.350166	0.549421	Pbr000583.1	http://amigo.geneontology.org/amigo/term/GO:0031492
carboxy-lyase activity	Gene Ontology	GO:0016831	1	7	0.350166	0.549421	Pbr042868.1	http://amigo.geneontology.org/amigo/term/GO:0016831
polyamine biosynthetic process	Gene Ontology	GO:0006596	1	7	0.350166	0.549421	Pbr008103.2	http://amigo.geneontology.org/amigo/term/GO:0006596
protein kinase C-activating G protein-coupled receptor signaling pathway	Gene Ontology	GO:0007205	1	7	0.350166	0.549421	Pbr005036.1	http://amigo.geneontology.org/amigo/term/GO:0007205
protein K48-linked deubiquitination	Gene Ontology	GO:0071108	1	7	0.350166	0.549421	Pbr039842.1	http://amigo.geneontology.org/amigo/term/GO:0071108
translation release factor activity, codon specific	Gene Ontology	GO:0016149	1	7	0.350166	0.549421	Pbr028915.1	http://amigo.geneontology.org/amigo/term/GO:0016149
transcription by RNA polymerase III	Gene Ontology	GO:0006383	1	7	0.350166	0.549421	Pbr029684.1	http://amigo.geneontology.org/amigo/term/GO:0006383
diacylglycerol kinase activity	Gene Ontology	GO:0004143	1	7	0.350166	0.549421	Pbr005036.1	http://amigo.geneontology.org/amigo/term/GO:0004143
glycerol-3-phosphate metabolic process	Gene Ontology	GO:0006072	1	7	0.350166	0.549421	Pbr032239.1	http://amigo.geneontology.org/amigo/term/GO:0006072
eukaryotic translation initiation factor 2B complex	Gene Ontology	GO:0005851	1	7	0.350166	0.549421	Pbr041754.1	http://amigo.geneontology.org/amigo/term/GO:0005851
RNA phosphodiester bond hydrolysis, endonucleolytic	Gene Ontology	GO:0090502	1	7	0.350166	0.549421	Pbr013311.1	http://amigo.geneontology.org/amigo/term/GO:0090502
pyruvate metabolic process	Gene Ontology	GO:0006090	1	7	0.350166	0.549421	Pbr014773.1	http://amigo.geneontology.org/amigo/term/GO:0006090
TIM22 mitochondrial import inner membrane insertion complex	Gene Ontology	GO:0042721	1	7	0.350166	0.549421	Pbr033070.2	http://amigo.geneontology.org/amigo/term/GO:0042721
regulation of phosphoprotein phosphatase activity	Gene Ontology	GO:0043666	1	7	0.350166	0.549421	Pbr036425.1	http://amigo.geneontology.org/amigo/term/GO:0043666
9-cis-epoxycarotenoid dioxygenase activity	Gene Ontology	GO:0045549	1	7	0.350166	0.549421	Pbr006010.1	http://amigo.geneontology.org/amigo/term/GO:0045549
histone demethylase activity (H3-trimethyl-K4 specific)	Gene Ontology	GO:0034647	1	7	0.350166	0.549421	Pbr010683.1	http://amigo.geneontology.org/amigo/term/GO:0034647
regulation of DNA replication	Gene Ontology	GO:0006275	1	7	0.350166	0.549421	Pbr013551.1	http://amigo.geneontology.org/amigo/term/GO:0006275
brassinosteroid metabolic process	Gene Ontology	GO:0016131	1	7	0.350166	0.549421	Pbr026508.1	http://amigo.geneontology.org/amigo/term/GO:0016131
phospholipid transport	Gene Ontology	GO:0015914	1	7	0.350166	0.549421	Pbr012437.1	http://amigo.geneontology.org/amigo/term/GO:0015914
abscisic acid metabolic process	Gene Ontology	GO:0009687	1	7	0.350166	0.549421	Pbr036106.1	http://amigo.geneontology.org/amigo/term/GO:0009687
positive regulation of secondary cell wall biogenesis	Gene Ontology	GO:1901348	1	7	0.350166	0.549421	Pbr017517.1	http://amigo.geneontology.org/amigo/term/GO:1901348
16:0 monogalactosyldiacylglycerol desaturase activity	Gene Ontology	GO:0009979	1	7	0.350166	0.549421	Pbr034778.1	http://amigo.geneontology.org/amigo/term/GO:0009979
ATP:ADP antiporter activity	Gene Ontology	GO:0005471	1	7	0.350166	0.549421	Pbr020191.1	http://amigo.geneontology.org/amigo/term/GO:0005471
oxygen binding	Gene Ontology	GO:0019825	1	7	0.350166	0.549421	Pbr020037.1	http://amigo.geneontology.org/amigo/term/GO:0019825
Golgi vesicle transport	Gene Ontology	GO:0048193	1	7	0.350166	0.549421	Pbr040445.1	http://amigo.geneontology.org/amigo/term/GO:0048193
DNA methylation on cytosine within a CG sequence	Gene Ontology	GO:0010424	1	7	0.350166	0.549421	Pbr011763.1	http://amigo.geneontology.org/amigo/term/GO:0010424
magnesium ion transmembrane transport	Gene Ontology	GO:1903830	1	7	0.350166	0.549421	Pbr014721.1	http://amigo.geneontology.org/amigo/term/GO:1903830
chromosome condensation	Gene Ontology	GO:0030261	1	7	0.350166	0.549421	Pbr000583.1	http://amigo.geneontology.org/amigo/term/GO:0030261
nucleotide-activated protein kinase complex	Gene Ontology	GO:0031588	1	7	0.350166	0.549421	Pbr042234.1	http://amigo.geneontology.org/amigo/term/GO:0031588
seed oilbody biogenesis	Gene Ontology	GO:0010344	1	7	0.350166	0.549421	Pbr001900.1	http://amigo.geneontology.org/amigo/term/GO:0010344
NAD(P)H oxidase H2O2-forming activity	Gene Ontology	GO:0016174	1	7	0.350166	0.549421	Pbr033955.1	http://amigo.geneontology.org/amigo/term/GO:0016174
glutathione catabolic process	Gene Ontology	GO:0006751	1	7	0.350166	0.549421	Pbr002170.1	http://amigo.geneontology.org/amigo/term/GO:0006751
glucose binding	Gene Ontology	GO:0005536	1	7	0.350166	0.549421	Pbr024261.1	http://amigo.geneontology.org/amigo/term/GO:0005536
xyloglucan-specific endo-beta-1,4-glucanase activity	Gene Ontology	GO:0033946	1	7	0.350166	0.549421	Pbr029663.1	http://amigo.geneontology.org/amigo/term/GO:0033946
protease binding	Gene Ontology	GO:0002020	1	7	0.350166	0.549421	Pbr039217.1	http://amigo.geneontology.org/amigo/term/GO:0002020
positive regulation of long-day photoperiodism, flowering	Gene Ontology	GO:0048578	1	7	0.350166	0.549421	Pbr022507.1	http://amigo.geneontology.org/amigo/term/GO:0048578
NADH metabolic process	Gene Ontology	GO:0006734	1	7	0.350166	0.549421	Pbr030554.1	http://amigo.geneontology.org/amigo/term/GO:0006734
protein geranylgeranylation	Gene Ontology	GO:0018344	1	7	0.350166	0.549421	Pbr019319.1	http://amigo.geneontology.org/amigo/term/GO:0018344
histone methyltransferase complex	Gene Ontology	GO:0035097	1	7	0.350166	0.549421	Pbr010683.1	http://amigo.geneontology.org/amigo/term/GO:0035097
glycolytic process	Gene Ontology	GO:0006096	4	53	0.350302	0.549421	Pbr016286.1|Pbr040797.1|Pbr009377.1|Pbr024261.1	http://amigo.geneontology.org/amigo/term/GO:0006096
Golgi cis cisterna	Gene Ontology	GO:0000137	3	37	0.350481	0.549421	Pbr005751.2|Pbr025154.1|Pbr038053.1	http://amigo.geneontology.org/amigo/term/GO:0000137
oxidoreductase activity, acting on paired donors, with incorporation or reduction of molecular oxygen, NAD(P)H as one donor, and incorporation of one atom of oxygen	Gene Ontology	GO:0016709	6	86	0.35248	0.552029	Pbr036106.1|Pbr031497.1|Pbr007103.1|Pbr015437.1|Pbr020037.1|Pbr034114.1	http://amigo.geneontology.org/amigo/term/GO:0016709
actin filament binding	Gene Ontology	GO:0051015	5	70	0.357775	0.559789	Pbr025918.1|Pbr019759.1|Pbr004038.1|Pbr034993.1|Pbr015056.1	http://amigo.geneontology.org/amigo/term/GO:0051015
transcription initiation from RNA polymerase II promoter	Gene Ontology	GO:0006367	2	22	0.360981	0.561213	Pbr035224.1|Pbr001190.1	http://amigo.geneontology.org/amigo/term/GO:0006367
-	Gene Ontology	GO:0036459	2	22	0.360981	0.561213	Pbr023705.1|Pbr037522.1	http://amigo.geneontology.org/amigo/term/GO:0036459
gluconeogenesis	Gene Ontology	GO:0006094	2	22	0.360981	0.561213	Pbr009377.1|Pbr010943.1	http://amigo.geneontology.org/amigo/term/GO:0006094
monolayer-surrounded lipid storage body	Gene Ontology	GO:0012511	2	22	0.360981	0.561213	Pbr040228.1|Pbr001900.1	http://amigo.geneontology.org/amigo/term/GO:0012511
vacuole organization	Gene Ontology	GO:0007033	2	22	0.360981	0.561213	Pbr036298.2|Pbr038765.1	http://amigo.geneontology.org/amigo/term/GO:0007033
N-acetyltransferase activity	Gene Ontology	GO:0008080	2	22	0.360981	0.561213	Pbr025831.1|Pbr034370.1	http://amigo.geneontology.org/amigo/term/GO:0008080
cation transport	Gene Ontology	GO:0006812	3	38	0.365018	0.561213	Pbr029538.1|Pbr035742.1|Pbr013103.1	http://amigo.geneontology.org/amigo/term/GO:0006812
protein heterodimerization activity	Gene Ontology	GO:0046982	8	121	0.36538	0.561213	Pbr028212.1|Pbr005692.1|Pbr033644.1|Pbr020843.1|Pbr028324.1|Pbr024642.1|Pbr009271.1|Pbr025728.2	http://amigo.geneontology.org/amigo/term/GO:0046982
cell division	Gene Ontology	GO:0051301	6	88	0.371382	0.561213	Pbr004329.2|Pbr015723.1|Pbr020465.2|Pbr035262.1|Pbr010177.1|Pbr022055.2	http://amigo.geneontology.org/amigo/term/GO:0051301
mitochondrial matrix	Gene Ontology	GO:0005759	4	55	0.374456	0.561213	Pbr016069.1|Pbr004667.1|Pbr000296.1|Pbr013991.1	http://amigo.geneontology.org/amigo/term/GO:0005759
regulation of cell cycle	Gene Ontology	GO:0051726	3	39	0.379499	0.561213	Pbr011015.1|Pbr013551.1|Pbr022656.1	http://amigo.geneontology.org/amigo/term/GO:0051726
anaphase-promoting complex	Gene Ontology	GO:0005680	2	23	0.380111	0.561213	Pbr035262.1|Pbr013466.3	http://amigo.geneontology.org/amigo/term/GO:0005680
trichome differentiation	Gene Ontology	GO:0010026	2	23	0.380111	0.561213	Pbr009179.1|Pbr018353.1	http://amigo.geneontology.org/amigo/term/GO:0010026
pectate lyase activity	Gene Ontology	GO:0030570	2	23	0.380111	0.561213	Pbr036977.1|Pbr008243.1	http://amigo.geneontology.org/amigo/term/GO:0030570
photosystem II oxygen evolving complex	Gene Ontology	GO:0009654	2	23	0.380111	0.561213	Pbr037237.1|Pbr021279.1	http://amigo.geneontology.org/amigo/term/GO:0009654
regulation of secondary cell wall biogenesis	Gene Ontology	GO:2000652	2	23	0.380111	0.561213	Pbr041889.1|Pbr036590.1	http://amigo.geneontology.org/amigo/term/GO:2000652
GPI anchor biosynthetic process	Gene Ontology	GO:0006506	2	23	0.380111	0.561213	Pbr001584.1|Pbr018590.1	http://amigo.geneontology.org/amigo/term/GO:0006506
lipid storage	Gene Ontology	GO:0019915	2	23	0.380111	0.561213	Pbr040228.1|Pbr001900.1	http://amigo.geneontology.org/amigo/term/GO:0019915
auxin binding	Gene Ontology	GO:0010011	1	8	0.384257	0.561213	Pbr000276.2	http://amigo.geneontology.org/amigo/term/GO:0010011
sporopollenin biosynthetic process	Gene Ontology	GO:0080110	1	8	0.384257	0.561213	Pbr008669.1	http://amigo.geneontology.org/amigo/term/GO:0080110
vitamin E biosynthetic process	Gene Ontology	GO:0010189	1	8	0.384257	0.561213	Pbr011433.1	http://amigo.geneontology.org/amigo/term/GO:0010189
nucleoside diphosphate phosphorylation	Gene Ontology	GO:0006165	1	8	0.384257	0.561213	Pbr007314.2	http://amigo.geneontology.org/amigo/term/GO:0006165
epidermal cell differentiation	Gene Ontology	GO:0009913	1	8	0.384257	0.561213	Pbr014223.1	http://amigo.geneontology.org/amigo/term/GO:0009913
four-way junction DNA binding	Gene Ontology	GO:0000400	1	8	0.384257	0.561213	Pbr000835.1	http://amigo.geneontology.org/amigo/term/GO:0000400
regulation of gene silencing	Gene Ontology	GO:0060968	1	8	0.384257	0.561213	Pbr025139.2	http://amigo.geneontology.org/amigo/term/GO:0060968
positive regulation of development, heterochronic	Gene Ontology	GO:0045962	1	8	0.384257	0.561213	Pbr022498.1	http://amigo.geneontology.org/amigo/term/GO:0045962
adenylylsulfate kinase activity	Gene Ontology	GO:0004020	1	8	0.384257	0.561213	Pbr036396.1	http://amigo.geneontology.org/amigo/term/GO:0004020
nucleoside diphosphate kinase activity	Gene Ontology	GO:0004550	1	8	0.384257	0.561213	Pbr007314.2	http://amigo.geneontology.org/amigo/term/GO:0004550
plastid small ribosomal subunit	Gene Ontology	GO:0000312	1	8	0.384257	0.561213	Pbr017558.4	http://amigo.geneontology.org/amigo/term/GO:0000312
regulation of salicylic acid metabolic process	Gene Ontology	GO:0010337	1	8	0.384257	0.561213	Pbr022055.2	http://amigo.geneontology.org/amigo/term/GO:0010337
chromocenter	Gene Ontology	GO:0010369	1	8	0.384257	0.561213	Pbr015121.1	http://amigo.geneontology.org/amigo/term/GO:0010369
glucose 6-phosphate metabolic process	Gene Ontology	GO:0051156	1	8	0.384257	0.561213	Pbr024261.1	http://amigo.geneontology.org/amigo/term/GO:0051156
glycerol-3-phosphate O-acyltransferase activity	Gene Ontology	GO:0004366	1	8	0.384257	0.561213	Pbr034670.1	http://amigo.geneontology.org/amigo/term/GO:0004366
quercetin 4'-O-glucosyltransferase activity	Gene Ontology	GO:0080046	1	8	0.384257	0.561213	Pbr021542.1	http://amigo.geneontology.org/amigo/term/GO:0080046
leaf abscission	Gene Ontology	GO:0060866	1	8	0.384257	0.561213	Pbr001583.1	http://amigo.geneontology.org/amigo/term/GO:0060866
peptide binding	Gene Ontology	GO:0042277	1	8	0.384257	0.561213	Pbr004249.3	http://amigo.geneontology.org/amigo/term/GO:0042277
positive regulation of auxin mediated signaling pathway	Gene Ontology	GO:0010929	1	8	0.384257	0.561213	Pbr041511.1	http://amigo.geneontology.org/amigo/term/GO:0010929
starch binding	Gene Ontology	GO:2001070	1	8	0.384257	0.561213	Pbr031898.1	http://amigo.geneontology.org/amigo/term/GO:2001070
oxidoreductase activity, acting on CH-OH group of donors	Gene Ontology	GO:0016614	1	8	0.384257	0.561213	Pbr024100.1	http://amigo.geneontology.org/amigo/term/GO:0016614
5'-flap endonuclease activity	Gene Ontology	GO:0017108	1	8	0.384257	0.561213	Pbr000564.1	http://amigo.geneontology.org/amigo/term/GO:0017108
positive regulation of defense response to oomycetes	Gene Ontology	GO:1902290	1	8	0.384257	0.561213	Pbr001583.1	http://amigo.geneontology.org/amigo/term/GO:1902290
endosomal transport	Gene Ontology	GO:0016197	1	8	0.384257	0.561213	Pbr014215.1	http://amigo.geneontology.org/amigo/term/GO:0016197
positive regulation of GTPase activity	Gene Ontology	GO:0043547	1	8	0.384257	0.561213	Pbr034702.1	http://amigo.geneontology.org/amigo/term/GO:0043547
nuclear-transcribed mRNA catabolic process	Gene Ontology	GO:0000956	1	8	0.384257	0.561213	Pbr037420.2	http://amigo.geneontology.org/amigo/term/GO:0000956
PSII associated light-harvesting complex II catabolic process	Gene Ontology	GO:0010304	1	8	0.384257	0.561213	Pbr014098.1	http://amigo.geneontology.org/amigo/term/GO:0010304
negative regulation of response to salt stress	Gene Ontology	GO:1901001	1	8	0.384257	0.561213	Pbr023789.1	http://amigo.geneontology.org/amigo/term/GO:1901001
eukaryotic translation initiation factor 4F complex	Gene Ontology	GO:0016281	1	8	0.384257	0.561213	Pbr018443.1	http://amigo.geneontology.org/amigo/term/GO:0016281
mitotic DNA replication checkpoint	Gene Ontology	GO:0033314	1	8	0.384257	0.561213	Pbr042427.1	http://amigo.geneontology.org/amigo/term/GO:0033314
SCAR complex	Gene Ontology	GO:0031209	1	8	0.384257	0.561213	Pbr029452.2	http://amigo.geneontology.org/amigo/term/GO:0031209
four-way junction helicase activity	Gene Ontology	GO:0009378	1	8	0.384257	0.561213	Pbr000835.1	http://amigo.geneontology.org/amigo/term/GO:0009378
hydrogen sulfide biosynthetic process	Gene Ontology	GO:0070814	1	8	0.384257	0.561213	Pbr036396.1	http://amigo.geneontology.org/amigo/term/GO:0070814
oxidoreductase activity, acting on the aldehyde or oxo group of donors, NAD or NADP as acceptor	Gene Ontology	GO:0016620	1	8	0.384257	0.561213	Pbr005739.1	http://amigo.geneontology.org/amigo/term/GO:0016620
extrinsic component of plasma membrane	Gene Ontology	GO:0019897	1	8	0.384257	0.561213	Pbr017558.4	http://amigo.geneontology.org/amigo/term/GO:0019897
sn-1-glycerol-3-phosphate C16:0-DCA-CoA acyl transferase activity	Gene Ontology	GO:0102420	1	8	0.384257	0.561213	Pbr034670.1	http://amigo.geneontology.org/amigo/term/GO:0102420
thioredoxin peroxidase activity	Gene Ontology	GO:0008379	1	8	0.384257	0.561213	Pbr003405.1	http://amigo.geneontology.org/amigo/term/GO:0008379
mitochondria-nucleus signaling pathway	Gene Ontology	GO:0031930	1	8	0.384257	0.561213	Pbr030607.1	http://amigo.geneontology.org/amigo/term/GO:0031930
nucleoside transmembrane transport	Gene Ontology	GO:1901642	1	8	0.384257	0.561213	Pbr010649.1	http://amigo.geneontology.org/amigo/term/GO:1901642
alternative respiration	Gene Ontology	GO:0010230	1	8	0.384257	0.561213	Pbr000089.1	http://amigo.geneontology.org/amigo/term/GO:0010230
developmental process involved in reproduction	Gene Ontology	GO:0003006	1	8	0.384257	0.561213	Pbr042234.1	http://amigo.geneontology.org/amigo/term/GO:0003006
de novo' pyrimidine nucleobase biosynthetic process	Gene Ontology	GO:0006207	1	8	0.384257	0.561213	Pbr022218.1	http://amigo.geneontology.org/amigo/term/GO:0006207
long-chain fatty-acyl-CoA metabolic process	Gene Ontology	GO:0035336	1	8	0.384257	0.561213	Pbr029510.1	http://amigo.geneontology.org/amigo/term/GO:0035336
posttranscriptional gene silencing	Gene Ontology	GO:0016441	1	8	0.384257	0.561213	Pbr031563.1	http://amigo.geneontology.org/amigo/term/GO:0016441
regulation of exocytosis	Gene Ontology	GO:0017157	1	8	0.384257	0.561213	Pbr033158.1	http://amigo.geneontology.org/amigo/term/GO:0017157
fructokinase activity	Gene Ontology	GO:0008865	1	8	0.384257	0.561213	Pbr024261.1	http://amigo.geneontology.org/amigo/term/GO:0008865
proton-transporting ATP synthase complex, catalytic core F(1)	Gene Ontology	GO:0045261	1	8	0.384257	0.561213	Pbr000145.1	http://amigo.geneontology.org/amigo/term/GO:0045261
glucose-6-phosphate 1-epimerase activity	Gene Ontology	GO:0047938	1	8	0.384257	0.561213	Pbr014325.1	http://amigo.geneontology.org/amigo/term/GO:0047938
male gamete generation	Gene Ontology	GO:0048232	1	8	0.384257	0.561213	Pbr026664.1	http://amigo.geneontology.org/amigo/term/GO:0048232
myosin XI tail binding	Gene Ontology	GO:0080115	1	8	0.384257	0.561213	Pbr015058.1	http://amigo.geneontology.org/amigo/term/GO:0080115
cysteine-type endopeptidase inhibitor activity	Gene Ontology	GO:0004869	1	8	0.384257	0.561213	Pbr041702.1	http://amigo.geneontology.org/amigo/term/GO:0004869
cytochrome b6f complex assembly	Gene Ontology	GO:0010190	1	8	0.384257	0.561213	Pbr028368.2	http://amigo.geneontology.org/amigo/term/GO:0010190
G1/S transition of mitotic cell cycle	Gene Ontology	GO:0000082	1	8	0.384257	0.561213	Pbr019683.1	http://amigo.geneontology.org/amigo/term/GO:0000082
endocytic recycling	Gene Ontology	GO:0032456	1	8	0.384257	0.561213	Pbr014215.1	http://amigo.geneontology.org/amigo/term/GO:0032456
dipeptidyl-peptidase activity	Gene Ontology	GO:0008239	1	8	0.384257	0.561213	Pbr034460.1	http://amigo.geneontology.org/amigo/term/GO:0008239
axillary shoot meristem initiation	Gene Ontology	GO:0090506	1	8	0.384257	0.561213	Pbr023110.1	http://amigo.geneontology.org/amigo/term/GO:0090506
positive regulation of gibberellic acid mediated signaling pathway	Gene Ontology	GO:0009939	1	8	0.384257	0.561213	Pbr006932.1	http://amigo.geneontology.org/amigo/term/GO:0009939
DNA-binding transcription factor activity, RNA polymerase II-specific	Gene Ontology	GO:0000981	11	176	0.39217	0.572263	Pbr005447.1|Pbr033418.1|Pbr022146.1|Pbr040541.1|Pbr039562.1|Pbr039116.1|Pbr013991.1|Pbr008477.1|Pbr004192.1|Pbr022437.1|Pbr004667.1	http://amigo.geneontology.org/amigo/term/GO:0000981
Cul4-RING E3 ubiquitin ligase complex	Gene Ontology	GO:0080008	7	108	0.398866	0.580062	Pbr007321.1|Pbr023146.5|Pbr014887.1|Pbr014598.4|Pbr012648.1|Pbr008608.1|Pbr033575.1	http://amigo.geneontology.org/amigo/term/GO:0080008
aging	Gene Ontology	GO:0007568	2	24	0.398994	0.580062	Pbr001583.1|Pbr037656.1	http://amigo.geneontology.org/amigo/term/GO:0007568
heat shock protein binding	Gene Ontology	GO:0031072	2	24	0.398994	0.580062	Pbr020392.1|Pbr004955.1	http://amigo.geneontology.org/amigo/term/GO:0031072
phosphate ion transmembrane transporter activity	Gene Ontology	GO:0015114	2	24	0.398994	0.580062	Pbr030071.1|Pbr015684.2	http://amigo.geneontology.org/amigo/term/GO:0015114
acid phosphatase activity	Gene Ontology	GO:0003993	3	41	0.408225	0.580062	Pbr033879.1|Pbr010741.1|Pbr038896.5	http://amigo.geneontology.org/amigo/term/GO:0003993
response to virus	Gene Ontology	GO:0009615	3	41	0.408225	0.580062	Pbr025800.1|Pbr018443.1|Pbr028822.2	http://amigo.geneontology.org/amigo/term/GO:0009615
lignin biosynthetic process	Gene Ontology	GO:0009809	3	41	0.408225	0.580062	Pbr006713.1|Pbr029312.1|Pbr003693.1	http://amigo.geneontology.org/amigo/term/GO:0009809
positive regulation of flower development	Gene Ontology	GO:0009911	3	41	0.408225	0.580062	Pbr036794.2|Pbr024631.1|Pbr036792.1	http://amigo.geneontology.org/amigo/term/GO:0009911
beta-glucosidase activity	Gene Ontology	GO:0008422	4	58	0.410511	0.580062	Pbr027986.1|Pbr004544.1|Pbr004567.1|Pbr036026.1	http://amigo.geneontology.org/amigo/term/GO:0008422
glutathione transferase activity	Gene Ontology	GO:0004364	4	58	0.410511	0.580062	Pbr008467.1|Pbr037254.1|Pbr001491.1|Pbr002369.1	http://amigo.geneontology.org/amigo/term/GO:0004364
GTPase activity	Gene Ontology	GO:0003924	11	179	0.412432	0.580062	Pbr007627.1|Pbr031666.1|Pbr021802.1|Pbr017286.1|Pbr026093.1|Pbr001867.1|Pbr024210.1|Pbr006252.2|Pbr038690.1|Pbr019379.1|Pbr035370.1	http://amigo.geneontology.org/amigo/term/GO:0003924
tubulin binding	Gene Ontology	GO:0015631	1	9	0.41656	0.580062	Pbr004928.1	http://amigo.geneontology.org/amigo/term/GO:0015631
tRNA dimethylallyltransferase activity	Gene Ontology	GO:0052381	1	9	0.41656	0.580062	Pbr038231.1	http://amigo.geneontology.org/amigo/term/GO:0052381
branched-chain-amino-acid transaminase activity	Gene Ontology	GO:0004084	1	9	0.41656	0.580062	Pbr006548.1	http://amigo.geneontology.org/amigo/term/GO:0004084
ubiquitin ligase activator activity	Gene Ontology	GO:1990757	1	9	0.41656	0.580062	Pbr013466.3	http://amigo.geneontology.org/amigo/term/GO:1990757
positive regulation of ubiquitin protein ligase activity	Gene Ontology	GO:1904668	1	9	0.41656	0.580062	Pbr013466.3	http://amigo.geneontology.org/amigo/term/GO:1904668
nuclear membrane	Gene Ontology	GO:0031965	1	9	0.41656	0.580062	Pbr031243.1	http://amigo.geneontology.org/amigo/term/GO:0031965
anther wall tapetum development	Gene Ontology	GO:0048658	1	9	0.41656	0.580062	Pbr026260.1	http://amigo.geneontology.org/amigo/term/GO:0048658
phloem development	Gene Ontology	GO:0010088	1	9	0.41656	0.580062	Pbr017444.1	http://amigo.geneontology.org/amigo/term/GO:0010088
mucilage extrusion from seed coat	Gene Ontology	GO:0080001	1	9	0.41656	0.580062	Pbr009271.1	http://amigo.geneontology.org/amigo/term/GO:0080001
galactolipase activity	Gene Ontology	GO:0047714	1	9	0.41656	0.580062	Pbr031871.1	http://amigo.geneontology.org/amigo/term/GO:0047714
cellular response to starvation	Gene Ontology	GO:0009267	1	9	0.41656	0.580062	Pbr014598.4	http://amigo.geneontology.org/amigo/term/GO:0009267
retromer complex	Gene Ontology	GO:0030904	1	9	0.41656	0.580062	Pbr005813.1	http://amigo.geneontology.org/amigo/term/GO:0030904
alcohol-forming fatty acyl-CoA reductase activity	Gene Ontology	GO:0102965	1	9	0.41656	0.580062	Pbr029510.1	http://amigo.geneontology.org/amigo/term/GO:0102965
preribosome, small subunit precursor	Gene Ontology	GO:0030688	1	9	0.41656	0.580062	Pbr025250.1	http://amigo.geneontology.org/amigo/term/GO:0030688
sulfate transport	Gene Ontology	GO:0008272	1	9	0.41656	0.580062	Pbr014684.1	http://amigo.geneontology.org/amigo/term/GO:0008272
positive regulation of mitotic metaphase/anaphase transition	Gene Ontology	GO:0045842	1	9	0.41656	0.580062	Pbr035262.1	http://amigo.geneontology.org/amigo/term/GO:0045842
ribonuclease P activity	Gene Ontology	GO:0004526	1	9	0.41656	0.580062	Pbr014086.1	http://amigo.geneontology.org/amigo/term/GO:0004526
L-methionine salvage from methylthioadenosine	Gene Ontology	GO:0019509	1	9	0.41656	0.580062	Pbr014671.1	http://amigo.geneontology.org/amigo/term/GO:0019509
water homeostasis	Gene Ontology	GO:0030104	1	9	0.41656	0.580062	Pbr029538.1	http://amigo.geneontology.org/amigo/term/GO:0030104
regulation of developmental growth	Gene Ontology	GO:0048638	1	9	0.41656	0.580062	Pbr010052.1	http://amigo.geneontology.org/amigo/term/GO:0048638
fatty-acyl-CoA reductase (alcohol-forming) activity	Gene Ontology	GO:0080019	1	9	0.41656	0.580062	Pbr029510.1	http://amigo.geneontology.org/amigo/term/GO:0080019
carotene catabolic process	Gene Ontology	GO:0016121	1	9	0.41656	0.580062	Pbr006010.1	http://amigo.geneontology.org/amigo/term/GO:0016121
defense response by callose deposition	Gene Ontology	GO:0052542	1	9	0.41656	0.580062	Pbr032642.1	http://amigo.geneontology.org/amigo/term/GO:0052542
carotenoid dioxygenase activity	Gene Ontology	GO:0010436	1	9	0.41656	0.580062	Pbr006010.1	http://amigo.geneontology.org/amigo/term/GO:0010436
regulation of response to salt stress	Gene Ontology	GO:1901000	1	9	0.41656	0.580062	Pbr023326.2	http://amigo.geneontology.org/amigo/term/GO:1901000
alpha-mannosidase activity	Gene Ontology	GO:0004559	1	9	0.41656	0.580062	Pbr023317.1	http://amigo.geneontology.org/amigo/term/GO:0004559
mitochondrial cytochrome c oxidase assembly	Gene Ontology	GO:0033617	1	9	0.41656	0.580062	Pbr018806.1	http://amigo.geneontology.org/amigo/term/GO:0033617
peptidyl-lysine monomethylation	Gene Ontology	GO:0018026	1	9	0.41656	0.580062	Pbr012644.1	http://amigo.geneontology.org/amigo/term/GO:0018026
mitotic recombination	Gene Ontology	GO:0006312	1	9	0.41656	0.580062	Pbr040747.1	http://amigo.geneontology.org/amigo/term/GO:0006312
reproduction	Gene Ontology	GO:0000003	1	9	0.41656	0.580062	Pbr032642.1	http://amigo.geneontology.org/amigo/term/GO:0000003
tRNA splicing, via endonucleolytic cleavage and ligation	Gene Ontology	GO:0006388	1	9	0.41656	0.580062	Pbr032077.1	http://amigo.geneontology.org/amigo/term/GO:0006388
formaldehyde catabolic process	Gene Ontology	GO:0046294	1	9	0.41656	0.580062	Pbr024244.2	http://amigo.geneontology.org/amigo/term/GO:0046294
GTPase binding	Gene Ontology	GO:0051020	1	9	0.41656	0.580062	Pbr015348.1	http://amigo.geneontology.org/amigo/term/GO:0051020
regulation of catalytic activity	Gene Ontology	GO:0050790	1	9	0.41656	0.580062	Pbr042234.1	http://amigo.geneontology.org/amigo/term/GO:0050790
manganese ion transport	Gene Ontology	GO:0006828	1	9	0.41656	0.580062	Pbr022006.1	http://amigo.geneontology.org/amigo/term/GO:0006828
N-glycan processing	Gene Ontology	GO:0006491	1	9	0.41656	0.580062	Pbr032138.1	http://amigo.geneontology.org/amigo/term/GO:0006491
production of siRNA involved in chromatin silencing by small RNA	Gene Ontology	GO:0070919	1	9	0.41656	0.580062	Pbr028822.2	http://amigo.geneontology.org/amigo/term/GO:0070919
anaerobic respiration	Gene Ontology	GO:0009061	1	9	0.41656	0.580062	Pbr038612.1	http://amigo.geneontology.org/amigo/term/GO:0009061
glycopeptide alpha-N-acetylgalactosaminidase activity	Gene Ontology	GO:0033926	1	9	0.41656	0.580062	Pbr018376.1	http://amigo.geneontology.org/amigo/term/GO:0033926
positive regulation of anaphase-promoting complex-dependent catabolic process	Gene Ontology	GO:1905786	1	9	0.41656	0.580062	Pbr013466.3	http://amigo.geneontology.org/amigo/term/GO:1905786
stomatal complex morphogenesis	Gene Ontology	GO:0010103	1	9	0.41656	0.580062	Pbr038476.1	http://amigo.geneontology.org/amigo/term/GO:0010103
Golgi stack	Gene Ontology	GO:0005795	1	9	0.41656	0.580062	Pbr037453.1	http://amigo.geneontology.org/amigo/term/GO:0005795
jasmonic acid metabolic process	Gene Ontology	GO:0009694	2	25	0.417602	0.580062	Pbr005926.1|Pbr006112.1	http://amigo.geneontology.org/amigo/term/GO:0009694
RNA polymerase II CTD heptapeptide repeat kinase activity	Gene Ontology	GO:0008353	2	25	0.417602	0.580062	Pbr038318.1|Pbr026595.1	http://amigo.geneontology.org/amigo/term/GO:0008353
thylakoid membrane	Gene Ontology	GO:0042651	2	25	0.417602	0.580062	Pbr023872.1|Pbr038520.3	http://amigo.geneontology.org/amigo/term/GO:0042651
vesicle docking	Gene Ontology	GO:0048278	2	25	0.417602	0.580062	Pbr040445.1|Pbr038765.1	http://amigo.geneontology.org/amigo/term/GO:0048278
phosphatase activity	Gene Ontology	GO:0016791	3	42	0.422439	0.584807	Pbr035974.1|Pbr034670.1|Pbr007213.1	http://amigo.geneontology.org/amigo/term/GO:0016791
lipase activity	Gene Ontology	GO:0016298	3	42	0.422439	0.584807	Pbr005186.1|Pbr014438.1|Pbr035988.1	http://amigo.geneontology.org/amigo/term/GO:0016298
response to far red light	Gene Ontology	GO:0010218	3	42	0.422439	0.584807	Pbr027537.1|Pbr029663.1|Pbr031563.1	http://amigo.geneontology.org/amigo/term/GO:0010218
SNARE binding	Gene Ontology	GO:0000149	3	42	0.422439	0.584807	Pbr040445.1|Pbr038765.1|Pbr042736.1	http://amigo.geneontology.org/amigo/term/GO:0000149
calcium-mediated signaling	Gene Ontology	GO:0019722	5	77	0.431316	0.596594	Pbr019948.1|Pbr036453.1|Pbr033522.1|Pbr019842.1|Pbr026738.1	http://amigo.geneontology.org/amigo/term/GO:0019722
positive regulation of proteasomal ubiquitin-dependent protein catabolic process	Gene Ontology	GO:0032436	2	26	0.435913	0.596951	Pbr031391.1|Pbr037292.1	http://amigo.geneontology.org/amigo/term/GO:0032436
mannan synthase activity	Gene Ontology	GO:0051753	2	26	0.435913	0.596951	Pbr040808.1|Pbr025516.1	http://amigo.geneontology.org/amigo/term/GO:0051753
maturation of SSU-rRNA from tricistronic rRNA transcript (SSU-rRNA, 5.8S rRNA, LSU-rRNA)	Gene Ontology	GO:0000462	2	26	0.435913	0.596951	Pbr008654.1|Pbr014887.1	http://amigo.geneontology.org/amigo/term/GO:0000462
nucleoside metabolic process	Gene Ontology	GO:0009116	2	26	0.435913	0.596951	Pbr003945.1|Pbr030836.1	http://amigo.geneontology.org/amigo/term/GO:0009116
SNARE complex	Gene Ontology	GO:0031201	3	43	0.436534	0.596951	Pbr040445.1|Pbr038765.1|Pbr042736.1	http://amigo.geneontology.org/amigo/term/GO:0031201
chaperone cofactor-dependent protein refolding	Gene Ontology	GO:0051085	3	43	0.436534	0.596951	Pbr020392.1|Pbr004955.1|Pbr023013.1	http://amigo.geneontology.org/amigo/term/GO:0051085
regulation of cyclin-dependent protein serine/threonine kinase activity	Gene Ontology	GO:0000079	3	43	0.436534	0.596951	Pbr011015.1|Pbr019683.1|Pbr034484.1	http://amigo.geneontology.org/amigo/term/GO:0000079
unfolded protein binding	Gene Ontology	GO:0051082	6	95	0.437496	0.596951	Pbr005258.1|Pbr026530.3|Pbr004955.1|Pbr020392.1|Pbr023013.1|Pbr000526.1	http://amigo.geneontology.org/amigo/term/GO:0051082
response to nematode	Gene Ontology	GO:0009624	5	78	0.441716	0.596951	Pbr020748.1|Pbr036958.1|Pbr009271.1|Pbr013415.1|Pbr018589.1	http://amigo.geneontology.org/amigo/term/GO:0009624
adenylate kinase activity	Gene Ontology	GO:0004017	1	10	0.44717	0.596951	Pbr007314.2	http://amigo.geneontology.org/amigo/term/GO:0004017
regulation of photosynthesis	Gene Ontology	GO:0010109	1	10	0.44717	0.596951	Pbr041442.1	http://amigo.geneontology.org/amigo/term/GO:0010109
lignin metabolic process	Gene Ontology	GO:0009808	1	10	0.44717	0.596951	Pbr026502.1	http://amigo.geneontology.org/amigo/term/GO:0009808
L-malate dehydrogenase activity	Gene Ontology	GO:0030060	1	10	0.44717	0.596951	Pbr030554.1	http://amigo.geneontology.org/amigo/term/GO:0030060
chromosome, centromeric region	Gene Ontology	GO:0000775	1	10	0.44717	0.596951	Pbr005692.1	http://amigo.geneontology.org/amigo/term/GO:0000775
glutathione peroxidase activity	Gene Ontology	GO:0004602	1	10	0.44717	0.596951	Pbr002369.1	http://amigo.geneontology.org/amigo/term/GO:0004602
sulfur compound metabolic process	Gene Ontology	GO:0006790	1	10	0.44717	0.596951	Pbr028167.1	http://amigo.geneontology.org/amigo/term/GO:0006790
protein-lysine N-methyltransferase activity	Gene Ontology	GO:0016279	1	10	0.44717	0.596951	Pbr012644.1	http://amigo.geneontology.org/amigo/term/GO:0016279
phylloquinone biosynthetic process	Gene Ontology	GO:0042372	1	10	0.44717	0.596951	Pbr013207.1	http://amigo.geneontology.org/amigo/term/GO:0042372
sucrose catabolic process	Gene Ontology	GO:0005987	1	10	0.44717	0.596951	Pbr018376.1	http://amigo.geneontology.org/amigo/term/GO:0005987
prenyltransferase activity	Gene Ontology	GO:0004659	1	10	0.44717	0.596951	Pbr009987.1	http://amigo.geneontology.org/amigo/term/GO:0004659
hydrolase activity, hydrolyzing N-glycosyl compounds	Gene Ontology	GO:0016799	1	10	0.44717	0.596951	Pbr008355.1	http://amigo.geneontology.org/amigo/term/GO:0016799
alcohol dehydrogenase (NAD+) activity	Gene Ontology	GO:0004022	1	10	0.44717	0.596951	Pbr022903.1	http://amigo.geneontology.org/amigo/term/GO:0004022
1-phosphatidylinositol 4-kinase activity	Gene Ontology	GO:0004430	1	10	0.44717	0.596951	Pbr030021.1	http://amigo.geneontology.org/amigo/term/GO:0004430
inorganic anion transmembrane transporter activity	Gene Ontology	GO:0015103	1	10	0.44717	0.596951	Pbr022006.1	http://amigo.geneontology.org/amigo/term/GO:0015103
phenylpropanoid biosynthetic process	Gene Ontology	GO:0009699	1	10	0.44717	0.596951	Pbr000735.1	http://amigo.geneontology.org/amigo/term/GO:0009699
AMP binding	Gene Ontology	GO:0016208	1	10	0.44717	0.596951	Pbr042234.1	http://amigo.geneontology.org/amigo/term/GO:0016208
Golgi transport complex	Gene Ontology	GO:0017119	1	10	0.44717	0.596951	Pbr031741.1	http://amigo.geneontology.org/amigo/term/GO:0017119
response to mechanical stimulus	Gene Ontology	GO:0009612	1	10	0.44717	0.596951	Pbr037674.1	http://amigo.geneontology.org/amigo/term/GO:0009612
riboflavin biosynthetic process	Gene Ontology	GO:0009231	1	10	0.44717	0.596951	Pbr027268.1	http://amigo.geneontology.org/amigo/term/GO:0009231
nuclease activity	Gene Ontology	GO:0004518	1	10	0.44717	0.596951	Pbr010962.1	http://amigo.geneontology.org/amigo/term/GO:0004518
guanyl-nucleotide exchange factor activity	Gene Ontology	GO:0005085	1	10	0.44717	0.596951	Pbr041754.1	http://amigo.geneontology.org/amigo/term/GO:0005085
acyl-CoA hydrolase activity	Gene Ontology	GO:0047617	1	10	0.44717	0.596951	Pbr027996.1	http://amigo.geneontology.org/amigo/term/GO:0047617
positive regulation of growth	Gene Ontology	GO:0045927	1	10	0.44717	0.596951	Pbr021332.1	http://amigo.geneontology.org/amigo/term/GO:0045927
regulation of protein localization	Gene Ontology	GO:0032880	1	10	0.44717	0.596951	Pbr030607.1	http://amigo.geneontology.org/amigo/term/GO:0032880
cis-Golgi network	Gene Ontology	GO:0005801	1	10	0.44717	0.596951	Pbr042736.1	http://amigo.geneontology.org/amigo/term/GO:0005801
receptor-mediated endocytosis	Gene Ontology	GO:0006898	1	10	0.44717	0.596951	Pbr033742.2	http://amigo.geneontology.org/amigo/term/GO:0006898
telomere maintenance via telomerase	Gene Ontology	GO:0007004	1	10	0.44717	0.596951	Pbr020163.1	http://amigo.geneontology.org/amigo/term/GO:0007004
oxidoreductase activity, acting on paired donors, with oxidation of a pair of donors resulting in the reduction of molecular oxygen to two molecules of water	Gene Ontology	GO:0016717	1	10	0.44717	0.596951	Pbr034778.1	http://amigo.geneontology.org/amigo/term/GO:0016717
DNA replication factor C complex	Gene Ontology	GO:0005663	1	10	0.44717	0.596951	Pbr016093.1	http://amigo.geneontology.org/amigo/term/GO:0005663
regulation of salicylic acid biosynthetic process	Gene Ontology	GO:0080142	1	10	0.44717	0.596951	Pbr038911.1	http://amigo.geneontology.org/amigo/term/GO:0080142
post-embryonic plant morphogenesis	Gene Ontology	GO:0090698	1	10	0.44717	0.596951	Pbr000493.1	http://amigo.geneontology.org/amigo/term/GO:0090698
anaphase-promoting complex binding	Gene Ontology	GO:0010997	1	10	0.44717	0.596951	Pbr013466.3	http://amigo.geneontology.org/amigo/term/GO:0010997
meristem initiation	Gene Ontology	GO:0010014	1	10	0.44717	0.596951	Pbr023110.1	http://amigo.geneontology.org/amigo/term/GO:0010014
ribosome	Gene Ontology	GO:0005840	3	44	0.450498	0.60042	Pbr016458.1|Pbr000873.1|Pbr028046.1	http://amigo.geneontology.org/amigo/term/GO:0005840
kinase binding	Gene Ontology	GO:0019900	3	44	0.450498	0.60042	Pbr023412.1|Pbr024732.1|Pbr013466.3	http://amigo.geneontology.org/amigo/term/GO:0019900
cellulose synthase (UDP-forming) activity	Gene Ontology	GO:0016760	2	27	0.453906	0.603985	Pbr007542.1|Pbr037453.1	http://amigo.geneontology.org/amigo/term/GO:0016760
megagametogenesis	Gene Ontology	GO:0009561	2	27	0.453906	0.603985	Pbr042552.1|Pbr022656.1	http://amigo.geneontology.org/amigo/term/GO:0009561
ubiquitin protein ligase activity	Gene Ontology	GO:0061630	9	151	0.463529	0.612809	Pbr006266.1|Pbr029151.1|Pbr036238.1|Pbr037292.1|Pbr027616.1|Pbr003855.1|Pbr024617.1|Pbr031391.1|Pbr039262.1	http://amigo.geneontology.org/amigo/term/GO:0061630
biosynthetic process	Gene Ontology	GO:0009058	3	45	0.464317	0.612809	Pbr030093.1|Pbr031898.1|Pbr014280.1	http://amigo.geneontology.org/amigo/term/GO:0009058
photoperiodism, flowering	Gene Ontology	GO:0048573	3	45	0.464317	0.612809	Pbr036794.2|Pbr021605.1|Pbr036792.1	http://amigo.geneontology.org/amigo/term/GO:0048573
root hair elongation	Gene Ontology	GO:0048767	3	45	0.464317	0.612809	Pbr037779.1|Pbr010177.1|Pbr022006.1	http://amigo.geneontology.org/amigo/term/GO:0048767
FAD binding	Gene Ontology	GO:0071949	3	45	0.464317	0.612809	Pbr027234.1|Pbr025432.1|Pbr041694.1	http://amigo.geneontology.org/amigo/term/GO:0071949
proteolysis involved in cellular protein catabolic process	Gene Ontology	GO:0051603	3	45	0.464317	0.612809	Pbr022656.1|Pbr037656.1|Pbr005888.1	http://amigo.geneontology.org/amigo/term/GO:0051603
endomembrane system	Gene Ontology	GO:0012505	7	116	0.467801	0.612809	Pbr029538.1|Pbr038765.1|Pbr015348.1|Pbr024210.1|Pbr040445.1|Pbr013103.1|Pbr035742.1	http://amigo.geneontology.org/amigo/term/GO:0012505
cysteine-type endopeptidase activity	Gene Ontology	GO:0004197	4	63	0.469471	0.612809	Pbr037656.1|Pbr018439.1|Pbr023705.1|Pbr005888.1	http://amigo.geneontology.org/amigo/term/GO:0004197
cell cortex	Gene Ontology	GO:0005938	2	28	0.471565	0.612809	Pbr040552.1|Pbr034702.1	http://amigo.geneontology.org/amigo/term/GO:0005938
response to UV	Gene Ontology	GO:0009411	2	28	0.471565	0.612809	Pbr013445.1|Pbr007103.1	http://amigo.geneontology.org/amigo/term/GO:0009411
Golgi trans cisterna	Gene Ontology	GO:0000138	5	81	0.472615	0.612809	Pbr008142.1|Pbr037453.1|Pbr029715.2|Pbr016588.1|Pbr013888.2	http://amigo.geneontology.org/amigo/term/GO:0000138
proton export across plasma membrane	Gene Ontology	GO:0120029	1	11	0.476174	0.612809	Pbr033845.1	http://amigo.geneontology.org/amigo/term/GO:0120029
intracellular transport	Gene Ontology	GO:0046907	1	11	0.476174	0.612809	Pbr029854.1	http://amigo.geneontology.org/amigo/term/GO:0046907
nucleoside transmembrane transporter activity	Gene Ontology	GO:0005337	1	11	0.476174	0.612809	Pbr010649.1	http://amigo.geneontology.org/amigo/term/GO:0005337
magnesium ion transport	Gene Ontology	GO:0015693	1	11	0.476174	0.612809	Pbr014721.1	http://amigo.geneontology.org/amigo/term/GO:0015693
trehalose metabolism in response to stress	Gene Ontology	GO:0070413	1	11	0.476174	0.612809	Pbr020465.2	http://amigo.geneontology.org/amigo/term/GO:0070413
sucrose alpha-glucosidase activity	Gene Ontology	GO:0004575	1	11	0.476174	0.612809	Pbr018376.1	http://amigo.geneontology.org/amigo/term/GO:0004575
protein processing	Gene Ontology	GO:0016485	1	11	0.476174	0.612809	Pbr016232.1	http://amigo.geneontology.org/amigo/term/GO:0016485
camalexin biosynthetic process	Gene Ontology	GO:0010120	1	11	0.476174	0.612809	Pbr034114.1	http://amigo.geneontology.org/amigo/term/GO:0010120
nitrate import	Gene Ontology	GO:1902025	1	11	0.476174	0.612809	Pbr004249.3	http://amigo.geneontology.org/amigo/term/GO:1902025
positive regulation of cell division	Gene Ontology	GO:0051781	1	11	0.476174	0.612809	Pbr033559.1	http://amigo.geneontology.org/amigo/term/GO:0051781
regulation of anthocyanin biosynthetic process	Gene Ontology	GO:0031540	1	11	0.476174	0.612809	Pbr020913.1	http://amigo.geneontology.org/amigo/term/GO:0031540
mRNA catabolic process	Gene Ontology	GO:0006402	1	11	0.476174	0.612809	Pbr014037.2	http://amigo.geneontology.org/amigo/term/GO:0006402
indoleacetic acid biosynthetic process	Gene Ontology	GO:0009684	1	11	0.476174	0.612809	Pbr034114.1	http://amigo.geneontology.org/amigo/term/GO:0009684
acyl carrier activity	Gene Ontology	GO:0000036	1	11	0.476174	0.612809	Pbr028761.1	http://amigo.geneontology.org/amigo/term/GO:0000036
protein modification by small protein conjugation	Gene Ontology	GO:0032446	1	11	0.476174	0.612809	Pbr017728.1	http://amigo.geneontology.org/amigo/term/GO:0032446
P-body assembly	Gene Ontology	GO:0033962	1	11	0.476174	0.612809	Pbr005254.1	http://amigo.geneontology.org/amigo/term/GO:0033962
DNA clamp loader activity	Gene Ontology	GO:0003689	1	11	0.476174	0.612809	Pbr016093.1	http://amigo.geneontology.org/amigo/term/GO:0003689
regulation of embryonic development	Gene Ontology	GO:0045995	1	11	0.476174	0.612809	Pbr009271.1	http://amigo.geneontology.org/amigo/term/GO:0045995
regulation of DNA repair	Gene Ontology	GO:0006282	1	11	0.476174	0.612809	Pbr020388.1	http://amigo.geneontology.org/amigo/term/GO:0006282
photoinhibition	Gene Ontology	GO:0010205	1	11	0.476174	0.612809	Pbr034778.1	http://amigo.geneontology.org/amigo/term/GO:0010205
nucleic acid phosphodiester bond hydrolysis	Gene Ontology	GO:0090305	1	11	0.476174	0.612809	Pbr013311.1	http://amigo.geneontology.org/amigo/term/GO:0090305
1-phosphatidylinositol-4-phosphate 5-kinase activity	Gene Ontology	GO:0016308	1	11	0.476174	0.612809	Pbr026498.1	http://amigo.geneontology.org/amigo/term/GO:0016308
Casparian strip	Gene Ontology	GO:0048226	1	11	0.476174	0.612809	Pbr016072.1	http://amigo.geneontology.org/amigo/term/GO:0048226
stamen filament development	Gene Ontology	GO:0080086	1	11	0.476174	0.612809	Pbr027035.1	http://amigo.geneontology.org/amigo/term/GO:0080086
alpha,alpha-trehalose-phosphate synthase (UDP-forming) activity	Gene Ontology	GO:0003825	1	11	0.476174	0.612809	Pbr020465.2	http://amigo.geneontology.org/amigo/term/GO:0003825
guard mother cell differentiation	Gene Ontology	GO:0010444	1	11	0.476174	0.612809	Pbr019683.1	http://amigo.geneontology.org/amigo/term/GO:0010444
cellular response to sulfate starvation	Gene Ontology	GO:0009970	1	11	0.476174	0.612809	Pbr036396.1	http://amigo.geneontology.org/amigo/term/GO:0009970
abscisic acid biosynthetic process	Gene Ontology	GO:0009688	1	11	0.476174	0.612809	Pbr006010.1	http://amigo.geneontology.org/amigo/term/GO:0009688
electron transport chain	Gene Ontology	GO:0022900	1	11	0.476174	0.612809	Pbr023086.1	http://amigo.geneontology.org/amigo/term/GO:0022900
mRNA 3'-UTR binding	Gene Ontology	GO:0003730	1	11	0.476174	0.612809	Pbr035001.1	http://amigo.geneontology.org/amigo/term/GO:0003730
single-stranded telomeric DNA binding	Gene Ontology	GO:0043047	1	11	0.476174	0.612809	Pbr020163.1	http://amigo.geneontology.org/amigo/term/GO:0043047
xyloglucan metabolic process	Gene Ontology	GO:0010411	3	46	0.477981	0.614653	Pbr029663.1|Pbr037674.1|Pbr018608.1	http://amigo.geneontology.org/amigo/term/GO:0010411
intracellular protein transport	Gene Ontology	GO:0006886	10	171	0.479166	0.615697	Pbr042854.1|Pbr031741.1|Pbr016644.1|Pbr038765.1|Pbr033742.2|Pbr009956.1|Pbr040445.1|Pbr036298.2|Pbr005813.1|Pbr024210.1	http://amigo.geneontology.org/amigo/term/GO:0006886
protein folding	Gene Ontology	GO:0006457	7	118	0.484779	0.622423	Pbr005258.1|Pbr004928.1|Pbr020392.1|Pbr042749.1|Pbr004319.1|Pbr021032.2|Pbr015749.1	http://amigo.geneontology.org/amigo/term/GO:0006457
phosphorelay signal transduction system	Gene Ontology	GO:0000160	2	29	0.488874	0.623305	Pbr030836.1|Pbr015522.1	http://amigo.geneontology.org/amigo/term/GO:0000160
membrane fusion	Gene Ontology	GO:0061025	2	29	0.488874	0.623305	Pbr000100.1|Pbr038765.1	http://amigo.geneontology.org/amigo/term/GO:0061025
protein import into nucleus	Gene Ontology	GO:0006606	2	29	0.488874	0.623305	Pbr008966.1|Pbr012120.3	http://amigo.geneontology.org/amigo/term/GO:0006606
cellular response to cold	Gene Ontology	GO:0070417	2	29	0.488874	0.623305	Pbr015749.1|Pbr005667.1	http://amigo.geneontology.org/amigo/term/GO:0070417
cell death	Gene Ontology	GO:0008219	2	29	0.488874	0.623305	Pbr030373.1|Pbr042109.1	http://amigo.geneontology.org/amigo/term/GO:0008219
cellular response to salt stress	Gene Ontology	GO:0071472	2	29	0.488874	0.623305	Pbr022055.2|Pbr022502.1	http://amigo.geneontology.org/amigo/term/GO:0071472
mitotic cell cycle phase transition	Gene Ontology	GO:0044772	2	29	0.488874	0.623305	Pbr011015.1|Pbr019683.1	http://amigo.geneontology.org/amigo/term/GO:0044772
response to insect	Gene Ontology	GO:0009625	2	29	0.488874	0.623305	Pbr001239.1|Pbr034114.1	http://amigo.geneontology.org/amigo/term/GO:0009625
structural molecule activity	Gene Ontology	GO:0005198	2	29	0.488874	0.623305	Pbr033742.2|Pbr042854.1	http://amigo.geneontology.org/amigo/term/GO:0005198
S-adenosylmethionine-dependent methyltransferase activity	Gene Ontology	GO:0008757	3	47	0.491479	0.626141	Pbr005926.1|Pbr038880.1|Pbr006112.1	http://amigo.geneontology.org/amigo/term/GO:0008757
cell surface	Gene Ontology	GO:0009986	1	12	0.503658	0.628841	Pbr022984.1	http://amigo.geneontology.org/amigo/term/GO:0009986
phosphate ion transmembrane transport	Gene Ontology	GO:0035435	1	12	0.503658	0.628841	Pbr033294.1	http://amigo.geneontology.org/amigo/term/GO:0035435
fatty acid elongation	Gene Ontology	GO:0030497	1	12	0.503658	0.628841	Pbr016062.1	http://amigo.geneontology.org/amigo/term/GO:0030497
vernalization response	Gene Ontology	GO:0010048	1	12	0.503658	0.628841	Pbr020043.1	http://amigo.geneontology.org/amigo/term/GO:0010048
trans-Golgi network membrane	Gene Ontology	GO:0032588	1	12	0.503658	0.628841	Pbr017444.1	http://amigo.geneontology.org/amigo/term/GO:0032588
sucrose biosynthetic process	Gene Ontology	GO:0005986	1	12	0.503658	0.628841	Pbr001312.1	http://amigo.geneontology.org/amigo/term/GO:0005986
pattern specification process	Gene Ontology	GO:0007389	1	12	0.503658	0.628841	Pbr038730.1	http://amigo.geneontology.org/amigo/term/GO:0007389
cadmium ion transmembrane transporter activity	Gene Ontology	GO:0015086	1	12	0.503658	0.628841	Pbr022006.1	http://amigo.geneontology.org/amigo/term/GO:0015086
kinetochore	Gene Ontology	GO:0000776	1	12	0.503658	0.628841	Pbr015121.1	http://amigo.geneontology.org/amigo/term/GO:0000776
glucuronoxylan biosynthetic process	Gene Ontology	GO:0010417	1	12	0.503658	0.628841	Pbr007652.1	http://amigo.geneontology.org/amigo/term/GO:0010417
endoplasmic reticulum exit site	Gene Ontology	GO:0070971	1	12	0.503658	0.628841	Pbr013033.1	http://amigo.geneontology.org/amigo/term/GO:0070971
clathrin-dependent endocytosis	Gene Ontology	GO:0072583	1	12	0.503658	0.628841	Pbr042854.1	http://amigo.geneontology.org/amigo/term/GO:0072583
secondary active sulfate transmembrane transporter activity	Gene Ontology	GO:0008271	1	12	0.503658	0.628841	Pbr014684.1	http://amigo.geneontology.org/amigo/term/GO:0008271
clathrin binding	Gene Ontology	GO:0030276	1	12	0.503658	0.628841	Pbr009367.1	http://amigo.geneontology.org/amigo/term/GO:0030276
entrainment of circadian clock	Gene Ontology	GO:0009649	1	12	0.503658	0.628841	Pbr022986.1	http://amigo.geneontology.org/amigo/term/GO:0009649
cellular copper ion homeostasis	Gene Ontology	GO:0006878	1	12	0.503658	0.628841	Pbr025200.1	http://amigo.geneontology.org/amigo/term/GO:0006878
potassium ion homeostasis	Gene Ontology	GO:0055075	1	12	0.503658	0.628841	Pbr022827.1	http://amigo.geneontology.org/amigo/term/GO:0055075
cellular response to salicylic acid stimulus	Gene Ontology	GO:0071446	1	12	0.503658	0.628841	Pbr026946.1	http://amigo.geneontology.org/amigo/term/GO:0071446
megasporogenesis	Gene Ontology	GO:0009554	1	12	0.503658	0.628841	Pbr013872.1	http://amigo.geneontology.org/amigo/term/GO:0009554
CCAAT-binding factor complex	Gene Ontology	GO:0016602	1	12	0.503658	0.628841	Pbr015248.1	http://amigo.geneontology.org/amigo/term/GO:0016602
plastid organization	Gene Ontology	GO:0009657	1	12	0.503658	0.628841	Pbr000089.1	http://amigo.geneontology.org/amigo/term/GO:0009657
guard cell differentiation	Gene Ontology	GO:0010052	1	12	0.503658	0.628841	Pbr024169.1	http://amigo.geneontology.org/amigo/term/GO:0010052
magnesium ion transmembrane transporter activity	Gene Ontology	GO:0015095	1	12	0.503658	0.628841	Pbr014721.1	http://amigo.geneontology.org/amigo/term/GO:0015095
response to photooxidative stress	Gene Ontology	GO:0080183	1	12	0.503658	0.628841	Pbr010224.1	http://amigo.geneontology.org/amigo/term/GO:0080183
actin nucleation	Gene Ontology	GO:0045010	1	12	0.503658	0.628841	Pbr029452.2	http://amigo.geneontology.org/amigo/term/GO:0045010
cell fate determination	Gene Ontology	GO:0001709	1	12	0.503658	0.628841	Pbr013835.1	http://amigo.geneontology.org/amigo/term/GO:0001709
quercetin 7-O-glucosyltransferase activity	Gene Ontology	GO:0080044	3	48	0.504802	0.628841	Pbr021542.1|Pbr033547.1|Pbr042358.1	http://amigo.geneontology.org/amigo/term/GO:0080044
ribonucleoprotein complex	Gene Ontology	GO:1990904	3	48	0.504802	0.628841	Pbr013871.1|Pbr035001.1|Pbr038690.1	http://amigo.geneontology.org/amigo/term/GO:1990904
ubiquitin binding	Gene Ontology	GO:0043130	3	48	0.504802	0.628841	Pbr031856.1|Pbr039842.1|Pbr000100.1	http://amigo.geneontology.org/amigo/term/GO:0043130
multidimensional cell growth	Gene Ontology	GO:0009825	2	30	0.505823	0.628841	Pbr007542.1|Pbr001092.1	http://amigo.geneontology.org/amigo/term/GO:0009825
protein phosphatase regulator activity	Gene Ontology	GO:0019888	2	30	0.505823	0.628841	Pbr036425.1|Pbr031043.1	http://amigo.geneontology.org/amigo/term/GO:0019888
regulation of pollen tube growth	Gene Ontology	GO:0080092	2	30	0.505823	0.628841	Pbr037421.1|Pbr041225.1	http://amigo.geneontology.org/amigo/term/GO:0080092
thiol-dependent ubiquitin-specific protease activity	Gene Ontology	GO:0004843	3	49	0.517942	0.643421	Pbr039842.1|Pbr023705.1|Pbr037522.1	http://amigo.geneontology.org/amigo/term/GO:0004843
primary root development	Gene Ontology	GO:0080022	2	31	0.522401	0.644886	Pbr039116.1|Pbr034658.1	http://amigo.geneontology.org/amigo/term/GO:0080022
late endosome	Gene Ontology	GO:0005770	2	31	0.522401	0.644886	Pbr038765.1|Pbr005813.1	http://amigo.geneontology.org/amigo/term/GO:0005770
GTP binding	Gene Ontology	GO:0005525	7	123	0.526481	0.644886	Pbr019379.1|Pbr017286.1|Pbr024210.1|Pbr016644.1|Pbr000696.1|Pbr031054.2|Pbr035370.1	http://amigo.geneontology.org/amigo/term/GO:0005525
sucrose transmembrane transporter activity	Gene Ontology	GO:0008515	1	13	0.5297	0.644886	Pbr026946.1	http://amigo.geneontology.org/amigo/term/GO:0008515
voltage-gated potassium channel activity	Gene Ontology	GO:0005249	1	13	0.5297	0.644886	Pbr022827.1	http://amigo.geneontology.org/amigo/term/GO:0005249
proton-transporting ATP synthase activity, rotational mechanism	Gene Ontology	GO:0046933	1	13	0.5297	0.644886	Pbr000145.1	http://amigo.geneontology.org/amigo/term/GO:0046933
mitochondrial proton-transporting ATP synthase complex	Gene Ontology	GO:0005753	1	13	0.5297	0.644886	Pbr023935.1	http://amigo.geneontology.org/amigo/term/GO:0005753
mitotic spindle organization	Gene Ontology	GO:0007052	1	13	0.5297	0.644886	Pbr025179.1	http://amigo.geneontology.org/amigo/term/GO:0007052
ER-associated misfolded protein catabolic process	Gene Ontology	GO:0071712	1	13	0.5297	0.644886	Pbr026530.3	http://amigo.geneontology.org/amigo/term/GO:0071712
L-phenylalanine biosynthetic process	Gene Ontology	GO:0009094	1	13	0.5297	0.644886	Pbr041889.1	http://amigo.geneontology.org/amigo/term/GO:0009094
MAP kinase kinase kinase activity	Gene Ontology	GO:0004709	1	13	0.5297	0.644886	Pbr000124.1	http://amigo.geneontology.org/amigo/term/GO:0004709
cellular oxidant detoxification	Gene Ontology	GO:0098869	1	13	0.5297	0.644886	Pbr026502.1	http://amigo.geneontology.org/amigo/term/GO:0098869
zinc ion transport	Gene Ontology	GO:0006829	1	13	0.5297	0.644886	Pbr031594.1	http://amigo.geneontology.org/amigo/term/GO:0006829
protein kinase regulator activity	Gene Ontology	GO:0019887	1	13	0.5297	0.644886	Pbr042234.1	http://amigo.geneontology.org/amigo/term/GO:0019887
male meiotic nuclear division	Gene Ontology	GO:0007140	1	13	0.5297	0.644886	Pbr034223.1	http://amigo.geneontology.org/amigo/term/GO:0007140
coenzyme A biosynthetic process	Gene Ontology	GO:0015937	1	13	0.5297	0.644886	Pbr036954.1	http://amigo.geneontology.org/amigo/term/GO:0015937
positive regulation of programmed cell death	Gene Ontology	GO:0043068	1	13	0.5297	0.644886	Pbr018439.1	http://amigo.geneontology.org/amigo/term/GO:0043068
somatic embryogenesis	Gene Ontology	GO:0010262	1	13	0.5297	0.644886	Pbr025728.2	http://amigo.geneontology.org/amigo/term/GO:0010262
proton transmembrane transporter activity	Gene Ontology	GO:0015078	1	13	0.5297	0.644886	Pbr023935.1	http://amigo.geneontology.org/amigo/term/GO:0015078
de-etiolation	Gene Ontology	GO:0009704	1	13	0.5297	0.644886	Pbr035198.1	http://amigo.geneontology.org/amigo/term/GO:0009704
tubulin complex	Gene Ontology	GO:0045298	1	13	0.5297	0.644886	Pbr035370.1	http://amigo.geneontology.org/amigo/term/GO:0045298
mitochondrial small ribosomal subunit	Gene Ontology	GO:0005763	1	13	0.5297	0.644886	Pbr017558.4	http://amigo.geneontology.org/amigo/term/GO:0005763
cell tip growth	Gene Ontology	GO:0009932	1	13	0.5297	0.644886	Pbr031992.1	http://amigo.geneontology.org/amigo/term/GO:0009932
endoplasmic reticulum lumen	Gene Ontology	GO:0005788	1	13	0.5297	0.644886	Pbr020392.1	http://amigo.geneontology.org/amigo/term/GO:0005788
oxidoreductase activity, acting on single donors with incorporation of molecular oxygen, incorporation of two atoms of oxygen	Gene Ontology	GO:0016702	1	13	0.5297	0.644886	Pbr004964.1	http://amigo.geneontology.org/amigo/term/GO:0016702
cation transmembrane transporter activity	Gene Ontology	GO:0008324	1	13	0.5297	0.644886	Pbr002573.1	http://amigo.geneontology.org/amigo/term/GO:0008324
endoplasmic reticulum organization	Gene Ontology	GO:0007029	1	13	0.5297	0.644886	Pbr006252.2	http://amigo.geneontology.org/amigo/term/GO:0007029
ubiquitin protein ligase binding	Gene Ontology	GO:0031625	3	50	0.530891	0.645859	Pbr018596.1|Pbr020589.1|Pbr001510.1	http://amigo.geneontology.org/amigo/term/GO:0031625
calcium ion binding	Gene Ontology	GO:0005509	13	234	0.535134	0.65054	Pbr022984.1|Pbr022502.1|Pbr010295.1|Pbr007213.1|Pbr014215.1|Pbr041759.1|Pbr010641.1|Pbr021279.1|Pbr031043.1|Pbr024521.1|Pbr003167.1|Pbr011295.1|Pbr033955.1	http://amigo.geneontology.org/amigo/term/GO:0005509
shoot system development	Gene Ontology	GO:0048367	4	69	0.537098	0.652345	Pbr020191.1|Pbr016062.1|Pbr034658.1|Pbr004296.1	http://amigo.geneontology.org/amigo/term/GO:0048367
integral component of Golgi membrane	Gene Ontology	GO:0030173	2	32	0.538601	0.652345	Pbr023070.1|Pbr032126.1	http://amigo.geneontology.org/amigo/term/GO:0030173
cellular amino acid metabolic process	Gene Ontology	GO:0006520	2	32	0.538601	0.652345	Pbr002864.1|Pbr008850.1	http://amigo.geneontology.org/amigo/term/GO:0006520
reciprocal meiotic recombination	Gene Ontology	GO:0007131	2	32	0.538601	0.652345	Pbr037327.1|Pbr010091.1	http://amigo.geneontology.org/amigo/term/GO:0007131
glucosinolate catabolic process	Gene Ontology	GO:0019762	2	32	0.538601	0.652345	Pbr004544.1|Pbr004567.1	http://amigo.geneontology.org/amigo/term/GO:0019762
chloroplast inner membrane	Gene Ontology	GO:0009706	3	51	0.543642	0.657001	Pbr022611.1|Pbr030373.1|Pbr016332.1	http://amigo.geneontology.org/amigo/term/GO:0009706
response to hydrogen peroxide	Gene Ontology	GO:0042542	3	51	0.543642	0.657001	Pbr012177.1|Pbr012178.1|Pbr021017.1	http://amigo.geneontology.org/amigo/term/GO:0042542
manganese ion binding	Gene Ontology	GO:0030145	3	51	0.543642	0.657001	Pbr006675.1|Pbr020748.1|Pbr042079.1	http://amigo.geneontology.org/amigo/term/GO:0030145
carbohydrate binding	Gene Ontology	GO:0030246	4	70	0.547947	0.65747	Pbr012241.1|Pbr022814.1|Pbr023317.1|Pbr027944.1	http://amigo.geneontology.org/amigo/term/GO:0030246
regulation of auxin mediated signaling pathway	Gene Ontology	GO:0010928	1	14	0.554376	0.65747	Pbr023326.2	http://amigo.geneontology.org/amigo/term/GO:0010928
response to arsenic-containing substance	Gene Ontology	GO:0046685	1	14	0.554376	0.65747	Pbr033305.1	http://amigo.geneontology.org/amigo/term/GO:0046685
pollen wall assembly	Gene Ontology	GO:0010208	1	14	0.554376	0.65747	Pbr014245.1	http://amigo.geneontology.org/amigo/term/GO:0010208
protein insertion into mitochondrial inner membrane	Gene Ontology	GO:0045039	1	14	0.554376	0.65747	Pbr033070.2	http://amigo.geneontology.org/amigo/term/GO:0045039
preribosome, large subunit precursor	Gene Ontology	GO:0030687	1	14	0.554376	0.65747	Pbr010052.1	http://amigo.geneontology.org/amigo/term/GO:0030687
chitin binding	Gene Ontology	GO:0008061	1	14	0.554376	0.65747	Pbr000107.1	http://amigo.geneontology.org/amigo/term/GO:0008061
basic amino acid transmembrane transporter activity	Gene Ontology	GO:0015174	1	14	0.554376	0.65747	Pbr003354.1	http://amigo.geneontology.org/amigo/term/GO:0015174
photosystem I assembly	Gene Ontology	GO:0048564	1	14	0.554376	0.65747	Pbr010224.1	http://amigo.geneontology.org/amigo/term/GO:0048564
positive regulation of cell growth	Gene Ontology	GO:0030307	1	14	0.554376	0.65747	Pbr014598.4	http://amigo.geneontology.org/amigo/term/GO:0030307
Ino80 complex	Gene Ontology	GO:0031011	1	14	0.554376	0.65747	Pbr009389.1	http://amigo.geneontology.org/amigo/term/GO:0031011
cyclosporin A binding	Gene Ontology	GO:0016018	1	14	0.554376	0.65747	Pbr004319.1	http://amigo.geneontology.org/amigo/term/GO:0016018
translational termination	Gene Ontology	GO:0006415	1	14	0.554376	0.65747	Pbr028915.1	http://amigo.geneontology.org/amigo/term/GO:0006415
transmembrane receptor protein tyrosine kinase activity	Gene Ontology	GO:0004714	1	14	0.554376	0.65747	Pbr004249.3	http://amigo.geneontology.org/amigo/term/GO:0004714
protein phosphorylated amino acid binding	Gene Ontology	GO:0045309	1	14	0.554376	0.65747	Pbr040603.1	http://amigo.geneontology.org/amigo/term/GO:0045309
transport	Gene Ontology	GO:0006810	1	14	0.554376	0.65747	Pbr008142.1	http://amigo.geneontology.org/amigo/term/GO:0006810
cortical cytoskeleton organization	Gene Ontology	GO:0030865	1	14	0.554376	0.65747	Pbr031043.1	http://amigo.geneontology.org/amigo/term/GO:0030865
diacylglycerol O-acyltransferase activity	Gene Ontology	GO:0004144	1	14	0.554376	0.65747	Pbr037361.1	http://amigo.geneontology.org/amigo/term/GO:0004144
response to copper ion	Gene Ontology	GO:0046688	1	14	0.554376	0.65747	Pbr005785.1	http://amigo.geneontology.org/amigo/term/GO:0046688
maintenance of root meristem identity	Gene Ontology	GO:0010078	1	14	0.554376	0.65747	Pbr026664.1	http://amigo.geneontology.org/amigo/term/GO:0010078
cell fate specification	Gene Ontology	GO:0001708	1	14	0.554376	0.65747	Pbr009179.1	http://amigo.geneontology.org/amigo/term/GO:0001708
spindle microtubule	Gene Ontology	GO:0005876	1	14	0.554376	0.65747	Pbr015121.1	http://amigo.geneontology.org/amigo/term/GO:0005876
phospholipid biosynthetic process	Gene Ontology	GO:0008654	1	14	0.554376	0.65747	Pbr020748.1	http://amigo.geneontology.org/amigo/term/GO:0008654
cellular response to oxidative stress	Gene Ontology	GO:0034599	2	33	0.554416	0.65747	Pbr003405.1|Pbr021017.1	http://amigo.geneontology.org/amigo/term/GO:0034599
lysosome	Gene Ontology	GO:0005764	2	33	0.554416	0.65747	Pbr037656.1|Pbr005888.1	http://amigo.geneontology.org/amigo/term/GO:0005764
histone deacetylase activity	Gene Ontology	GO:0004407	2	33	0.554416	0.65747	Pbr026250.1|Pbr030914.1	http://amigo.geneontology.org/amigo/term/GO:0004407
Golgi membrane	Gene Ontology	GO:0000139	3	53	0.568527	0.673719	Pbr035520.1|Pbr026946.1|Pbr042736.1	http://amigo.geneontology.org/amigo/term/GO:0000139
trichome morphogenesis	Gene Ontology	GO:0010090	2	34	0.569842	0.674307	Pbr004192.1|Pbr029452.2	http://amigo.geneontology.org/amigo/term/GO:0010090
cell surface receptor signaling pathway	Gene Ontology	GO:0007166	2	34	0.569842	0.674307	Pbr035880.3|Pbr009550.1	http://amigo.geneontology.org/amigo/term/GO:0007166
U1 snRNP	Gene Ontology	GO:0005685	1	15	0.577759	0.678311	Pbr041391.1	http://amigo.geneontology.org/amigo/term/GO:0005685
fatty acid binding	Gene Ontology	GO:0005504	1	15	0.577759	0.678311	Pbr034982.1	http://amigo.geneontology.org/amigo/term/GO:0005504
mRNA transcription	Gene Ontology	GO:0009299	1	15	0.577759	0.678311	Pbr000493.1	http://amigo.geneontology.org/amigo/term/GO:0009299
chloroplast rRNA processing	Gene Ontology	GO:1901259	1	15	0.577759	0.678311	Pbr023789.1	http://amigo.geneontology.org/amigo/term/GO:1901259
suspensor development	Gene Ontology	GO:0010098	1	15	0.577759	0.678311	Pbr022714.1	http://amigo.geneontology.org/amigo/term/GO:0010098
phosphatidylinositol-mediated signaling	Gene Ontology	GO:0048015	1	15	0.577759	0.678311	Pbr042198.1	http://amigo.geneontology.org/amigo/term/GO:0048015
positive regulation of catalytic activity	Gene Ontology	GO:0043085	1	15	0.577759	0.678311	Pbr021735.1	http://amigo.geneontology.org/amigo/term/GO:0043085
translation initiation factor binding	Gene Ontology	GO:0031369	1	15	0.577759	0.678311	Pbr014572.1	http://amigo.geneontology.org/amigo/term/GO:0031369
spliceosomal complex assembly	Gene Ontology	GO:0000245	1	15	0.577759	0.678311	Pbr011757.1	http://amigo.geneontology.org/amigo/term/GO:0000245
endoplasmic reticulum-Golgi intermediate compartment	Gene Ontology	GO:0005793	1	15	0.577759	0.678311	Pbr009956.1	http://amigo.geneontology.org/amigo/term/GO:0005793
isoprenoid biosynthetic process	Gene Ontology	GO:0008299	1	15	0.577759	0.678311	Pbr009987.1	http://amigo.geneontology.org/amigo/term/GO:0008299
auxin homeostasis	Gene Ontology	GO:0010252	2	35	0.584878	0.686178	Pbr006713.1|Pbr035230.1	http://amigo.geneontology.org/amigo/term/GO:0010252
cell wall biogenesis	Gene Ontology	GO:0042546	3	55	0.592556	0.694417	Pbr029663.1|Pbr037674.1|Pbr018608.1	http://amigo.geneontology.org/amigo/term/GO:0042546
actin cytoskeleton	Gene Ontology	GO:0015629	2	36	0.59952	0.694417	Pbr019759.1|Pbr015056.1	http://amigo.geneontology.org/amigo/term/GO:0015629
mitochondrial intermembrane space	Gene Ontology	GO:0005758	1	16	0.599915	0.694417	Pbr011295.1	http://amigo.geneontology.org/amigo/term/GO:0005758
protein stabilization	Gene Ontology	GO:0050821	1	16	0.599915	0.694417	Pbr021537.1	http://amigo.geneontology.org/amigo/term/GO:0050821
protein sumoylation	Gene Ontology	GO:0016925	1	16	0.599915	0.694417	Pbr022055.2	http://amigo.geneontology.org/amigo/term/GO:0016925
ATP-dependent chromatin remodeling	Gene Ontology	GO:0043044	1	16	0.599915	0.694417	Pbr009389.1	http://amigo.geneontology.org/amigo/term/GO:0043044
starch metabolic process	Gene Ontology	GO:0005982	1	16	0.599915	0.694417	Pbr022714.1	http://amigo.geneontology.org/amigo/term/GO:0005982
L-ascorbic acid binding	Gene Ontology	GO:0031418	1	16	0.599915	0.694417	Pbr038597.1	http://amigo.geneontology.org/amigo/term/GO:0031418
small GTPase mediated signal transduction	Gene Ontology	GO:0007264	1	16	0.599915	0.694417	Pbr039694.1	http://amigo.geneontology.org/amigo/term/GO:0007264
RNA polymerase II transcription regulator complex	Gene Ontology	GO:0090575	1	16	0.599915	0.694417	Pbr030523.1	http://amigo.geneontology.org/amigo/term/GO:0090575
RNA polymerase IV complex	Gene Ontology	GO:0000418	1	16	0.599915	0.694417	Pbr040844.1	http://amigo.geneontology.org/amigo/term/GO:0000418
proteasome regulatory particle, base subcomplex	Gene Ontology	GO:0008540	1	16	0.599915	0.694417	Pbr026664.1	http://amigo.geneontology.org/amigo/term/GO:0008540
ATPase binding	Gene Ontology	GO:0051117	1	16	0.599915	0.694417	Pbr040603.1	http://amigo.geneontology.org/amigo/term/GO:0051117
root hair cell differentiation	Gene Ontology	GO:0048765	1	16	0.599915	0.694417	Pbr018353.1	http://amigo.geneontology.org/amigo/term/GO:0048765
sucrose transport	Gene Ontology	GO:0015770	1	16	0.599915	0.694417	Pbr026946.1	http://amigo.geneontology.org/amigo/term/GO:0015770
nuclear chromosome, telomeric region	Gene Ontology	GO:0000784	1	16	0.599915	0.694417	Pbr042427.1	http://amigo.geneontology.org/amigo/term/GO:0000784
methylated histone binding	Gene Ontology	GO:0035064	1	16	0.599915	0.694417	Pbr040824.1	http://amigo.geneontology.org/amigo/term/GO:0035064
snoRNA binding	Gene Ontology	GO:0030515	1	16	0.599915	0.694417	Pbr025250.1	http://amigo.geneontology.org/amigo/term/GO:0030515
regulation of protein serine/threonine phosphatase activity	Gene Ontology	GO:0080163	1	16	0.599915	0.694417	Pbr000497.1	http://amigo.geneontology.org/amigo/term/GO:0080163
innate immune response	Gene Ontology	GO:0045087	3	56	0.60424	0.698932	Pbr000107.1|Pbr031563.1|Pbr005254.1	http://amigo.geneontology.org/amigo/term/GO:0045087
seed germination	Gene Ontology	GO:0009845	4	76	0.610073	0.705183	Pbr017778.1|Pbr029819.1|Pbr010177.1|Pbr010641.1	http://amigo.geneontology.org/amigo/term/GO:0009845
positive gravitropism	Gene Ontology	GO:0009958	2	37	0.613769	0.707468	Pbr027537.1|Pbr020748.1	http://amigo.geneontology.org/amigo/term/GO:0009958
negative regulation of transcription by RNA polymerase II	Gene Ontology	GO:0000122	2	37	0.613769	0.707468	Pbr026250.1|Pbr030914.1	http://amigo.geneontology.org/amigo/term/GO:0000122
extrinsic component of membrane	Gene Ontology	GO:0019898	2	37	0.613769	0.707468	Pbr023895.1|Pbr021279.1	http://amigo.geneontology.org/amigo/term/GO:0019898
recognition of pollen	Gene Ontology	GO:0048544	2	37	0.613769	0.707468	Pbr042031.1|Pbr005336.1	http://amigo.geneontology.org/amigo/term/GO:0048544
quercetin 3-O-glucosyltransferase activity	Gene Ontology	GO:0080043	3	57	0.6157	0.709197	Pbr021542.1|Pbr033547.1|Pbr042358.1	http://amigo.geneontology.org/amigo/term/GO:0080043
proteasome binding	Gene Ontology	GO:0070628	1	17	0.62091	0.709242	Pbr031856.1	http://amigo.geneontology.org/amigo/term/GO:0070628
sulfate transmembrane transporter activity	Gene Ontology	GO:0015116	1	17	0.62091	0.709242	Pbr014684.1	http://amigo.geneontology.org/amigo/term/GO:0015116
microfilament motor activity	Gene Ontology	GO:0000146	1	17	0.62091	0.709242	Pbr015056.1	http://amigo.geneontology.org/amigo/term/GO:0000146
cytokinin metabolic process	Gene Ontology	GO:0009690	1	17	0.62091	0.709242	Pbr027234.1	http://amigo.geneontology.org/amigo/term/GO:0009690
regulation of DNA endoreduplication	Gene Ontology	GO:0032875	1	17	0.62091	0.709242	Pbr035262.1	http://amigo.geneontology.org/amigo/term/GO:0032875
asymmetric cell division	Gene Ontology	GO:0008356	1	17	0.62091	0.709242	Pbr028512.1	http://amigo.geneontology.org/amigo/term/GO:0008356
actin-dependent ATPase activity	Gene Ontology	GO:0030898	1	17	0.62091	0.709242	Pbr015056.1	http://amigo.geneontology.org/amigo/term/GO:0030898
hydroquinone:oxygen oxidoreductase activity	Gene Ontology	GO:0052716	1	17	0.62091	0.709242	Pbr029312.1	http://amigo.geneontology.org/amigo/term/GO:0052716
protein homooligomerization	Gene Ontology	GO:0051260	1	17	0.62091	0.709242	Pbr014215.1	http://amigo.geneontology.org/amigo/term/GO:0051260
cotyledon vascular tissue pattern formation	Gene Ontology	GO:0010588	1	17	0.62091	0.709242	Pbr034658.1	http://amigo.geneontology.org/amigo/term/GO:0010588
lipid transporter activity	Gene Ontology	GO:0005319	1	17	0.62091	0.709242	Pbr034982.1	http://amigo.geneontology.org/amigo/term/GO:0005319
vesicle transport along actin filament	Gene Ontology	GO:0030050	1	17	0.62091	0.709242	Pbr015056.1	http://amigo.geneontology.org/amigo/term/GO:0030050
brassinosteroid mediated signaling pathway	Gene Ontology	GO:0009742	3	58	0.626933	0.714435	Pbr016281.1|Pbr041938.2|Pbr013849.1	http://amigo.geneontology.org/amigo/term/GO:0009742
metal ion transport	Gene Ontology	GO:0030001	2	38	0.627626	0.714435	Pbr028729.1|Pbr022006.1	http://amigo.geneontology.org/amigo/term/GO:0030001
cyclin-dependent protein serine/threonine kinase regulator activity	Gene Ontology	GO:0016538	2	38	0.627626	0.714435	Pbr011015.1|Pbr019683.1	http://amigo.geneontology.org/amigo/term/GO:0016538
receptor serine/threonine kinase binding	Gene Ontology	GO:0033612	2	38	0.627626	0.714435	Pbr024169.1|Pbr038476.1	http://amigo.geneontology.org/amigo/term/GO:0033612
protein targeting to vacuole	Gene Ontology	GO:0006623	2	38	0.627626	0.714435	Pbr023895.1|Pbr029538.1	http://amigo.geneontology.org/amigo/term/GO:0006623
nucleic acid binding	Gene Ontology	GO:0003676	11	214	0.637472	0.7203	Pbr019929.1|Pbr013311.1|Pbr038158.1|Pbr025223.1|Pbr024617.1|Pbr038891.1|Pbr040807.1|Pbr015068.1|Pbr014471.1|Pbr012495.1|Pbr018389.1	http://amigo.geneontology.org/amigo/term/GO:0003676
NAD binding	Gene Ontology	GO:0051287	3	59	0.637937	0.7203	Pbr007232.1|Pbr025332.1|Pbr032239.1	http://amigo.geneontology.org/amigo/term/GO:0051287
pectinesterase inhibitor activity	Gene Ontology	GO:0046910	4	79	0.639084	0.7203	Pbr016712.1|Pbr014899.1|Pbr035999.1|Pbr037771.1	http://amigo.geneontology.org/amigo/term/GO:0046910
actin filament-based movement	Gene Ontology	GO:0030048	1	18	0.640803	0.7203	Pbr015056.1	http://amigo.geneontology.org/amigo/term/GO:0030048
sphingolipid biosynthetic process	Gene Ontology	GO:0030148	1	18	0.640803	0.7203	Pbr029108.1	http://amigo.geneontology.org/amigo/term/GO:0030148
Ran GTPase binding	Gene Ontology	GO:0008536	1	18	0.640803	0.7203	Pbr029854.1	http://amigo.geneontology.org/amigo/term/GO:0008536
motor activity	Gene Ontology	GO:0003774	1	18	0.640803	0.7203	Pbr015056.1	http://amigo.geneontology.org/amigo/term/GO:0003774
malate metabolic process	Gene Ontology	GO:0006108	1	18	0.640803	0.7203	Pbr030554.1	http://amigo.geneontology.org/amigo/term/GO:0006108
metal ion transmembrane transporter activity	Gene Ontology	GO:0046873	1	18	0.640803	0.7203	Pbr022006.1	http://amigo.geneontology.org/amigo/term/GO:0046873
TBP-class protein binding	Gene Ontology	GO:0017025	1	18	0.640803	0.7203	Pbr026664.1	http://amigo.geneontology.org/amigo/term/GO:0017025
nitrogen compound metabolic process	Gene Ontology	GO:0006807	1	18	0.640803	0.7203	Pbr003246.1	http://amigo.geneontology.org/amigo/term/GO:0006807
carbonate dehydratase activity	Gene Ontology	GO:0004089	1	18	0.640803	0.7203	Pbr020140.1	http://amigo.geneontology.org/amigo/term/GO:0004089
proton-transporting ATPase activity, rotational mechanism	Gene Ontology	GO:0046961	1	18	0.640803	0.7203	Pbr039217.1	http://amigo.geneontology.org/amigo/term/GO:0046961
autophagy	Gene Ontology	GO:0006914	1	18	0.640803	0.7203	Pbr021032.2	http://amigo.geneontology.org/amigo/term/GO:0006914
histone acetyltransferase complex	Gene Ontology	GO:0000123	1	18	0.640803	0.7203	Pbr013551.1	http://amigo.geneontology.org/amigo/term/GO:0000123
response to light intensity	Gene Ontology	GO:0009642	1	18	0.640803	0.7203	Pbr025200.1	http://amigo.geneontology.org/amigo/term/GO:0009642
integral component of mitochondrial outer membrane	Gene Ontology	GO:0031307	1	18	0.640803	0.7203	Pbr015150.1	http://amigo.geneontology.org/amigo/term/GO:0031307
cytoplasmic translation	Gene Ontology	GO:0002181	2	39	0.641093	0.7203	Pbr012383.1|Pbr011361.1	http://amigo.geneontology.org/amigo/term/GO:0002181
cotyledon development	Gene Ontology	GO:0048825	2	39	0.641093	0.7203	Pbr004329.2|Pbr022498.1	http://amigo.geneontology.org/amigo/term/GO:0048825
defense response to Gram-negative bacterium	Gene Ontology	GO:0050829	1	19	0.659652	0.735131	Pbr001583.1	http://amigo.geneontology.org/amigo/term/GO:0050829
sugar transmembrane transporter activity	Gene Ontology	GO:0051119	1	19	0.659652	0.735131	Pbr026946.1	http://amigo.geneontology.org/amigo/term/GO:0051119
very long-chain fatty acid biosynthetic process	Gene Ontology	GO:0042761	1	19	0.659652	0.735131	Pbr019323.1	http://amigo.geneontology.org/amigo/term/GO:0042761
carbohydrate transport	Gene Ontology	GO:0008643	1	19	0.659652	0.735131	Pbr026946.1	http://amigo.geneontology.org/amigo/term/GO:0008643
blue light signaling pathway	Gene Ontology	GO:0009785	1	19	0.659652	0.735131	Pbr025728.2	http://amigo.geneontology.org/amigo/term/GO:0009785
integral component of mitochondrial inner membrane	Gene Ontology	GO:0031305	1	19	0.659652	0.735131	Pbr033294.1	http://amigo.geneontology.org/amigo/term/GO:0031305
DNA methylation	Gene Ontology	GO:0006306	1	19	0.659652	0.735131	Pbr003336.1	http://amigo.geneontology.org/amigo/term/GO:0006306
anion:anion antiporter activity	Gene Ontology	GO:0015301	1	19	0.659652	0.735131	Pbr014684.1	http://amigo.geneontology.org/amigo/term/GO:0015301
late endosome to vacuole transport	Gene Ontology	GO:0045324	1	19	0.659652	0.735131	Pbr038765.1	http://amigo.geneontology.org/amigo/term/GO:0045324
protein phosphatase inhibitor activity	Gene Ontology	GO:0004864	1	19	0.659652	0.735131	Pbr000497.1	http://amigo.geneontology.org/amigo/term/GO:0004864
phosphatidylinositol phosphorylation	Gene Ontology	GO:0046854	1	19	0.659652	0.735131	Pbr030021.1	http://amigo.geneontology.org/amigo/term/GO:0046854
large ribosomal subunit	Gene Ontology	GO:0015934	1	19	0.659652	0.735131	Pbr011086.1	http://amigo.geneontology.org/amigo/term/GO:0015934
regulation of transcription by RNA polymerase II	Gene Ontology	GO:0006357	6	121	0.660618	0.735709	Pbr030523.1|Pbr001522.1|Pbr013991.1|Pbr003391.1|Pbr034702.1|Pbr004667.1	http://amigo.geneontology.org/amigo/term/GO:0006357
protein serine/threonine/tyrosine kinase activity	Gene Ontology	GO:0004712	2	41	0.666869	0.741667	Pbr010588.1|Pbr014522.2	http://amigo.geneontology.org/amigo/term/GO:0004712
cellulose biosynthetic process	Gene Ontology	GO:0030244	2	41	0.666869	0.741667	Pbr007542.1|Pbr027944.1	http://amigo.geneontology.org/amigo/term/GO:0030244
antiporter activity	Gene Ontology	GO:0015297	4	83	0.675509	0.749958	Pbr012412.1|Pbr000159.1|Pbr037259.1|Pbr021502.1	http://amigo.geneontology.org/amigo/term/GO:0015297
abscisic acid binding	Gene Ontology	GO:0010427	1	20	0.677514	0.749958	Pbr000497.1	http://amigo.geneontology.org/amigo/term/GO:0010427
COPII-coated ER to Golgi transport vesicle	Gene Ontology	GO:0030134	1	20	0.677514	0.749958	Pbr009956.1	http://amigo.geneontology.org/amigo/term/GO:0030134
manganese ion transmembrane transporter activity	Gene Ontology	GO:0005384	1	20	0.677514	0.749958	Pbr022006.1	http://amigo.geneontology.org/amigo/term/GO:0005384
misfolded protein binding	Gene Ontology	GO:0051787	1	20	0.677514	0.749958	Pbr020392.1	http://amigo.geneontology.org/amigo/term/GO:0051787
regulation of unidimensional cell growth	Gene Ontology	GO:0051510	1	20	0.677514	0.749958	Pbr017444.1	http://amigo.geneontology.org/amigo/term/GO:0051510
cell morphogenesis	Gene Ontology	GO:0000902	1	20	0.677514	0.749958	Pbr034993.1	http://amigo.geneontology.org/amigo/term/GO:0000902
scopolin beta-glucosidase activity	Gene Ontology	GO:0102483	2	42	0.679186	0.751303	Pbr004544.1|Pbr004567.1	http://amigo.geneontology.org/amigo/term/GO:0102483
RNA polymerase II transcription regulatory region sequence-specific DNA binding	Gene Ontology	GO:0000977	6	124	0.682538	0.754505	Pbr030523.1|Pbr040384.1|Pbr033418.1|Pbr022146.1|Pbr040541.1|Pbr039562.1	http://amigo.geneontology.org/amigo/term/GO:0000977
endopeptidase activity	Gene Ontology	GO:0004175	2	43	0.691127	0.761522	Pbr016232.1|Pbr014095.1	http://amigo.geneontology.org/amigo/term/GO:0004175
regulation of meristem growth	Gene Ontology	GO:0010075	1	21	0.694438	0.761522	Pbr014539.1	http://amigo.geneontology.org/amigo/term/GO:0010075
mitochondrial mRNA modification	Gene Ontology	GO:0080156	1	21	0.694438	0.761522	Pbr027335.1	http://amigo.geneontology.org/amigo/term/GO:0080156
seed coat development	Gene Ontology	GO:0010214	1	21	0.694438	0.761522	Pbr042146.1	http://amigo.geneontology.org/amigo/term/GO:0010214
DNA endoreduplication	Gene Ontology	GO:0042023	1	21	0.694438	0.761522	Pbr042552.1	http://amigo.geneontology.org/amigo/term/GO:0042023
beta-galactosidase activity	Gene Ontology	GO:0004565	1	21	0.694438	0.761522	Pbr027954.1	http://amigo.geneontology.org/amigo/term/GO:0004565
U12-type spliceosomal complex	Gene Ontology	GO:0005689	1	21	0.694438	0.761522	Pbr005134.1	http://amigo.geneontology.org/amigo/term/GO:0005689
poly(A) binding	Gene Ontology	GO:0008143	1	21	0.694438	0.761522	Pbr035001.1	http://amigo.geneontology.org/amigo/term/GO:0008143
protein phosphatase type 2A complex	Gene Ontology	GO:0000159	1	21	0.694438	0.761522	Pbr036425.1	http://amigo.geneontology.org/amigo/term/GO:0000159
protein histidine kinase binding	Gene Ontology	GO:0043424	1	21	0.694438	0.761522	Pbr015522.1	http://amigo.geneontology.org/amigo/term/GO:0043424
sexual reproduction	Gene Ontology	GO:0019953	1	21	0.694438	0.761522	Pbr040228.1	http://amigo.geneontology.org/amigo/term/GO:0019953
sulfate assimilation	Gene Ontology	GO:0000103	1	21	0.694438	0.761522	Pbr036396.1	http://amigo.geneontology.org/amigo/term/GO:0000103
secondary metabolic process	Gene Ontology	GO:0019748	1	22	0.710474	0.771399	Pbr024148.1	http://amigo.geneontology.org/amigo/term/GO:0019748
protein folding chaperone	Gene Ontology	GO:0044183	1	22	0.710474	0.771399	Pbr020392.1	http://amigo.geneontology.org/amigo/term/GO:0044183
trehalose biosynthetic process	Gene Ontology	GO:0005992	1	22	0.710474	0.771399	Pbr020465.2	http://amigo.geneontology.org/amigo/term/GO:0005992
protein disulfide isomerase activity	Gene Ontology	GO:0003756	1	22	0.710474	0.771399	Pbr030955.1	http://amigo.geneontology.org/amigo/term/GO:0003756
autophagosome assembly	Gene Ontology	GO:0000045	1	22	0.710474	0.771399	Pbr000100.1	http://amigo.geneontology.org/amigo/term/GO:0000045
RNA polymerase V complex	Gene Ontology	GO:0000419	1	22	0.710474	0.771399	Pbr040844.1	http://amigo.geneontology.org/amigo/term/GO:0000419
ribosome biogenesis	Gene Ontology	GO:0042254	1	22	0.710474	0.771399	Pbr011086.1	http://amigo.geneontology.org/amigo/term/GO:0042254
respiratory chain complex I	Gene Ontology	GO:0045271	1	22	0.710474	0.771399	Pbr020140.1	http://amigo.geneontology.org/amigo/term/GO:0045271
chloroplast fission	Gene Ontology	GO:0010020	1	22	0.710474	0.771399	Pbr022366.1	http://amigo.geneontology.org/amigo/term/GO:0010020
response to temperature stimulus	Gene Ontology	GO:0009266	1	22	0.710474	0.771399	Pbr000089.1	http://amigo.geneontology.org/amigo/term/GO:0009266
zinc ion transmembrane transport	Gene Ontology	GO:0071577	1	22	0.710474	0.771399	Pbr031594.1	http://amigo.geneontology.org/amigo/term/GO:0071577
suberin biosynthetic process	Gene Ontology	GO:0010345	1	22	0.710474	0.771399	Pbr029510.1	http://amigo.geneontology.org/amigo/term/GO:0010345
RNA polymerase II, core complex	Gene Ontology	GO:0005665	1	22	0.710474	0.771399	Pbr040844.1	http://amigo.geneontology.org/amigo/term/GO:0005665
transporter activity	Gene Ontology	GO:0005215	1	22	0.710474	0.771399	Pbr005166.1	http://amigo.geneontology.org/amigo/term/GO:0005215
tryptophan biosynthetic process	Gene Ontology	GO:0000162	1	22	0.710474	0.771399	Pbr014280.1	http://amigo.geneontology.org/amigo/term/GO:0000162
tricarboxylic acid cycle	Gene Ontology	GO:0006099	2	45	0.713909	0.773088	Pbr030554.1|Pbr032338.2	http://amigo.geneontology.org/amigo/term/GO:0006099
protein disulfide oxidoreductase activity	Gene Ontology	GO:0015035	2	45	0.713909	0.773088	Pbr038583.1|Pbr000796.1	http://amigo.geneontology.org/amigo/term/GO:0015035
double-stranded DNA binding	Gene Ontology	GO:0003690	2	45	0.713909	0.773088	Pbr035844.1|Pbr000583.1	http://amigo.geneontology.org/amigo/term/GO:0003690
actin filament organization	Gene Ontology	GO:0007015	2	45	0.713909	0.773088	Pbr034993.1|Pbr015056.1	http://amigo.geneontology.org/amigo/term/GO:0007015
xenobiotic transmembrane transporter activity	Gene Ontology	GO:0042910	2	46	0.72476	0.77916	Pbr000159.1|Pbr021502.1	http://amigo.geneontology.org/amigo/term/GO:0042910
calcium-dependent protein serine/threonine kinase activity	Gene Ontology	GO:0009931	2	46	0.72476	0.77916	Pbr040276.1|Pbr010295.1	http://amigo.geneontology.org/amigo/term/GO:0009931
serine-type carboxypeptidase activity	Gene Ontology	GO:0004185	2	46	0.72476	0.77916	Pbr037864.1|Pbr024148.1	http://amigo.geneontology.org/amigo/term/GO:0004185
histone acetylation	Gene Ontology	GO:0016573	1	23	0.72567	0.77916	Pbr028781.1	http://amigo.geneontology.org/amigo/term/GO:0016573
cysteine-type peptidase activity	Gene Ontology	GO:0008234	1	23	0.72567	0.77916	Pbr037656.1	http://amigo.geneontology.org/amigo/term/GO:0008234
protein import into chloroplast stroma	Gene Ontology	GO:0045037	1	23	0.72567	0.77916	Pbr040118.1	http://amigo.geneontology.org/amigo/term/GO:0045037
UDP-glucosyltransferase activity	Gene Ontology	GO:0035251	1	23	0.72567	0.77916	Pbr000426.1	http://amigo.geneontology.org/amigo/term/GO:0035251
ethylene biosynthetic process	Gene Ontology	GO:0009693	1	23	0.72567	0.77916	Pbr013045.1	http://amigo.geneontology.org/amigo/term/GO:0009693
small ribosomal subunit	Gene Ontology	GO:0015935	1	23	0.72567	0.77916	Pbr028448.2	http://amigo.geneontology.org/amigo/term/GO:0015935
endoplasmic reticulum unfolded protein response	Gene Ontology	GO:0030968	1	23	0.72567	0.77916	Pbr020392.1	http://amigo.geneontology.org/amigo/term/GO:0030968
activation of GTPase activity	Gene Ontology	GO:0090630	1	23	0.72567	0.77916	Pbr034702.1	http://amigo.geneontology.org/amigo/term/GO:0090630
cytoskeleton	Gene Ontology	GO:0005856	1	23	0.72567	0.77916	Pbr010177.1	http://amigo.geneontology.org/amigo/term/GO:0005856
intra-Golgi vesicle-mediated transport	Gene Ontology	GO:0006891	1	23	0.72567	0.77916	Pbr042736.1	http://amigo.geneontology.org/amigo/term/GO:0006891
plant-type vacuole membrane	Gene Ontology	GO:0009705	5	111	0.733787	0.787362	Pbr020913.1|Pbr036298.2|Pbr038765.1|Pbr017444.1|Pbr009211.1	http://amigo.geneontology.org/amigo/term/GO:0009705
proton transmembrane transport	Gene Ontology	GO:1902600	2	47	0.735262	0.788009	Pbr039217.1|Pbr033845.1	http://amigo.geneontology.org/amigo/term/GO:1902600
cell redox homeostasis	Gene Ontology	GO:0045454	3	69	0.735348	0.788009	Pbr017765.1|Pbr003405.1|Pbr041442.1	http://amigo.geneontology.org/amigo/term/GO:0045454
salicylic acid mediated signaling pathway	Gene Ontology	GO:0009863	1	24	0.740068	0.788959	Pbr032642.1	http://amigo.geneontology.org/amigo/term/GO:0009863
retrograde vesicle-mediated transport, Golgi to endoplasmic reticulum	Gene Ontology	GO:0006890	1	24	0.740068	0.788959	Pbr031741.1	http://amigo.geneontology.org/amigo/term/GO:0006890
root hair cell development	Gene Ontology	GO:0080147	1	24	0.740068	0.788959	Pbr023326.2	http://amigo.geneontology.org/amigo/term/GO:0080147
oxidoreductase activity, acting on a sulfur group of donors, disulfide as acceptor	Gene Ontology	GO:0016671	1	24	0.740068	0.788959	Pbr041442.1	http://amigo.geneontology.org/amigo/term/GO:0016671
enzyme regulator activity	Gene Ontology	GO:0030234	1	24	0.740068	0.788959	Pbr021735.1	http://amigo.geneontology.org/amigo/term/GO:0030234
peroxisome organization	Gene Ontology	GO:0007031	1	24	0.740068	0.788959	Pbr010244.1	http://amigo.geneontology.org/amigo/term/GO:0007031
U2-type prespliceosome	Gene Ontology	GO:0071004	1	24	0.740068	0.788959	Pbr041391.1	http://amigo.geneontology.org/amigo/term/GO:0071004
N,N-dimethylaniline monooxygenase activity	Gene Ontology	GO:0004499	1	24	0.740068	0.788959	Pbr019938.1	http://amigo.geneontology.org/amigo/term/GO:0004499
phospholipid binding	Gene Ontology	GO:0005543	1	25	0.753711	0.799361	Pbr009367.1	http://amigo.geneontology.org/amigo/term/GO:0005543
peroxisomal membrane	Gene Ontology	GO:0005778	1	25	0.753711	0.799361	Pbr010244.1	http://amigo.geneontology.org/amigo/term/GO:0005778
pectin biosynthetic process	Gene Ontology	GO:0045489	1	25	0.753711	0.799361	Pbr030855.1	http://amigo.geneontology.org/amigo/term/GO:0045489
endosome membrane	Gene Ontology	GO:0010008	1	25	0.753711	0.799361	Pbr015348.1	http://amigo.geneontology.org/amigo/term/GO:0010008
ATP-dependent peptidase activity	Gene Ontology	GO:0004176	1	25	0.753711	0.799361	Pbr042309.1	http://amigo.geneontology.org/amigo/term/GO:0004176
posttranscriptional regulation of gene expression	Gene Ontology	GO:0010608	1	25	0.753711	0.799361	Pbr000767.1	http://amigo.geneontology.org/amigo/term/GO:0010608
zinc ion transmembrane transporter activity	Gene Ontology	GO:0005385	1	25	0.753711	0.799361	Pbr031594.1	http://amigo.geneontology.org/amigo/term/GO:0005385
protein transmembrane transporter activity	Gene Ontology	GO:0008320	1	25	0.753711	0.799361	Pbr033070.2	http://amigo.geneontology.org/amigo/term/GO:0008320
ethylene-activated signaling pathway	Gene Ontology	GO:0009873	2	49	0.75524	0.800467	Pbr025302.1|Pbr016184.1	http://amigo.geneontology.org/amigo/term/GO:0009873
cytosolic ribosome	Gene Ontology	GO:0022626	8	178	0.764829	0.807349	Pbr023935.1|Pbr013299.1|Pbr037259.1|Pbr013991.1|Pbr000131.1|Pbr037453.1|Pbr011086.1|Pbr004667.1	http://amigo.geneontology.org/amigo/term/GO:0022626
ubiquitin-dependent protein catabolic process	Gene Ontology	GO:0006511	14	299	0.766113	0.807349	Pbr006266.1|Pbr018596.1|Pbr021537.1|Pbr000276.2|Pbr029151.1|Pbr036238.1|Pbr027616.1|Pbr001510.1|Pbr023705.1|Pbr031391.1|Pbr036447.1|Pbr039262.1|Pbr037292.1|Pbr037522.1	http://amigo.geneontology.org/amigo/term/GO:0006511
mitochondrial membrane	Gene Ontology	GO:0031966	1	26	0.766638	0.807349	Pbr020140.1	http://amigo.geneontology.org/amigo/term/GO:0031966
rRNA binding	Gene Ontology	GO:0019843	1	26	0.766638	0.807349	Pbr000759.1	http://amigo.geneontology.org/amigo/term/GO:0019843
polygalacturonate 4-alpha-galacturonosyltransferase activity	Gene Ontology	GO:0047262	1	26	0.766638	0.807349	Pbr030855.1	http://amigo.geneontology.org/amigo/term/GO:0047262
red or far-red light signaling pathway	Gene Ontology	GO:0010017	1	26	0.766638	0.807349	Pbr000901.1	http://amigo.geneontology.org/amigo/term/GO:0010017
negative regulation of defense response	Gene Ontology	GO:0031348	1	26	0.766638	0.807349	Pbr012296.1	http://amigo.geneontology.org/amigo/term/GO:0031348
proton-exporting ATPase activity, phosphorylative mechanism	Gene Ontology	GO:0008553	1	26	0.766638	0.807349	Pbr033845.1	http://amigo.geneontology.org/amigo/term/GO:0008553
regulation of root meristem growth	Gene Ontology	GO:0010082	1	26	0.766638	0.807349	Pbr009389.1	http://amigo.geneontology.org/amigo/term/GO:0010082
phosphatidylinositol dephosphorylation	Gene Ontology	GO:0046856	1	26	0.766638	0.807349	Pbr004268.1	http://amigo.geneontology.org/amigo/term/GO:0046856
cis-regulatory region sequence-specific DNA binding	Gene Ontology	GO:0000987	2	51	0.773903	0.814478	Pbr037196.1|Pbr021888.1	http://amigo.geneontology.org/amigo/term/GO:0000987
pyridoxal phosphate binding	Gene Ontology	GO:0030170	4	96	0.775728	0.815878	Pbr004667.1|Pbr013991.1|Pbr016069.1|Pbr019834.1	http://amigo.geneontology.org/amigo/term/GO:0030170
protein targeting to membrane	Gene Ontology	GO:0006612	1	27	0.778887	0.817633	Pbr013033.1	http://amigo.geneontology.org/amigo/term/GO:0006612
cytoplasmic stress granule	Gene Ontology	GO:0010494	1	27	0.778887	0.817633	Pbr014037.2	http://amigo.geneontology.org/amigo/term/GO:0010494
plant-type primary cell wall biogenesis	Gene Ontology	GO:0009833	1	27	0.778887	0.817633	Pbr007542.1	http://amigo.geneontology.org/amigo/term/GO:0009833
nuclear speck	Gene Ontology	GO:0016607	2	52	0.782759	0.82065	Pbr021332.1|Pbr014404.1	http://amigo.geneontology.org/amigo/term/GO:0016607
photosynthesis	Gene Ontology	GO:0015979	2	52	0.782759	0.82065	Pbr013299.1|Pbr021279.1	http://amigo.geneontology.org/amigo/term/GO:0015979
extracellular space	Gene Ontology	GO:0005615	4	98	0.788739	0.825868	Pbr022844.1|Pbr010765.1|Pbr037656.1|Pbr005888.1	http://amigo.geneontology.org/amigo/term/GO:0005615
protein glycosylation	Gene Ontology	GO:0006486	4	98	0.788739	0.825868	Pbr016491.1|Pbr015839.1|Pbr026530.3|Pbr032138.1	http://amigo.geneontology.org/amigo/term/GO:0006486
retrograde transport, endosome to Golgi	Gene Ontology	GO:0042147	1	28	0.790494	0.826654	Pbr005813.1	http://amigo.geneontology.org/amigo/term/GO:0042147
RNA polymerase III complex	Gene Ontology	GO:0005666	1	28	0.790494	0.826654	Pbr018389.1	http://amigo.geneontology.org/amigo/term/GO:0005666
peptidyl-prolyl cis-trans isomerase activity	Gene Ontology	GO:0003755	2	53	0.791308	0.82698	Pbr023865.1|Pbr004319.1	http://amigo.geneontology.org/amigo/term/GO:0003755
enzyme inhibitor activity	Gene Ontology	GO:0004857	2	54	0.79956	0.832863	Pbr011956.1|Pbr019495.1	http://amigo.geneontology.org/amigo/term/GO:0004857
iron-sulfur cluster assembly	Gene Ontology	GO:0016226	1	29	0.801491	0.832863	Pbr036158.1	http://amigo.geneontology.org/amigo/term/GO:0016226
xylem and phloem pattern formation	Gene Ontology	GO:0010051	1	29	0.801491	0.832863	Pbr017444.1	http://amigo.geneontology.org/amigo/term/GO:0010051
ribosome binding	Gene Ontology	GO:0043022	1	29	0.801491	0.832863	Pbr038690.1	http://amigo.geneontology.org/amigo/term/GO:0043022
glucosinolate biosynthetic process	Gene Ontology	GO:0019761	1	29	0.801491	0.832863	Pbr034114.1	http://amigo.geneontology.org/amigo/term/GO:0019761
chromatin remodeling	Gene Ontology	GO:0006338	1	29	0.801491	0.832863	Pbr010683.1	http://amigo.geneontology.org/amigo/term/GO:0006338
chromatin organization	Gene Ontology	GO:0006325	1	29	0.801491	0.832863	Pbr033644.1	http://amigo.geneontology.org/amigo/term/GO:0006325
mitochondrion organization	Gene Ontology	GO:0007005	1	29	0.801491	0.832863	Pbr001417.2	http://amigo.geneontology.org/amigo/term/GO:0007005
magnesium-dependent protein serine/threonine phosphatase activity	Gene Ontology	GO:0004724	1	29	0.801491	0.832863	Pbr031084.2	http://amigo.geneontology.org/amigo/term/GO:0004724
mitochondrion	Gene Ontology	GO:0005739	208	3973	0.807936	0.83903	Pbr039127.1|Pbr002450.2|Pbr027023.1|Pbr005793.1|Pbr004039.1|Pbr026664.1|Pbr033674.1|Pbr024516.1|Pbr003460.1|Pbr024521.1|Pbr017953.1|Pbr011361.1|Pbr025921.1|Pbr039343.1|Pbr001326.1|Pbr019633.1|Pbr042146.1|Pbr010393.1|Pbr038226.1|Pbr010177.1|Pbr020137.1|Pbr029799.1|Pbr021279.1|Pbr038597.1|Pbr002864.1|Pbr029642.2|Pbr020748.1|Pbr007750.1|Pbr032338.2|Pbr014086.1|Pbr038612.1|Pbr028448.2|Pbr037237.1|Pbr…	http://amigo.geneontology.org/amigo/term/GO:0005739
FMN binding	Gene Ontology	GO:0010181	1	30	0.811912	0.840508	Pbr036954.1	http://amigo.geneontology.org/amigo/term/GO:0010181
protein N-linked glycosylation	Gene Ontology	GO:0006487	1	30	0.811912	0.840508	Pbr034566.1	http://amigo.geneontology.org/amigo/term/GO:0006487
polyubiquitin modification-dependent protein binding	Gene Ontology	GO:0031593	1	30	0.811912	0.840508	Pbr031856.1	http://amigo.geneontology.org/amigo/term/GO:0031593
positive regulation of cell population proliferation	Gene Ontology	GO:0008284	1	30	0.811912	0.840508	Pbr028781.1	http://amigo.geneontology.org/amigo/term/GO:0008284
actin cytoskeleton organization	Gene Ontology	GO:0030036	1	30	0.811912	0.840508	Pbr034993.1	http://amigo.geneontology.org/amigo/term/GO:0030036
intracellular anatomical structure	Gene Ontology	GO:0005622	5	124	0.812528	0.840617	Pbr042868.1|Pbr039692.1|Pbr025302.1|Pbr016184.1|Pbr005813.1	http://amigo.geneontology.org/amigo/term/GO:0005622
3'-5' exonuclease activity	Gene Ontology	GO:0008408	1	31	0.821786	0.849127	Pbr020388.1	http://amigo.geneontology.org/amigo/term/GO:0008408
protein peptidyl-prolyl isomerization	Gene Ontology	GO:0000413	1	31	0.821786	0.849127	Pbr004319.1	http://amigo.geneontology.org/amigo/term/GO:0000413
nuclear envelope	Gene Ontology	GO:0005635	2	57	0.822599	0.849434	Pbr008966.1|Pbr031243.1	http://amigo.geneontology.org/amigo/term/GO:0005635
peptidyl-serine phosphorylation	Gene Ontology	GO:0018105	3	82	0.829554	0.856079	Pbr012752.1|Pbr010295.1|Pbr020856.1	http://amigo.geneontology.org/amigo/term/GO:0018105
cellular response to nitrogen starvation	Gene Ontology	GO:0006995	1	32	0.831142	0.856643	Pbr016275.1	http://amigo.geneontology.org/amigo/term/GO:0006995
fatty acid beta-oxidation	Gene Ontology	GO:0006635	1	32	0.831142	0.856643	Pbr010244.1	http://amigo.geneontology.org/amigo/term/GO:0006635
RNA processing	Gene Ontology	GO:0006396	2	59	0.836608	0.861738	Pbr019929.1|Pbr002634.1	http://amigo.geneontology.org/amigo/term/GO:0006396
phosphorelay response regulator activity	Gene Ontology	GO:0000156	1	33	0.840006	0.864157	Pbr030836.1	http://amigo.geneontology.org/amigo/term/GO:0000156
spliceosomal complex	Gene Ontology	GO:0005681	1	33	0.840006	0.864157	Pbr006413.1	http://amigo.geneontology.org/amigo/term/GO:0005681
peroxidase activity	Gene Ontology	GO:0004601	3	85	0.846694	0.870492	Pbr018080.1|Pbr030045.1|Pbr026502.1	http://amigo.geneontology.org/amigo/term/GO:0004601
protein deubiquitination	Gene Ontology	GO:0016579	2	61	0.849608	0.872943	Pbr023705.1|Pbr037522.1	http://amigo.geneontology.org/amigo/term/GO:0016579
endoplasmic reticulum to Golgi vesicle-mediated transport	Gene Ontology	GO:0006888	2	63	0.861659	0.884773	Pbr042736.1|Pbr009956.1	http://amigo.geneontology.org/amigo/term/GO:0006888
water channel activity	Gene Ontology	GO:0015250	1	36	0.863906	0.885975	Pbr009211.1	http://amigo.geneontology.org/amigo/term/GO:0015250
methyl indole-3-acetate esterase activity	Gene Ontology	GO:0080030	1	36	0.863906	0.885975	Pbr001583.1	http://amigo.geneontology.org/amigo/term/GO:0080030
vesicle	Gene Ontology	GO:0031982	2	64	0.867347	0.888949	Pbr033684.1|Pbr015056.1	http://amigo.geneontology.org/amigo/term/GO:0031982
regulation of timing of transition from vegetative to reproductive phase	Gene Ontology	GO:0048510	1	37	0.871052	0.892191	Pbr015601.1	http://amigo.geneontology.org/amigo/term/GO:0048510
transcription factor binding	Gene Ontology	GO:0008134	5	138	0.875259	0.895943	Pbr040541.1|Pbr039562.1|Pbr030523.1|Pbr033418.1|Pbr022146.1	http://amigo.geneontology.org/amigo/term/GO:0008134
negative regulation of catalytic activity	Gene Ontology	GO:0043086	2	67	0.883144	0.903449	Pbr011956.1|Pbr019495.1	http://amigo.geneontology.org/amigo/term/GO:0043086
response to hypoxia	Gene Ontology	GO:0001666	1	39	0.884238	0.903449	Pbr009271.1	http://amigo.geneontology.org/amigo/term/GO:0001666
cell-cell signaling	Gene Ontology	GO:0007267	1	39	0.884238	0.903449	Pbr024169.1	http://amigo.geneontology.org/amigo/term/GO:0007267
SCF ubiquitin ligase complex	Gene Ontology	GO:0019005	2	68	0.88801	0.90674	Pbr021537.1|Pbr000276.2	http://amigo.geneontology.org/amigo/term/GO:0019005
proteolysis	Gene Ontology	GO:0006508	5	143	0.892867	0.911134	Pbr029298.1|Pbr037702.1|Pbr042309.1|Pbr034460.1|Pbr014095.1	http://amigo.geneontology.org/amigo/term/GO:0006508
regulation of alternative mRNA splicing, via spliceosome	Gene Ontology	GO:0000381	1	41	0.896076	0.912755	Pbr029413.1	http://amigo.geneontology.org/amigo/term/GO:0000381
ubiquitin-dependent ERAD pathway	Gene Ontology	GO:0030433	1	41	0.896076	0.912755	Pbr020392.1	http://amigo.geneontology.org/amigo/term/GO:0030433
vesicle-mediated transport	Gene Ontology	GO:0016192	5	144	0.896119	0.912755	Pbr001752.1|Pbr017444.1|Pbr039694.1|Pbr033742.2|Pbr016644.1	http://amigo.geneontology.org/amigo/term/GO:0016192
proteasome-mediated ubiquitin-dependent protein catabolic process	Gene Ontology	GO:0043161	3	96	0.897315	0.913408	Pbr031856.1|Pbr000100.1|Pbr013045.1	http://amigo.geneontology.org/amigo/term/GO:0043161
mRNA splicing, via spliceosome	Gene Ontology	GO:0000398	4	121	0.898662	0.914214	Pbr041391.1|Pbr020908.1|Pbr006413.1|Pbr005134.1	http://amigo.geneontology.org/amigo/term/GO:0000398
Rab GTPase binding	Gene Ontology	GO:0017137	1	42	0.901533	0.916002	Pbr039694.1	http://amigo.geneontology.org/amigo/term/GO:0017137
phosphoprotein phosphatase activity	Gene Ontology	GO:0004721	1	42	0.901533	0.916002	Pbr016085.1	http://amigo.geneontology.org/amigo/term/GO:0004721
integral component of endoplasmic reticulum membrane	Gene Ontology	GO:0030176	1	43	0.906704	0.920688	Pbr034566.1	http://amigo.geneontology.org/amigo/term/GO:0030176
positive regulation of transcription by RNA polymerase II	Gene Ontology	GO:0045944	5	149	0.911126	0.924607	Pbr040541.1|Pbr013551.1|Pbr004329.2|Pbr033418.1|Pbr022146.1	http://amigo.geneontology.org/amigo/term/GO:0045944
metalloendopeptidase activity	Gene Ontology	GO:0004222	1	45	0.916246	0.92923	Pbr042309.1	http://amigo.geneontology.org/amigo/term/GO:0004222
calmodulin-dependent protein kinase activity	Gene Ontology	GO:0004683	1	46	0.920645	0.933117	Pbr010295.1	http://amigo.geneontology.org/amigo/term/GO:0004683
RNA polymerase II cis-regulatory region sequence-specific DNA binding	Gene Ontology	GO:0000978	3	107	0.932365	0.943973	Pbr004667.1|Pbr034702.1|Pbr013991.1	http://amigo.geneontology.org/amigo/term/GO:0000978
catalytic step 2 spliceosome	Gene Ontology	GO:0071013	1	49	0.932503	0.943973	Pbr020908.1	http://amigo.geneontology.org/amigo/term/GO:0071013
protein polyubiquitination	Gene Ontology	GO:0000209	2	81	0.936278	0.947212	Pbr031391.1|Pbr037292.1	http://amigo.geneontology.org/amigo/term/GO:0000209
flavin adenine dinucleotide binding	Gene Ontology	GO:0050660	2	83	0.941667	0.952079	Pbr019938.1|Pbr024100.1	http://amigo.geneontology.org/amigo/term/GO:0050660
RNA splicing	Gene Ontology	GO:0008380	1	53	0.945606	0.954303	Pbr006879.3	http://amigo.geneontology.org/amigo/term/GO:0008380
proteasome complex	Gene Ontology	GO:0000502	1	53	0.945606	0.954303	Pbr026664.1	http://amigo.geneontology.org/amigo/term/GO:0000502
DNA-binding transcription activator activity, RNA polymerase II-specific	Gene Ontology	GO:0001228	1	53	0.945606	0.954303	Pbr021160.1	http://amigo.geneontology.org/amigo/term/GO:0001228
amino acid transmembrane transporter activity	Gene Ontology	GO:0015171	1	56	0.953736	0.961328	Pbr040118.1	http://amigo.geneontology.org/amigo/term/GO:0015171
NADP binding	Gene Ontology	GO:0050661	1	56	0.953736	0.961328	Pbr019938.1	http://amigo.geneontology.org/amigo/term/GO:0050661
double fertilization forming a zygote and endosperm	Gene Ontology	GO:0009567	1	60	0.962719	0.969789	Pbr042427.1	http://amigo.geneontology.org/amigo/term/GO:0009567
cytosolic large ribosomal subunit	Gene Ontology	GO:0022625	3	126	0.968162	0.974211	Pbr012383.1|Pbr012458.1|Pbr011361.1	http://amigo.geneontology.org/amigo/term/GO:0022625
mitochondrial respiratory chain complex I	Gene Ontology	GO:0005747	1	63	0.968292	0.974211	Pbr020140.1	http://amigo.geneontology.org/amigo/term/GO:0005747
metal ion binding	Gene Ontology	GO:0046872	1	64	0.969958	0.975291	Pbr015948.1	http://amigo.geneontology.org/amigo/term/GO:0046872
lipid transport	Gene Ontology	GO:0006869	1	65	0.971537	0.976282	Pbr015163.1	http://amigo.geneontology.org/amigo/term/GO:0006869
structural constituent of ribosome	Gene Ontology	GO:0003735	8	263	0.975234	0.979399	Pbr017558.4|Pbr012458.1|Pbr000873.1|Pbr028448.2|Pbr012383.1|Pbr011086.1|Pbr011361.1|Pbr021460.1	http://amigo.geneontology.org/amigo/term/GO:0003735
SCF-dependent proteasomal ubiquitin-dependent protein catabolic process	Gene Ontology	GO:0031146	1	71	0.979412	0.982995	Pbr000276.2	http://amigo.geneontology.org/amigo/term/GO:0031146
translation	Gene Ontology	GO:0006412	7	258	0.986986	0.989993	Pbr036503.1|Pbr012458.1|Pbr000873.1|Pbr028448.2|Pbr017558.4|Pbr011086.1|Pbr021460.1	http://amigo.geneontology.org/amigo/term/GO:0006412
hydrolase activity	Gene Ontology	GO:0016787	1	93	0.993725	0.996146	Pbr006932.1	http://amigo.geneontology.org/amigo/term/GO:0016787
cytosolic small ribosomal subunit	Gene Ontology	GO:0022627	1	105	0.996719	0.998539	Pbr017558.4	http://amigo.geneontology.org/amigo/term/GO:0022627
cellular_component	Gene Ontology	GO:0005575	27	1183	1	1	Pbr013835.1|Pbr011937.2|Pbr038642.1|Pbr042341.2|Pbr010682.1|Pbr037439.1|Pbr031695.1|Pbr026859.1|Pbr023151.2|Pbr041216.3|Pbr030021.1|Pbr023275.1|Pbr022714.1|Pbr010681.1|Pbr038633.1|Pbr009908.1|Pbr016882.2|Pbr031517.1|Pbr018308.1|Pbr001092.1|Pbr017860.1|Pbr023794.1|Pbr024196.3|Pbr010488.1|Pbr040333.1|Pbr030401.1|Pbr030057.1	http://amigo.geneontology.org/amigo/term/GO:0005575
biological_process	Gene Ontology	GO:0008150	208	5731	1	1	Pbr034402.1|Pbr013073.1|Pbr002997.1|Pbr025418.1|Pbr012206.1|Pbr018985.1|Pbr034957.1|Pbr003853.1|Pbr030086.1|Pbr035782.1|Pbr007639.1|Pbr036685.1|Pbr024521.1|Pbr027851.1|Pbr026859.1|Pbr001326.1|Pbr022234.1|Pbr035947.1|Pbr033320.1|Pbr011921.1|Pbr023407.1|Pbr041798.1|Pbr023654.1|Pbr027396.1|Pbr027451.1|Pbr034186.1|Pbr031531.1|Pbr018308.1|Pbr039043.1|Pbr024486.1|Pbr010787.1|Pbr013051.1|Pbr022970.1|Pbr…	http://amigo.geneontology.org/amigo/term/GO:0008150
molecular_function	Gene Ontology	GO:0003674	213	5879	1	1	Pbr034223.1|Pbr034485.1|Pbr010350.1|Pbr039585.1|Pbr022836.1|Pbr018985.1|Pbr034957.1|Pbr003853.1|Pbr028368.2|Pbr030086.1|Pbr007639.1|Pbr013975.1|Pbr003460.1|Pbr027851.1|Pbr024054.2|Pbr002977.1|Pbr026859.1|Pbr001326.1|Pbr022234.1|Pbr040228.1|Pbr035947.1|Pbr001083.1|Pbr024206.1|Pbr011921.1|Pbr023407.1|Pbr041798.1|Pbr011451.1|Pbr009908.1|Pbr008654.1|Pbr023654.1|Pbr038612.1|Pbr027396.1|Pbr034186.1|Pbr…	http://amigo.geneontology.org/amigo/term/GO:0003674
Photosynthesis - antenna proteins	KEGG PATHWAY	pxb00196	7	28	0.00101809	0.0942972	Pbr002396.1|Pbr022044.2|Pbr015169.1|Pbr029644.1|Pbr009517.1|Pbr037913.1|Pbr007291.1	http://www.genome.jp/kegg-bin/show_pathway?pxb00196/pxb:103961459%09red/pxb:103965963%09red/pxb:103965954%09red/pxb:103966631%09red/pxb:103931352%09red/pxb:103936594%09red/pxb:103937518%09red
ABC transporters	KEGG PATHWAY	pxb02010	8	41	0.00181821	0.0942972	Pbr005815.1|Pbr038952.1|Pbr020748.1|Pbr037779.1|Pbr036211.1|Pbr027537.1|Pbr000573.1|Pbr033674.1	http://www.genome.jp/kegg-bin/show_pathway?pxb02010/pxb:103965670%09red/pxb:103929276%09red/pxb:103950333%09red/pxb:103937021%09red/pxb:103949938%09red/pxb:103944777%09red/pxb:103948765%09red/pxb:103927625%09red
Starch and sucrose metabolism	KEGG PATHWAY	pxb00500	23	239	0.00294794	0.0942972	Pbr015871.1|Pbr027986.1|Pbr010784.1|Pbr001616.1|Pbr036026.1|Pbr026343.1|Pbr001312.1|Pbr031898.1|Pbr020465.2|Pbr022356.1|Pbr022714.1|Pbr033571.1|Pbr013598.1|Pbr003360.2|Pbr004567.1|Pbr027800.1|Pbr020505.1|Pbr014539.1|Pbr008035.1|Pbr040641.3|Pbr012241.1|Pbr036396.1|Pbr024261.1	http://www.genome.jp/kegg-bin/show_pathway?pxb00500/pxb:103954042%09red/pxb:103945774%09red/pxb:103948179%09red/pxb:103961073%09red/pxb:103946672%09red/pxb:103943441%09red/pxb:103958150%09red/pxb:103938271%09red/pxb:103929796%09red/pxb:103965390%09red/pxb:103967199%09red/pxb:103956574%09red/pxb:103935632%09red/pxb:103935302%09red/pxb:103967200%09red/pxb:103943206%09red/pxb:103962304%09red/pxb:103…
Aminoacyl-tRNA biosynthesis	KEGG PATHWAY	pxb00970	11	80	0.00342899	0.0942972	Pbr020907.1|Pbr015538.1|Pbr005691.1|Pbr030172.2|Pbr039370.1|Pbr012234.1|Pbr033057.1|Pbr027873.2|Pbr021464.1|Pbr024516.1|Pbr018622.1	http://www.genome.jp/kegg-bin/show_pathway?pxb00970/pxb:103936501%09red/pxb:103943919%09red/pxb:103932425%09red/pxb:103946728%09red/pxb:103960520%09red/pxb:103953636%09red/pxb:103931435%09red/pxb:103943199%09red/pxb:103945014%09red/pxb:103957891%09red/pxb:103961055%09red
One carbon pool by folate	KEGG PATHWAY	pxb00670	6	28	0.00449142	0.0988113	Pbr040967.1|Pbr000694.1|Pbr015389.1|Pbr013991.1|Pbr000131.1|Pbr004667.1	http://www.genome.jp/kegg-bin/show_pathway?pxb00670/pxb:103949713%09red/pxb:103961694%09red/pxb:103963993%09red/pxb:103960588%09red
Base excision repair	KEGG PATHWAY	pxb03410	8	56	0.00965516	0.177011	Pbr010256.1|Pbr023338.1|Pbr025332.1|Pbr010273.1|Pbr029386.1|Pbr033559.1|Pbr002509.1|Pbr003510.1	http://www.genome.jp/kegg-bin/show_pathway?pxb03410/pxb:103958120%09red/pxb:103953267%09red/pxb:103930857%09red/pxb:103954246%09red/pxb:103967814%09red/pxb:103958107%09red/pxb:103946029%09red/pxb:103946881%09red
Lysine degradation	KEGG PATHWAY	pxb00310	7	53	0.0213607	0.316937	Pbr022147.1|Pbr023326.2|Pbr005739.1|Pbr018059.1|Pbr022162.1|Pbr033092.1|Pbr037851.1	http://www.genome.jp/kegg-bin/show_pathway?pxb00310/pxb:103950404%09red/pxb:103967799%09red/pxb:103966741%09red/pxb:103944498%09red/pxb:103948643%09red/pxb:103966914%09red/pxb:103941661%09red
Pentose and glucuronate interconversions	KEGG PATHWAY	pxb00040	15	166	0.0230499	0.316937	Pbr015536.1|Pbr036382.1|Pbr036977.1|Pbr014899.1|Pbr008243.1|Pbr025261.1|Pbr035229.1|Pbr028656.1|Pbr037771.1|Pbr035999.1|Pbr007232.1|Pbr020137.1|Pbr027281.1|Pbr023394.1|Pbr017969.1	http://www.genome.jp/kegg-bin/show_pathway?pxb00040/pxb:103930460%09red/pxb:103950090%09red/pxb:103952831%09red/pxb:103943728%09red/pxb:103964010%09red/pxb:103933703%09red/pxb:103935606%09red/pxb:103935341%09red/pxb:103946065%09red/pxb:103934836%09red/pxb:103955830%09red/pxb:103950325%09red/pxb:103943915%09red/pxb:103968027%09red/pxb:103930880%09red
Glycerophospholipid metabolism	KEGG PATHWAY	pxb00564	14	167	0.0450743	0.550908	Pbr005036.1|Pbr037102.1|Pbr002339.1|Pbr023722.1|Pbr003167.1|Pbr035974.1|Pbr000959.3|Pbr030450.1|Pbr010641.1|Pbr032239.1|Pbr034670.1|Pbr041433.1|Pbr007361.1|Pbr038896.5	http://www.genome.jp/kegg-bin/show_pathway?pxb00564/pxb:103932939%09red/pxb:103939292%09red/pxb:103949465%09red/pxb:103958326%09red/pxb:103950619%09red/pxb:103936016%09red/pxb:103934471%09red/pxb:103955987%09red/pxb:103926566%09red/pxb:103953941%09red/pxb:103941540%09red/pxb:103951838%09red/pxb:103931646%09red/pxb:103940137%09red
Sesquiterpenoid and triterpenoid biosynthesis	KEGG PATHWAY	pxb00909	5	39	0.0532149	0.585364	Pbr005279.1|Pbr029731.1|Pbr029727.1|Pbr029739.1|Pbr005275.2	http://www.genome.jp/kegg-bin/show_pathway?pxb00909/pxb:103931174%09red/pxb:103941370%09red/pxb:103931177%09red/pxb:103931167%09red/pxb:103941371%09red
Diterpenoid biosynthesis	KEGG PATHWAY	pxb00904	5	42	0.0671765	0.587186	Pbr013897.1|Pbr009111.1|Pbr014954.1|Pbr020037.1|Pbr012956.1	http://www.genome.jp/kegg-bin/show_pathway?pxb00904/pxb:103954018%09red/pxb:103942611%09red/pxb:103960128%09red/pxb:103960493%09red/pxb:103940018%09red
Fatty acid biosynthesis	KEGG PATHWAY	pxb00061	7	70	0.0680297	0.587186	Pbr008086.1|Pbr019243.1|Pbr033305.1|Pbr016062.1|Pbr017872.1|Pbr003386.1|Pbr042734.1	http://www.genome.jp/kegg-bin/show_pathway?pxb00061/pxb:103964860%09red/pxb:103962223%09red/pxb:103933578%09red/pxb:103956611%09red/pxb:103962574%09red/pxb:103964146%09red/pxb:103940555%09red
RNA transport	KEGG PATHWAY	pxb03013	19	263	0.0712545	0.587186	Pbr036342.2|Pbr004438.1|Pbr012120.3|Pbr035205.1|Pbr023146.5|Pbr014404.1|Pbr028946.1|Pbr036300.1|Pbr014086.1|Pbr020239.1|Pbr035001.1|Pbr018443.1|Pbr033900.1|Pbr008966.1|Pbr041754.1|Pbr031243.1|Pbr023789.1|Pbr012864.1|Pbr002648.2	http://www.genome.jp/kegg-bin/show_pathway?pxb03013/pxb:103943081%09red/pxb:103935445%09red/pxb:103940925%09red/pxb:103967585%09red/pxb:103952157%09red/pxb:103957267%09red/pxb:103945832%09red/pxb:103952501%09red/pxb:103960688%09red/pxb:103930587%09red/pxb:103934675%09red/pxb:103938425%09red/pxb:103953552%09red/pxb:103948886%09red/pxb:103935578%09red/pxb:103960253%09red/pxb:103964211%09red/pxb:103…
Biotin metabolism	KEGG PATHWAY	pxb00780	4	31	0.0788793	0.587186	Pbr003386.1|Pbr016069.1|Pbr019243.1|Pbr033305.1	http://www.genome.jp/kegg-bin/show_pathway?pxb00780/pxb:103964860%09red/pxb:103962395%09red/pxb:103933578%09red/pxb:103940555%09red
DNA replication	KEGG PATHWAY	pxb03030	8	88	0.0800708	0.587186	Pbr035444.1|Pbr020163.1|Pbr017946.1|Pbr024393.1|Pbr007319.1|Pbr033559.1|Pbr020237.1|Pbr002515.1	http://www.genome.jp/kegg-bin/show_pathway?pxb03030/pxb:103963947%09red/pxb:103926914%09red/pxb:103955948%09red/pxb:103953274%09red/pxb:103938393%09red/pxb:103935140%09red/pxb:103937748%09red/pxb:103946881%09red
Pyruvate metabolism	KEGG PATHWAY	pxb00620	10	123	0.0938162	0.644986	Pbr022147.1|Pbr005739.1|Pbr016062.1|Pbr008802.1|Pbr000137.1|Pbr016286.1|Pbr014773.1|Pbr030554.1|Pbr036933.1|Pbr040797.1	http://www.genome.jp/kegg-bin/show_pathway?pxb00620/pxb:103962473%09red/pxb:103966741%09red/pxb:103951719%09red/pxb:103943578%09red/pxb:103941661%09red/pxb:103962223%09red/pxb:103929130%09red/pxb:103950072%09red/pxb:103931821%09red/pxb:103957455%09red
Mismatch repair	KEGG PATHWAY	pxb03430	6	64	0.108322	0.670837	Pbr037327.1|Pbr020163.1|Pbr017946.1|Pbr024393.1|Pbr000564.1|Pbr020237.1	http://www.genome.jp/kegg-bin/show_pathway?pxb03430/pxb:103963947%09red/pxb:103926914%09red/pxb:103951219%09red/pxb:103938393%09red/pxb:103959203%09red/pxb:103937748%09red
Metabolic pathways	KEGG PATHWAY	pxb01100	174	3230	0.109773	0.670837	Pbr024799.1|Pbr025261.1|Pbr020137.1|Pbr029644.1|Pbr010784.1|Pbr033845.1|Pbr009517.1|Pbr014280.1|Pbr017969.1|Pbr005036.1|Pbr037977.1|Pbr036954.1|Pbr027268.1|Pbr016069.1|Pbr030272.1|Pbr026498.1|Pbr015871.1|Pbr037453.1|Pbr002864.1|Pbr003167.1|Pbr014304.1|Pbr003360.2|Pbr032338.2|Pbr013445.1|Pbr027800.1|Pbr024496.1|Pbr025190.1|Pbr014899.1|Pbr022147.1|Pbr004964.1|Pbr037771.1|Pbr023621.1|Pbr042734.1|Pbr…	http://www.genome.jp/kegg-bin/show_pathway?pxb01100/pxb:103944408%09red/pxb:103941661%09red/pxb:103935606%09red/pxb:103966741%09red/pxb:103944278%09red/pxb:103934836%09red/pxb:103961073%09red/pxb:103931352%09red/pxb:103931487%09red/pxb:103931646%09red/pxb:103946672%09red/pxb:103932391%09red/pxb:103950090%09red/pxb:103968089%09red/pxb:103946281%09red/pxb:103938271%09red/pxb:103942611%09red/pxb:103…
Glycerolipid metabolism	KEGG PATHWAY	pxb00561	10	130	0.120403	0.678241	Pbr005036.1|Pbr037102.1|Pbr022147.1|Pbr005739.1|Pbr037361.1|Pbr002339.1|Pbr035974.1|Pbr034670.1|Pbr007361.1|Pbr038896.5	http://www.genome.jp/kegg-bin/show_pathway?pxb00561/pxb:103949465%09red/pxb:103966741%09red/pxb:103936016%09red/pxb:103941661%09red/pxb:103934471%09red/pxb:103955987%09red/pxb:103950619%09red/pxb:103941540%09red/pxb:103950198%09red/pxb:103940137%09red
Steroid biosynthesis	KEGG PATHWAY	pxb00100	5	53	0.133573	0.678241	Pbr041216.3|Pbr023151.2|Pbr037977.1|Pbr011937.2|Pbr037838.1	http://www.genome.jp/kegg-bin/show_pathway?pxb00100/pxb:103967648%09red/pxb:103950392%09red/pxb:103959409%09red/pxb:103937470%09red/pxb:103938459%09red
Cyanoamino acid metabolism	KEGG PATHWAY	pxb00460	8	101	0.137733	0.678241	Pbr004544.1|Pbr027986.1|Pbr024100.1|Pbr004567.1|Pbr036026.1|Pbr013991.1|Pbr034114.1|Pbr004667.1	http://www.genome.jp/kegg-bin/show_pathway?pxb00460/pxb:103954605%09red/pxb:103926833%09red/pxb:103934215%09red/pxb:103935302%09red/pxb:103960588%09red/pxb:103954664%09red/pxb:103929796%09red
Fatty acid metabolism	KEGG PATHWAY	pxb01212	8	102	0.142863	0.678241	Pbr008086.1|Pbr019243.1|Pbr033305.1|Pbr016062.1|Pbr017872.1|Pbr003386.1|Pbr019246.1|Pbr042734.1	http://www.genome.jp/kegg-bin/show_pathway?pxb01212/pxb:103964860%09red/pxb:103962223%09red/pxb:103964864%09red/pxb:103933578%09red/pxb:103956611%09red/pxb:103962574%09red/pxb:103964146%09red/pxb:103940555%09red
Protein export	KEGG PATHWAY	pxb03060	6	70	0.144053	0.678241	Pbr017080.1|Pbr007627.1|Pbr031666.1|Pbr021802.1|Pbr020392.1|Pbr041787.1	http://www.genome.jp/kegg-bin/show_pathway?pxb03060/pxb:103965557%09red/pxb:103962867%09red/pxb:103956451%09red/pxb:103966430%09red/pxb:103965366%09red/pxb:103938630%09red
Carotenoid biosynthesis	KEGG PATHWAY	pxb00906	5	55	0.14798	0.678241	Pbr028583.1|Pbr010298.1|Pbr006010.1|Pbr000730.1|Pbr023621.1	http://www.genome.jp/kegg-bin/show_pathway?pxb00906/pxb:103930371%09red/pxb:103968091%09red/pxb:103964329%09red/pxb:103955326%09red/pxb:103940205%09red
Glyoxylate and dicarboxylate metabolism	KEGG PATHWAY	pxb00630	7	92	0.180418	0.791645	Pbr013299.1|Pbr000131.1|Pbr019834.1|Pbr013991.1|Pbr030554.1|Pbr036933.1|Pbr004667.1	http://www.genome.jp/kegg-bin/show_pathway?pxb00630/pxb:103929130%09red/pxb:103947596%09red/pxb:103931821%09red/pxb:103949713%09red/pxb:103952059%09red/pxb:103960588%09red
Inositol phosphate metabolism	KEGG PATHWAY	pxb00562	8	110	0.187116	0.791645	Pbr004268.1|Pbr024799.1|Pbr038810.1|Pbr025190.1|Pbr042198.1|Pbr009377.1|Pbr026498.1|Pbr030450.1	http://www.genome.jp/kegg-bin/show_pathway?pxb00562/pxb:103935459%09red/pxb:103946281%09red/pxb:103943936%09red/pxb:103957138%09red/pxb:103950660%09red/pxb:103938930%09red/pxb:103967883%09red/pxb:103931646%09red
Homologous recombination	KEGG PATHWAY	pxb03440	6	79	0.206089	0.830479	Pbr020163.1|Pbr040747.1|Pbr017946.1|Pbr024393.1|Pbr027936.1|Pbr020237.1	http://www.genome.jp/kegg-bin/show_pathway?pxb03440/pxb:103963947%09red/pxb:103951685%09red/pxb:103926914%09red/pxb:103946776%09red/pxb:103938393%09red/pxb:103937748%09red
Fatty acid degradation	KEGG PATHWAY	pxb00071	5	63	0.211395	0.830479	Pbr042734.1|Pbr008086.1|Pbr017872.1|Pbr005739.1|Pbr022147.1	http://www.genome.jp/kegg-bin/show_pathway?pxb00071/pxb:103941661%09red/pxb:103962574%09red/pxb:103964146%09red/pxb:103966741%09red/pxb:103956611%09red
AGE-RAGE signaling pathway in diabetic complications	KEGG PATHWAY	pxb04933	2	17	0.221807	0.836414	Pbr023428.1|Pbr042198.1	http://www.genome.jp/kegg-bin/show_pathway?pxb04933/pxb:103945648%09red/pxb:103938930%09red
Biosynthesis of secondary metabolites	KEGG PATHWAY	pxb01110	87	1630	0.228113	0.836414	Pbr009987.1|Pbr010784.1|Pbr005036.1|Pbr037977.1|Pbr004964.1|Pbr005926.1|Pbr003167.1|Pbr014304.1|Pbr037102.1|Pbr032338.2|Pbr013445.1|Pbr027800.1|Pbr022147.1|Pbr038896.5|Pbr020037.1|Pbr014098.1|Pbr006713.1|Pbr030450.1|Pbr009377.1|Pbr034114.1|Pbr031898.1|Pbr011433.1|Pbr038231.1|Pbr013598.1|Pbr040797.1|Pbr027789.1|Pbr004567.1|Pbr016062.1|Pbr023551.1|Pbr039370.1|Pbr019834.1|Pbr013897.1|Pbr003945.1|Pbr…	http://www.genome.jp/kegg-bin/show_pathway?pxb01110/pxb:103947727%09red/pxb:103960774%09red/pxb:103945020%09red/pxb:103952063%09red/pxb:103960842%09red/pxb:103926833%09red/pxb:103953380%09red/pxb:103945774%09red/pxb:103944515%09red/pxb:103955987%09red/pxb:103950619%09red/pxb:103955862%09red/pxb:103931821%09red/pxb:103953941%09red/pxb:103948179%09red/pxb:103948385%09red/pxb:103933328%09red/pxb:103…
Flavone and flavonol biosynthesis	KEGG PATHWAY	pxb00944	1	5	0.249483	0.885261	Pbr000426.1	http://www.genome.jp/kegg-bin/show_pathway?pxb00944/pxb:103944409%09red
Cutin, suberine and wax biosynthesis	KEGG PATHWAY	pxb00073	3	36	0.273877	0.941451	Pbr027790.4|Pbr029510.1|Pbr027789.1	http://www.genome.jp/kegg-bin/show_pathway?pxb00073/pxb:103931004%09red/pxb:103929751%09red
Glucosinolate biosynthesis	KEGG PATHWAY	pxb00966	1	6	0.284539	0.948464	Pbr034114.1	http://www.genome.jp/kegg-bin/show_pathway?pxb00966/pxb:103934215%09red
Glycosphingolipid biosynthesis - lacto and neolacto series	KEGG PATHWAY	pxb00601	1	7	0.317959	0.995145	Pbr000333.1	http://www.genome.jp/kegg-bin/show_pathway?pxb00601/pxb:103928093%09red
Endocytosis	KEGG PATHWAY	pxb04144	14	244	0.320887	0.995145	Pbr008569.1|Pbr016644.1|Pbr033742.2|Pbr026498.1|Pbr028954.1|Pbr003167.1|Pbr014215.1|Pbr010641.1|Pbr005813.1|Pbr013275.3|Pbr012451.1|Pbr024210.1|Pbr009367.1|Pbr034993.1	http://www.genome.jp/kegg-bin/show_pathway?pxb04144/pxb:103935377%09red/pxb:103939997%09red/pxb:103958326%09red/pxb:103959486%09red/pxb:103937771%09red/pxb:103927555%09red/pxb:103953941%09red/pxb:103926873%09red/pxb:103967703%09red/pxb:103929596%09red/pxb:103943807%09red/pxb:103946281%09red/pxb:103931231%09red/pxb:103947383%09red
Ascorbate and aldarate metabolism	KEGG PATHWAY	pxb00053	5	77	0.337041	0.995145	Pbr005739.1|Pbr022147.1|Pbr000784.1|Pbr007232.1|Pbr024799.1	http://www.genome.jp/kegg-bin/show_pathway?pxb00053/pxb:103941661%09red/pxb:103943936%09red/pxb:103966741%09red/pxb:103964981%09red/pxb:103930880%09red
Thiamine metabolism	KEGG PATHWAY	pxb00730	3	43	0.364341	0.995145	Pbr025426.2|Pbr033682.1|Pbr007314.2	http://www.genome.jp/kegg-bin/show_pathway?pxb00730/pxb:103927570%09red/pxb:103955940%09red/pxb:103967326%09red
Brassinosteroid biosynthesis	KEGG PATHWAY	pxb00905	2	27	0.395305	0.995145	Pbr023551.1|Pbr014304.1	http://www.genome.jp/kegg-bin/show_pathway?pxb00905/pxb:103960819%09red/pxb:103926586%09red
Zeatin biosynthesis	KEGG PATHWAY	pxb00908	2	28	0.411888	0.995145	Pbr027234.1|Pbr038231.1	http://www.genome.jp/kegg-bin/show_pathway?pxb00908/pxb:103932391%09red/pxb:103929168%09red
Other glycan degradation	KEGG PATHWAY	pxb00511	2	28	0.411888	0.995145	Pbr023317.1|Pbr037494.1	http://www.genome.jp/kegg-bin/show_pathway?pxb00511/pxb:103936904%09red/pxb:103967794%09red
N-Glycan biosynthesis	KEGG PATHWAY	pxb00510	4	66	0.414302	0.995145	Pbr040844.1|Pbr032138.1|Pbr034566.1|Pbr027944.1	http://www.genome.jp/kegg-bin/show_pathway?pxb00510/pxb:103932883%09red/pxb:103948818%09red/pxb:103954100%09red/pxb:103938112%09red
Arginine biosynthesis	KEGG PATHWAY	pxb00220	3	47	0.415407	0.995145	Pbr003246.1|Pbr002864.1|Pbr008850.1	http://www.genome.jp/kegg-bin/show_pathway?pxb00220/pxb:103957149%09red/pxb:103953694%09red/pxb:103944408%09red
Ether lipid metabolism	KEGG PATHWAY	pxb00565	3	48	0.42798	0.995145	Pbr030450.1|Pbr003167.1|Pbr010641.1	http://www.genome.jp/kegg-bin/show_pathway?pxb00565/pxb:103953941%09red/pxb:103931646%09red/pxb:103958326%09red
SNARE interactions in vesicular transport	KEGG PATHWAY	pxb04130	4	68	0.435408	0.995145	Pbr013969.1|Pbr038765.1|Pbr023070.1|Pbr042736.1	http://www.genome.jp/kegg-bin/show_pathway?pxb04130/pxb:103967490%09red/pxb:103960557%09red/pxb:108865426%09red/pxb:103944418%09red
Photosynthesis	KEGG PATHWAY	pxb00195	4	68	0.435408	0.995145	Pbr023086.1|Pbr037237.1|Pbr030680.1|Pbr005785.1	http://www.genome.jp/kegg-bin/show_pathway?pxb00195/pxb:103967450%09red/pxb:103947836%09red/pxb:103927331%09red/pxb:103936181%09red
Terpenoid backbone biosynthesis	KEGG PATHWAY	pxb00900	4	68	0.435408	0.995145	Pbr011433.1|Pbr025426.2|Pbr002232.2|Pbr009987.1	http://www.genome.jp/kegg-bin/show_pathway?pxb00900/pxb:103931434%09red/pxb:103927570%09red/pxb:103953380%09red/pxb:103931560%09red
Nitrogen metabolism	KEGG PATHWAY	pxb00910	3	49	0.440455	0.995145	Pbr003246.1|Pbr002864.1|Pbr008850.1	http://www.genome.jp/kegg-bin/show_pathway?pxb00910/pxb:103957149%09red/pxb:103953694%09red/pxb:103944408%09red
Porphyrin and chlorophyll metabolism	KEGG PATHWAY	pxb00860	4	69	0.445881	0.995145	Pbr011433.1|Pbr030373.1|Pbr014098.1|Pbr039370.1	http://www.genome.jp/kegg-bin/show_pathway?pxb00860/pxb:103931434%09red/pxb:103957891%09red/pxb:103960702%09red/pxb:103947727%09red
Phosphatidylinositol signaling system	KEGG PATHWAY	pxb04070	5	90	0.457937	0.995145	Pbr005036.1|Pbr042198.1|Pbr025190.1|Pbr038810.1|Pbr026498.1	http://www.genome.jp/kegg-bin/show_pathway?pxb04070/pxb:103938930%09red/pxb:103957138%09red/pxb:103950660%09red/pxb:103941540%09red/pxb:103946281%09red
Sphingolipid metabolism	KEGG PATHWAY	pxb00600	2	31	0.460205	0.995145	Pbr029108.1|Pbr035944.1	http://www.genome.jp/kegg-bin/show_pathway?pxb00600/pxb:103949444%09red/pxb:103930815%09red
Plant-pathogen interaction	KEGG PATHWAY	pxb04626	14	272	0.467203	0.995145	Pbr021537.1|Pbr003798.1|Pbr005258.1|Pbr017558.4|Pbr010295.1|Pbr000107.1|Pbr040919.1|Pbr015878.6|Pbr032277.1|Pbr015695.1|Pbr012115.1|Pbr015874.1|Pbr024521.1|Pbr004599.1	http://www.genome.jp/kegg-bin/show_pathway?pxb04626/pxb:103955091%09red/pxb:103966161%09red/pxb:108865550%09red/pxb:103963906%09red/pxb:103940749%09red/pxb:103940184%09red/pxb:103948447%09red/pxb:103954678%09red/pxb:103948197%09red/pxb:103961910%09red/pxb:103963440%09red/pxb:103943073%09red
Glycine, serine and threonine metabolism	KEGG PATHWAY	pxb00260	5	92	0.476127	0.995145	Pbr007213.1|Pbr000131.1|Pbr013991.1|Pbr019834.1|Pbr004667.1	http://www.genome.jp/kegg-bin/show_pathway?pxb00260/pxb:103930684%09red/pxb:103949713%09red/pxb:103952059%09red/pxb:103960588%09red
alpha-Linolenic acid metabolism	KEGG PATHWAY	pxb00592	5	93	0.485147	0.995145	Pbr041433.1|Pbr003779.1|Pbr005926.1|Pbr006112.1|Pbr004964.1	http://www.genome.jp/kegg-bin/show_pathway?pxb00592/pxb:103940684%09red/pxb:103945829%09red/pxb:103928649%09red/pxb:103955369%09red/pxb:103951838%09red
Alanine, aspartate and glutamate metabolism	KEGG PATHWAY	pxb00250	4	74	0.497222	0.995145	Pbr003945.1|Pbr003246.1|Pbr002864.1|Pbr008850.1	http://www.genome.jp/kegg-bin/show_pathway?pxb00250/pxb:103957149%09red/pxb:103953694%09red/pxb:103940821%09red/pxb:103944408%09red
Nucleotide excision repair	KEGG PATHWAY	pxb03420	5	95	0.503016	0.995145	Pbr024393.1|Pbr020163.1|Pbr040274.1|Pbr033559.1|Pbr017946.1	http://www.genome.jp/kegg-bin/show_pathway?pxb03420/pxb:103937748%09red/pxb:103937904%09red/pxb:103963947%09red/pxb:103926914%09red/pxb:103946881%09red
Carbon metabolism	KEGG PATHWAY	pxb01200	18	363	0.514104	0.995145	Pbr024244.2|Pbr032338.2|Pbr000694.1|Pbr007213.1|Pbr013299.1|Pbr000131.1|Pbr040797.1|Pbr019834.1|Pbr003246.1|Pbr016286.1|Pbr014773.1|Pbr009377.1|Pbr013991.1|Pbr030554.1|Pbr036933.1|Pbr004667.1|Pbr002864.1|Pbr024261.1	http://www.genome.jp/kegg-bin/show_pathway?pxb01200/pxb:103935459%09red/pxb:103944408%09red/pxb:103963993%09red/pxb:103947596%09red/pxb:103927133%09red/pxb:103943578%09red/pxb:103962473%09red/pxb:103951719%09red/pxb:103945774%09red/pxb:103929130%09red/pxb:103953694%09red/pxb:103931821%09red/pxb:103949713%09red/pxb:103952059%09red/pxb:103948385%09red/pxb:103960588%09red/pxb:103930684%09red
Histidine metabolism	KEGG PATHWAY	pxb00340	2	35	0.520851	0.995145	Pbr022147.1|Pbr005739.1	http://www.genome.jp/kegg-bin/show_pathway?pxb00340/pxb:103941661%09red/pxb:103966741%09red
Purine metabolism	KEGG PATHWAY	pxb00230	7	140	0.533422	0.995145	Pbr040967.1|Pbr015389.1|Pbr007314.2|Pbr003945.1|Pbr016286.1|Pbr016275.1|Pbr040797.1	http://www.genome.jp/kegg-bin/show_pathway?pxb00230/pxb:103962473%09red/pxb:103951719%09red/pxb:103940821%09red/pxb:103944278%09red/pxb:103955940%09red/pxb:103961694%09red
RNA degradation	KEGG PATHWAY	pxb03018	9	184	0.549667	0.995145	Pbr027023.1|Pbr035503.1|Pbr023789.1|Pbr035001.1|Pbr038891.1|Pbr021735.1|Pbr037420.2|Pbr007750.1|Pbr012258.1	http://www.genome.jp/kegg-bin/show_pathway?pxb03018/pxb:108868625%09red/pxb:103945832%09red/pxb:103950256%09red/pxb:103956270%09red/pxb:103950611%09red/pxb:103965829%09red/pxb:103934675%09red/pxb:103943222%09red
Plant hormone signal transduction	KEGG PATHWAY	pxb04075	19	396	0.568508	0.995145	Pbr019683.1|Pbr000276.2|Pbr035042.1|Pbr015522.1|Pbr016982.1|Pbr015257.1|Pbr025290.1|Pbr017778.1|Pbr014080.1|Pbr002358.2|Pbr000497.1|Pbr035863.1|Pbr042224.1|Pbr040276.1|Pbr016281.1|Pbr029871.1|Pbr010681.1|Pbr037674.1|Pbr003402.1	http://www.genome.jp/kegg-bin/show_pathway?pxb04075/pxb:103962471%09red/pxb:103959612%09red/pxb:103963619%09red/pxb:103938999%09red/pxb:103940510%09red/pxb:103965596%09red/pxb:103963931%09red/pxb:103931292%09red/pxb:103945995%09red/pxb:103941486%09red/pxb:103950566%09red/pxb:103936392%09red/pxb:103937906%09red/pxb:103958452%09red/pxb:103961544%09red/pxb:103949221%09red/pxb:103943903%09red/pxb:103…
MAPK signaling pathway - plant	KEGG PATHWAY	pxb04016	10	209	0.574252	0.995145	Pbr035042.1|Pbr018724.1|Pbr015878.6|Pbr040919.1|Pbr015257.1|Pbr000497.1|Pbr000124.1|Pbr038476.1|Pbr015874.1|Pbr040276.1	http://www.genome.jp/kegg-bin/show_pathway?pxb04016/pxb:103961544%09red/pxb:103964383%09red/pxb:103963906%09red/pxb:103941486%09red/pxb:103943998%09red/pxb:103937906%09red/pxb:103949221%09red/pxb:103936869%09red
Amino sugar and nucleotide sugar metabolism	KEGG PATHWAY	pxb00520	9	189	0.580661	0.995145	Pbr002689.1|Pbr001555.1|Pbr004289.1|Pbr039558.1|Pbr024261.1|Pbr007232.1|Pbr037453.1|Pbr024496.1|Pbr036396.1	http://www.genome.jp/kegg-bin/show_pathway?pxb00520/pxb:103952887%09red/pxb:103957533%09red/pxb:103935632%09red/pxb:103936177%09red/pxb:103945774%09red/pxb:103968089%09red/pxb:103951258%09red/pxb:103927198%09red/pxb:103930880%09red
mRNA surveillance pathway	KEGG PATHWAY	pxb03015	9	190	0.586744	0.995145	Pbr008765.1|Pbr023789.1|Pbr035001.1|Pbr031338.1|Pbr028337.1|Pbr036425.1|Pbr025139.2|Pbr034548.1|Pbr031043.1	http://www.genome.jp/kegg-bin/show_pathway?pxb03015/pxb:103949646%09red/pxb:103957068%09red/pxb:103934466%09red/pxb:103945832%09red/pxb:103946900%09red/pxb:103934675%09red/pxb:103932028%09red/pxb:103932216%09red/pxb:103931953%09red
Glycosphingolipid biosynthesis - globo and isoglobo series	KEGG PATHWAY	pxb00603	1	18	0.597057	0.995145	Pbr000333.1	http://www.genome.jp/kegg-bin/show_pathway?pxb00603/pxb:103928093%09red
Glycolysis / Gluconeogenesis	KEGG PATHWAY	pxb00010	8	171	0.600771	0.995145	Pbr022147.1|Pbr005739.1|Pbr014325.1|Pbr016286.1|Pbr009377.1|Pbr042868.1|Pbr024261.1|Pbr040797.1	http://www.genome.jp/kegg-bin/show_pathway?pxb00010/pxb:103935459%09red/pxb:103962473%09red/pxb:103951719%09red/pxb:103941661%09red/pxb:103960842%09red/pxb:103931243%09red/pxb:103945774%09red/pxb:103966741%09red
Ribosome biogenesis in eukaryotes	KEGG PATHWAY	pxb03008	6	130	0.614238	0.995145	Pbr000759.1|Pbr012690.1|Pbr042609.2|Pbr004184.1|Pbr031054.2|Pbr010052.1	http://www.genome.jp/kegg-bin/show_pathway?pxb03008/pxb:103957906%09red/pxb:103939207%09red/pxb:103965430%09red/pxb:103932039%09red/pxb:103967201%09red/pxb:103959794%09red
Glycosaminoglycan degradation	KEGG PATHWAY	pxb00531	1	19	0.615884	0.995145	Pbr027875.1	http://www.genome.jp/kegg-bin/show_pathway?pxb00531/pxb:103946731%09red
beta-Alanine metabolism	KEGG PATHWAY	pxb00410	3	66	0.631045	0.995145	Pbr022147.1|Pbr005739.1|Pbr015601.1	http://www.genome.jp/kegg-bin/show_pathway?pxb00410/pxb:103941661%09red/pxb:103943993%09red/pxb:103966741%09red
Other types of O-glycan biosynthesis	KEGG PATHWAY	pxb00514	1	20	0.633833	0.995145	Pbr015839.1	http://www.genome.jp/kegg-bin/show_pathway?pxb00514/pxb:103962092%09red
Selenocompound metabolism	KEGG PATHWAY	pxb00450	1	20	0.633833	0.995145	Pbr033057.1	http://www.genome.jp/kegg-bin/show_pathway?pxb00450/pxb:103961055%09red
Biosynthesis of secondary metabolites - unclassified	KEGG PATHWAY	pxb00999	1	21	0.650943	0.995145	Pbr013445.1	http://www.genome.jp/kegg-bin/show_pathway?pxb00999/pxb:103943288%09red
Glycosylphosphatidylinositol (GPI)-anchor biosynthesis	KEGG PATHWAY	pxb00563	2	45	0.651367	0.995145	Pbr001584.1|Pbr018590.1	http://www.genome.jp/kegg-bin/show_pathway?pxb00563/pxb:103939638%09red/pxb:103944722%09red
Carbon fixation in photosynthetic organisms	KEGG PATHWAY	pxb00710	4	94	0.67703	0.998468	Pbr013299.1|Pbr030554.1|Pbr014773.1|Pbr009377.1	http://www.genome.jp/kegg-bin/show_pathway?pxb00710/pxb:103947596%09red/pxb:103935459%09red/pxb:103931821%09red/pxb:103943578%09red
Pantothenate and CoA biosynthesis	KEGG PATHWAY	pxb00770	2	49	0.695033	0.998468	Pbr020915.1|Pbr036954.1	http://www.genome.jp/kegg-bin/show_pathway?pxb00770/pxb:103965059%09red/pxb:103950066%09red
Ubiquinone and other terpenoid-quinone biosynthesis	KEGG PATHWAY	pxb00130	2	54	0.74314	0.998468	Pbr013207.1|Pbr013445.1	http://www.genome.jp/kegg-bin/show_pathway?pxb00130/pxb:103943288%09red/pxb:103946661%09red
Riboflavin metabolism	KEGG PATHWAY	pxb00740	1	28	0.75031	0.998468	Pbr027268.1	http://www.genome.jp/kegg-bin/show_pathway?pxb00740/pxb:103929370%09red
Glutathione metabolism	KEGG PATHWAY	pxb00480	5	129	0.755078	0.998468	Pbr008467.1|Pbr002170.1|Pbr037254.1|Pbr001491.1|Pbr002369.1	http://www.genome.jp/kegg-bin/show_pathway?pxb00480/pxb:103939615%09red/pxb:103965702%09red/pxb:103939617%09red/pxb:103953177%09red/pxb:103956831%09red
Nicotinate and nicotinamide metabolism	KEGG PATHWAY	pxb00760	1	29	0.76198	0.998468	Pbr039489.1	http://www.genome.jp/kegg-bin/show_pathway?pxb00760/pxb:103937370%09red
Phenylpropanoid biosynthesis	KEGG PATHWAY	pxb00940	10	247	0.76495	0.998468	Pbr013445.1|Pbr006713.1|Pbr027986.1|Pbr041097.1|Pbr004567.1|Pbr026502.1|Pbr036026.1|Pbr032785.1|Pbr030045.1|Pbr018080.1	http://www.genome.jp/kegg-bin/show_pathway?pxb00940/pxb:103946279%09red/pxb:103952063%09red/pxb:103943288%09red/pxb:103944515%09red/pxb:103955862%09red/pxb:103935302%09red/pxb:103933328%09red/pxb:103947315%09red/pxb:103954664%09red/pxb:103929796%09red
Arginine and proline metabolism	KEGG PATHWAY	pxb00330	3	83	0.771589	0.998468	Pbr022147.1|Pbr005739.1|Pbr015601.1	http://www.genome.jp/kegg-bin/show_pathway?pxb00330/pxb:103941661%09red/pxb:103943993%09red/pxb:103966741%09red
Folate biosynthesis	KEGG PATHWAY	pxb00790	1	30	0.773104	0.998468	Pbr035278.1	http://www.genome.jp/kegg-bin/show_pathway?pxb00790/pxb:103934880%09red
Valine, leucine and isoleucine biosynthesis	KEGG PATHWAY	pxb00290	1	30	0.773104	0.998468	Pbr020915.1	http://www.genome.jp/kegg-bin/show_pathway?pxb00290/pxb:103965059%09red
Biosynthesis of unsaturated fatty acids	KEGG PATHWAY	pxb01040	1	31	0.783709	0.998468	Pbr019246.1	http://www.genome.jp/kegg-bin/show_pathway?pxb01040/pxb:103964864%09red
Stilbenoid, diarylheptanoid and gingerol biosynthesis	KEGG PATHWAY	pxb00945	1	33	0.803456	0.998468	Pbr006713.1	http://www.genome.jp/kegg-bin/show_pathway?pxb00945/pxb:103955862%09red
Flavonoid biosynthesis	KEGG PATHWAY	pxb00941	2	62	0.806538	0.998468	Pbr006713.1|Pbr020913.1	http://www.genome.jp/kegg-bin/show_pathway?pxb00941/pxb:103955862%09red/pxb:103945020%09red
Linoleic acid metabolism	KEGG PATHWAY	pxb00591	1	34	0.812643	0.998468	Pbr004964.1	http://www.genome.jp/kegg-bin/show_pathway?pxb00591/pxb:103945829%09red
Valine, leucine and isoleucine degradation	KEGG PATHWAY	pxb00280	2	63	0.813398	0.998468	Pbr022147.1|Pbr005739.1	http://www.genome.jp/kegg-bin/show_pathway?pxb00280/pxb:103941661%09red/pxb:103966741%09red
Tryptophan metabolism	KEGG PATHWAY	pxb00380	2	66	0.832691	0.998468	Pbr022147.1|Pbr005739.1	http://www.genome.jp/kegg-bin/show_pathway?pxb00380/pxb:103941661%09red/pxb:103966741%09red
Phenylalanine, tyrosine and tryptophan biosynthesis	KEGG PATHWAY	pxb00400	2	71	0.86087	0.998468	Pbr037530.1|Pbr014280.1	http://www.genome.jp/kegg-bin/show_pathway?pxb00400/pxb:103936340%09red/pxb:103960774%09red
Ubiquitin mediated proteolysis	KEGG PATHWAY	pxb04120	6	178	0.864043	0.998468	Pbr018596.1|Pbr001510.1|Pbr013466.3|Pbr035262.1|Pbr000796.1|Pbr035074.1	http://www.genome.jp/kegg-bin/show_pathway?pxb04120/pxb:103934868%09red/pxb:103952595%09red/pxb:103943312%09red/pxb:103949247%09red/pxb:103944721%09red/pxb:103939582%09red
Phagosome	KEGG PATHWAY	pxb04145	4	129	0.8732	0.998468	Pbr013969.1|Pbr038765.1|Pbr035370.1|Pbr039217.1	http://www.genome.jp/kegg-bin/show_pathway?pxb04145/pxb:103967672%09red/pxb:103960557%09red/pxb:103960568%09red/pxb:108865426%09red
Peroxisome	KEGG PATHWAY	pxb04146	4	132	0.883833	0.998468	Pbr008086.1|Pbr029510.1|Pbr042734.1|Pbr017872.1	http://www.genome.jp/kegg-bin/show_pathway?pxb04146/pxb:103962574%09red/pxb:103931004%09red/pxb:103964146%09red/pxb:103956611%09red
Galactose metabolism	KEGG PATHWAY	pxb00052	2	76	0.884638	0.998468	Pbr030272.1|Pbr024261.1	http://www.genome.jp/kegg-bin/show_pathway?pxb00052/pxb:103931487%09red/pxb:103945774%09red
Fructose and mannose metabolism	KEGG PATHWAY	pxb00051	3	105	0.885219	0.998468	Pbr024496.1|Pbr009377.1|Pbr024261.1	http://www.genome.jp/kegg-bin/show_pathway?pxb00051/pxb:103935459%09red/pxb:103945774%09red/pxb:103927198%09red
Citrate cycle (TCA cycle)	KEGG PATHWAY	pxb00020	2	77	0.888916	0.998468	Pbr030554.1|Pbr032338.2	http://www.genome.jp/kegg-bin/show_pathway?pxb00020/pxb:103931821%09red/pxb:103948385%09red
Propanoate metabolism	KEGG PATHWAY	pxb00640	1	47	0.899457	0.998468	Pbr016062.1	http://www.genome.jp/kegg-bin/show_pathway?pxb00640/pxb:103962223%09red
2-Oxocarboxylic acid metabolism	KEGG PATHWAY	pxb01210	2	83	0.911636	0.998468	Pbr034114.1|Pbr020915.1	http://www.genome.jp/kegg-bin/show_pathway?pxb01210/pxb:103965059%09red/pxb:103934215%09red
Sulfur metabolism	KEGG PATHWAY	pxb00920	1	51	0.916984	0.998468	Pbr028167.1	http://www.genome.jp/kegg-bin/show_pathway?pxb00920/pxb:103929950%09red
Circadian rhythm - plant	KEGG PATHWAY	pxb04712	1	57	0.937719	0.998468	Pbr020913.1	http://www.genome.jp/kegg-bin/show_pathway?pxb04712/pxb:103945020%09red
Autophagy - other	KEGG PATHWAY	pxb04136	1	58	0.940632	0.998468	Pbr014598.4	http://www.genome.jp/kegg-bin/show_pathway?pxb04136/pxb:103961173%09red
RNA polymerase	KEGG PATHWAY	pxb03020	1	64	0.955462	0.998468	Pbr018389.1	http://www.genome.jp/kegg-bin/show_pathway?pxb03020/pxb:103964242%09red
Basal transcription factors	KEGG PATHWAY	pxb03022	1	69	0.96495	0.998468	Pbr001190.1	http://www.genome.jp/kegg-bin/show_pathway?pxb03022/pxb:103961745%09red
Protein processing in endoplasmic reticulum	KEGG PATHWAY	pxb04141	9	323	0.974393	0.998468	Pbr000100.1|Pbr005258.1|Pbr014095.1|Pbr001510.1|Pbr026530.3|Pbr020392.1|Pbr042357.1|Pbr018596.1|Pbr027944.1	http://www.genome.jp/kegg-bin/show_pathway?pxb04141/pxb:103962970%09red/pxb:103944721%09red/pxb:103954100%09red/pxb:103947355%09red/pxb:103965366%09red/pxb:103955091%09red/pxb:103963260%09red/pxb:103946309%09red/pxb:103939582%09red
Pyrimidine metabolism	KEGG PATHWAY	pxb00240	1	80	0.97931	0.998468	Pbr022218.1	http://www.genome.jp/kegg-bin/show_pathway?pxb00240/pxb:103966837%09red
Cysteine and methionine metabolism	KEGG PATHWAY	pxb00270	3	155	0.980049	0.998468	Pbr011763.1|Pbr030554.1|Pbr003336.1	http://www.genome.jp/kegg-bin/show_pathway?pxb00270/pxb:103954017%09red/pxb:103931821%09red/pxb:103959175%09red
Proteasome	KEGG PATHWAY	pxb03050	1	87	0.985207	0.998468	Pbr026664.1	http://www.genome.jp/kegg-bin/show_pathway?pxb03050/pxb:103960370%09red
Oxidative phosphorylation	KEGG PATHWAY	pxb00190	4	197	0.985748	0.998468	Pbr023935.1|Pbr038321.1|Pbr039217.1|Pbr033845.1	http://www.genome.jp/kegg-bin/show_pathway?pxb00190/pxb:103967672%09red/pxb:103933853%09red/pxb:103926644%09red/pxb:103933133%09red
Biosynthesis of amino acids	KEGG PATHWAY	pxb01230	9	348	0.986836	0.998468	Pbr037530.1|Pbr007213.1|Pbr020915.1|Pbr014280.1|Pbr016286.1|Pbr009377.1|Pbr013991.1|Pbr004667.1|Pbr040797.1	http://www.genome.jp/kegg-bin/show_pathway?pxb01230/pxb:103935459%09red/pxb:103960774%09red/pxb:103951719%09red/pxb:103936340%09red/pxb:103962473%09red/pxb:103930684%09red/pxb:103960588%09red/pxb:103965059%09red
Spliceosome	KEGG PATHWAY	pxb03040	7	298	0.989391	0.998468	Pbr023146.5|Pbr014404.1|Pbr008664.2|Pbr038158.1|Pbr006413.1|Pbr041391.1|Pbr002789.1	http://www.genome.jp/kegg-bin/show_pathway?pxb03040/pxb:103940219%09red/pxb:103938533%09red/pxb:103960816%09red/pxb:103956909%09red/pxb:103936762%09red/pxb:103967585%09red/pxb:103961040%09red
Ribosome	KEGG PATHWAY	pxb03010	10	469	0.999072	0.999072	Pbr042745.1|Pbr036823.1|Pbr012458.1|Pbr000873.1|Pbr028448.2|Pbr012383.1|Pbr035090.1|Pbr011086.1|Pbr011361.1|Pbr021460.1	http://www.genome.jp/kegg-bin/show_pathway?pxb03010/pxb:103944530%09red/pxb:103958881%09red/pxb:103935839%09red/pxb:103959623%09red/pxb:103930282%09red/pxb:103937775%09red/pxb:103942624%09red/pxb:103949260%09red/pxb:103962289%09red/pxb:103945173%09red
