# Supplementary material for: Multi-Omics Analysis Reveals the Dynamic Changes of RNA N6-Methyladenosine in Pear (Pyrus bretschneideri) Defense Responses to Erwinia amylovora Pathogen Infection
Source: Front Microbiol. 2022 Feb 10;12:803512. doi: 10.3389/fmicb.2021.803512 (PMC8867029; doi:10.3389/fmicb.2021.803512)
Supplement: Supplementary file 17 [file Table_11.XLSX]

## Sheet: Sheet1
Table S12. Gene Ontology (GO) and KEGG analysis of the hyper-DMGs
#Term	Database	ID	Input number	Background number	P-Value	Corrected P-Value	Input	Hyperlink
plasma membrane	Gene Ontology	GO:0005886	143	2973	5.87105e-14	6.47577e-11	Pbr016461.1|Pbr026952.1|Pbr034042.1|Pbr006706.1|Pbr032657.1|Pbr001887.1|Pbr037367.1|Pbr031521.1|Pbr010162.1|Pbr001652.1|Pbr010723.1|Pbr028577.1|Pbr000511.1|Pbr031694.1|Pbr007441.1|Pbr040085.1|Pbr016823.1|Pbr037763.1|Pbr002353.1|Pbr003228.2|Pbr013512.1|Pbr023431.1|Pbr016798.1|Pbr024403.1|Pbr034481.1|Pbr018228.1|Pbr022968.1|Pbr032642.1|Pbr000915.1|Pbr032422.1|Pbr023968.1|Pbr007374.1|Pbr041816.1|Pbr…	http://amigo.geneontology.org/amigo/term/GO:0005886
cytosol	Gene Ontology	GO:0005829	126	3025	1.46787e-08	8.09532e-06	Pbr016545.1|Pbr036807.2|Pbr025006.1|Pbr008481.1|Pbr042701.1|Pbr011562.1|Pbr012209.1|Pbr004585.1|Pbr010732.1|Pbr002970.1|Pbr012454.1|Pbr016823.1|Pbr011885.1|Pbr013512.1|Pbr016798.1|Pbr023465.1|Pbr019674.1|Pbr026788.1|Pbr012002.1|Pbr021706.1|Pbr040355.1|Pbr010709.1|Pbr007374.1|Pbr035883.1|Pbr032326.1|Pbr005388.1|Pbr020380.2|Pbr022754.1|Pbr007357.2|Pbr025805.1|Pbr025593.1|Pbr013576.1|Pbr007421.1|Pbr…	http://amigo.geneontology.org/amigo/term/GO:0005829
cellular response to hypoxia	Gene Ontology	GO:0071456	22	204	4.00596e-08	1.47286e-05	Pbr020642.1|Pbr037180.1|Pbr009495.1|Pbr012344.1|Pbr025748.1|Pbr035997.1|Pbr003927.1|Pbr032363.1|Pbr005501.1|Pbr023431.1|Pbr016798.1|Pbr015109.1|Pbr002439.1|Pbr001251.1|Pbr004131.1|Pbr016252.1|Pbr038939.1|Pbr028095.1|Pbr006380.1|Pbr000398.1|Pbr028606.1|Pbr021220.1	http://amigo.geneontology.org/amigo/term/GO:0071456
monooxygenase activity	Gene Ontology	GO:0004497	13	72	1.34785e-07	3.71668e-05	Pbr020052.1|Pbr020110.1|Pbr019636.1|Pbr035365.1|Pbr005972.1|Pbr020109.1|Pbr027321.1|Pbr009941.1|Pbr040994.1|Pbr004630.1|Pbr023097.1|Pbr015977.1|Pbr027391.1	http://amigo.geneontology.org/amigo/term/GO:0004497
calmodulin binding	Gene Ontology	GO:0005516	18	169	7.96356e-07	0.000175676	Pbr008745.1|Pbr012315.1|Pbr016408.1|Pbr023960.1|Pbr015281.1|Pbr041070.1|Pbr008481.1|Pbr041041.1|Pbr002685.1|Pbr022968.1|Pbr000246.9|Pbr024015.2|Pbr002677.1|Pbr037640.1|Pbr041068.1|Pbr020380.2|Pbr001322.2|Pbr027846.2	http://amigo.geneontology.org/amigo/term/GO:0005516
response to cadmium ion	Gene Ontology	GO:0046686	24	296	1.26105e-06	0.000231823	Pbr023764.1|Pbr008481.1|Pbr012344.1|Pbr007357.2|Pbr020607.1|Pbr013321.1|Pbr032363.1|Pbr001375.1|Pbr007441.1|Pbr005501.1|Pbr021220.1|Pbr014657.1|Pbr016798.1|Pbr015109.1|Pbr018101.1|Pbr042893.1|Pbr006274.1|Pbr004131.1|Pbr010162.1|Pbr025845.1|Pbr002020.1|Pbr020535.1|Pbr008056.1|Pbr015265.1	http://amigo.geneontology.org/amigo/term/GO:0046686
transferase activity, transferring glycosyl groups	Gene Ontology	GO:0016757	29	412	1.52357e-06	0.000240071	Pbr005435.1|Pbr028247.1|Pbr032657.1|Pbr034639.1|Pbr031661.1|Pbr032642.1|Pbr007512.1|Pbr011579.1|Pbr035997.1|Pbr003547.1|Pbr021681.1|Pbr025858.1|Pbr028801.1|Pbr005879.1|Pbr038537.1|Pbr020331.1|Pbr017882.1|Pbr041141.1|Pbr015182.1|Pbr039160.2|Pbr021706.1|Pbr003109.1|Pbr009492.1|Pbr020904.1|Pbr028799.1|Pbr007397.1|Pbr041816.1|Pbr005388.1|Pbr032086.1	http://amigo.geneontology.org/amigo/term/GO:0016757
response to chitin	Gene Ontology	GO:0010200	15	129	2.437e-06	0.000299917	Pbr007980.1|Pbr003219.1|Pbr037640.1|Pbr025038.1|Pbr003873.1|Pbr015281.1|Pbr009835.1|Pbr006380.1|Pbr015820.1|Pbr001363.1|Pbr000398.1|Pbr025748.1|Pbr005151.1|Pbr000122.1|Pbr002685.1	http://amigo.geneontology.org/amigo/term/GO:0010200
cytoplasm	Gene Ontology	GO:0005737	146	4014	2.44719e-06	0.000299917	Pbr016545.1|Pbr000823.1|Pbr031086.1|Pbr001887.1|Pbr011579.1|Pbr012209.1|Pbr026878.1|Pbr004585.1|Pbr002970.1|Pbr000511.1|Pbr012454.1|Pbr040085.1|Pbr004204.1|Pbr028827.1|Pbr013512.1|Pbr036058.1|Pbr016798.1|Pbr033657.1|Pbr027908.1|Pbr042653.1|Pbr020427.1|Pbr010645.1|Pbr014024.1|Pbr035883.1|Pbr036619.1|Pbr006329.1|Pbr010669.2|Pbr005388.1|Pbr020380.2|Pbr028602.1|Pbr024102.1|Pbr025805.1|Pbr007374.1|Pbr…	http://amigo.geneontology.org/amigo/term/GO:0005737
response to fungus	Gene Ontology	GO:0009620	13	97	2.7759e-06	0.000306182	Pbr025511.1|Pbr000317.1|Pbr029058.1|Pbr005179.1|Pbr032657.1|Pbr012104.1|Pbr015755.1|Pbr002353.1|Pbr018255.1|Pbr032642.1|Pbr014994.1|Pbr010918.1|Pbr032335.1	http://amigo.geneontology.org/amigo/term/GO:0009620
ATPase-coupled transmembrane transporter activity	Gene Ontology	GO:0042626	13	102	4.57817e-06	0.000459066	Pbr001652.1|Pbr004829.1|Pbr022281.1|Pbr025874.1|Pbr006706.1|Pbr018573.1|Pbr027509.1|Pbr008371.1|Pbr004830.2|Pbr000915.1|Pbr041192.1|Pbr032326.1|Pbr001651.1	http://amigo.geneontology.org/amigo/term/GO:0042626
heme binding	Gene Ontology	GO:0020037	25	357	8.57435e-06	0.000788126	Pbr027164.1|Pbr026503.1|Pbr019636.1|Pbr009495.1|Pbr004630.1|Pbr023097.1|Pbr011562.1|Pbr009941.1|Pbr020040.1|Pbr017212.1|Pbr021235.1|Pbr020110.1|Pbr035365.1|Pbr005972.1|Pbr040994.1|Pbr023880.1|Pbr015433.1|Pbr015977.1|Pbr004156.1|Pbr002629.1|Pbr040033.1|Pbr020109.1|Pbr020052.1|Pbr022754.1|Pbr009048.1	http://amigo.geneontology.org/amigo/term/GO:0020037
ATPase activity	Gene Ontology	GO:0016887	20	248	1.02184e-05	0.000866991	Pbr008371.1|Pbr001652.1|Pbr016956.1|Pbr025874.1|Pbr007374.1|Pbr022281.1|Pbr032363.1|Pbr006706.1|Pbr020427.1|Pbr027509.1|Pbr041192.1|Pbr004829.1|Pbr018573.1|Pbr004830.2|Pbr029767.1|Pbr020380.2|Pbr000915.1|Pbr000664.1|Pbr032326.1|Pbr001651.1	http://amigo.geneontology.org/amigo/term/GO:0016887
protein binding	Gene Ontology	GO:0005515	118	3199	1.48323e-05	0.00116857	Pbr022617.1|Pbr034042.1|Pbr023859.3|Pbr034208.1|Pbr011562.1|Pbr039741.1|Pbr007441.1|Pbr004585.1|Pbr028577.1|Pbr000511.1|Pbr012454.1|Pbr023960.1|Pbr010242.1|Pbr018255.1|Pbr003228.2|Pbr003219.1|Pbr016798.1|Pbr019674.1|Pbr028564.1|Pbr027908.1|Pbr001029.1|Pbr028602.1|Pbr002020.1|Pbr000332.1|Pbr009658.2|Pbr036298.2|Pbr010669.2|Pbr010645.1|Pbr015265.1|Pbr000291.1|Pbr001381.1|Pbr016851.1|Pbr004574.1|Pbr…	http://amigo.geneontology.org/amigo/term/GO:0005515
DNA-binding transcription factor activity	Gene Ontology	GO:0003700	65	1513	2.51552e-05	0.00184974	Pbr016408.1|Pbr025748.1|Pbr020642.1|Pbr003873.1|Pbr007777.1|Pbr015263.1|Pbr011184.3|Pbr024746.1|Pbr022523.1|Pbr025283.1|Pbr037906.3|Pbr013450.2|Pbr020079.1|Pbr035712.1|Pbr000122.1|Pbr025072.1|Pbr010809.1|Pbr039741.1|Pbr003927.1|Pbr013902.1|Pbr028712.1|Pbr002398.1|Pbr035251.1|Pbr038565.1|Pbr024793.1|Pbr000415.1|Pbr006264.1|Pbr037640.1|Pbr010242.1|Pbr016851.1|Pbr040944.1|Pbr021935.1|Pbr014994.1|Pbr…	http://amigo.geneontology.org/amigo/term/GO:0003700
oxidation-reduction process	Gene Ontology	GO:0055114	29	494	3.84318e-05	0.00264939	Pbr026503.1|Pbr020792.1|Pbr012174.1|Pbr000823.1|Pbr004630.1|Pbr035656.1|Pbr023097.1|Pbr012645.2|Pbr000511.1|Pbr009941.1|Pbr025274.1|Pbr017212.1|Pbr004204.1|Pbr015355.1|Pbr011705.1|Pbr019967.1|Pbr018101.1|Pbr042893.1|Pbr020983.1|Pbr019636.1|Pbr015977.1|Pbr036375.1|Pbr035883.1|Pbr002357.1|Pbr005179.1|Pbr009048.1|Pbr022754.1|Pbr023777.1|Pbr021235.1	http://amigo.geneontology.org/amigo/term/GO:0055114
copper ion binding	Gene Ontology	GO:0005507	15	168	4.38837e-05	0.00284728	Pbr016798.1|Pbr025845.1|Pbr010680.1|Pbr018101.1|Pbr013455.1|Pbr040918.1|Pbr017951.1|Pbr037487.1|Pbr035929.1|Pbr017212.1|Pbr031016.1|Pbr012397.1|Pbr001375.1|Pbr013412.1|Pbr005501.1	http://amigo.geneontology.org/amigo/term/GO:0005507
kinase activity	Gene Ontology	GO:0016301	23	359	7.02687e-05	0.00430591	Pbr027599.1|Pbr001599.1|Pbr028257.2|Pbr000511.1|Pbr020783.1|Pbr005151.1|Pbr002353.1|Pbr000546.1|Pbr022833.1|Pbr007881.1|Pbr009423.1|Pbr028564.1|Pbr037006.1|Pbr010723.1|Pbr032422.1|Pbr025511.1|Pbr026256.1|Pbr012971.2|Pbr000550.1|Pbr009295.1|Pbr017643.1|Pbr008384.1|Pbr025620.1	http://amigo.geneontology.org/amigo/term/GO:0016301
oxidoreductase activity	Gene Ontology	GO:0016491	19	270	9.41373e-05	0.00546492	Pbr030657.1|Pbr012645.2|Pbr010512.1|Pbr015109.1|Pbr012174.1|Pbr009941.1|Pbr013455.1|Pbr019636.1|Pbr000823.1|Pbr020145.1|Pbr017951.1|Pbr015977.1|Pbr002357.1|Pbr035929.1|Pbr004630.1|Pbr012397.1|Pbr035883.1|Pbr012209.1|Pbr013412.1	http://amigo.geneontology.org/amigo/term/GO:0016491
oxylipin biosynthetic process	Gene Ontology	GO:0031408	5	17	0.000154675	0.0085303	Pbr020415.1|Pbr029387.1|Pbr012344.1|Pbr004131.1|Pbr000823.1	http://amigo.geneontology.org/amigo/term/GO:0031408
lipase activity	Gene Ontology	GO:0016298	7	42	0.000169974	0.00892767	Pbr028095.1|Pbr029058.1|Pbr012344.1|Pbr004131.1|Pbr002147.1|Pbr027952.1|Pbr032335.1	http://amigo.geneontology.org/amigo/term/GO:0016298
protein phosphorylation	Gene Ontology	GO:0006468	37	774	0.000211599	0.0106088	Pbr037367.1|Pbr041070.1|Pbr002665.1|Pbr007664.1|Pbr027599.1|Pbr001599.1|Pbr024616.1|Pbr000511.1|Pbr020783.1|Pbr041041.1|Pbr005151.1|Pbr037763.1|Pbr002353.1|Pbr021659.1|Pbr023431.1|Pbr022833.1|Pbr007881.1|Pbr009423.1|Pbr028564.1|Pbr037006.1|Pbr000246.9|Pbr010723.1|Pbr032422.1|Pbr020299.1|Pbr025511.1|Pbr026256.1|Pbr012971.2|Pbr025620.1|Pbr000332.1|Pbr000550.1|Pbr009295.1|Pbr017643.1|Pbr008384.1|Pbr…	http://amigo.geneontology.org/amigo/term/GO:0006468
defense response to other organism	Gene Ontology	GO:0098542	4	10	0.000282835	0.0134253	Pbr020052.1|Pbr020110.1|Pbr005972.1|Pbr020109.1	http://amigo.geneontology.org/amigo/term/GO:0098542
response to wounding	Gene Ontology	GO:0009611	15	202	0.00029212	0.0134253	Pbr000332.1|Pbr025748.1|Pbr020642.1|Pbr002629.1|Pbr042154.1|Pbr000823.1|Pbr020415.1|Pbr039972.1|Pbr010918.1|Pbr027908.1|Pbr027911.1|Pbr020897.1|Pbr009048.1|Pbr041192.1|Pbr021235.1	http://amigo.geneontology.org/amigo/term/GO:0009611
lipid metabolic process	Gene Ontology	GO:0006629	9	81	0.000339636	0.0149847	Pbr019625.1|Pbr008249.1|Pbr014611.1|Pbr012344.1|Pbr004131.1|Pbr020255.1|Pbr014334.1|Pbr025293.1|Pbr035225.1	http://amigo.geneontology.org/amigo/term/GO:0006629
exocyst	Gene Ontology	GO:0000145	6	34	0.000378916	0.0160748	Pbr032697.1|Pbr023465.1|Pbr002683.1|Pbr035753.1|Pbr026465.1|Pbr010711.2	http://amigo.geneontology.org/amigo/term/GO:0000145
flavonoid biosynthetic process	Gene Ontology	GO:0009813	5	23	0.000511809	0.0202433	Pbr027911.1|Pbr015433.1|Pbr000511.1|Pbr004156.1|Pbr027908.1	http://amigo.geneontology.org/amigo/term/GO:0009813
cell wall	Gene Ontology	GO:0005618	20	337	0.000513881	0.0202433	Pbr034281.1|Pbr027164.1|Pbr023697.1|Pbr025845.1|Pbr010512.1|Pbr017015.1|Pbr020639.1|Pbr018101.1|Pbr023764.1|Pbr007374.1|Pbr011562.1|Pbr032363.1|Pbr006912.1|Pbr022762.1|Pbr028743.3|Pbr040561.1|Pbr018626.1|Pbr010162.1|Pbr013412.1|Pbr015265.1	http://amigo.geneontology.org/amigo/term/GO:0005618
dioxygenase activity	Gene Ontology	GO:0051213	7	52	0.000547639	0.0202633	Pbr005179.1|Pbr018101.1|Pbr000511.1|Pbr021109.1|Pbr025274.1|Pbr020983.1|Pbr004204.1	http://amigo.geneontology.org/amigo/term/GO:0051213
protein serine/threonine kinase activity	Gene Ontology	GO:0004674	20	339	0.000551134	0.0202633	Pbr022833.1|Pbr009423.1|Pbr021659.1|Pbr041070.1|Pbr007881.1|Pbr016250.1|Pbr032422.1|Pbr041041.1|Pbr025620.1|Pbr005151.1|Pbr023960.1|Pbr000550.1|Pbr000246.9|Pbr002353.1|Pbr041068.1|Pbr027846.2|Pbr001322.2|Pbr012305.1|Pbr020299.1|Pbr000546.1	http://amigo.geneontology.org/amigo/term/GO:0004674
defense response to fungus	Gene Ontology	GO:0050832	14	194	0.000598617	0.0208944	Pbr020607.1|Pbr019674.1|Pbr029058.1|Pbr012104.1|Pbr035753.1|Pbr006274.1|Pbr039972.1|Pbr010918.1|Pbr018255.1|Pbr022762.1|Pbr032642.1|Pbr021627.1|Pbr032657.1|Pbr032335.1	http://amigo.geneontology.org/amigo/term/GO:0050832
salicylic acid mediated signaling pathway	Gene Ontology	GO:0009863	5	24	0.000606184	0.0208944	Pbr032642.1|Pbr012085.1|Pbr032657.1|Pbr020897.1|Pbr020904.1	http://amigo.geneontology.org/amigo/term/GO:0009863
aminopeptidase activity	Gene Ontology	GO:0004177	3	5	0.000726015	0.0242665	Pbr025008.1|Pbr007357.2|Pbr025006.1	http://amigo.geneontology.org/amigo/term/GO:0004177
ADP binding	Gene Ontology	GO:0043531	12	154	0.000773403	0.0250901	Pbr035401.1|Pbr039009.1|Pbr004938.1|Pbr011627.1|Pbr023859.3|Pbr040653.1|Pbr009681.1|Pbr039411.1|Pbr012560.2|Pbr009658.2|Pbr000681.1|Pbr021959.1	http://amigo.geneontology.org/amigo/term/GO:0043531
defense response to bacterium	Gene Ontology	GO:0042742	19	324	0.00080195	0.0252729	Pbr002685.1|Pbr025845.1|Pbr031438.1|Pbr020897.1|Pbr029058.1|Pbr000511.1|Pbr042154.1|Pbr026870.1|Pbr037367.1|Pbr035753.1|Pbr005151.1|Pbr037640.1|Pbr032335.1|Pbr032657.1|Pbr032642.1|Pbr026788.1|Pbr001599.1|Pbr032422.1|Pbr020299.1	http://amigo.geneontology.org/amigo/term/GO:0042742
glucuronosyltransferase activity	Gene Ontology	GO:0015020	4	15	0.000994427	0.0304681	Pbr021706.1|Pbr007512.1|Pbr023646.1|Pbr021681.1	http://amigo.geneontology.org/amigo/term/GO:0015020
trans-Golgi network	Gene Ontology	GO:0005802	16	255	0.00104296	0.0305466	Pbr000291.1|Pbr020014.1|Pbr034219.1|Pbr029915.1|Pbr036514.1|Pbr038537.1|Pbr023646.1|Pbr041816.1|Pbr037423.1|Pbr003547.1|Pbr020117.1|Pbr005879.1|Pbr009492.1|Pbr020904.1|Pbr038579.1|Pbr006162.1	http://amigo.geneontology.org/amigo/term/GO:0005802
iron ion binding	Gene Ontology	GO:0005506	18	306	0.00105238	0.0305466	Pbr023097.1|Pbr020110.1|Pbr019636.1|Pbr035365.1|Pbr029589.1|Pbr002629.1|Pbr040994.1|Pbr020109.1|Pbr005972.1|Pbr009941.1|Pbr020040.1|Pbr020052.1|Pbr004630.1|Pbr004156.1|Pbr009048.1|Pbr015433.1|Pbr015977.1|Pbr021235.1	http://amigo.geneontology.org/amigo/term/GO:0005506
negative regulation of transcription, DNA-templated	Gene Ontology	GO:0045892	12	162	0.0011649	0.0328478	Pbr003927.1|Pbr022617.1|Pbr019663.1|Pbr007777.1|Pbr039864.1|Pbr006264.1|Pbr017212.1|Pbr000398.1|Pbr025748.1|Pbr000122.1|Pbr039990.1|Pbr039741.1	http://amigo.geneontology.org/amigo/term/GO:0045892
ATPase-coupled cation transmembrane transporter activity	Gene Ontology	GO:0019829	4	16	0.00121933	0.0328478	Pbr041968.1|Pbr012902.1|Pbr031016.1|Pbr040918.1	http://amigo.geneontology.org/amigo/term/GO:0019829
auxin polar transport	Gene Ontology	GO:0009926	6	44	0.00127812	0.0328478	Pbr022281.1|Pbr006706.1|Pbr027908.1|Pbr025006.1|Pbr027911.1|Pbr025008.1	http://amigo.geneontology.org/amigo/term/GO:0009926
exocytosis	Gene Ontology	GO:0006887	6	44	0.00127812	0.0328478	Pbr032697.1|Pbr023465.1|Pbr002683.1|Pbr035753.1|Pbr026465.1|Pbr010711.2	http://amigo.geneontology.org/amigo/term/GO:0006887
leaf senescence	Gene Ontology	GO:0010150	9	99	0.00128056	0.0328478	Pbr013902.1|Pbr000295.1|Pbr031694.1|Pbr032657.1|Pbr006380.1|Pbr032642.1|Pbr027952.1|Pbr007839.1|Pbr029623.1	http://amigo.geneontology.org/amigo/term/GO:0010150
response to salicylic acid	Gene Ontology	GO:0009751	9	100	0.00136639	0.0342529	Pbr024015.2|Pbr004585.1|Pbr029058.1|Pbr009495.1|Pbr006264.1|Pbr003021.2|Pbr027952.1|Pbr012305.1|Pbr032335.1	http://amigo.geneontology.org/amigo/term/GO:0009751
C-19 gibberellin 2-beta-dioxygenase activity	Gene Ontology	GO:0052634	3	7	0.00150025	0.035208	Pbr025274.1|Pbr020983.1|Pbr004204.1	http://amigo.geneontology.org/amigo/term/GO:0052634
glycerol-3-phosphate metabolic process	Gene Ontology	GO:0006072	3	7	0.00150025	0.035208	Pbr010709.1|Pbr009697.1|Pbr026788.1	http://amigo.geneontology.org/amigo/term/GO:0006072
cellular lipid metabolic process	Gene Ontology	GO:0044255	3	7	0.00150025	0.035208	Pbr040221.1|Pbr019625.1|Pbr008249.1	http://amigo.geneontology.org/amigo/term/GO:0044255
plant-type hypersensitive response	Gene Ontology	GO:0009626	6	46	0.00157193	0.0360718	Pbr013805.1|Pbr023497.1|Pbr039009.1|Pbr012344.1|Pbr004131.1|Pbr031438.1	http://amigo.geneontology.org/amigo/term/GO:0009626
Golgi apparatus	Gene Ontology	GO:0005794	44	1088	0.00160247	0.0360718	Pbr005435.1|Pbr029915.1|Pbr020014.1|Pbr029074.1|Pbr023764.1|Pbr006706.1|Pbr028177.1|Pbr032657.1|Pbr041192.1|Pbr003547.1|Pbr001375.1|Pbr009492.1|Pbr006162.1|Pbr032363.1|Pbr013926.2|Pbr031364.1|Pbr036514.1|Pbr026870.1|Pbr011562.1|Pbr034660.3|Pbr020117.1|Pbr013412.1|Pbr016048.1|Pbr005879.1|Pbr002558.1|Pbr019663.1|Pbr034219.1|Pbr037423.1|Pbr038537.1|Pbr018101.1|Pbr000860.1|Pbr039160.2|Pbr021220.1|Pbr…	http://amigo.geneontology.org/amigo/term/GO:0005794
endoplasmic reticulum	Gene Ontology	GO:0005783	32	722	0.00177989	0.0392644	Pbr029074.1|Pbr006706.1|Pbr030531.1|Pbr039373.1|Pbr010162.1|Pbr003547.1|Pbr032363.1|Pbr031364.1|Pbr020040.1|Pbr005501.1|Pbr001584.1|Pbr016048.1|Pbr002558.1|Pbr016798.1|Pbr017748.2|Pbr003377.1|Pbr039160.2|Pbr027908.1|Pbr032044.1|Pbr025932.1|Pbr031438.1|Pbr012571.1|Pbr042653.1|Pbr026232.1|Pbr022529.1|Pbr040033.1|Pbr041816.1|Pbr035883.1|Pbr030342.2|Pbr027911.1|Pbr023697.1|Pbr022754.1	http://amigo.geneontology.org/amigo/term/GO:0005783
response to abscisic acid	Gene Ontology	GO:0009737	20	377	0.00185679	0.0401577	Pbr034281.1|Pbr022435.1|Pbr015109.1|Pbr007664.1|Pbr007881.1|Pbr018101.1|Pbr024746.1|Pbr006528.1|Pbr020415.1|Pbr023960.1|Pbr012085.1|Pbr000398.1|Pbr021220.1|Pbr025748.1|Pbr008092.1|Pbr018255.1|Pbr009492.1|Pbr028338.1|Pbr003228.2|Pbr038817.1	http://amigo.geneontology.org/amigo/term/GO:0009737
mitochondria-nucleus signaling pathway	Gene Ontology	GO:0031930	3	8	0.00202579	0.0429701	Pbr016798.1|Pbr005501.1|Pbr035656.1	http://amigo.geneontology.org/amigo/term/GO:0031930
response to iron ion	Gene Ontology	GO:0010039	4	19	0.00210368	0.0430006	Pbr020052.1|Pbr020110.1|Pbr005972.1|Pbr020109.1	http://amigo.geneontology.org/amigo/term/GO:0010039
RNA polymerase II cis-regulatory region sequence-specific DNA binding	Gene Ontology	GO:0000978	9	107	0.0021052	0.0430006	Pbr007777.1|Pbr016851.1|Pbr002020.1|Pbr006264.1|Pbr021935.1|Pbr022617.1|Pbr005910.1|Pbr042883.1|Pbr035722.1	http://amigo.geneontology.org/amigo/term/GO:0000978
defense response	Gene Ontology	GO:0006952	14	226	0.00233435	0.0468142	Pbr007980.1|Pbr020792.1|Pbr012002.1|Pbr040355.1|Pbr035753.1|Pbr020415.1|Pbr039009.1|Pbr036399.1|Pbr032657.1|Pbr032642.1|Pbr032572.1|Pbr001599.1|Pbr025354.1|Pbr037367.1	http://amigo.geneontology.org/amigo/term/GO:0006952
defense response by callose deposition	Gene Ontology	GO:0052542	3	9	0.00265259	0.0522465	Pbr032642.1|Pbr032657.1|Pbr035753.1	http://amigo.geneontology.org/amigo/term/GO:0052542
extracellular region	Gene Ontology	GO:0005576	92	2749	0.00274764	0.0531693	Pbr016461.1|Pbr028743.3|Pbr013455.1|Pbr023859.3|Pbr037367.1|Pbr004938.1|Pbr028577.1|Pbr007721.1|Pbr017951.1|Pbr005151.1|Pbr003456.1|Pbr009215.1|Pbr020639.1|Pbr019674.1|Pbr028564.1|Pbr015182.1|Pbr036399.1|Pbr032422.1|Pbr034929.1|Pbr025511.1|Pbr023646.1|Pbr011976.1|Pbr017015.1|Pbr002629.1|Pbr007296.1|Pbr002083.1|Pbr009658.2|Pbr035929.1|Pbr010669.2|Pbr027846.2|Pbr022754.1|Pbr041070.1|Pbr033046.1|Pbr…	http://amigo.geneontology.org/amigo/term/GO:0005576
cellular response to phosphate starvation	Gene Ontology	GO:0016036	7	72	0.00307036	0.0583898	Pbr019625.1|Pbr029915.1|Pbr013412.1|Pbr008249.1|Pbr031661.1|Pbr000122.1|Pbr024227.1	http://amigo.geneontology.org/amigo/term/GO:0016036
regulation of root morphogenesis	Gene Ontology	GO:2000067	3	10	0.00338657	0.0622565	Pbr000332.1|Pbr028338.1|Pbr038817.1	http://amigo.geneontology.org/amigo/term/GO:2000067
alditol:NADP+ 1-oxidoreductase activity	Gene Ontology	GO:0004032	3	10	0.00338657	0.0622565	Pbr035883.1|Pbr012209.1|Pbr012174.1	http://amigo.geneontology.org/amigo/term/GO:0004032
quercetin 3-O-glucosyltransferase activity	Gene Ontology	GO:0080043	6	57	0.00419383	0.0729539	Pbr021681.1|Pbr007397.1|Pbr028247.1|Pbr002439.1|Pbr021706.1|Pbr007512.1	http://amigo.geneontology.org/amigo/term/GO:0080043
regulation of anthocyanin biosynthetic process	Gene Ontology	GO:0031540	3	11	0.00423305	0.0729539	Pbr027911.1|Pbr027908.1|Pbr002665.1	http://amigo.geneontology.org/amigo/term/GO:0031540
extracellular exosome	Gene Ontology	GO:0070062	3	11	0.00423305	0.0729539	Pbr032697.1|Pbr035753.1|Pbr010711.2	http://amigo.geneontology.org/amigo/term/GO:0070062
1-aminocyclopropane-1-carboxylate oxidase activity	Gene Ontology	GO:0009815	3	11	0.00423305	0.0729539	Pbr018101.1|Pbr005179.1|Pbr015355.1	http://amigo.geneontology.org/amigo/term/GO:0009815
regulation of transcription, DNA-templated	Gene Ontology	GO:0006355	50	1351	0.00446909	0.075837	Pbr020642.1|Pbr003873.1|Pbr016851.1|Pbr011184.3|Pbr024746.1|Pbr022523.1|Pbr015820.1|Pbr020079.1|Pbr035712.1|Pbr001429.1|Pbr025072.1|Pbr010809.1|Pbr039503.1|Pbr039741.1|Pbr024015.2|Pbr002398.1|Pbr024793.1|Pbr000415.1|Pbr006264.1|Pbr037640.1|Pbr010242.1|Pbr038565.1|Pbr040944.1|Pbr005910.1|Pbr014994.1|Pbr003021.2|Pbr003219.1|Pbr011761.1|Pbr031127.1|Pbr004574.1|Pbr001363.1|Pbr012085.1|Pbr000315.1|Pbr…	http://amigo.geneontology.org/amigo/term/GO:0006355
chloroplast	Gene Ontology	GO:0009507	135	4354	0.00455043	0.0760474	Pbr042471.1|Pbr017183.1|Pbr034208.1|Pbr023187.1|Pbr027599.1|Pbr042701.1|Pbr008460.1|Pbr041788.1|Pbr015141.1|Pbr017951.1|Pbr016823.1|Pbr011885.1|Pbr002353.1|Pbr003228.2|Pbr025343.1|Pbr001618.1|Pbr035401.1|Pbr005972.1|Pbr018228.1|Pbr039972.1|Pbr032501.1|Pbr040355.1|Pbr034929.1|Pbr001029.1|Pbr036677.1|Pbr007374.1|Pbr020109.1|Pbr035883.1|Pbr028458.1|Pbr023777.1|Pbr021235.1|Pbr029589.1|Pbr038763.1|Pbr…	http://amigo.geneontology.org/amigo/term/GO:0009507
gibberellin biosynthetic process	Gene Ontology	GO:0009686	4	25	0.00503035	0.082813	Pbr020040.1|Pbr020983.1|Pbr025274.1|Pbr004204.1	http://amigo.geneontology.org/amigo/term/GO:0009686
galactolipid biosynthetic process	Gene Ontology	GO:0019375	3	12	0.00519674	0.0842941	Pbr019625.1|Pbr031661.1|Pbr008249.1	http://amigo.geneontology.org/amigo/term/GO:0019375
secretory vesicle	Gene Ontology	GO:0099503	10	148	0.00535046	0.0855298	Pbr034281.1|Pbr025805.1|Pbr008371.1|Pbr020835.1|Pbr000317.1|Pbr019674.1|Pbr032363.1|Pbr006912.1|Pbr022754.1|Pbr005571.1	http://amigo.geneontology.org/amigo/term/GO:0099503
response to sucrose	Gene Ontology	GO:0009744	6	61	0.00567995	0.0894998	Pbr034929.1|Pbr035225.1|Pbr021220.1|Pbr026632.3|Pbr028338.1|Pbr038817.1	http://amigo.geneontology.org/amigo/term/GO:0009744
signaling receptor activity	Gene Ontology	GO:0038023	5	43	0.00599077	0.0917752	Pbr023968.1|Pbr012002.1|Pbr026632.3|Pbr040724.1|Pbr040355.1	http://amigo.geneontology.org/amigo/term/GO:0038023
defense response to bacterium, incompatible interaction	Gene Ontology	GO:0009816	5	43	0.00599077	0.0917752	Pbr007441.1|Pbr009495.1|Pbr020415.1|Pbr027952.1|Pbr004585.1	http://amigo.geneontology.org/amigo/term/GO:0009816
beta-amyrin synthase activity	Gene Ontology	GO:0042300	3	13	0.00628181	0.091889	Pbr023148.3|Pbr010994.2|Pbr007069.2	http://amigo.geneontology.org/amigo/term/GO:0042300
immune response	Gene Ontology	GO:0006955	3	13	0.00628181	0.091889	Pbr035753.1|Pbr013805.1|Pbr023497.1	http://amigo.geneontology.org/amigo/term/GO:0006955
response to water deprivation	Gene Ontology	GO:0009414	15	282	0.00635749	0.091889	Pbr025748.1|Pbr015109.1|Pbr022529.1|Pbr041192.1|Pbr007881.1|Pbr019674.1|Pbr035753.1|Pbr023331.1|Pbr035094.1|Pbr021220.1|Pbr035883.1|Pbr008092.1|Pbr002665.1|Pbr022754.1|Pbr024748.1	http://amigo.geneontology.org/amigo/term/GO:0009414
cellulose synthase (UDP-forming) activity	Gene Ontology	GO:0016760	4	27	0.00641474	0.091889	Pbr038537.1|Pbr034219.1|Pbr041816.1|Pbr003547.1	http://amigo.geneontology.org/amigo/term/GO:0016760
plant-type primary cell wall biogenesis	Gene Ontology	GO:0009833	4	27	0.00641474	0.091889	Pbr038537.1|Pbr034219.1|Pbr041816.1|Pbr003547.1	http://amigo.geneontology.org/amigo/term/GO:0009833
tricarboxylic acid cycle	Gene Ontology	GO:0006099	5	45	0.00712586	0.0972187	Pbr018101.1|Pbr014487.1|Pbr024227.1|Pbr005571.1|Pbr023764.1	http://amigo.geneontology.org/amigo/term/GO:0006099
auxin transport	Gene Ontology	GO:0060918	3	14	0.00749192	0.0972187	Pbr027241.1|Pbr036910.1|Pbr022281.1	http://amigo.geneontology.org/amigo/term/GO:0060918
chitin binding	Gene Ontology	GO:0008061	3	14	0.00749192	0.0972187	Pbr034281.1|Pbr005151.1|Pbr008384.1	http://amigo.geneontology.org/amigo/term/GO:0008061
triterpenoid biosynthetic process	Gene Ontology	GO:0016104	3	14	0.00749192	0.0972187	Pbr023148.3|Pbr010994.2|Pbr007069.2	http://amigo.geneontology.org/amigo/term/GO:0016104
alcohol dehydrogenase (NADP+) activity	Gene Ontology	GO:0008106	3	14	0.00749192	0.0972187	Pbr035883.1|Pbr012209.1|Pbr012174.1	http://amigo.geneontology.org/amigo/term/GO:0008106
response to copper ion	Gene Ontology	GO:0046688	3	14	0.00749192	0.0972187	Pbr031016.1|Pbr040918.1|Pbr028177.1	http://amigo.geneontology.org/amigo/term/GO:0046688
lanosterol synthase activity	Gene Ontology	GO:0000250	3	14	0.00749192	0.0972187	Pbr023148.3|Pbr010994.2|Pbr007069.2	http://amigo.geneontology.org/amigo/term/GO:0000250
phospholipid biosynthetic process	Gene Ontology	GO:0008654	3	14	0.00749192	0.0972187	Pbr006706.1|Pbr019625.1|Pbr008249.1	http://amigo.geneontology.org/amigo/term/GO:0008654
cell death	Gene Ontology	GO:0008219	4	29	0.00803067	0.102998	Pbr004585.1|Pbr009492.1|Pbr012344.1|Pbr004131.1	http://amigo.geneontology.org/amigo/term/GO:0008219
response to bacterium	Gene Ontology	GO:0009617	8	110	0.00816918	0.10357	Pbr032363.1|Pbr026870.1|Pbr026788.1|Pbr015755.1|Pbr037640.1|Pbr027952.1|Pbr028338.1|Pbr038817.1	http://amigo.geneontology.org/amigo/term/GO:0009617
systemic acquired resistance	Gene Ontology	GO:0009627	5	47	0.00840297	0.105324	Pbr032335.1|Pbr029058.1|Pbr027952.1|Pbr009697.1|Pbr017015.1	http://amigo.geneontology.org/amigo/term/GO:0009627
response to karrikin	Gene Ontology	GO:0080167	8	111	0.00857734	0.106301	Pbr035527.1|Pbr011705.1|Pbr026289.1|Pbr024748.1|Pbr034929.1|Pbr026788.1|Pbr015820.1|Pbr032044.1	http://amigo.geneontology.org/amigo/term/GO:0080167
quercetin 7-O-glucosyltransferase activity	Gene Ontology	GO:0080044	5	48	0.00909737	0.111493	Pbr021706.1|Pbr007512.1|Pbr007397.1|Pbr028247.1|Pbr021681.1	http://amigo.geneontology.org/amigo/term/GO:0080044
plasmodesma	Gene Ontology	GO:0009506	33	851	0.0102494	0.120607	Pbr027164.1|Pbr006706.1|Pbr030531.1|Pbr012242.1|Pbr041192.1|Pbr032642.1|Pbr020607.1|Pbr005571.1|Pbr028577.1|Pbr009835.1|Pbr026870.1|Pbr018573.1|Pbr007441.1|Pbr024599.1|Pbr005501.1|Pbr018626.1|Pbr013512.1|Pbr005879.1|Pbr016798.1|Pbr019674.1|Pbr006274.1|Pbr032044.1|Pbr000915.1|Pbr025511.1|Pbr040033.1|Pbr032697.1|Pbr008092.1|Pbr020835.1|Pbr010711.2|Pbr032657.1|Pbr023697.1|Pbr017941.1|Pbr015265.1	http://amigo.geneontology.org/amigo/term/GO:0009506
defense response by callose deposition in cell wall	Gene Ontology	GO:0052544	3	16	0.0102995	0.120607	Pbr032642.1|Pbr000511.1|Pbr032657.1	http://amigo.geneontology.org/amigo/term/GO:0052544
fatty acid beta-oxidation	Gene Ontology	GO:0006635	4	32	0.01092	0.120607	Pbr021627.1|Pbr007471.1|Pbr005571.1|Pbr042588.1	http://amigo.geneontology.org/amigo/term/GO:0006635
plastid	Gene Ontology	GO:0009536	32	823	0.010961	0.120607	Pbr042471.1|Pbr025593.1|Pbr034042.1|Pbr037180.1|Pbr012242.1|Pbr020415.1|Pbr041788.1|Pbr026127.1|Pbr014487.1|Pbr017212.1|Pbr003456.1|Pbr020800.1|Pbr013512.1|Pbr007839.1|Pbr038503.2|Pbr018914.1|Pbr007881.1|Pbr013442.1|Pbr008092.1|Pbr024563.1|Pbr024600.1|Pbr010918.1|Pbr036910.1|Pbr012571.1|Pbr011976.1|Pbr036677.1|Pbr036375.1|Pbr032697.1|Pbr019545.1|Pbr039009.1|Pbr035955.1|Pbr008056.1	http://amigo.geneontology.org/amigo/term/GO:0009536
pollen tube growth	Gene Ontology	GO:0009860	8	117	0.011354	0.120607	Pbr008371.1|Pbr005225.1|Pbr004327.1|Pbr028577.1|Pbr010711.2|Pbr032044.1|Pbr039789.1|Pbr024403.1	http://amigo.geneontology.org/amigo/term/GO:0009860
sesquiterpenoid biosynthetic process	Gene Ontology	GO:0016106	2	5	0.0113718	0.120607	Pbr005334.1|Pbr029735.1	http://amigo.geneontology.org/amigo/term/GO:0016106
citrate (Si)-synthase activity	Gene Ontology	GO:0004108	2	5	0.0113718	0.120607	Pbr023764.1|Pbr005571.1	http://amigo.geneontology.org/amigo/term/GO:0004108
polyamine catabolic process	Gene Ontology	GO:0006598	2	5	0.0113718	0.120607	Pbr002357.1|Pbr012645.2	http://amigo.geneontology.org/amigo/term/GO:0006598
spermine catabolic process	Gene Ontology	GO:0046208	2	5	0.0113718	0.120607	Pbr002357.1|Pbr012645.2	http://amigo.geneontology.org/amigo/term/GO:0046208
ammonium transport	Gene Ontology	GO:0015696	2	5	0.0113718	0.120607	Pbr042281.1|Pbr000917.3	http://amigo.geneontology.org/amigo/term/GO:0015696
glycerol-3-phosphate dehydrogenase complex	Gene Ontology	GO:0009331	2	5	0.0113718	0.120607	Pbr009697.1|Pbr010709.1	http://amigo.geneontology.org/amigo/term/GO:0009331
abscisic acid-activated signaling pathway involved in stomatal movement	Gene Ontology	GO:1901527	2	5	0.0113718	0.120607	Pbr007664.1|Pbr025874.1	http://amigo.geneontology.org/amigo/term/GO:1901527
abscisic acid catabolic process	Gene Ontology	GO:0046345	2	5	0.0113718	0.120607	Pbr004630.1|Pbr019636.1	http://amigo.geneontology.org/amigo/term/GO:0046345
thigmotropism	Gene Ontology	GO:0009652	2	5	0.0113718	0.120607	Pbr028338.1|Pbr038817.1	http://amigo.geneontology.org/amigo/term/GO:0009652
apoplast	Gene Ontology	GO:0048046	14	275	0.0115405	0.12123	Pbr025805.1|Pbr019625.1|Pbr011976.1|Pbr005802.1|Pbr017015.1|Pbr000317.1|Pbr019674.1|Pbr016099.1|Pbr006528.1|Pbr025850.1|Pbr011562.1|Pbr017212.1|Pbr003456.1|Pbr024227.1	http://amigo.geneontology.org/amigo/term/GO:0048046
negative regulation of ethylene-activated signaling pathway	Gene Ontology	GO:0010105	3	17	0.0119018	0.121553	Pbr010645.1|Pbr027952.1|Pbr000398.1	http://amigo.geneontology.org/amigo/term/GO:0010105
long-chain-alcohol O-fatty-acyltransferase activity	Gene Ontology	GO:0047196	3	17	0.0119018	0.121553	Pbr031521.1|Pbr022733.1|Pbr036555.1	http://amigo.geneontology.org/amigo/term/GO:0047196
hydroquinone:oxygen oxidoreductase activity	Gene Ontology	GO:0052716	3	17	0.0119018	0.121553	Pbr012397.1|Pbr035929.1|Pbr013455.1	http://amigo.geneontology.org/amigo/term/GO:0052716
cell surface receptor signaling pathway	Gene Ontology	GO:0007166	4	34	0.0131753	0.133324	Pbr009423.1|Pbr022833.1|Pbr002353.1|Pbr012305.1	http://amigo.geneontology.org/amigo/term/GO:0007166
response to salt stress	Gene Ontology	GO:0009651	16	340	0.0140861	0.13601	Pbr034281.1|Pbr028712.1|Pbr025748.1|Pbr022435.1|Pbr007881.1|Pbr010162.1|Pbr035883.1|Pbr023331.1|Pbr012085.1|Pbr025874.1|Pbr012176.1|Pbr021220.1|Pbr014334.1|Pbr008092.1|Pbr022754.1|Pbr032608.1	http://amigo.geneontology.org/amigo/term/GO:0009651
protein glycosylation	Gene Ontology	GO:0006486	7	98	0.0141184	0.13601	Pbr005435.1|Pbr015182.1|Pbr030342.2|Pbr003109.1|Pbr009492.1|Pbr032086.1|Pbr020904.1	http://amigo.geneontology.org/amigo/term/GO:0006486
transcription regulatory region sequence-specific DNA binding	Gene Ontology	GO:0000976	20	460	0.014239	0.13601	Pbr003927.1|Pbr002685.1|Pbr013902.1|Pbr020642.1|Pbr019663.1|Pbr004574.1|Pbr039864.1|Pbr006380.1|Pbr015820.1|Pbr001363.1|Pbr012085.1|Pbr035094.1|Pbr000398.1|Pbr028458.1|Pbr018255.1|Pbr013250.1|Pbr025072.1|Pbr014994.1|Pbr039503.1|Pbr022115.1	http://amigo.geneontology.org/amigo/term/GO:0000976
polyamine oxidase activity	Gene Ontology	GO:0046592	2	6	0.0149204	0.13601	Pbr002357.1|Pbr012645.2	http://amigo.geneontology.org/amigo/term/GO:0046592
ammonium transmembrane transport	Gene Ontology	GO:0072488	2	6	0.0149204	0.13601	Pbr042281.1|Pbr000917.3	http://amigo.geneontology.org/amigo/term/GO:0072488
citrate metabolic process	Gene Ontology	GO:0006101	2	6	0.0149204	0.13601	Pbr018101.1|Pbr023764.1	http://amigo.geneontology.org/amigo/term/GO:0006101
response to gravity	Gene Ontology	GO:0009629	2	6	0.0149204	0.13601	Pbr027911.1|Pbr027908.1	http://amigo.geneontology.org/amigo/term/GO:0009629
glycerol catabolic process	Gene Ontology	GO:0019563	2	6	0.0149204	0.13601	Pbr010709.1|Pbr026788.1	http://amigo.geneontology.org/amigo/term/GO:0019563
export from cell	Gene Ontology	GO:0140352	2	6	0.0149204	0.13601	Pbr006706.1|Pbr000915.1	http://amigo.geneontology.org/amigo/term/GO:0140352
cellular response to chitin	Gene Ontology	GO:0071323	2	6	0.0149204	0.13601	Pbr005151.1|Pbr008384.1	http://amigo.geneontology.org/amigo/term/GO:0071323
floral organ senescence	Gene Ontology	GO:0080187	2	6	0.0149204	0.13601	Pbr013902.1|Pbr000295.1	http://amigo.geneontology.org/amigo/term/GO:0080187
positive regulation of defense response to insect	Gene Ontology	GO:1900367	2	6	0.0149204	0.13601	Pbr027952.1|Pbr017951.1	http://amigo.geneontology.org/amigo/term/GO:1900367
pollen germination	Gene Ontology	GO:0009846	5	55	0.0150905	0.136414	Pbr033046.1|Pbr032044.1|Pbr021627.1|Pbr005225.1|Pbr010711.2	http://amigo.geneontology.org/amigo/term/GO:0009846
defense response to Gram-negative bacterium	Gene Ontology	GO:0050829	3	19	0.0155131	0.136414	Pbr000291.1|Pbr015755.1|Pbr027952.1	http://amigo.geneontology.org/amigo/term/GO:0050829
triglyceride biosynthetic process	Gene Ontology	GO:0019432	3	19	0.0155131	0.136414	Pbr031521.1|Pbr022733.1|Pbr035225.1	http://amigo.geneontology.org/amigo/term/GO:0019432
phospholipase activity	Gene Ontology	GO:0004620	3	19	0.0155131	0.136414	Pbr025293.1|Pbr012344.1|Pbr004131.1	http://amigo.geneontology.org/amigo/term/GO:0004620
cellulose synthase activity	Gene Ontology	GO:0016759	4	36	0.0157068	0.136414	Pbr038537.1|Pbr034219.1|Pbr041816.1|Pbr003547.1	http://amigo.geneontology.org/amigo/term/GO:0016759
regulation of root development	Gene Ontology	GO:2000280	4	36	0.0157068	0.136414	Pbr000332.1|Pbr028338.1|Pbr016099.1|Pbr038817.1	http://amigo.geneontology.org/amigo/term/GO:2000280
response to nematode	Gene Ontology	GO:0009624	6	78	0.0164241	0.14153	Pbr042281.1|Pbr034929.1|Pbr000917.3|Pbr041192.1|Pbr035822.2|Pbr023710.1	http://amigo.geneontology.org/amigo/term/GO:0009624
protein dephosphorylation	Gene Ontology	GO:0006470	7	102	0.0170323	0.144766	Pbr031635.1|Pbr013576.1|Pbr019823.1|Pbr010918.1|Pbr039173.1|Pbr025777.1|Pbr039533.1	http://amigo.geneontology.org/amigo/term/GO:0006470
recognition of pollen	Gene Ontology	GO:0048544	4	37	0.0170792	0.144766	Pbr041068.1|Pbr041070.1|Pbr000246.9|Pbr041041.1	http://amigo.geneontology.org/amigo/term/GO:0048544
jasmonic acid mediated signaling pathway	Gene Ontology	GO:0009867	5	57	0.0171934	0.144766	Pbr039990.1|Pbr012085.1|Pbr005087.1|Pbr025354.1|Pbr020897.1	http://amigo.geneontology.org/amigo/term/GO:0009867
gametophyte development	Gene Ontology	GO:0048229	3	20	0.0175245	0.145334	Pbr024600.1|Pbr017022.1|Pbr015689.1	http://amigo.geneontology.org/amigo/term/GO:0048229
abscisic acid binding	Gene Ontology	GO:0010427	3	20	0.0175245	0.145334	Pbr012002.1|Pbr003228.2|Pbr040355.1	http://amigo.geneontology.org/amigo/term/GO:0010427
endosome	Gene Ontology	GO:0005768	13	263	0.0179676	0.14561	Pbr000291.1|Pbr020014.1|Pbr023646.1|Pbr037423.1|Pbr036514.1|Pbr000511.1|Pbr036298.2|Pbr020117.1|Pbr005879.1|Pbr009492.1|Pbr020904.1|Pbr038579.1|Pbr006162.1	http://amigo.geneontology.org/amigo/term/GO:0005768
acyl-CoA oxidase activity	Gene Ontology	GO:0003997	2	7	0.0188778	0.14561	Pbr021627.1|Pbr007471.1	http://amigo.geneontology.org/amigo/term/GO:0003997
gibberellin catabolic process	Gene Ontology	GO:0045487	2	7	0.0188778	0.14561	Pbr025274.1|Pbr020983.1	http://amigo.geneontology.org/amigo/term/GO:0045487
cellular potassium ion homeostasis	Gene Ontology	GO:0030007	2	7	0.0188778	0.14561	Pbr023968.1|Pbr025874.1	http://amigo.geneontology.org/amigo/term/GO:0030007
NAD biosynthetic process	Gene Ontology	GO:0009435	2	7	0.0188778	0.14561	Pbr036807.2|Pbr017951.1	http://amigo.geneontology.org/amigo/term/GO:0009435
heterotrimeric G-protein complex	Gene Ontology	GO:0005834	2	7	0.0188778	0.14561	Pbr028338.1|Pbr038817.1	http://amigo.geneontology.org/amigo/term/GO:0005834
phosphatidylinositol transfer activity	Gene Ontology	GO:0008526	2	7	0.0188778	0.14561	Pbr020112.1|Pbr042603.1	http://amigo.geneontology.org/amigo/term/GO:0008526
protein tetramerization	Gene Ontology	GO:0051262	2	7	0.0188778	0.14561	Pbr015581.1|Pbr024227.1	http://amigo.geneontology.org/amigo/term/GO:0051262
acylglycerol lipase activity	Gene Ontology	GO:0047372	2	7	0.0188778	0.14561	Pbr012344.1|Pbr004131.1	http://amigo.geneontology.org/amigo/term/GO:0047372
phospholipid transport	Gene Ontology	GO:0015914	2	7	0.0188778	0.14561	Pbr002558.1|Pbr031364.1	http://amigo.geneontology.org/amigo/term/GO:0015914
nucleus	Gene Ontology	GO:0005634	260	9362	0.0206403	0.158099	Pbr011956.1|Pbr026952.1|Pbr022617.1|Pbr020642.1|Pbr015263.1|Pbr017183.1|Pbr025006.1|Pbr022523.1|Pbr006758.1|Pbr032086.1|Pbr031086.1|Pbr020079.1|Pbr029843.1|Pbr037640.1|Pbr042701.1|Pbr031521.1|Pbr011579.1|Pbr012209.1|Pbr039741.1|Pbr020217.2|Pbr025038.1|Pbr018191.1|Pbr002398.1|Pbr031694.1|Pbr018245.1|Pbr007441.1|Pbr015069.1|Pbr037763.1|Pbr010242.1|Pbr032336.1|Pbr018255.1|Pbr013512.1|Pbr023431.1|Pbr…	http://amigo.geneontology.org/amigo/term/GO:0005634
flavin adenine dinucleotide binding	Gene Ontology	GO:0050660	6	83	0.021243	0.159655	Pbr030657.1|Pbr020792.1|Pbr022529.1|Pbr041835.2|Pbr007471.1|Pbr021627.1	http://amigo.geneontology.org/amigo/term/GO:0050660
regulation of intracellular pH	Gene Ontology	GO:0051453	3	22	0.0219626	0.159655	Pbr000664.1|Pbr012176.1|Pbr029767.1	http://amigo.geneontology.org/amigo/term/GO:0051453
lipid droplet	Gene Ontology	GO:0005811	3	22	0.0219626	0.159655	Pbr023148.3|Pbr010994.2|Pbr007069.2	http://amigo.geneontology.org/amigo/term/GO:0005811
hydrogen sulfide biosynthetic process	Gene Ontology	GO:0070814	2	8	0.0232222	0.159655	Pbr014657.1|Pbr007421.1	http://amigo.geneontology.org/amigo/term/GO:0070814
adenylylsulfate kinase activity	Gene Ontology	GO:0004020	2	8	0.0232222	0.159655	Pbr014657.1|Pbr007421.1	http://amigo.geneontology.org/amigo/term/GO:0004020
ammonium transmembrane transporter activity	Gene Ontology	GO:0008519	2	8	0.0232222	0.159655	Pbr042281.1|Pbr000917.3	http://amigo.geneontology.org/amigo/term/GO:0008519
leaf abscission	Gene Ontology	GO:0060866	2	8	0.0232222	0.159655	Pbr000291.1|Pbr027952.1	http://amigo.geneontology.org/amigo/term/GO:0060866
peptide binding	Gene Ontology	GO:0042277	2	8	0.0232222	0.159655	Pbr025008.1|Pbr025006.1	http://amigo.geneontology.org/amigo/term/GO:0042277
monosaccharide transmembrane transporter activity	Gene Ontology	GO:0015145	2	8	0.0232222	0.159655	Pbr008092.1|Pbr037511.1	http://amigo.geneontology.org/amigo/term/GO:0015145
arabinan catabolic process	Gene Ontology	GO:0031222	2	8	0.0232222	0.159655	Pbr011976.1|Pbr003456.1	http://amigo.geneontology.org/amigo/term/GO:0031222
alternative respiration	Gene Ontology	GO:0010230	2	8	0.0232222	0.159655	Pbr017015.1|Pbr035656.1	http://amigo.geneontology.org/amigo/term/GO:0010230
fructose-bisphosphate aldolase activity	Gene Ontology	GO:0004332	2	8	0.0232222	0.159655	Pbr016798.1|Pbr005501.1	http://amigo.geneontology.org/amigo/term/GO:0004332
G1/S transition of mitotic cell cycle	Gene Ontology	GO:0000082	2	8	0.0232222	0.159655	Pbr013450.2|Pbr015689.1	http://amigo.geneontology.org/amigo/term/GO:0000082
cellulose biosynthetic process	Gene Ontology	GO:0030244	4	41	0.0233042	0.159655	Pbr038537.1|Pbr034219.1|Pbr041816.1|Pbr003547.1	http://amigo.geneontology.org/amigo/term/GO:0030244
response to virus	Gene Ontology	GO:0009615	4	41	0.0233042	0.159655	Pbr032363.1|Pbr007374.1|Pbr025620.1|Pbr030394.1	http://amigo.geneontology.org/amigo/term/GO:0009615
lignin biosynthetic process	Gene Ontology	GO:0009809	4	41	0.0233042	0.159655	Pbr026289.1|Pbr013512.1|Pbr005802.1|Pbr011562.1	http://amigo.geneontology.org/amigo/term/GO:0009809
sterol metabolic process	Gene Ontology	GO:0016125	4	41	0.0233042	0.159655	Pbr009941.1|Pbr004630.1|Pbr015977.1|Pbr019636.1	http://amigo.geneontology.org/amigo/term/GO:0016125
sequence-specific DNA binding	Gene Ontology	GO:0043565	20	487	0.0239494	0.163063	Pbr019663.1|Pbr000315.1|Pbr016408.1|Pbr028712.1|Pbr022617.1|Pbr002398.1|Pbr003873.1|Pbr028415.1|Pbr012085.1|Pbr006380.1|Pbr006264.1|Pbr037640.1|Pbr028458.1|Pbr025748.1|Pbr018255.1|Pbr013902.1|Pbr039503.1|Pbr014994.1|Pbr039741.1|Pbr032608.1	http://amigo.geneontology.org/amigo/term/GO:0043565
UDP-glucosyltransferase activity	Gene Ontology	GO:0035251	3	23	0.0243899	0.165044	Pbr007397.1|Pbr009492.1|Pbr002439.1	http://amigo.geneontology.org/amigo/term/GO:0035251
oxidoreductase activity, acting on paired donors, with incorporation or reduction of molecular oxygen, NAD(P)H as one donor, and incorporation of one atom of oxygen	Gene Ontology	GO:0016709	6	86	0.0245509	0.16512	Pbr030657.1|Pbr004156.1|Pbr009941.1|Pbr020040.1|Pbr015433.1|Pbr015977.1	http://amigo.geneontology.org/amigo/term/GO:0016709
phosphatase activity	Gene Ontology	GO:0016791	4	42	0.0250484	0.166708	Pbr028602.1|Pbr003643.1|Pbr015581.1|Pbr039533.1	http://amigo.geneontology.org/amigo/term/GO:0016791
plant-type vacuole membrane	Gene Ontology	GO:0009705	7	111	0.0250894	0.166708	Pbr002731.1|Pbr024748.1|Pbr017060.1|Pbr036298.2|Pbr027908.1|Pbr027911.1|Pbr023085.1	http://amigo.geneontology.org/amigo/term/GO:0009705
ATP binding	Gene Ontology	GO:0005524	25	653	0.0264142	0.174461	Pbr010751.1|Pbr016956.1|Pbr037367.1|Pbr023764.1|Pbr002665.1|Pbr001375.1|Pbr032363.1|Pbr013321.1|Pbr010732.1|Pbr041835.2|Pbr024599.1|Pbr002353.1|Pbr041788.1|Pbr000546.1|Pbr018101.1|Pbr032422.1|Pbr020299.1|Pbr025511.1|Pbr026256.1|Pbr016250.1|Pbr025521.1|Pbr027783.1|Pbr000550.1|Pbr007374.1|Pbr023431.1	http://amigo.geneontology.org/amigo/term/GO:0005524
endoplasmic reticulum membrane	Gene Ontology	GO:0005789	9	165	0.0265885	0.174566	Pbr001322.2|Pbr026232.1|Pbr002629.1|Pbr029387.1|Pbr015114.2|Pbr001584.1|Pbr039373.1|Pbr023710.1|Pbr031438.1	http://amigo.geneontology.org/amigo/term/GO:0005789
root development	Gene Ontology	GO:0048364	9	166	0.0274522	0.177067	Pbr037302.1|Pbr024748.1|Pbr022281.1|Pbr006706.1|Pbr020415.1|Pbr026878.1|Pbr025072.1|Pbr028338.1|Pbr038817.1	http://amigo.geneontology.org/amigo/term/GO:0048364
glutamate catabolic process	Gene Ontology	GO:0006538	2	9	0.0279325	0.177067	Pbr001375.1|Pbr008481.1	http://amigo.geneontology.org/amigo/term/GO:0006538
phosphatidate phosphatase activity	Gene Ontology	GO:0008195	2	9	0.0279325	0.177067	Pbr019625.1|Pbr008249.1	http://amigo.geneontology.org/amigo/term/GO:0008195
regulation of developmental growth	Gene Ontology	GO:0048638	2	9	0.0279325	0.177067	Pbr011184.3|Pbr017022.1	http://amigo.geneontology.org/amigo/term/GO:0048638
reproduction	Gene Ontology	GO:0000003	2	9	0.0279325	0.177067	Pbr032642.1|Pbr032657.1	http://amigo.geneontology.org/amigo/term/GO:0000003
ion transmembrane transporter activity, phosphorylative mechanism	Gene Ontology	GO:0015662	2	9	0.0279325	0.177067	Pbr031016.1|Pbr040918.1	http://amigo.geneontology.org/amigo/term/GO:0015662
oxidoreductase activity, acting on the CH-OH group of donors, NAD or NADP as acceptor	Gene Ontology	GO:0016616	4	44	0.0287674	0.181317	Pbr026289.1|Pbr015109.1|Pbr005802.1|Pbr020145.1	http://amigo.geneontology.org/amigo/term/GO:0016616
defense response to oomycetes	Gene Ontology	GO:0002229	5	67	0.0305948	0.189439	Pbr037367.1|Pbr003486.1|Pbr006993.1|Pbr001599.1|Pbr025343.1	http://amigo.geneontology.org/amigo/term/GO:0002229
biosynthetic process	Gene Ontology	GO:0009058	4	45	0.0307431	0.189439	Pbr021470.1|Pbr029893.2|Pbr014284.1|Pbr030531.1	http://amigo.geneontology.org/amigo/term/GO:0009058
defense response to fungus, incompatible interaction	Gene Ontology	GO:0009817	4	45	0.0307431	0.189439	Pbr005151.1|Pbr029058.1|Pbr006912.1|Pbr032335.1	http://amigo.geneontology.org/amigo/term/GO:0009817
FAD binding	Gene Ontology	GO:0071949	4	45	0.0307431	0.189439	Pbr029589.1|Pbr007471.1|Pbr027391.1|Pbr027321.1	http://amigo.geneontology.org/amigo/term/GO:0071949
response to light stimulus	Gene Ontology	GO:0009416	10	199	0.0320571	0.195626	Pbr023968.1|Pbr000511.1|Pbr040994.1|Pbr007664.1|Pbr025274.1|Pbr020983.1|Pbr027515.1|Pbr011599.1|Pbr040724.1|Pbr036910.1	http://amigo.geneontology.org/amigo/term/GO:0009416
mannan synthase activity	Gene Ontology	GO:0051753	3	26	0.0325022	0.195626	Pbr038537.1|Pbr041816.1|Pbr003547.1	http://amigo.geneontology.org/amigo/term/GO:0051753
electron transfer activity	Gene Ontology	GO:0009055	7	118	0.0329241	0.195626	Pbr034669.1|Pbr042653.1|Pbr029589.1|Pbr007721.1|Pbr014487.1|Pbr035579.1|Pbr009016.1	http://amigo.geneontology.org/amigo/term/GO:0009055
regulation of photosynthesis	Gene Ontology	GO:0010109	2	10	0.0329885	0.195626	Pbr034929.1|Pbr002665.1	http://amigo.geneontology.org/amigo/term/GO:0010109
sinapyl alcohol dehydrogenase activity	Gene Ontology	GO:0052747	2	10	0.0329885	0.195626	Pbr026289.1|Pbr005802.1	http://amigo.geneontology.org/amigo/term/GO:0052747
phenylpropanoid metabolic process	Gene Ontology	GO:0009698	2	10	0.0329885	0.195626	Pbr039972.1|Pbr013663.1	http://amigo.geneontology.org/amigo/term/GO:0009698
regulation of salicylic acid biosynthetic process	Gene Ontology	GO:0080142	2	10	0.0329885	0.195626	Pbr016408.1|Pbr027952.1	http://amigo.geneontology.org/amigo/term/GO:0080142
cytoplasmic stress granule	Gene Ontology	GO:0010494	3	27	0.0354808	0.20928	Pbr019674.1|Pbr038193.1|Pbr010162.1	http://amigo.geneontology.org/amigo/term/GO:0010494
peroxisome	Gene Ontology	GO:0005777	13	292	0.0363267	0.212892	Pbr012645.2|Pbr042653.1|Pbr018581.1|Pbr042588.1|Pbr002357.1|Pbr034045.1|Pbr012344.1|Pbr004131.1|Pbr039173.1|Pbr021627.1|Pbr029893.2|Pbr005571.1|Pbr007471.1	http://amigo.geneontology.org/amigo/term/GO:0005777
abscisic acid-activated signaling pathway	Gene Ontology	GO:0009738	6	95	0.0364793	0.212892	Pbr012002.1|Pbr007881.1|Pbr023960.1|Pbr010918.1|Pbr000915.1|Pbr040355.1	http://amigo.geneontology.org/amigo/term/GO:0009738
regulation of transcription by RNA polymerase II	Gene Ontology	GO:0006357	7	121	0.0367306	0.213231	Pbr015689.1|Pbr007777.1|Pbr002020.1|Pbr013450.2|Pbr022617.1|Pbr027515.1|Pbr005910.1	http://amigo.geneontology.org/amigo/term/GO:0006357
calcium ion binding	Gene Ontology	GO:0005509	11	234	0.0376696	0.215002	Pbr029908.1|Pbr031438.1|Pbr023960.1|Pbr033469.1|Pbr006528.1|Pbr032501.1|Pbr040026.1|Pbr007398.1|Pbr001322.2|Pbr012305.1|Pbr005879.1	http://amigo.geneontology.org/amigo/term/GO:0005509
proton export across plasma membrane	Gene Ontology	GO:0120029	2	11	0.0383707	0.215002	Pbr000664.1|Pbr029767.1	http://amigo.geneontology.org/amigo/term/GO:0120029
acceptance of pollen	Gene Ontology	GO:0060321	2	11	0.0383707	0.215002	Pbr032697.1|Pbr010711.2	http://amigo.geneontology.org/amigo/term/GO:0060321
induced systemic resistance, jasmonic acid mediated signaling pathway	Gene Ontology	GO:0009864	2	11	0.0383707	0.215002	Pbr001363.1|Pbr000398.1	http://amigo.geneontology.org/amigo/term/GO:0009864
efflux transmembrane transporter activity	Gene Ontology	GO:0015562	2	11	0.0383707	0.215002	Pbr006706.1|Pbr000915.1	http://amigo.geneontology.org/amigo/term/GO:0015562
cinnamyl-alcohol dehydrogenase activity	Gene Ontology	GO:0045551	2	11	0.0383707	0.215002	Pbr026289.1|Pbr005802.1	http://amigo.geneontology.org/amigo/term/GO:0045551
regulation of stomatal closure	Gene Ontology	GO:0090333	3	28	0.038595	0.215002	Pbr007664.1|Pbr024748.1|Pbr035753.1	http://amigo.geneontology.org/amigo/term/GO:0090333
response to UV	Gene Ontology	GO:0009411	3	28	0.038595	0.215002	Pbr015433.1|Pbr039972.1|Pbr004156.1	http://amigo.geneontology.org/amigo/term/GO:0009411
hydrolase activity, hydrolyzing O-glycosyl compounds	Gene Ontology	GO:0004553	7	124	0.0408161	0.226232	Pbr011976.1|Pbr006912.1|Pbr038069.1|Pbr003456.1|Pbr029667.1|Pbr029665.1|Pbr002083.1	http://amigo.geneontology.org/amigo/term/GO:0004553
trichome branching	Gene Ontology	GO:0010091	3	29	0.0418435	0.228162	Pbr013385.1|Pbr005087.1|Pbr030135.1	http://amigo.geneontology.org/amigo/term/GO:0010091
intracellular signal transduction	Gene Ontology	GO:0035556	9	181	0.0428586	0.228162	Pbr034669.1|Pbr007881.1|Pbr025620.1|Pbr005151.1|Pbr023960.1|Pbr001322.2|Pbr020445.2|Pbr024616.1|Pbr038503.2	http://amigo.geneontology.org/amigo/term/GO:0035556
1,3-beta-D-glucan synthase activity	Gene Ontology	GO:0003843	2	12	0.0440603	0.228162	Pbr032642.1|Pbr032657.1	http://amigo.geneontology.org/amigo/term/GO:0003843
cellular metal ion homeostasis	Gene Ontology	GO:0006875	2	12	0.0440603	0.228162	Pbr007398.1|Pbr026870.1	http://amigo.geneontology.org/amigo/term/GO:0006875
alpha-L-arabinofuranosidase activity	Gene Ontology	GO:0046556	2	12	0.0440603	0.228162	Pbr011976.1|Pbr003456.1	http://amigo.geneontology.org/amigo/term/GO:0046556
malate transport	Gene Ontology	GO:0015743	2	12	0.0440603	0.228162	Pbr017060.1|Pbr023085.1	http://amigo.geneontology.org/amigo/term/GO:0015743
lipid homeostasis	Gene Ontology	GO:0055088	2	12	0.0440603	0.228162	Pbr028095.1|Pbr007471.1	http://amigo.geneontology.org/amigo/term/GO:0055088
2-oxoglutarate-dependent dioxygenase activity	Gene Ontology	GO:0016706	2	12	0.0440603	0.228162	Pbr001103.1|Pbr012110.1	http://amigo.geneontology.org/amigo/term/GO:0016706
xylan 1,4-beta-xylosidase activity	Gene Ontology	GO:0009044	2	12	0.0440603	0.228162	Pbr011976.1|Pbr003456.1	http://amigo.geneontology.org/amigo/term/GO:0009044
fructose 1,6-bisphosphate metabolic process	Gene Ontology	GO:0030388	2	12	0.0440603	0.228162	Pbr016798.1|Pbr005501.1	http://amigo.geneontology.org/amigo/term/GO:0030388
1,3-beta-D-glucan synthase complex	Gene Ontology	GO:0000148	2	12	0.0440603	0.228162	Pbr032642.1|Pbr032657.1	http://amigo.geneontology.org/amigo/term/GO:0000148
(1->3)-beta-D-glucan biosynthetic process	Gene Ontology	GO:0006075	2	12	0.0440603	0.228162	Pbr032642.1|Pbr032657.1	http://amigo.geneontology.org/amigo/term/GO:0006075
magnesium ion transmembrane transporter activity	Gene Ontology	GO:0015095	2	12	0.0440603	0.228162	Pbr001806.1|Pbr038763.1	http://amigo.geneontology.org/amigo/term/GO:0015095
response to photooxidative stress	Gene Ontology	GO:0080183	2	12	0.0440603	0.228162	Pbr002665.1|Pbr003873.1	http://amigo.geneontology.org/amigo/term/GO:0080183
response to ethylene	Gene Ontology	GO:0009723	6	102	0.0479521	0.243841	Pbr010645.1|Pbr012085.1|Pbr006264.1|Pbr000398.1|Pbr028338.1|Pbr038817.1	http://amigo.geneontology.org/amigo/term/GO:0009723
protein kinase activity	Gene Ontology	GO:0004672	18	464	0.0483083	0.243841	Pbr005151.1|Pbr025511.1|Pbr037367.1|Pbr032422.1|Pbr026256.1|Pbr007881.1|Pbr028577.1|Pbr016250.1|Pbr002665.1|Pbr037006.1|Pbr007664.1|Pbr000550.1|Pbr008384.1|Pbr027846.2|Pbr000546.1|Pbr025620.1|Pbr020299.1|Pbr023431.1	http://amigo.geneontology.org/amigo/term/GO:0004672
stomatal movement	Gene Ontology	GO:0010118	3	31	0.0487372	0.243841	Pbr035094.1|Pbr041192.1|Pbr023085.1	http://amigo.geneontology.org/amigo/term/GO:0010118
transmembrane receptor protein serine/threonine kinase activity	Gene Ontology	GO:0004675	4	53	0.0493714	0.243841	Pbr037367.1|Pbr025511.1|Pbr000511.1|Pbr001599.1	http://amigo.geneontology.org/amigo/term/GO:0004675
response to oxidative stress	Gene Ontology	GO:0006979	12	276	0.0496284	0.243841	Pbr027164.1|Pbr026503.1|Pbr025748.1|Pbr036375.1|Pbr018101.1|Pbr040033.1|Pbr011562.1|Pbr009495.1|Pbr012176.1|Pbr027908.1|Pbr027911.1|Pbr032044.1	http://amigo.geneontology.org/amigo/term/GO:0006979
homologous chromosome pairing at meiosis	Gene Ontology	GO:0007129	2	13	0.0500393	0.243841	Pbr024599.1|Pbr015689.1	http://amigo.geneontology.org/amigo/term/GO:0007129
RNA polymerase II general transcription initiation factor activity	Gene Ontology	GO:0016251	2	13	0.0500393	0.243841	Pbr039789.1|Pbr000072.1	http://amigo.geneontology.org/amigo/term/GO:0016251
L-phenylalanine biosynthetic process	Gene Ontology	GO:0009094	2	13	0.0500393	0.243841	Pbr011885.1|Pbr004809.1	http://amigo.geneontology.org/amigo/term/GO:0009094
regulation of gene expression by genetic imprinting	Gene Ontology	GO:0006349	2	13	0.0500393	0.243841	Pbr015689.1|Pbr037906.3	http://amigo.geneontology.org/amigo/term/GO:0006349
pentose-phosphate shunt	Gene Ontology	GO:0006098	2	13	0.0500393	0.243841	Pbr016798.1|Pbr005501.1	http://amigo.geneontology.org/amigo/term/GO:0006098
SAGA complex	Gene Ontology	GO:0000124	2	13	0.0500393	0.243841	Pbr027515.1|Pbr039789.1	http://amigo.geneontology.org/amigo/term/GO:0000124
coenzyme A biosynthetic process	Gene Ontology	GO:0015937	2	13	0.0500393	0.243841	Pbr016171.1|Pbr014334.1	http://amigo.geneontology.org/amigo/term/GO:0015937
cation transmembrane transporter activity	Gene Ontology	GO:0008324	2	13	0.0500393	0.243841	Pbr028177.1|Pbr035822.2	http://amigo.geneontology.org/amigo/term/GO:0008324
vacuolar membrane	Gene Ontology	GO:0005774	17	434	0.050183	0.243841	Pbr025805.1|Pbr034929.1|Pbr020607.1|Pbr025874.1|Pbr036514.1|Pbr018101.1|Pbr026870.1|Pbr041192.1|Pbr006274.1|Pbr032363.1|Pbr016177.1|Pbr000664.1|Pbr006912.1|Pbr023697.1|Pbr016048.1|Pbr001375.1|Pbr022754.1	http://amigo.geneontology.org/amigo/term/GO:0005774
cellular amino acid metabolic process	Gene Ontology	GO:0006520	3	32	0.0523789	0.251269	Pbr012454.1|Pbr004310.1|Pbr001375.1	http://amigo.geneontology.org/amigo/term/GO:0006520
cellular response to nitrogen starvation	Gene Ontology	GO:0006995	3	32	0.0523789	0.251269	Pbr021627.1|Pbr016099.1|Pbr002665.1	http://amigo.geneontology.org/amigo/term/GO:0006995
intracellular membrane-bounded organelle	Gene Ontology	GO:0043231	10	218	0.0523951	0.251269	Pbr002629.1|Pbr030713.1|Pbr017882.1|Pbr018914.1|Pbr041968.1|Pbr020040.1|Pbr012902.1|Pbr006404.1|Pbr003228.2|Pbr007839.1	http://amigo.geneontology.org/amigo/term/GO:0043231
protein homodimerization activity	Gene Ontology	GO:0042803	9	191	0.0558539	0.263086	Pbr011184.3|Pbr027783.1|Pbr005151.1|Pbr021220.1|Pbr008384.1|Pbr013739.2|Pbr018255.1|Pbr039990.1|Pbr007839.1	http://amigo.geneontology.org/amigo/term/GO:0042803
-	Gene Ontology	GO:0009870	2	14	0.0562904	0.263086	Pbr032642.1|Pbr032657.1	http://amigo.geneontology.org/amigo/term/GO:0009870
response to herbivore	Gene Ontology	GO:0080027	2	14	0.0562904	0.263086	Pbr005334.1|Pbr029735.1	http://amigo.geneontology.org/amigo/term/GO:0080027
diacylglycerol O-acyltransferase activity	Gene Ontology	GO:0004144	2	14	0.0562904	0.263086	Pbr031521.1|Pbr022733.1	http://amigo.geneontology.org/amigo/term/GO:0004144
organelle fission	Gene Ontology	GO:0048285	2	14	0.0562904	0.263086	Pbr006274.1|Pbr020607.1	http://amigo.geneontology.org/amigo/term/GO:0048285
cell fate specification	Gene Ontology	GO:0001708	2	14	0.0562904	0.263086	Pbr005087.1|Pbr015689.1	http://amigo.geneontology.org/amigo/term/GO:0001708
innate immune response	Gene Ontology	GO:0045087	4	56	0.0576503	0.268305	Pbr005151.1|Pbr000246.9|Pbr036677.1|Pbr008384.1	http://amigo.geneontology.org/amigo/term/GO:0045087
Golgi trans cisterna	Gene Ontology	GO:0000138	5	81	0.0581229	0.269368	Pbr015182.1|Pbr020117.1|Pbr001738.1|Pbr037423.1|Pbr020904.1	http://amigo.geneontology.org/amigo/term/GO:0000138
response to brassinosteroid	Gene Ontology	GO:0009741	3	34	0.0600421	0.275943	Pbr015820.1|Pbr018255.1|Pbr040994.1	http://amigo.geneontology.org/amigo/term/GO:0009741
transcription coregulator activity	Gene Ontology	GO:0003712	3	34	0.0600421	0.275943	Pbr027515.1|Pbr012085.1|Pbr003021.2	http://amigo.geneontology.org/amigo/term/GO:0003712
nuclear envelope	Gene Ontology	GO:0005635	4	57	0.0605648	0.276817	Pbr034929.1|Pbr010162.1|Pbr002468.1|Pbr026091.1	http://amigo.geneontology.org/amigo/term/GO:0005635
protein autophosphorylation	Gene Ontology	GO:0046777	8	165	0.060734	0.276817	Pbr023960.1|Pbr028577.1|Pbr005151.1|Pbr000550.1|Pbr027846.2|Pbr001322.2|Pbr021659.1|Pbr000546.1	http://amigo.geneontology.org/amigo/term/GO:0046777
photosynthetic electron transport chain	Gene Ontology	GO:0009767	2	15	0.0627969	0.278172	Pbr032501.1|Pbr002665.1	http://amigo.geneontology.org/amigo/term/GO:0009767
flavonol biosynthetic process	Gene Ontology	GO:0051555	2	15	0.0627969	0.278172	Pbr000511.1|Pbr013512.1	http://amigo.geneontology.org/amigo/term/GO:0051555
ATPase-coupled xenobiotic transmembrane transporter activity	Gene Ontology	GO:0008559	2	15	0.0627969	0.278172	Pbr041192.1|Pbr025874.1	http://amigo.geneontology.org/amigo/term/GO:0008559
primary shoot apical meristem specification	Gene Ontology	GO:0010072	2	15	0.0627969	0.278172	Pbr039990.1|Pbr010669.2	http://amigo.geneontology.org/amigo/term/GO:0010072
basipetal auxin transport	Gene Ontology	GO:0010540	2	15	0.0627969	0.278172	Pbr024748.1|Pbr022281.1	http://amigo.geneontology.org/amigo/term/GO:0010540
leucine biosynthetic process	Gene Ontology	GO:0009098	2	15	0.0627969	0.278172	Pbr008056.1|Pbr024600.1	http://amigo.geneontology.org/amigo/term/GO:0009098
response to fructose	Gene Ontology	GO:0009750	2	15	0.0627969	0.278172	Pbr028338.1|Pbr038817.1	http://amigo.geneontology.org/amigo/term/GO:0009750
xylem development	Gene Ontology	GO:0010089	3	35	0.0640592	0.282629	Pbr018255.1|Pbr022617.1|Pbr011562.1	http://amigo.geneontology.org/amigo/term/GO:0010089
DNA binding	Gene Ontology	GO:0003677	17	451	0.0658842	0.289523	Pbr003927.1|Pbr015689.1|Pbr019084.1|Pbr011184.3|Pbr024746.1|Pbr004574.1|Pbr016497.1|Pbr000415.1|Pbr037906.3|Pbr001363.1|Pbr017212.1|Pbr000398.1|Pbr035225.1|Pbr008952.1|Pbr039503.1|Pbr035722.1|Pbr025354.1	http://amigo.geneontology.org/amigo/term/GO:0003677
mRNA export from nucleus	Gene Ontology	GO:0006406	2	16	0.0695427	0.291788	Pbr031086.1|Pbr024777.1	http://amigo.geneontology.org/amigo/term/GO:0006406
glucosyltransferase activity	Gene Ontology	GO:0046527	2	16	0.0695427	0.291788	Pbr032642.1|Pbr032657.1	http://amigo.geneontology.org/amigo/term/GO:0046527
DNA duplex unwinding	Gene Ontology	GO:0032508	2	16	0.0695427	0.291788	Pbr023331.1|Pbr034832.1	http://amigo.geneontology.org/amigo/term/GO:0032508
negative regulation of gibberellic acid mediated signaling pathway	Gene Ontology	GO:0009938	2	16	0.0695427	0.291788	Pbr012085.1|Pbr010669.2	http://amigo.geneontology.org/amigo/term/GO:0009938
vesicle docking involved in exocytosis	Gene Ontology	GO:0006904	2	16	0.0695427	0.291788	Pbr036298.2|Pbr010711.2	http://amigo.geneontology.org/amigo/term/GO:0006904
auxin efflux transmembrane transporter activity	Gene Ontology	GO:0010329	2	16	0.0695427	0.291788	Pbr006706.1|Pbr022281.1	http://amigo.geneontology.org/amigo/term/GO:0010329
xylan catabolic process	Gene Ontology	GO:0045493	2	16	0.0695427	0.291788	Pbr011976.1|Pbr003456.1	http://amigo.geneontology.org/amigo/term/GO:0045493
calcium transmembrane transporter activity, phosphorylative mechanism	Gene Ontology	GO:0005388	2	16	0.0695427	0.291788	Pbr041968.1|Pbr012902.1	http://amigo.geneontology.org/amigo/term/GO:0005388
response to mannitol	Gene Ontology	GO:0010555	2	16	0.0695427	0.291788	Pbr028338.1|Pbr038817.1	http://amigo.geneontology.org/amigo/term/GO:0010555
mitochondrial fission	Gene Ontology	GO:0000266	2	16	0.0695427	0.291788	Pbr006274.1|Pbr020607.1	http://amigo.geneontology.org/amigo/term/GO:0000266
pollen tube tip	Gene Ontology	GO:0090404	2	16	0.0695427	0.291788	Pbr028577.1|Pbr008371.1	http://amigo.geneontology.org/amigo/term/GO:0090404
transmembrane transport	Gene Ontology	GO:0055085	15	389	0.069574	0.291788	Pbr034929.1|Pbr015114.2|Pbr035955.1|Pbr022281.1|Pbr025874.1|Pbr002731.1|Pbr006706.1|Pbr018573.1|Pbr027509.1|Pbr037227.1|Pbr008371.1|Pbr032044.1|Pbr000915.1|Pbr041192.1|Pbr032326.1	http://amigo.geneontology.org/amigo/term/GO:0055085
extrinsic component of membrane	Gene Ontology	GO:0019898	3	37	0.072453	0.302711	Pbr021627.1|Pbr012104.1|Pbr032501.1	http://amigo.geneontology.org/amigo/term/GO:0019898
nuclear body	Gene Ontology	GO:0016604	2	17	0.0765125	0.3149	Pbr027515.1|Pbr000398.1	http://amigo.geneontology.org/amigo/term/GO:0016604
regulation of cell size	Gene Ontology	GO:0008361	2	17	0.0765125	0.3149	Pbr013385.1|Pbr022281.1	http://amigo.geneontology.org/amigo/term/GO:0008361
cellular response to unfolded protein	Gene Ontology	GO:0034620	2	17	0.0765125	0.3149	Pbr032363.1|Pbr007374.1	http://amigo.geneontology.org/amigo/term/GO:0034620
RNA catabolic process	Gene Ontology	GO:0006401	2	17	0.0765125	0.3149	Pbr039083.1|Pbr010162.1	http://amigo.geneontology.org/amigo/term/GO:0006401
positive regulation of abscisic acid-activated signaling pathway	Gene Ontology	GO:0009789	3	38	0.0768246	0.315009	Pbr007881.1|Pbr007664.1|Pbr035753.1	http://amigo.geneontology.org/amigo/term/GO:0009789
plant-type cell wall	Gene Ontology	GO:0009505	8	176	0.0803596	0.328284	Pbr027164.1|Pbr011976.1|Pbr036514.1|Pbr040033.1|Pbr000317.1|Pbr030531.1|Pbr003456.1|Pbr020835.1	http://amigo.geneontology.org/amigo/term/GO:0009505
response to hypoxia	Gene Ontology	GO:0001666	3	39	0.0813092	0.329721	Pbr027952.1|Pbr021220.1|Pbr035997.1	http://amigo.geneontology.org/amigo/term/GO:0001666
polysaccharide binding	Gene Ontology	GO:0030247	3	39	0.0813092	0.329721	Pbr027599.1|Pbr002353.1|Pbr012305.1	http://amigo.geneontology.org/amigo/term/GO:0030247
response to unfolded protein	Gene Ontology	GO:0006986	2	18	0.0836914	0.333255	Pbr032363.1|Pbr007374.1	http://amigo.geneontology.org/amigo/term/GO:0006986
secondary shoot formation	Gene Ontology	GO:0010223	2	18	0.0836914	0.333255	Pbr017941.1|Pbr022617.1	http://amigo.geneontology.org/amigo/term/GO:0010223
sesquiterpene biosynthetic process	Gene Ontology	GO:0051762	2	18	0.0836914	0.333255	Pbr005334.1|Pbr029735.1	http://amigo.geneontology.org/amigo/term/GO:0051762
malate metabolic process	Gene Ontology	GO:0006108	2	18	0.0836914	0.333255	Pbr025845.1|Pbr027783.1	http://amigo.geneontology.org/amigo/term/GO:0006108
anthocyanin-containing compound biosynthetic process	Gene Ontology	GO:0009718	2	18	0.0836914	0.333255	Pbr020145.1|Pbr029623.1	http://amigo.geneontology.org/amigo/term/GO:0009718
identical protein binding	Gene Ontology	GO:0042802	8	178	0.0842891	0.334428	Pbr022774.1|Pbr000511.1|Pbr012971.2|Pbr005151.1|Pbr012344.1|Pbr004131.1|Pbr018255.1|Pbr039990.1	http://amigo.geneontology.org/amigo/term/GO:0042802
response to auxin	Gene Ontology	GO:0009733	10	242	0.0883404	0.349246	Pbr024015.2|Pbr004156.1|Pbr022281.1|Pbr000415.1|Pbr015114.2|Pbr027908.1|Pbr027911.1|Pbr018255.1|Pbr039990.1|Pbr015433.1	http://amigo.geneontology.org/amigo/term/GO:0009733
gene silencing by RNA-directed DNA methylation	Gene Ontology	GO:0080188	2	19	0.0910654	0.35493	Pbr033092.1|Pbr034760.1	http://amigo.geneontology.org/amigo/term/GO:0080188
protein phosphatase inhibitor activity	Gene Ontology	GO:0004864	2	19	0.0910654	0.35493	Pbr012002.1|Pbr040355.1	http://amigo.geneontology.org/amigo/term/GO:0004864
positive regulation of gene expression	Gene Ontology	GO:0010628	2	19	0.0910654	0.35493	Pbr018255.1|Pbr000315.1	http://amigo.geneontology.org/amigo/term/GO:0010628
regulation of reactive oxygen species metabolic process	Gene Ontology	GO:2000377	2	19	0.0910654	0.35493	Pbr012085.1|Pbr012176.1	http://amigo.geneontology.org/amigo/term/GO:2000377
response to cold	Gene Ontology	GO:0009409	12	310	0.0948624	0.368427	Pbr025845.1|Pbr025748.1|Pbr023331.1|Pbr040033.1|Pbr034832.1|Pbr035883.1|Pbr021220.1|Pbr017212.1|Pbr028458.1|Pbr034760.1|Pbr022754.1|Pbr035656.1	http://amigo.geneontology.org/amigo/term/GO:0009409
defense response to insect	Gene Ontology	GO:0002213	2	20	0.0986206	0.371258	Pbr027952.1|Pbr042154.1	http://amigo.geneontology.org/amigo/term/GO:0002213
glucan endo-1,3-beta-D-glucosidase activity	Gene Ontology	GO:0042973	2	20	0.0986206	0.371258	Pbr027241.1|Pbr006912.1	http://amigo.geneontology.org/amigo/term/GO:0042973
manganese ion transmembrane transporter activity	Gene Ontology	GO:0005384	2	20	0.0986206	0.371258	Pbr026870.1|Pbr028177.1	http://amigo.geneontology.org/amigo/term/GO:0005384
methyl-CpG binding	Gene Ontology	GO:0008327	2	20	0.0986206	0.371258	Pbr017941.1|Pbr020800.1	http://amigo.geneontology.org/amigo/term/GO:0008327
misfolded protein binding	Gene Ontology	GO:0051787	2	20	0.0986206	0.371258	Pbr032363.1|Pbr007374.1	http://amigo.geneontology.org/amigo/term/GO:0051787
ligand-gated ion channel activity	Gene Ontology	GO:0015276	2	20	0.0986206	0.371258	Pbr023968.1|Pbr040724.1	http://amigo.geneontology.org/amigo/term/GO:0015276
intracellular ligand-gated ion channel activity	Gene Ontology	GO:0005217	2	20	0.0986206	0.371258	Pbr023968.1|Pbr040724.1	http://amigo.geneontology.org/amigo/term/GO:0005217
inorganic phosphate transmembrane transporter activity	Gene Ontology	GO:0005315	2	20	0.0986206	0.371258	Pbr034929.1|Pbr035955.1	http://amigo.geneontology.org/amigo/term/GO:0005315
glutamate receptor activity	Gene Ontology	GO:0008066	2	20	0.0986206	0.371258	Pbr023968.1|Pbr040724.1	http://amigo.geneontology.org/amigo/term/GO:0008066
pyridoxal phosphate binding	Gene Ontology	GO:0030170	5	96	0.0993126	0.372591	Pbr013739.2|Pbr029893.2|Pbr011885.1|Pbr008481.1|Pbr007839.1	http://amigo.geneontology.org/amigo/term/GO:0030170
leaf development	Gene Ontology	GO:0048366	6	125	0.0997882	0.373106	Pbr015689.1|Pbr014612.1|Pbr031830.1|Pbr039503.1|Pbr010809.1|Pbr024227.1	http://amigo.geneontology.org/amigo/term/GO:0048366
chloroplast stroma	Gene Ontology	GO:0009570	19	549	0.100565	0.374741	Pbr005089.1|Pbr001251.1|Pbr036677.1|Pbr024116.1|Pbr039009.1|Pbr018101.1|Pbr015141.1|Pbr007421.1|Pbr007839.1|Pbr042701.1|Pbr011885.1|Pbr007357.2|Pbr037776.3|Pbr008056.1|Pbr014657.1|Pbr024600.1|Pbr017212.1|Pbr006329.1|Pbr024102.1	http://amigo.geneontology.org/amigo/term/GO:0009570
pollen development	Gene Ontology	GO:0009555	9	219	0.104705	0.382076	Pbr019663.1|Pbr024015.2|Pbr015689.1|Pbr035251.1|Pbr032657.1|Pbr030342.2|Pbr032642.1|Pbr020380.2|Pbr001806.1	http://amigo.geneontology.org/amigo/term/GO:0009555
anchored component of plasma membrane	Gene Ontology	GO:0046658	7	157	0.105147	0.382076	Pbr012857.1|Pbr027241.1|Pbr007721.1|Pbr012855.1|Pbr022454.1|Pbr006912.1|Pbr002083.1	http://amigo.geneontology.org/amigo/term/GO:0046658
response to gibberellin	Gene Ontology	GO:0009739	4	70	0.105178	0.382076	Pbr007881.1|Pbr028415.1|Pbr006528.1|Pbr032336.1	http://amigo.geneontology.org/amigo/term/GO:0009739
P-body	Gene Ontology	GO:0000932	3	44	0.105332	0.382076	Pbr019674.1|Pbr042154.1|Pbr010162.1	http://amigo.geneontology.org/amigo/term/GO:0000932
gravitropism	Gene Ontology	GO:0009630	3	44	0.105332	0.382076	Pbr028338.1|Pbr024748.1|Pbr038817.1	http://amigo.geneontology.org/amigo/term/GO:0009630
extracellular space	Gene Ontology	GO:0005615	5	98	0.105683	0.382076	Pbr019674.1|Pbr029058.1|Pbr028743.3|Pbr032335.1|Pbr014611.1	http://amigo.geneontology.org/amigo/term/GO:0005615
seed coat development	Gene Ontology	GO:0010214	2	21	0.106344	0.382076	Pbr011976.1|Pbr003456.1	http://amigo.geneontology.org/amigo/term/GO:0010214
protein phosphatase type 2A complex	Gene Ontology	GO:0000159	2	21	0.106344	0.382076	Pbr019823.1|Pbr010725.1	http://amigo.geneontology.org/amigo/term/GO:0000159
P-P-bond-hydrolysis-driven protein transmembrane transporter activity	Gene Ontology	GO:0015450	2	21	0.106344	0.382076	Pbr041788.1|Pbr015260.1	http://amigo.geneontology.org/amigo/term/GO:0015450
histone-lysine N-methyltransferase activity	Gene Ontology	GO:0018024	2	21	0.106344	0.382076	Pbr031127.1|Pbr033092.1	http://amigo.geneontology.org/amigo/term/GO:0018024
sulfate assimilation	Gene Ontology	GO:0000103	2	21	0.106344	0.382076	Pbr014657.1|Pbr007421.1	http://amigo.geneontology.org/amigo/term/GO:0000103
protein folding chaperone	Gene Ontology	GO:0044183	2	22	0.114223	0.383364	Pbr032363.1|Pbr007374.1	http://amigo.geneontology.org/amigo/term/GO:0044183
transcription initiation from RNA polymerase II promoter	Gene Ontology	GO:0006367	2	22	0.114223	0.383364	Pbr039789.1|Pbr000072.1	http://amigo.geneontology.org/amigo/term/GO:0006367
gluconeogenesis	Gene Ontology	GO:0006094	2	22	0.114223	0.383364	Pbr016798.1|Pbr005501.1	http://amigo.geneontology.org/amigo/term/GO:0006094
chromatin DNA binding	Gene Ontology	GO:0031490	2	22	0.114223	0.383364	Pbr003021.2|Pbr037906.3	http://amigo.geneontology.org/amigo/term/GO:0031490
trehalose biosynthetic process	Gene Ontology	GO:0005992	2	22	0.114223	0.383364	Pbr005388.1|Pbr029623.1	http://amigo.geneontology.org/amigo/term/GO:0005992
cellular response to amino acid stimulus	Gene Ontology	GO:0071230	2	22	0.114223	0.383364	Pbr023968.1|Pbr040724.1	http://amigo.geneontology.org/amigo/term/GO:0071230
endoribonuclease activity	Gene Ontology	GO:0004521	2	22	0.114223	0.383364	Pbr039083.1|Pbr000295.1	http://amigo.geneontology.org/amigo/term/GO:0004521
tryptophan biosynthetic process	Gene Ontology	GO:0000162	2	22	0.114223	0.383364	Pbr013739.2|Pbr014284.1	http://amigo.geneontology.org/amigo/term/GO:0000162
oxidoreductase activity, acting on paired donors, with incorporation or reduction of molecular oxygen	Gene Ontology	GO:0016705	7	161	0.115366	0.383364	Pbr009048.1|Pbr035365.1|Pbr009941.1|Pbr040994.1|Pbr023097.1|Pbr015977.1|Pbr021235.1	http://amigo.geneontology.org/amigo/term/GO:0016705
regulation of seed germination	Gene Ontology	GO:0010029	3	46	0.115633	0.383364	Pbr007881.1|Pbr012085.1|Pbr014995.1	http://amigo.geneontology.org/amigo/term/GO:0010029
response to glucose	Gene Ontology	GO:0009749	3	46	0.115633	0.383364	Pbr034929.1|Pbr028338.1|Pbr038817.1	http://amigo.geneontology.org/amigo/term/GO:0009749
carbohydrate metabolic process	Gene Ontology	GO:0005975	12	323	0.117201	0.383364	Pbr020639.1|Pbr025845.1|Pbr000317.1|Pbr027241.1|Pbr020331.1|Pbr023764.1|Pbr009697.1|Pbr026788.1|Pbr038069.1|Pbr006912.1|Pbr002083.1|Pbr005571.1	http://amigo.geneontology.org/amigo/term/GO:0005975
vacuole	Gene Ontology	GO:0005773	20	598	0.119083	0.383364	Pbr027164.1|Pbr025805.1|Pbr019967.1|Pbr009970.1|Pbr025874.1|Pbr022441.1|Pbr002731.1|Pbr020639.1|Pbr019674.1|Pbr026870.1|Pbr026208.1|Pbr014611.1|Pbr006274.1|Pbr041192.1|Pbr007357.2|Pbr013798.1|Pbr020607.1|Pbr022754.1|Pbr035997.1|Pbr019567.2	http://amigo.geneontology.org/amigo/term/GO:0005773
cytokinesis by cell plate formation	Gene Ontology	GO:0000911	3	47	0.120921	0.383364	Pbr027103.1|Pbr017748.2|Pbr026091.1	http://amigo.geneontology.org/amigo/term/GO:0000911
catalytic activity	Gene Ontology	GO:0003824	4	74	0.121238	0.383364	Pbr007441.1|Pbr032044.1|Pbr029893.2|Pbr015527.1	http://amigo.geneontology.org/amigo/term/GO:0003824
trichome differentiation	Gene Ontology	GO:0010026	2	23	0.122246	0.383364	Pbr005087.1|Pbr019567.2	http://amigo.geneontology.org/amigo/term/GO:0010026
histone acetylation	Gene Ontology	GO:0016573	2	23	0.122246	0.383364	Pbr039789.1|Pbr017941.1	http://amigo.geneontology.org/amigo/term/GO:0016573
endoplasmic reticulum unfolded protein response	Gene Ontology	GO:0030968	2	23	0.122246	0.383364	Pbr015421.1|Pbr031438.1	http://amigo.geneontology.org/amigo/term/GO:0030968
endonuclease activity	Gene Ontology	GO:0004519	2	23	0.122246	0.383364	Pbr000295.1|Pbr036910.1	http://amigo.geneontology.org/amigo/term/GO:0004519
ethylene biosynthetic process	Gene Ontology	GO:0009693	2	23	0.122246	0.383364	Pbr018101.1|Pbr005179.1	http://amigo.geneontology.org/amigo/term/GO:0009693
GPI anchor biosynthetic process	Gene Ontology	GO:0006506	2	23	0.122246	0.383364	Pbr026232.1|Pbr001584.1	http://amigo.geneontology.org/amigo/term/GO:0006506
heat shock protein binding	Gene Ontology	GO:0031072	2	24	0.1304	0.383364	Pbr032363.1|Pbr007374.1	http://amigo.geneontology.org/amigo/term/GO:0031072
phosphate ion transmembrane transporter activity	Gene Ontology	GO:0015114	2	24	0.1304	0.383364	Pbr029908.1|Pbr029915.1	http://amigo.geneontology.org/amigo/term/GO:0015114
Golgi medial cisterna	Gene Ontology	GO:0005797	3	49	0.131754	0.383364	Pbr006162.1|Pbr023646.1|Pbr036514.1	http://amigo.geneontology.org/amigo/term/GO:0005797
ethylene-activated signaling pathway	Gene Ontology	GO:0009873	3	49	0.131754	0.383364	Pbr001363.1|Pbr004574.1|Pbr025354.1	http://amigo.geneontology.org/amigo/term/GO:0009873
regulation of asymmetric cell division	Gene Ontology	GO:0009786	1	5	0.136949	0.383364	Pbr030011.1	http://amigo.geneontology.org/amigo/term/GO:0009786
phosphoglycerate transmembrane transport	Gene Ontology	GO:0015713	1	5	0.136949	0.383364	Pbr034929.1	http://amigo.geneontology.org/amigo/term/GO:0015713
phosphoenolpyruvate carboxylase activity	Gene Ontology	GO:0008964	1	5	0.136949	0.383364	Pbr024227.1	http://amigo.geneontology.org/amigo/term/GO:0008964
spliceosomal tri-snRNP complex assembly	Gene Ontology	GO:0000244	1	5	0.136949	0.383364	Pbr034760.1	http://amigo.geneontology.org/amigo/term/GO:0000244
aldehyde oxidase activity	Gene Ontology	GO:0004031	1	5	0.136949	0.383364	Pbr029589.1	http://amigo.geneontology.org/amigo/term/GO:0004031
promoter-specific chromatin binding	Gene Ontology	GO:1990841	1	5	0.136949	0.383364	Pbr012085.1	http://amigo.geneontology.org/amigo/term/GO:1990841
magnesium chelatase activity	Gene Ontology	GO:0016851	1	5	0.136949	0.383364	Pbr026127.1	http://amigo.geneontology.org/amigo/term/GO:0016851
detection of bacterium	Gene Ontology	GO:0016045	1	5	0.136949	0.383364	Pbr000511.1	http://amigo.geneontology.org/amigo/term/GO:0016045
ribonuclease T2 activity	Gene Ontology	GO:0033897	1	5	0.136949	0.383364	Pbr039083.1	http://amigo.geneontology.org/amigo/term/GO:0033897
cellular response to carbon dioxide	Gene Ontology	GO:0071244	1	5	0.136949	0.383364	Pbr007664.1	http://amigo.geneontology.org/amigo/term/GO:0071244
gamete generation	Gene Ontology	GO:0007276	1	5	0.136949	0.383364	Pbr034929.1	http://amigo.geneontology.org/amigo/term/GO:0007276
GPI-anchor transamidase complex	Gene Ontology	GO:0042765	1	5	0.136949	0.383364	Pbr012571.1	http://amigo.geneontology.org/amigo/term/GO:0042765
pyridoxine biosynthetic process	Gene Ontology	GO:0008615	1	5	0.136949	0.383364	Pbr012454.1	http://amigo.geneontology.org/amigo/term/GO:0008615
RNA polymerase II activating transcription factor binding	Gene Ontology	GO:0001102	1	5	0.136949	0.383364	Pbr015689.1	http://amigo.geneontology.org/amigo/term/GO:0001102
anthranilate synthase activity	Gene Ontology	GO:0004049	1	5	0.136949	0.383364	Pbr014284.1	http://amigo.geneontology.org/amigo/term/GO:0004049
rDNA protrusion	Gene Ontology	GO:0030875	1	5	0.136949	0.383364	Pbr013385.1	http://amigo.geneontology.org/amigo/term/GO:0030875
pyrophosphatase activity	Gene Ontology	GO:0016462	1	5	0.136949	0.383364	Pbr004752.1	http://amigo.geneontology.org/amigo/term/GO:0016462
cell wall thickening	Gene Ontology	GO:0052386	1	5	0.136949	0.383364	Pbr034219.1	http://amigo.geneontology.org/amigo/term/GO:0052386
arginine transmembrane transporter activity	Gene Ontology	GO:0015181	1	5	0.136949	0.383364	Pbr031585.1	http://amigo.geneontology.org/amigo/term/GO:0015181
serine O-acetyltransferase activity	Gene Ontology	GO:0009001	1	5	0.136949	0.383364	Pbr020535.1	http://amigo.geneontology.org/amigo/term/GO:0009001
zinc ion homeostasis	Gene Ontology	GO:0055069	1	5	0.136949	0.383364	Pbr029915.1	http://amigo.geneontology.org/amigo/term/GO:0055069
formation of plant organ boundary	Gene Ontology	GO:0090691	1	5	0.136949	0.383364	Pbr022281.1	http://amigo.geneontology.org/amigo/term/GO:0090691
CCR4-NOT core complex	Gene Ontology	GO:0030015	1	5	0.136949	0.383364	Pbr042154.1	http://amigo.geneontology.org/amigo/term/GO:0030015
plant organ formation	Gene Ontology	GO:1905393	1	5	0.136949	0.383364	Pbr022617.1	http://amigo.geneontology.org/amigo/term/GO:1905393
cellular response to calcium ion	Gene Ontology	GO:0071277	1	5	0.136949	0.383364	Pbr017097.1	http://amigo.geneontology.org/amigo/term/GO:0071277
shikimate metabolic process	Gene Ontology	GO:0019632	1	5	0.136949	0.383364	Pbr024116.1	http://amigo.geneontology.org/amigo/term/GO:0019632
L-lysine transmembrane transporter activity	Gene Ontology	GO:0015189	1	5	0.136949	0.383364	Pbr031585.1	http://amigo.geneontology.org/amigo/term/GO:0015189
T/G mismatch-specific endonuclease activity	Gene Ontology	GO:0043765	1	5	0.136949	0.383364	Pbr000295.1	http://amigo.geneontology.org/amigo/term/GO:0043765
anthocyanin accumulation in tissues in response to UV light	Gene Ontology	GO:0043481	1	5	0.136949	0.383364	Pbr022281.1	http://amigo.geneontology.org/amigo/term/GO:0043481
mitochondrial transport	Gene Ontology	GO:0006839	1	5	0.136949	0.383364	Pbr042471.1	http://amigo.geneontology.org/amigo/term/GO:0006839
abscission	Gene Ontology	GO:0009838	1	5	0.136949	0.383364	Pbr013902.1	http://amigo.geneontology.org/amigo/term/GO:0009838
catalase activity	Gene Ontology	GO:0004096	1	5	0.136949	0.383364	Pbr022754.1	http://amigo.geneontology.org/amigo/term/GO:0004096
neutral amino acid transmembrane transporter activity	Gene Ontology	GO:0015175	1	5	0.136949	0.383364	Pbr023710.1	http://amigo.geneontology.org/amigo/term/GO:0015175
positive regulation of cellular response to heat	Gene Ontology	GO:1900036	1	5	0.136949	0.383364	Pbr032608.1	http://amigo.geneontology.org/amigo/term/GO:1900036
protein homotetramerization	Gene Ontology	GO:0051289	1	5	0.136949	0.383364	Pbr018581.1	http://amigo.geneontology.org/amigo/term/GO:0051289
CORVET complex	Gene Ontology	GO:0033263	1	5	0.136949	0.383364	Pbr036298.2	http://amigo.geneontology.org/amigo/term/GO:0033263
UDP-galactosyltransferase activity	Gene Ontology	GO:0035250	1	5	0.136949	0.383364	Pbr031661.1	http://amigo.geneontology.org/amigo/term/GO:0035250
pyridoxal phosphate biosynthetic process	Gene Ontology	GO:0042823	1	5	0.136949	0.383364	Pbr012454.1	http://amigo.geneontology.org/amigo/term/GO:0042823
fatty acid catabolic process	Gene Ontology	GO:0009062	1	5	0.136949	0.383364	Pbr042588.1	http://amigo.geneontology.org/amigo/term/GO:0009062
pollen tube reception	Gene Ontology	GO:0010483	1	5	0.136949	0.383364	Pbr030342.2	http://amigo.geneontology.org/amigo/term/GO:0010483
dodecenoyl-CoA delta-isomerase activity	Gene Ontology	GO:0004165	1	5	0.136949	0.383364	Pbr042588.1	http://amigo.geneontology.org/amigo/term/GO:0004165
ubiquitin protein ligase binding	Gene Ontology	GO:0031625	3	50	0.137293	0.383364	Pbr029908.1|Pbr027846.2|Pbr032363.1	http://amigo.geneontology.org/amigo/term/GO:0031625
stamen development	Gene Ontology	GO:0048443	2	25	0.138676	0.383364	Pbr039503.1|Pbr022281.1	http://amigo.geneontology.org/amigo/term/GO:0048443
jasmonic acid metabolic process	Gene Ontology	GO:0009694	2	25	0.138676	0.383364	Pbr021235.1|Pbr009048.1	http://amigo.geneontology.org/amigo/term/GO:0009694
transcription regulator complex	Gene Ontology	GO:0005667	2	25	0.138676	0.383364	Pbr013450.2|Pbr015689.1	http://amigo.geneontology.org/amigo/term/GO:0005667
response to other organism	Gene Ontology	GO:0051707	2	25	0.138676	0.383364	Pbr002439.1|Pbr027952.1	http://amigo.geneontology.org/amigo/term/GO:0051707
UDP-glycosyltransferase activity	Gene Ontology	GO:0008194	3	51	0.142911	0.383364	Pbr017882.1|Pbr011579.1|Pbr031661.1	http://amigo.geneontology.org/amigo/term/GO:0008194
carbohydrate transmembrane transporter activity	Gene Ontology	GO:0015144	3	51	0.142911	0.383364	Pbr002731.1|Pbr037511.1|Pbr008092.1	http://amigo.geneontology.org/amigo/term/GO:0015144
response to hydrogen peroxide	Gene Ontology	GO:0042542	3	51	0.142911	0.383364	Pbr024015.2|Pbr012176.1|Pbr021220.1	http://amigo.geneontology.org/amigo/term/GO:0042542
intracellular protein transport	Gene Ontology	GO:0006886	7	171	0.143063	0.383364	Pbr039339.1|Pbr040856.1|Pbr008249.1|Pbr036298.2|Pbr034660.3|Pbr013442.1|Pbr034860.2	http://amigo.geneontology.org/amigo/term/GO:0006886
zinc ion binding	Gene Ontology	GO:0008270	18	545	0.144253	0.383364	Pbr026289.1|Pbr001029.1|Pbr005802.1|Pbr019084.1|Pbr023331.1|Pbr023764.1|Pbr020535.1|Pbr034832.1|Pbr010687.2|Pbr015820.1|Pbr014487.1|Pbr033092.1|Pbr021220.1|Pbr025006.1|Pbr025008.1|Pbr027783.1|Pbr001375.1|Pbr002748.1	http://amigo.geneontology.org/amigo/term/GO:0008270
rRNA binding	Gene Ontology	GO:0019843	2	26	0.147062	0.383364	Pbr023697.1|Pbr033838.1	http://amigo.geneontology.org/amigo/term/GO:0019843
floral organ abscission	Gene Ontology	GO:0010227	2	26	0.147062	0.383364	Pbr000291.1|Pbr024102.1	http://amigo.geneontology.org/amigo/term/GO:0010227
phosphatidylinositol dephosphorylation	Gene Ontology	GO:0046856	2	26	0.147062	0.383364	Pbr010440.1|Pbr000860.1	http://amigo.geneontology.org/amigo/term/GO:0046856
jasmonic acid biosynthetic process	Gene Ontology	GO:0009695	2	26	0.147062	0.383364	Pbr020415.1|Pbr000823.1	http://amigo.geneontology.org/amigo/term/GO:0009695
proton-exporting ATPase activity, phosphorylative mechanism	Gene Ontology	GO:0008553	2	26	0.147062	0.383364	Pbr000664.1|Pbr029767.1	http://amigo.geneontology.org/amigo/term/GO:0008553
lateral root formation	Gene Ontology	GO:0010311	3	53	0.154367	0.383364	Pbr020415.1|Pbr037511.1|Pbr023880.1	http://amigo.geneontology.org/amigo/term/GO:0010311
glycolytic process	Gene Ontology	GO:0006096	3	53	0.154367	0.383364	Pbr016798.1|Pbr005501.1|Pbr028606.1	http://amigo.geneontology.org/amigo/term/GO:0006096
protein targeting to membrane	Gene Ontology	GO:0006612	2	27	0.155548	0.383364	Pbr025932.1|Pbr010711.2	http://amigo.geneontology.org/amigo/term/GO:0006612
protein import into mitochondrial matrix	Gene Ontology	GO:0030150	2	27	0.155548	0.383364	Pbr015260.1|Pbr010687.2	http://amigo.geneontology.org/amigo/term/GO:0030150
fatty acid beta-oxidation using acyl-CoA oxidase	Gene Ontology	GO:0033540	1	6	0.157878	0.383364	Pbr007471.1	http://amigo.geneontology.org/amigo/term/GO:0033540
electron transporter, transferring electrons within the cyclic electron transport pathway of photosynthesis activity	Gene Ontology	GO:0045156	1	6	0.157878	0.383364	Pbr032501.1	http://amigo.geneontology.org/amigo/term/GO:0045156
glucose-6-phosphate dehydrogenase activity	Gene Ontology	GO:0004345	1	6	0.157878	0.383364	Pbr015141.1	http://amigo.geneontology.org/amigo/term/GO:0004345
DNA damage checkpoint	Gene Ontology	GO:0000077	1	6	0.157878	0.383364	Pbr013250.1	http://amigo.geneontology.org/amigo/term/GO:0000077
UTP biosynthetic process	Gene Ontology	GO:0006228	1	6	0.157878	0.383364	Pbr003211.1	http://amigo.geneontology.org/amigo/term/GO:0006228
flavonol synthase activity	Gene Ontology	GO:0045431	1	6	0.157878	0.383364	Pbr000511.1	http://amigo.geneontology.org/amigo/term/GO:0045431
cation transmembrane transport	Gene Ontology	GO:0098655	1	6	0.157878	0.383364	Pbr029908.1	http://amigo.geneontology.org/amigo/term/GO:0098655
negative regulation of brassinosteroid mediated signaling pathway	Gene Ontology	GO:1900458	1	6	0.157878	0.383364	Pbr015820.1	http://amigo.geneontology.org/amigo/term/GO:1900458
phosphoglycerate transmembrane transporter activity	Gene Ontology	GO:0015120	1	6	0.157878	0.383364	Pbr034929.1	http://amigo.geneontology.org/amigo/term/GO:0015120
ATP transport	Gene Ontology	GO:0015867	1	6	0.157878	0.383364	Pbr029908.1	http://amigo.geneontology.org/amigo/term/GO:0015867
phosphatidic acid biosynthetic process	Gene Ontology	GO:0006654	1	6	0.157878	0.383364	Pbr028095.1	http://amigo.geneontology.org/amigo/term/GO:0006654
arogenate dehydratase activity	Gene Ontology	GO:0047769	1	6	0.157878	0.383364	Pbr004809.1	http://amigo.geneontology.org/amigo/term/GO:0047769
lipid oxidation	Gene Ontology	GO:0034440	1	6	0.157878	0.383364	Pbr020415.1	http://amigo.geneontology.org/amigo/term/GO:0034440
photosynthesis, light reaction	Gene Ontology	GO:0019684	1	6	0.157878	0.383364	Pbr032501.1	http://amigo.geneontology.org/amigo/term/GO:0019684
positive regulation of salicylic acid mediated signaling pathway	Gene Ontology	GO:0080151	1	6	0.157878	0.383364	Pbr027952.1	http://amigo.geneontology.org/amigo/term/GO:0080151
intercellular transport	Gene Ontology	GO:0010496	1	6	0.157878	0.383364	Pbr000915.1	http://amigo.geneontology.org/amigo/term/GO:0010496
leucine catabolic process	Gene Ontology	GO:0006552	1	6	0.157878	0.383364	Pbr041835.2	http://amigo.geneontology.org/amigo/term/GO:0006552
tryptophan synthase activity	Gene Ontology	GO:0004834	1	6	0.157878	0.383364	Pbr013739.2	http://amigo.geneontology.org/amigo/term/GO:0004834
ADP transmembrane transporter activity	Gene Ontology	GO:0015217	1	6	0.157878	0.383364	Pbr029908.1	http://amigo.geneontology.org/amigo/term/GO:0015217
gibberellic acid homeostasis	Gene Ontology	GO:0010336	1	6	0.157878	0.383364	Pbr010669.2	http://amigo.geneontology.org/amigo/term/GO:0010336
myosin complex	Gene Ontology	GO:0016459	1	6	0.157878	0.383364	Pbr004327.1	http://amigo.geneontology.org/amigo/term/GO:0016459
prephenate dehydratase activity	Gene Ontology	GO:0004664	1	6	0.157878	0.383364	Pbr004809.1	http://amigo.geneontology.org/amigo/term/GO:0004664
glucan catabolic process	Gene Ontology	GO:0009251	1	6	0.157878	0.383364	Pbr038069.1	http://amigo.geneontology.org/amigo/term/GO:0009251
transmembrane receptor protein kinase activity	Gene Ontology	GO:0019199	1	6	0.157878	0.383364	Pbr005151.1	http://amigo.geneontology.org/amigo/term/GO:0019199
nucleoside phosphate metabolic process	Gene Ontology	GO:0006753	1	6	0.157878	0.383364	Pbr016171.1	http://amigo.geneontology.org/amigo/term/GO:0006753
ubiquinol:oxygen oxidoreductase activity	Gene Ontology	GO:0102721	1	6	0.157878	0.383364	Pbr035656.1	http://amigo.geneontology.org/amigo/term/GO:0102721
malic enzyme activity	Gene Ontology	GO:0004470	1	6	0.157878	0.383364	Pbr027783.1	http://amigo.geneontology.org/amigo/term/GO:0004470
guanosine-3',5'-bis(diphosphate) 3'-diphosphatase activity	Gene Ontology	GO:0008893	1	6	0.157878	0.383364	Pbr016171.1	http://amigo.geneontology.org/amigo/term/GO:0008893
extrinsic component of endoplasmic reticulum membrane	Gene Ontology	GO:0042406	1	6	0.157878	0.383364	Pbr020145.1	http://amigo.geneontology.org/amigo/term/GO:0042406
glucose-1-phosphate adenylyltransferase activity	Gene Ontology	GO:0008878	1	6	0.157878	0.383364	Pbr007421.1	http://amigo.geneontology.org/amigo/term/GO:0008878
regulation of carbohydrate metabolic process	Gene Ontology	GO:0006109	1	6	0.157878	0.383364	Pbr035225.1	http://amigo.geneontology.org/amigo/term/GO:0006109
1-acylglycerol-3-phosphate O-acyltransferase activity	Gene Ontology	GO:0003841	1	6	0.157878	0.383364	Pbr028095.1	http://amigo.geneontology.org/amigo/term/GO:0003841
monosaccharide transmembrane transport	Gene Ontology	GO:0015749	1	6	0.157878	0.383364	Pbr008092.1	http://amigo.geneontology.org/amigo/term/GO:0015749
phagophore assembly site	Gene Ontology	GO:0000407	1	6	0.157878	0.383364	Pbr021627.1	http://amigo.geneontology.org/amigo/term/GO:0000407
cellular response to molecule of bacterial origin	Gene Ontology	GO:0071219	1	6	0.157878	0.383364	Pbr005151.1	http://amigo.geneontology.org/amigo/term/GO:0071219
positive regulation of chlorophyll biosynthetic process	Gene Ontology	GO:1902326	1	6	0.157878	0.383364	Pbr002665.1	http://amigo.geneontology.org/amigo/term/GO:1902326
positive regulation of photomorphogenesis	Gene Ontology	GO:2000306	1	6	0.157878	0.383364	Pbr015820.1	http://amigo.geneontology.org/amigo/term/GO:2000306
DNA catabolic process	Gene Ontology	GO:0006308	1	6	0.157878	0.383364	Pbr000295.1	http://amigo.geneontology.org/amigo/term/GO:0006308
L-glutamate transmembrane transporter activity	Gene Ontology	GO:0005313	1	6	0.157878	0.383364	Pbr031585.1	http://amigo.geneontology.org/amigo/term/GO:0005313
nuclear-transcribed mRNA poly(A) tail shortening	Gene Ontology	GO:0000289	1	6	0.157878	0.383364	Pbr042154.1	http://amigo.geneontology.org/amigo/term/GO:0000289
ADP transport	Gene Ontology	GO:0015866	1	6	0.157878	0.383364	Pbr029908.1	http://amigo.geneontology.org/amigo/term/GO:0015866
abscisic acid transport	Gene Ontology	GO:0080168	1	6	0.157878	0.383364	Pbr000915.1	http://amigo.geneontology.org/amigo/term/GO:0080168
HOPS complex	Gene Ontology	GO:0030897	1	6	0.157878	0.383364	Pbr036298.2	http://amigo.geneontology.org/amigo/term/GO:0030897
drug transmembrane transport	Gene Ontology	GO:0006855	1	6	0.157878	0.383364	Pbr029908.1	http://amigo.geneontology.org/amigo/term/GO:0006855
long-chain fatty acid metabolic process	Gene Ontology	GO:0001676	1	6	0.157878	0.383364	Pbr007471.1	http://amigo.geneontology.org/amigo/term/GO:0001676
malate dehydrogenase (decarboxylating) (NAD+) activity	Gene Ontology	GO:0004471	1	6	0.157878	0.383364	Pbr027783.1	http://amigo.geneontology.org/amigo/term/GO:0004471
attachment of GPI anchor to protein	Gene Ontology	GO:0016255	1	6	0.157878	0.383364	Pbr012571.1	http://amigo.geneontology.org/amigo/term/GO:0016255
isopentenyl diphosphate biosynthetic process, mevalonate pathway	Gene Ontology	GO:0019287	1	6	0.157878	0.383364	Pbr034045.1	http://amigo.geneontology.org/amigo/term/GO:0019287
histone H3-K9 methylation	Gene Ontology	GO:0051567	1	6	0.157878	0.383364	Pbr019567.2	http://amigo.geneontology.org/amigo/term/GO:0051567
regulation of stomatal opening	Gene Ontology	GO:1902456	1	6	0.157878	0.383364	Pbr023960.1	http://amigo.geneontology.org/amigo/term/GO:1902456
glucose transmembrane transporter activity	Gene Ontology	GO:0005355	1	6	0.157878	0.383364	Pbr037511.1	http://amigo.geneontology.org/amigo/term/GO:0005355
copper ion homeostasis	Gene Ontology	GO:0055070	1	6	0.157878	0.383364	Pbr011184.3	http://amigo.geneontology.org/amigo/term/GO:0055070
phosphatidylinositol biosynthetic process	Gene Ontology	GO:0006661	1	6	0.157878	0.383364	Pbr006706.1	http://amigo.geneontology.org/amigo/term/GO:0006661
response to microbial phytotoxin	Gene Ontology	GO:0010188	1	6	0.157878	0.383364	Pbr026788.1	http://amigo.geneontology.org/amigo/term/GO:0010188
protein C-terminus binding	Gene Ontology	GO:0008022	1	6	0.157878	0.383364	Pbr000072.1	http://amigo.geneontology.org/amigo/term/GO:0008022
cellular protein localization	Gene Ontology	GO:0034613	1	6	0.157878	0.383364	Pbr039173.1	http://amigo.geneontology.org/amigo/term/GO:0034613
epidermal cell fate specification	Gene Ontology	GO:0009957	1	6	0.157878	0.383364	Pbr005087.1	http://amigo.geneontology.org/amigo/term/GO:0009957
phosphatidylinositol-3,5-bisphosphate 5-phosphatase activity	Gene Ontology	GO:0043813	1	6	0.157878	0.383364	Pbr000860.1	http://amigo.geneontology.org/amigo/term/GO:0043813
glutamate decarboxylase activity	Gene Ontology	GO:0004351	1	6	0.157878	0.383364	Pbr008481.1	http://amigo.geneontology.org/amigo/term/GO:0004351
hyperosmotic salinity response	Gene Ontology	GO:0042538	3	54	0.1602	0.383364	Pbr040033.1|Pbr012085.1|Pbr029623.1	http://amigo.geneontology.org/amigo/term/GO:0042538
proteasomal protein catabolic process	Gene Ontology	GO:0010498	2	28	0.164124	0.383364	Pbr025805.1|Pbr020380.2	http://amigo.geneontology.org/amigo/term/GO:0010498
defense response, incompatible interaction	Gene Ontology	GO:0009814	2	28	0.164124	0.383364	Pbr024102.1|Pbr030394.1	http://amigo.geneontology.org/amigo/term/GO:0009814
response to red or far red light	Gene Ontology	GO:0009639	2	28	0.164124	0.383364	Pbr035270.1|Pbr022281.1	http://amigo.geneontology.org/amigo/term/GO:0009639
mitochondrial matrix	Gene Ontology	GO:0005759	3	55	0.166099	0.383364	Pbr023764.1|Pbr041835.2|Pbr005571.1	http://amigo.geneontology.org/amigo/term/GO:0005759
membrane	Gene Ontology	GO:0016020	21	666	0.166603	0.383364	Pbr006706.1|Pbr004156.1|Pbr006274.1|Pbr036514.1|Pbr023960.1|Pbr015433.1|Pbr000511.1|Pbr020607.1|Pbr013663.1|Pbr018618.1|Pbr029074.1|Pbr018914.1|Pbr041192.1|Pbr012344.1|Pbr004131.1|Pbr025874.1|Pbr004585.1|Pbr038579.1|Pbr023710.1|Pbr041788.1|Pbr028177.1	http://amigo.geneontology.org/amigo/term/GO:0016020
peroxidase activity	Gene Ontology	GO:0004601	4	85	0.170189	0.383364	Pbr027164.1|Pbr040033.1|Pbr026503.1|Pbr011562.1	http://amigo.geneontology.org/amigo/term/GO:0004601
regulation of stomatal movement	Gene Ontology	GO:0010119	3	56	0.172061	0.383364	Pbr023960.1|Pbr015281.1|Pbr039864.1	http://amigo.geneontology.org/amigo/term/GO:0010119
plant-type secondary cell wall biogenesis	Gene Ontology	GO:0009834	3	56	0.172061	0.383364	Pbr034219.1|Pbr010242.1|Pbr009569.1	http://amigo.geneontology.org/amigo/term/GO:0009834
xylem and phloem pattern formation	Gene Ontology	GO:0010051	2	29	0.172781	0.383364	Pbr039990.1|Pbr022617.1	http://amigo.geneontology.org/amigo/term/GO:0010051
ribosome binding	Gene Ontology	GO:0043022	2	29	0.172781	0.383364	Pbr007398.1|Pbr002568.1	http://amigo.geneontology.org/amigo/term/GO:0043022
glucosinolate biosynthetic process	Gene Ontology	GO:0019761	2	29	0.172781	0.383364	Pbr008056.1|Pbr024600.1	http://amigo.geneontology.org/amigo/term/GO:0019761
calcium ion transmembrane transport	Gene Ontology	GO:0070588	2	29	0.172781	0.383364	Pbr041968.1|Pbr012902.1	http://amigo.geneontology.org/amigo/term/GO:0070588
microtubule binding	Gene Ontology	GO:0008017	5	117	0.175274	0.383364	Pbr034929.1|Pbr006274.1|Pbr037302.1|Pbr020607.1|Pbr020427.1	http://amigo.geneontology.org/amigo/term/GO:0008017
alternative oxidase activity	Gene Ontology	GO:0009916	1	7	0.178301	0.383364	Pbr035656.1	http://amigo.geneontology.org/amigo/term/GO:0009916
histone H4 acetylation	Gene Ontology	GO:0043967	1	7	0.178301	0.383364	Pbr017941.1	http://amigo.geneontology.org/amigo/term/GO:0043967
phospholipase A2 activity	Gene Ontology	GO:0004623	1	7	0.178301	0.383364	Pbr028095.1	http://amigo.geneontology.org/amigo/term/GO:0004623
proline biosynthetic process	Gene Ontology	GO:0006561	1	7	0.178301	0.383364	Pbr029623.1	http://amigo.geneontology.org/amigo/term/GO:0006561
mechanosensitive ion channel activity	Gene Ontology	GO:0008381	1	7	0.178301	0.383364	Pbr031694.1	http://amigo.geneontology.org/amigo/term/GO:0008381
succinate dehydrogenase activity	Gene Ontology	GO:0000104	1	7	0.178301	0.383364	Pbr014487.1	http://amigo.geneontology.org/amigo/term/GO:0000104
phosphatidylcholine biosynthetic process	Gene Ontology	GO:0006656	1	7	0.178301	0.383364	Pbr021470.1	http://amigo.geneontology.org/amigo/term/GO:0006656
thiamine diphosphate biosynthetic process	Gene Ontology	GO:0009229	1	7	0.178301	0.383364	Pbr015581.1	http://amigo.geneontology.org/amigo/term/GO:0009229
CTP biosynthetic process	Gene Ontology	GO:0006241	1	7	0.178301	0.383364	Pbr003211.1	http://amigo.geneontology.org/amigo/term/GO:0006241
enoyl-CoA hydratase activity	Gene Ontology	GO:0004300	1	7	0.178301	0.383364	Pbr042588.1	http://amigo.geneontology.org/amigo/term/GO:0004300
branched-chain amino acid catabolic process	Gene Ontology	GO:0009083	1	7	0.178301	0.383364	Pbr041835.2	http://amigo.geneontology.org/amigo/term/GO:0009083
cytosine C-5 DNA demethylase activity	Gene Ontology	GO:0051747	1	7	0.178301	0.383364	Pbr020800.1	http://amigo.geneontology.org/amigo/term/GO:0051747
nuclear-transcribed mRNA catabolic process, nonsense-mediated decay	Gene Ontology	GO:0000184	1	7	0.178301	0.383364	Pbr020897.1	http://amigo.geneontology.org/amigo/term/GO:0000184
RNA phosphodiester bond hydrolysis, endonucleolytic	Gene Ontology	GO:0090502	1	7	0.178301	0.383364	Pbr000295.1	http://amigo.geneontology.org/amigo/term/GO:0090502
transmembrane receptor protein serine/threonine kinase binding	Gene Ontology	GO:0070696	1	7	0.178301	0.383364	Pbr009835.1	http://amigo.geneontology.org/amigo/term/GO:0070696
squalene monooxygenase activity	Gene Ontology	GO:0004506	1	7	0.178301	0.383364	Pbr022529.1	http://amigo.geneontology.org/amigo/term/GO:0004506
positive regulation of fatty acid biosynthetic process	Gene Ontology	GO:0045723	1	7	0.178301	0.383364	Pbr003021.2	http://amigo.geneontology.org/amigo/term/GO:0045723
L-serine biosynthetic process	Gene Ontology	GO:0006564	1	7	0.178301	0.383364	Pbr007839.1	http://amigo.geneontology.org/amigo/term/GO:0006564
xylan O-acetyltransferase activity	Gene Ontology	GO:1990538	1	7	0.178301	0.383364	Pbr009569.1	http://amigo.geneontology.org/amigo/term/GO:1990538
actin filament	Gene Ontology	GO:0005884	1	7	0.178301	0.383364	Pbr005225.1	http://amigo.geneontology.org/amigo/term/GO:0005884
polyamine transport	Gene Ontology	GO:0015846	1	7	0.178301	0.383364	Pbr008371.1	http://amigo.geneontology.org/amigo/term/GO:0015846
6-phosphofructokinase activity	Gene Ontology	GO:0003872	1	7	0.178301	0.383364	Pbr028606.1	http://amigo.geneontology.org/amigo/term/GO:0003872
spindle pole	Gene Ontology	GO:0000922	1	7	0.178301	0.383364	Pbr038524.1	http://amigo.geneontology.org/amigo/term/GO:0000922
polyamine biosynthetic process	Gene Ontology	GO:0006596	1	7	0.178301	0.383364	Pbr020217.2	http://amigo.geneontology.org/amigo/term/GO:0006596
poly(A)-specific ribonuclease activity	Gene Ontology	GO:0004535	1	7	0.178301	0.383364	Pbr042154.1	http://amigo.geneontology.org/amigo/term/GO:0004535
vesicle budding from membrane	Gene Ontology	GO:0006900	1	7	0.178301	0.383364	Pbr002468.1	http://amigo.geneontology.org/amigo/term/GO:0006900
cytoskeleton-dependent intracellular transport	Gene Ontology	GO:0030705	1	7	0.178301	0.383364	Pbr020427.1	http://amigo.geneontology.org/amigo/term/GO:0030705
positive regulation of RNA polymerase II transcription preinitiation complex assembly	Gene Ontology	GO:0045899	1	7	0.178301	0.383364	Pbr020380.2	http://amigo.geneontology.org/amigo/term/GO:0045899
histone H3 acetylation	Gene Ontology	GO:0043966	1	7	0.178301	0.383364	Pbr017941.1	http://amigo.geneontology.org/amigo/term/GO:0043966
pyruvate metabolic process	Gene Ontology	GO:0006090	1	7	0.178301	0.383364	Pbr027783.1	http://amigo.geneontology.org/amigo/term/GO:0006090
regulation of phosphoprotein phosphatase activity	Gene Ontology	GO:0043666	1	7	0.178301	0.383364	Pbr019823.1	http://amigo.geneontology.org/amigo/term/GO:0043666
AMP salvage	Gene Ontology	GO:0044209	1	7	0.178301	0.383364	Pbr010680.1	http://amigo.geneontology.org/amigo/term/GO:0044209
root radial pattern formation	Gene Ontology	GO:0090057	1	7	0.178301	0.383364	Pbr025072.1	http://amigo.geneontology.org/amigo/term/GO:0090057
regulation of DNA replication	Gene Ontology	GO:0006275	1	7	0.178301	0.383364	Pbr017212.1	http://amigo.geneontology.org/amigo/term/GO:0006275
brassinosteroid metabolic process	Gene Ontology	GO:0016131	1	7	0.178301	0.383364	Pbr040994.1	http://amigo.geneontology.org/amigo/term/GO:0016131
anion transport	Gene Ontology	GO:0006820	1	7	0.178301	0.383364	Pbr031694.1	http://amigo.geneontology.org/amigo/term/GO:0006820
glutathione-disulfide reductase activity	Gene Ontology	GO:0004362	1	7	0.178301	0.383364	Pbr042653.1	http://amigo.geneontology.org/amigo/term/GO:0004362
alkane 1-monooxygenase activity	Gene Ontology	GO:0018685	1	7	0.178301	0.383364	Pbr002629.1	http://amigo.geneontology.org/amigo/term/GO:0018685
16:0 monogalactosyldiacylglycerol desaturase activity	Gene Ontology	GO:0009979	1	7	0.178301	0.383364	Pbr029387.1	http://amigo.geneontology.org/amigo/term/GO:0009979
succinate dehydrogenase (ubiquinone) activity	Gene Ontology	GO:0008177	1	7	0.178301	0.383364	Pbr014487.1	http://amigo.geneontology.org/amigo/term/GO:0008177
oxygen binding	Gene Ontology	GO:0019825	1	7	0.178301	0.383364	Pbr020040.1	http://amigo.geneontology.org/amigo/term/GO:0019825
anthocyanin-containing compound metabolic process	Gene Ontology	GO:0046283	1	7	0.178301	0.383364	Pbr031438.1	http://amigo.geneontology.org/amigo/term/GO:0046283
cyclin-dependent protein serine/threonine kinase activator activity	Gene Ontology	GO:0061575	1	7	0.178301	0.383364	Pbr034208.1	http://amigo.geneontology.org/amigo/term/GO:0061575
regulation of protein catabolic process	Gene Ontology	GO:0042176	1	7	0.178301	0.383364	Pbr012085.1	http://amigo.geneontology.org/amigo/term/GO:0042176
chloroplast protein-transporting ATPase activity	Gene Ontology	GO:0016464	1	7	0.178301	0.383364	Pbr041788.1	http://amigo.geneontology.org/amigo/term/GO:0016464
microtubule organizing center	Gene Ontology	GO:0005815	1	7	0.178301	0.383364	Pbr038524.1	http://amigo.geneontology.org/amigo/term/GO:0005815
gamma-tubulin binding	Gene Ontology	GO:0043015	1	7	0.178301	0.383364	Pbr038524.1	http://amigo.geneontology.org/amigo/term/GO:0043015
system development	Gene Ontology	GO:0048731	1	7	0.178301	0.383364	Pbr000315.1	http://amigo.geneontology.org/amigo/term/GO:0048731
protein folding	Gene Ontology	GO:0006457	5	118	0.17934	0.384849	Pbr032363.1|Pbr007374.1|Pbr028743.3|Pbr031438.1|Pbr010687.2	http://amigo.geneontology.org/amigo/term/GO:0006457
FMN binding	Gene Ontology	GO:0010181	2	30	0.18151	0.386477	Pbr030657.1|Pbr000823.1	http://amigo.geneontology.org/amigo/term/GO:0010181
protein phosphatase regulator activity	Gene Ontology	GO:0019888	2	30	0.18151	0.386477	Pbr019823.1|Pbr010725.1	http://amigo.geneontology.org/amigo/term/GO:0019888
lyase activity	Gene Ontology	GO:0016829	2	30	0.18151	0.386477	Pbr004310.1|Pbr026466.1	http://amigo.geneontology.org/amigo/term/GO:0016829
host cell nucleus	Gene Ontology	GO:0042025	6	151	0.182816	0.386477	Pbr011184.3|Pbr007777.1|Pbr015263.1|Pbr002020.1|Pbr020800.1|Pbr017941.1	http://amigo.geneontology.org/amigo/term/GO:0042025
translational initiation	Gene Ontology	GO:0006413	2	31	0.190303	0.386477	Pbr016545.1|Pbr015265.1	http://amigo.geneontology.org/amigo/term/GO:0006413
protein refolding	Gene Ontology	GO:0042026	2	31	0.190303	0.386477	Pbr032363.1|Pbr007374.1	http://amigo.geneontology.org/amigo/term/GO:0042026
sterol biosynthetic process	Gene Ontology	GO:0016126	2	31	0.190303	0.386477	Pbr017748.2|Pbr022529.1	http://amigo.geneontology.org/amigo/term/GO:0016126
MAP kinase activity	Gene Ontology	GO:0004707	2	31	0.190303	0.386477	Pbr020445.2|Pbr024616.1	http://amigo.geneontology.org/amigo/term/GO:0004707
calcium ion transport	Gene Ontology	GO:0006816	2	31	0.190303	0.386477	Pbr023968.1|Pbr040724.1	http://amigo.geneontology.org/amigo/term/GO:0006816
calcium channel activity	Gene Ontology	GO:0005262	2	31	0.190303	0.386477	Pbr023968.1|Pbr040724.1	http://amigo.geneontology.org/amigo/term/GO:0005262
protein heterodimerization activity	Gene Ontology	GO:0046982	5	121	0.191747	0.386477	Pbr013450.2|Pbr012454.1|Pbr039789.1|Pbr025283.1|Pbr018255.1	http://amigo.geneontology.org/amigo/term/GO:0046982
nucleoside diphosphate phosphorylation	Gene Ontology	GO:0006165	1	8	0.198229	0.386477	Pbr003211.1	http://amigo.geneontology.org/amigo/term/GO:0006165
exonucleolytic catabolism of deadenylated mRNA	Gene Ontology	GO:0043928	1	8	0.198229	0.386477	Pbr042154.1	http://amigo.geneontology.org/amigo/term/GO:0043928
abaxial cell fate specification	Gene Ontology	GO:0010158	1	8	0.198229	0.386477	Pbr000415.1	http://amigo.geneontology.org/amigo/term/GO:0010158
positive regulation of translation	Gene Ontology	GO:0045727	1	8	0.198229	0.386477	Pbr020897.1	http://amigo.geneontology.org/amigo/term/GO:0045727
vegetative phase change	Gene Ontology	GO:0010050	1	8	0.198229	0.386477	Pbr000415.1	http://amigo.geneontology.org/amigo/term/GO:0010050
xylan acetylation	Gene Ontology	GO:1990937	1	8	0.198229	0.386477	Pbr009569.1	http://amigo.geneontology.org/amigo/term/GO:1990937
regulation of gene silencing	Gene Ontology	GO:0060968	1	8	0.198229	0.386477	Pbr031086.1	http://amigo.geneontology.org/amigo/term/GO:0060968
maintenance of floral organ identity	Gene Ontology	GO:0048497	1	8	0.198229	0.386477	Pbr039503.1	http://amigo.geneontology.org/amigo/term/GO:0048497
plastid small ribosomal subunit	Gene Ontology	GO:0000312	1	8	0.198229	0.386477	Pbr039009.1	http://amigo.geneontology.org/amigo/term/GO:0000312
respiratory electron transport chain	Gene Ontology	GO:0022904	1	8	0.198229	0.386477	Pbr014487.1	http://amigo.geneontology.org/amigo/term/GO:0022904
sodium ion import across plasma membrane	Gene Ontology	GO:0098719	1	8	0.198229	0.386477	Pbr012176.1	http://amigo.geneontology.org/amigo/term/GO:0098719
regulation of stomatal complex development	Gene Ontology	GO:2000038	1	8	0.198229	0.386477	Pbr024102.1	http://amigo.geneontology.org/amigo/term/GO:2000038
phosphotransferase activity, alcohol group as acceptor	Gene Ontology	GO:0016773	1	8	0.198229	0.386477	Pbr026788.1	http://amigo.geneontology.org/amigo/term/GO:0016773
photosynthetic acclimation	Gene Ontology	GO:0009643	1	8	0.198229	0.386477	Pbr034929.1	http://amigo.geneontology.org/amigo/term/GO:0009643
positive regulation of auxin mediated signaling pathway	Gene Ontology	GO:0010929	1	8	0.198229	0.386477	Pbr027241.1	http://amigo.geneontology.org/amigo/term/GO:0010929
oxidoreductase activity, acting on CH-OH group of donors	Gene Ontology	GO:0016614	1	8	0.198229	0.386477	Pbr020792.1	http://amigo.geneontology.org/amigo/term/GO:0016614
GTP biosynthetic process	Gene Ontology	GO:0006183	1	8	0.198229	0.386477	Pbr003211.1	http://amigo.geneontology.org/amigo/term/GO:0006183
glycolipid biosynthetic process	Gene Ontology	GO:0009247	1	8	0.198229	0.386477	Pbr031661.1	http://amigo.geneontology.org/amigo/term/GO:0009247
cysteine biosynthetic process	Gene Ontology	GO:0019344	1	8	0.198229	0.386477	Pbr020535.1	http://amigo.geneontology.org/amigo/term/GO:0019344
organ boundary specification between lateral organs and the meristem	Gene Ontology	GO:0010199	1	8	0.198229	0.386477	Pbr016851.1	http://amigo.geneontology.org/amigo/term/GO:0010199
positive regulation of cell death	Gene Ontology	GO:0010942	1	8	0.198229	0.386477	Pbr027952.1	http://amigo.geneontology.org/amigo/term/GO:0010942
vacuolar protein processing	Gene Ontology	GO:0006624	1	8	0.198229	0.386477	Pbr013798.1	http://amigo.geneontology.org/amigo/term/GO:0006624
sucrose synthase activity	Gene Ontology	GO:0016157	1	8	0.198229	0.386477	Pbr035997.1	http://amigo.geneontology.org/amigo/term/GO:0016157
NAD+ diphosphatase activity	Gene Ontology	GO:0000210	1	8	0.198229	0.386477	Pbr027507.1	http://amigo.geneontology.org/amigo/term/GO:0000210
extrinsic component of plasma membrane	Gene Ontology	GO:0019897	1	8	0.198229	0.386477	Pbr039009.1	http://amigo.geneontology.org/amigo/term/GO:0019897
cadmium ion transport	Gene Ontology	GO:0015691	1	8	0.198229	0.386477	Pbr026870.1	http://amigo.geneontology.org/amigo/term/GO:0015691
alcohol dehydrogenase activity, zinc-dependent	Gene Ontology	GO:0004024	1	8	0.198229	0.386477	Pbr021220.1	http://amigo.geneontology.org/amigo/term/GO:0004024
protein targeting	Gene Ontology	GO:0006605	1	8	0.198229	0.386477	Pbr041788.1	http://amigo.geneontology.org/amigo/term/GO:0006605
activation of MAPK activity	Gene Ontology	GO:0000187	1	8	0.198229	0.386477	Pbr024102.1	http://amigo.geneontology.org/amigo/term/GO:0000187
nucleotide-sugar biosynthetic process	Gene Ontology	GO:0009226	1	8	0.198229	0.386477	Pbr010512.1	http://amigo.geneontology.org/amigo/term/GO:0009226
mitochondrial electron transport, succinate to ubiquinone	Gene Ontology	GO:0006121	1	8	0.198229	0.386477	Pbr014487.1	http://amigo.geneontology.org/amigo/term/GO:0006121
condensed nuclear chromosome	Gene Ontology	GO:0000794	1	8	0.198229	0.386477	Pbr024599.1	http://amigo.geneontology.org/amigo/term/GO:0000794
posttranscriptional gene silencing	Gene Ontology	GO:0016441	1	8	0.198229	0.386477	Pbr019663.1	http://amigo.geneontology.org/amigo/term/GO:0016441
S-(hydroxymethyl)glutathione dehydrogenase activity	Gene Ontology	GO:0051903	1	8	0.198229	0.386477	Pbr021220.1	http://amigo.geneontology.org/amigo/term/GO:0051903
nuclear periphery	Gene Ontology	GO:0034399	1	8	0.198229	0.386477	Pbr031086.1	http://amigo.geneontology.org/amigo/term/GO:0034399
phosphatidylinositol-4,5-bisphosphate binding	Gene Ontology	GO:0005546	1	8	0.198229	0.386477	Pbr007441.1	http://amigo.geneontology.org/amigo/term/GO:0005546
response to UV-C	Gene Ontology	GO:0010225	1	8	0.198229	0.386477	Pbr027952.1	http://amigo.geneontology.org/amigo/term/GO:0010225
dipeptidyl-peptidase activity	Gene Ontology	GO:0008239	1	8	0.198229	0.386477	Pbr022441.1	http://amigo.geneontology.org/amigo/term/GO:0008239
axillary shoot meristem initiation	Gene Ontology	GO:0090506	1	8	0.198229	0.386477	Pbr022115.1	http://amigo.geneontology.org/amigo/term/GO:0090506
xyloglucan:xyloglucosyl transferase activity	Gene Ontology	GO:0016762	2	32	0.199151	0.386477	Pbr029665.1|Pbr029667.1	http://amigo.geneontology.org/amigo/term/GO:0016762
integral component of Golgi membrane	Gene Ontology	GO:0030173	2	32	0.199151	0.386477	Pbr028743.3|Pbr020904.1	http://amigo.geneontology.org/amigo/term/GO:0030173
ribosomal small subunit assembly	Gene Ontology	GO:0000028	2	32	0.199151	0.386477	Pbr023697.1|Pbr018626.1	http://amigo.geneontology.org/amigo/term/GO:0000028
response to molecule of bacterial origin	Gene Ontology	GO:0002237	2	32	0.199151	0.386477	Pbr019663.1|Pbr026788.1	http://amigo.geneontology.org/amigo/term/GO:0002237
protein serine/threonine phosphatase activity	Gene Ontology	GO:0004722	4	91	0.19937	0.386477	Pbr013576.1|Pbr010918.1|Pbr025777.1|Pbr031635.1	http://amigo.geneontology.org/amigo/term/GO:0004722
unidimensional cell growth	Gene Ontology	GO:0009826	5	123	0.200182	0.387371	Pbr035527.1|Pbr034832.1|Pbr012305.1|Pbr000860.1|Pbr020904.1	http://amigo.geneontology.org/amigo/term/GO:0009826
leaf morphogenesis	Gene Ontology	GO:0009965	3	61	0.202709	0.391572	Pbr032642.1|Pbr032657.1|Pbr000317.1	http://amigo.geneontology.org/amigo/term/GO:0009965
spliceosomal complex	Gene Ontology	GO:0005681	2	33	0.208046	0.398166	Pbr024500.1|Pbr034760.1	http://amigo.geneontology.org/amigo/term/GO:0005681
potassium ion transmembrane transport	Gene Ontology	GO:0071805	2	33	0.208046	0.398166	Pbr018618.1|Pbr012176.1	http://amigo.geneontology.org/amigo/term/GO:0071805
cysteine-type endopeptidase activity	Gene Ontology	GO:0004197	3	63	0.215305	0.398166	Pbr013798.1|Pbr019674.1|Pbr001381.1	http://amigo.geneontology.org/amigo/term/GO:0004197
L-aspartate:2-oxoglutarate aminotransferase activity	Gene Ontology	GO:0004069	1	9	0.217674	0.398166	Pbr011885.1	http://amigo.geneontology.org/amigo/term/GO:0004069
xylem vessel member cell differentiation	Gene Ontology	GO:0048759	1	9	0.217674	0.398166	Pbr018255.1	http://amigo.geneontology.org/amigo/term/GO:0048759
anther wall tapetum development	Gene Ontology	GO:0048658	1	9	0.217674	0.398166	Pbr026878.1	http://amigo.geneontology.org/amigo/term/GO:0048658
actin filament polymerization	Gene Ontology	GO:0030041	1	9	0.217674	0.398166	Pbr040561.1	http://amigo.geneontology.org/amigo/term/GO:0030041
glycopeptide alpha-N-acetylgalactosaminidase activity	Gene Ontology	GO:0033926	1	9	0.217674	0.398166	Pbr014995.1	http://amigo.geneontology.org/amigo/term/GO:0033926
negative regulation of defense response to bacterium	Gene Ontology	GO:1900425	1	9	0.217674	0.398166	Pbr026256.1	http://amigo.geneontology.org/amigo/term/GO:1900425
endomembrane system organization	Gene Ontology	GO:0010256	1	9	0.217674	0.398166	Pbr020904.1	http://amigo.geneontology.org/amigo/term/GO:0010256
maintenance of inflorescence meristem identity	Gene Ontology	GO:0010077	1	9	0.217674	0.398166	Pbr022617.1	http://amigo.geneontology.org/amigo/term/GO:0010077
response to hormone	Gene Ontology	GO:0009725	1	9	0.217674	0.398166	Pbr026632.3	http://amigo.geneontology.org/amigo/term/GO:0009725
regulation of hydrogen peroxide metabolic process	Gene Ontology	GO:0010310	1	9	0.217674	0.398166	Pbr027952.1	http://amigo.geneontology.org/amigo/term/GO:0010310
galactolipase activity	Gene Ontology	GO:0047714	1	9	0.217674	0.398166	Pbr025293.1	http://amigo.geneontology.org/amigo/term/GO:0047714
abscisic acid glucosyltransferase activity	Gene Ontology	GO:0010294	1	9	0.217674	0.398166	Pbr002439.1	http://amigo.geneontology.org/amigo/term/GO:0010294
L-methionine salvage from methylthioadenosine	Gene Ontology	GO:0019509	1	9	0.217674	0.398166	Pbr022774.1	http://amigo.geneontology.org/amigo/term/GO:0019509
water homeostasis	Gene Ontology	GO:0030104	1	9	0.217674	0.398166	Pbr000332.1	http://amigo.geneontology.org/amigo/term/GO:0030104
glycogen biosynthetic process	Gene Ontology	GO:0005978	1	9	0.217674	0.398166	Pbr007421.1	http://amigo.geneontology.org/amigo/term/GO:0005978
carotene catabolic process	Gene Ontology	GO:0016121	1	9	0.217674	0.398166	Pbr005089.1	http://amigo.geneontology.org/amigo/term/GO:0016121
chorismate biosynthetic process	Gene Ontology	GO:0009423	1	9	0.217674	0.398166	Pbr024116.1	http://amigo.geneontology.org/amigo/term/GO:0009423
protein localization to membrane	Gene Ontology	GO:0072657	1	9	0.217674	0.398166	Pbr036514.1	http://amigo.geneontology.org/amigo/term/GO:0072657
RNA metabolic process	Gene Ontology	GO:0016070	1	9	0.217674	0.398166	Pbr038071.1	http://amigo.geneontology.org/amigo/term/GO:0016070
carotenoid dioxygenase activity	Gene Ontology	GO:0010436	1	9	0.217674	0.398166	Pbr005089.1	http://amigo.geneontology.org/amigo/term/GO:0010436
beta-amylase activity	Gene Ontology	GO:0016161	1	9	0.217674	0.398166	Pbr014807.1	http://amigo.geneontology.org/amigo/term/GO:0016161
oxaloacetate decarboxylase activity	Gene Ontology	GO:0008948	1	9	0.217674	0.398166	Pbr027783.1	http://amigo.geneontology.org/amigo/term/GO:0008948
maintenance of floral meristem identity	Gene Ontology	GO:0010076	1	9	0.217674	0.398166	Pbr022617.1	http://amigo.geneontology.org/amigo/term/GO:0010076
longitudinal axis specification	Gene Ontology	GO:0009942	1	9	0.217674	0.398166	Pbr036910.1	http://amigo.geneontology.org/amigo/term/GO:0009942
formaldehyde catabolic process	Gene Ontology	GO:0046294	1	9	0.217674	0.398166	Pbr021220.1	http://amigo.geneontology.org/amigo/term/GO:0046294
GTPase binding	Gene Ontology	GO:0051020	1	9	0.217674	0.398166	Pbr003228.2	http://amigo.geneontology.org/amigo/term/GO:0051020
positive regulation of response to water deprivation	Gene Ontology	GO:1902584	1	9	0.217674	0.398166	Pbr000415.1	http://amigo.geneontology.org/amigo/term/GO:1902584
manganese ion transport	Gene Ontology	GO:0006828	1	9	0.217674	0.398166	Pbr026870.1	http://amigo.geneontology.org/amigo/term/GO:0006828
single-stranded DNA endodeoxyribonuclease activity	Gene Ontology	GO:0000014	1	9	0.217674	0.398166	Pbr000295.1	http://amigo.geneontology.org/amigo/term/GO:0000014
metal ion binding	Gene Ontology	GO:0046872	3	64	0.221665	0.404795	Pbr033046.1|Pbr009495.1|Pbr013980.1	http://amigo.geneontology.org/amigo/term/GO:0046872
regulation of jasmonic acid mediated signaling pathway	Gene Ontology	GO:2000022	2	36	0.234943	0.409126	Pbr027952.1|Pbr037640.1	http://amigo.geneontology.org/amigo/term/GO:2000022
lignin metabolic process	Gene Ontology	GO:0009808	1	10	0.236648	0.409126	Pbr026503.1	http://amigo.geneontology.org/amigo/term/GO:0009808
L-malate dehydrogenase activity	Gene Ontology	GO:0030060	1	10	0.236648	0.409126	Pbr025845.1	http://amigo.geneontology.org/amigo/term/GO:0030060
chromosome, centromeric region	Gene Ontology	GO:0000775	1	10	0.236648	0.409126	Pbr010728.1	http://amigo.geneontology.org/amigo/term/GO:0000775
sulfur compound metabolic process	Gene Ontology	GO:0006790	1	10	0.236648	0.409126	Pbr017212.1	http://amigo.geneontology.org/amigo/term/GO:0006790
response to symbiotic fungus	Gene Ontology	GO:0009610	1	10	0.236648	0.409126	Pbr042893.1	http://amigo.geneontology.org/amigo/term/GO:0009610
phylloquinone biosynthetic process	Gene Ontology	GO:0042372	1	10	0.236648	0.409126	Pbr018581.1	http://amigo.geneontology.org/amigo/term/GO:0042372
mitochondrial respiratory chain complex II, succinate dehydrogenase complex (ubiquinone)	Gene Ontology	GO:0005749	1	10	0.236648	0.409126	Pbr014487.1	http://amigo.geneontology.org/amigo/term/GO:0005749
alcohol dehydrogenase (NAD+) activity	Gene Ontology	GO:0004022	1	10	0.236648	0.409126	Pbr021220.1	http://amigo.geneontology.org/amigo/term/GO:0004022
negative regulation of cell death	Gene Ontology	GO:0060548	1	10	0.236648	0.409126	Pbr017097.1	http://amigo.geneontology.org/amigo/term/GO:0060548
response to iron ion starvation	Gene Ontology	GO:1990641	1	10	0.236648	0.409126	Pbr006706.1	http://amigo.geneontology.org/amigo/term/GO:1990641
photoprotection	Gene Ontology	GO:0010117	1	10	0.236648	0.409126	Pbr025748.1	http://amigo.geneontology.org/amigo/term/GO:0010117
stem cell population maintenance	Gene Ontology	GO:0019827	1	10	0.236648	0.409126	Pbr022115.1	http://amigo.geneontology.org/amigo/term/GO:0019827
inorganic anion transmembrane transporter activity	Gene Ontology	GO:0015103	1	10	0.236648	0.409126	Pbr026870.1	http://amigo.geneontology.org/amigo/term/GO:0015103
sucrose catabolic process	Gene Ontology	GO:0005987	1	10	0.236648	0.409126	Pbr014995.1	http://amigo.geneontology.org/amigo/term/GO:0005987
O-acyltransferase activity	Gene Ontology	GO:0008374	1	10	0.236648	0.409126	Pbr031990.1	http://amigo.geneontology.org/amigo/term/GO:0008374
myricetin 3-O-glucosyltransferase activity	Gene Ontology	GO:0102425	1	10	0.236648	0.409126	Pbr002439.1	http://amigo.geneontology.org/amigo/term/GO:0102425
COPII vesicle coat	Gene Ontology	GO:0030127	1	10	0.236648	0.409126	Pbr002468.1	http://amigo.geneontology.org/amigo/term/GO:0030127
microtubule nucleation	Gene Ontology	GO:0007020	1	10	0.236648	0.409126	Pbr038524.1	http://amigo.geneontology.org/amigo/term/GO:0007020
protein neddylation	Gene Ontology	GO:0045116	1	10	0.236648	0.409126	Pbr002577.1	http://amigo.geneontology.org/amigo/term/GO:0045116
daphnetin 3-O-glucosyltransferase activity	Gene Ontology	GO:0102360	1	10	0.236648	0.409126	Pbr002439.1	http://amigo.geneontology.org/amigo/term/GO:0102360
regulation of lignin biosynthetic process	Gene Ontology	GO:1901141	1	10	0.236648	0.409126	Pbr021935.1	http://amigo.geneontology.org/amigo/term/GO:1901141
riboflavin biosynthetic process	Gene Ontology	GO:0009231	1	10	0.236648	0.409126	Pbr006329.1	http://amigo.geneontology.org/amigo/term/GO:0009231
nuclease activity	Gene Ontology	GO:0004518	1	10	0.236648	0.409126	Pbr010162.1	http://amigo.geneontology.org/amigo/term/GO:0004518
response to carbon dioxide	Gene Ontology	GO:0010037	1	10	0.236648	0.409126	Pbr016099.1	http://amigo.geneontology.org/amigo/term/GO:0010037
positive regulation of growth	Gene Ontology	GO:0045927	1	10	0.236648	0.409126	Pbr034042.1	http://amigo.geneontology.org/amigo/term/GO:0045927
transcription factor TFIIH holo complex	Gene Ontology	GO:0005675	1	10	0.236648	0.409126	Pbr034208.1	http://amigo.geneontology.org/amigo/term/GO:0005675
negative regulation of cell growth	Gene Ontology	GO:0030308	1	10	0.236648	0.409126	Pbr000291.1	http://amigo.geneontology.org/amigo/term/GO:0030308
receptor-mediated endocytosis	Gene Ontology	GO:0006898	1	10	0.236648	0.409126	Pbr000511.1	http://amigo.geneontology.org/amigo/term/GO:0006898
regulation of stomatal complex patterning	Gene Ontology	GO:2000037	1	10	0.236648	0.409126	Pbr024102.1	http://amigo.geneontology.org/amigo/term/GO:2000037
oxidoreductase activity, acting on paired donors, with oxidation of a pair of donors resulting in the reduction of molecular oxygen to two molecules of water	Gene Ontology	GO:0016717	1	10	0.236648	0.409126	Pbr029387.1	http://amigo.geneontology.org/amigo/term/GO:0016717
post-embryonic plant morphogenesis	Gene Ontology	GO:0090698	1	10	0.236648	0.409126	Pbr011599.1	http://amigo.geneontology.org/amigo/term/GO:0090698
triglyceride lipase activity	Gene Ontology	GO:0004806	1	10	0.236648	0.409126	Pbr025293.1	http://amigo.geneontology.org/amigo/term/GO:0004806
histone H3-K4 methylation	Gene Ontology	GO:0051568	1	10	0.236648	0.409126	Pbr031127.1	http://amigo.geneontology.org/amigo/term/GO:0051568
cellular calcium ion homeostasis	Gene Ontology	GO:0006874	2	37	0.243956	0.419134	Pbr023968.1|Pbr040724.1	http://amigo.geneontology.org/amigo/term/GO:0006874
positive gravitropism	Gene Ontology	GO:0009958	2	37	0.243956	0.419134	Pbr017748.2|Pbr022281.1	http://amigo.geneontology.org/amigo/term/GO:0009958
plant-type cell wall biogenesis	Gene Ontology	GO:0009832	2	37	0.243956	0.419134	Pbr034219.1|Pbr000860.1	http://amigo.geneontology.org/amigo/term/GO:0009832
regulation of timing of transition from vegetative to reproductive phase	Gene Ontology	GO:0048510	2	37	0.243956	0.419134	Pbr027515.1|Pbr014995.1	http://amigo.geneontology.org/amigo/term/GO:0048510
metal ion transport	Gene Ontology	GO:0030001	2	38	0.252983	0.421323	Pbr013980.1|Pbr026870.1	http://amigo.geneontology.org/amigo/term/GO:0030001
chloroplast outer membrane	Gene Ontology	GO:0009707	2	38	0.252983	0.421323	Pbr020040.1|Pbr031661.1	http://amigo.geneontology.org/amigo/term/GO:0009707
magnesium ion transport	Gene Ontology	GO:0015693	1	11	0.255162	0.421323	Pbr001806.1	http://amigo.geneontology.org/amigo/term/GO:0015693
trehalose metabolism in response to stress	Gene Ontology	GO:0070413	1	11	0.255162	0.421323	Pbr005388.1	http://amigo.geneontology.org/amigo/term/GO:0070413
sucrose alpha-glucosidase activity	Gene Ontology	GO:0004575	1	11	0.255162	0.421323	Pbr014995.1	http://amigo.geneontology.org/amigo/term/GO:0004575
camalexin biosynthetic process	Gene Ontology	GO:0010120	1	11	0.255162	0.421323	Pbr029623.1	http://amigo.geneontology.org/amigo/term/GO:0010120
chloroplast RNA processing	Gene Ontology	GO:0031425	1	11	0.255162	0.421323	Pbr001029.1	http://amigo.geneontology.org/amigo/term/GO:0031425
nuclear heterochromatin	Gene Ontology	GO:0005720	1	11	0.255162	0.421323	Pbr020800.1	http://amigo.geneontology.org/amigo/term/GO:0005720
mucilage biosynthetic process involved in seed coat development	Gene Ontology	GO:0048354	1	11	0.255162	0.421323	Pbr010711.2	http://amigo.geneontology.org/amigo/term/GO:0048354
arachidoyl-CoA:1-dodecanol O-acyltransferase activity	Gene Ontology	GO:0102966	1	11	0.255162	0.421323	Pbr036555.1	http://amigo.geneontology.org/amigo/term/GO:0102966
nitrate import	Gene Ontology	GO:1902025	1	11	0.255162	0.421323	Pbr016099.1	http://amigo.geneontology.org/amigo/term/GO:1902025
flavonol 3-O-glucosyltransferase activity	Gene Ontology	GO:0047893	1	11	0.255162	0.421323	Pbr002439.1	http://amigo.geneontology.org/amigo/term/GO:0047893
regulation of DNA methylation	Gene Ontology	GO:0044030	1	11	0.255162	0.421323	Pbr031086.1	http://amigo.geneontology.org/amigo/term/GO:0044030
nuclear chromosome	Gene Ontology	GO:0000228	1	11	0.255162	0.421323	Pbr024599.1	http://amigo.geneontology.org/amigo/term/GO:0000228
protein storage vacuole	Gene Ontology	GO:0000326	1	11	0.255162	0.421323	Pbr013798.1	http://amigo.geneontology.org/amigo/term/GO:0000326
phosphatidylinositol-3,4,5-trisphosphate 5-phosphatase activity	Gene Ontology	GO:0034485	1	11	0.255162	0.421323	Pbr010440.1	http://amigo.geneontology.org/amigo/term/GO:0034485
proteasome core complex, beta-subunit complex	Gene Ontology	GO:0019774	1	11	0.255162	0.421323	Pbr025805.1	http://amigo.geneontology.org/amigo/term/GO:0019774
photoinhibition	Gene Ontology	GO:0010205	1	11	0.255162	0.421323	Pbr029387.1	http://amigo.geneontology.org/amigo/term/GO:0010205
Casparian strip	Gene Ontology	GO:0048226	1	11	0.255162	0.421323	Pbr000332.1	http://amigo.geneontology.org/amigo/term/GO:0048226
alpha,alpha-trehalose-phosphate synthase (UDP-forming) activity	Gene Ontology	GO:0003825	1	11	0.255162	0.421323	Pbr005388.1	http://amigo.geneontology.org/amigo/term/GO:0003825
pentose-phosphate shunt, oxidative branch	Gene Ontology	GO:0009051	1	11	0.255162	0.421323	Pbr015141.1	http://amigo.geneontology.org/amigo/term/GO:0009051
mRNA catabolic process	Gene Ontology	GO:0006402	1	11	0.255162	0.421323	Pbr010162.1	http://amigo.geneontology.org/amigo/term/GO:0006402
cellular response to sulfate starvation	Gene Ontology	GO:0009970	1	11	0.255162	0.421323	Pbr007421.1	http://amigo.geneontology.org/amigo/term/GO:0009970
small ribosomal subunit rRNA binding	Gene Ontology	GO:0070181	1	11	0.255162	0.421323	Pbr033838.1	http://amigo.geneontology.org/amigo/term/GO:0070181
seed morphogenesis	Gene Ontology	GO:0048317	1	11	0.255162	0.421323	Pbr040561.1	http://amigo.geneontology.org/amigo/term/GO:0048317
sphingolipid metabolic process	Gene Ontology	GO:0006665	1	11	0.255162	0.421323	Pbr009492.1	http://amigo.geneontology.org/amigo/term/GO:0006665
integral component of plasma membrane	Gene Ontology	GO:0005887	4	102	0.256189	0.421755	Pbr042281.1|Pbr000917.3|Pbr032326.1|Pbr039373.1	http://amigo.geneontology.org/amigo/term/GO:0005887
circadian rhythm	Gene Ontology	GO:0007623	4	102	0.256189	0.421755	Pbr027515.1|Pbr002411.1|Pbr027241.1|Pbr014995.1	http://amigo.geneontology.org/amigo/term/GO:0007623
positive regulation of transcription, DNA-templated	Gene Ontology	GO:0045893	9	277	0.260084	0.427531	Pbr003873.1|Pbr024746.1|Pbr025283.1|Pbr001363.1|Pbr012085.1|Pbr021935.1|Pbr028458.1|Pbr018255.1|Pbr032608.1	http://amigo.geneontology.org/amigo/term/GO:0045893
regulation of cell cycle	Gene Ontology	GO:0051726	2	39	0.262016	0.428083	Pbr013450.2|Pbr015689.1	http://amigo.geneontology.org/amigo/term/GO:0051726
chloroplast nucleoid	Gene Ontology	GO:0042644	2	39	0.262016	0.428083	Pbr039009.1|Pbr017212.1	http://amigo.geneontology.org/amigo/term/GO:0042644
signal transduction	Gene Ontology	GO:0007165	12	387	0.26415	0.428083	Pbr018529.1|Pbr035401.1|Pbr001755.1|Pbr040653.1|Pbr007664.1|Pbr039411.1|Pbr015711.1|Pbr012560.2|Pbr017475.3|Pbr022762.1|Pbr020445.2|Pbr028257.2	http://amigo.geneontology.org/amigo/term/GO:0007165
transcription coactivator activity	Gene Ontology	GO:0003713	2	40	0.271052	0.428083	Pbr039789.1|Pbr003021.2	http://amigo.geneontology.org/amigo/term/GO:0003713
defense response to virus	Gene Ontology	GO:0051607	2	40	0.271052	0.428083	Pbr012344.1|Pbr004131.1	http://amigo.geneontology.org/amigo/term/GO:0051607
cytosolic small ribosomal subunit	Gene Ontology	GO:0022627	4	105	0.272233	0.428083	Pbr023697.1|Pbr002970.1|Pbr018626.1|Pbr039009.1	http://amigo.geneontology.org/amigo/term/GO:0022627
large ribosomal subunit rRNA binding	Gene Ontology	GO:0070180	1	12	0.273228	0.428083	Pbr013926.2	http://amigo.geneontology.org/amigo/term/GO:0070180
2-alkenal reductase [NAD(P)+] activity	Gene Ontology	GO:0032440	1	12	0.273228	0.428083	Pbr036375.1	http://amigo.geneontology.org/amigo/term/GO:0032440
actin nucleation	Gene Ontology	GO:0045010	1	12	0.273228	0.428083	Pbr040561.1	http://amigo.geneontology.org/amigo/term/GO:0045010
CCAAT-binding factor complex	Gene Ontology	GO:0016602	1	12	0.273228	0.428083	Pbr035722.1	http://amigo.geneontology.org/amigo/term/GO:0016602
nitrate assimilation	Gene Ontology	GO:0042128	1	12	0.273228	0.428083	Pbr035094.1	http://amigo.geneontology.org/amigo/term/GO:0042128
phosphate ion transmembrane transport	Gene Ontology	GO:0035435	1	12	0.273228	0.428083	Pbr029908.1	http://amigo.geneontology.org/amigo/term/GO:0035435
N-acylphosphatidylethanolamine-specific phospholipase D activity	Gene Ontology	GO:0070290	1	12	0.273228	0.428083	Pbr007441.1	http://amigo.geneontology.org/amigo/term/GO:0070290
pattern specification process	Gene Ontology	GO:0007389	1	12	0.273228	0.428083	Pbr022617.1	http://amigo.geneontology.org/amigo/term/GO:0007389
Golgi to plasma membrane transport	Gene Ontology	GO:0006893	1	12	0.273228	0.428083	Pbr010711.2	http://amigo.geneontology.org/amigo/term/GO:0006893
cadmium ion transmembrane transporter activity	Gene Ontology	GO:0015086	1	12	0.273228	0.428083	Pbr026870.1	http://amigo.geneontology.org/amigo/term/GO:0015086
mitotic spindle	Gene Ontology	GO:0072686	1	12	0.273228	0.428083	Pbr034929.1	http://amigo.geneontology.org/amigo/term/GO:0072686
protein-macromolecule adaptor activity	Gene Ontology	GO:0030674	1	12	0.273228	0.428083	Pbr036298.2	http://amigo.geneontology.org/amigo/term/GO:0030674
stress granule assembly	Gene Ontology	GO:0034063	1	12	0.273228	0.428083	Pbr038193.1	http://amigo.geneontology.org/amigo/term/GO:0034063
MAP kinase kinase activity	Gene Ontology	GO:0004708	1	12	0.273228	0.428083	Pbr024102.1	http://amigo.geneontology.org/amigo/term/GO:0004708
ATP-dependent microtubule motor activity, plus-end-directed	Gene Ontology	GO:0008574	1	12	0.273228	0.428083	Pbr020427.1	http://amigo.geneontology.org/amigo/term/GO:0008574
sterol transporter activity	Gene Ontology	GO:0015248	1	12	0.273228	0.428083	Pbr018914.1	http://amigo.geneontology.org/amigo/term/GO:0015248
chlorophyll catabolic process	Gene Ontology	GO:0015996	1	12	0.273228	0.428083	Pbr002665.1	http://amigo.geneontology.org/amigo/term/GO:0015996
potassium ion homeostasis	Gene Ontology	GO:0055075	1	12	0.273228	0.428083	Pbr000332.1	http://amigo.geneontology.org/amigo/term/GO:0055075
isocitrate metabolic process	Gene Ontology	GO:0006102	1	12	0.273228	0.428083	Pbr018101.1	http://amigo.geneontology.org/amigo/term/GO:0006102
megasporogenesis	Gene Ontology	GO:0009554	1	12	0.273228	0.428083	Pbr010725.1	http://amigo.geneontology.org/amigo/term/GO:0009554
phospholipase D activity	Gene Ontology	GO:0004630	1	12	0.273228	0.428083	Pbr007441.1	http://amigo.geneontology.org/amigo/term/GO:0004630
regulation of seed dormancy process	Gene Ontology	GO:2000033	1	12	0.273228	0.428083	Pbr012085.1	http://amigo.geneontology.org/amigo/term/GO:2000033
regulation of phenylpropanoid metabolic process	Gene Ontology	GO:2000762	1	12	0.273228	0.428083	Pbr013663.1	http://amigo.geneontology.org/amigo/term/GO:2000762
sodium ion transport	Gene Ontology	GO:0006814	1	12	0.273228	0.428083	Pbr012176.1	http://amigo.geneontology.org/amigo/term/GO:0006814
respiratory chain complex II	Gene Ontology	GO:0045273	1	12	0.273228	0.428083	Pbr014487.1	http://amigo.geneontology.org/amigo/term/GO:0045273
regulation of mitotic cell cycle	Gene Ontology	GO:0007346	1	12	0.273228	0.428083	Pbr015689.1	http://amigo.geneontology.org/amigo/term/GO:0007346
CoA-ligase activity	Gene Ontology	GO:0016405	1	12	0.273228	0.428083	Pbr039972.1	http://amigo.geneontology.org/amigo/term/GO:0016405
acid phosphatase activity	Gene Ontology	GO:0003993	2	41	0.280083	0.436962	Pbr033046.1|Pbr003643.1	http://amigo.geneontology.org/amigo/term/GO:0003993
mediator complex	Gene Ontology	GO:0016592	2	41	0.280083	0.436962	Pbr003021.2|Pbr013663.1	http://amigo.geneontology.org/amigo/term/GO:0016592
gibberellic acid mediated signaling pathway	Gene Ontology	GO:0009740	2	41	0.280083	0.436962	Pbr020040.1|Pbr012085.1	http://amigo.geneontology.org/amigo/term/GO:0009740
response to jasmonic acid	Gene Ontology	GO:0009753	4	107	0.283022	0.438871	Pbr034281.1|Pbr020415.1|Pbr027911.1|Pbr027908.1	http://amigo.geneontology.org/amigo/term/GO:0009753
RNA helicase activity	Gene Ontology	GO:0003724	3	74	0.286862	0.438871	Pbr038071.1|Pbr008684.1|Pbr015265.1	http://amigo.geneontology.org/amigo/term/GO:0003724
response to far red light	Gene Ontology	GO:0010218	2	42	0.289106	0.438871	Pbr012085.1|Pbr022281.1	http://amigo.geneontology.org/amigo/term/GO:0010218
phosphoprotein phosphatase activity	Gene Ontology	GO:0004721	2	42	0.289106	0.438871	Pbr039173.1|Pbr039533.1	http://amigo.geneontology.org/amigo/term/GO:0004721
response to reactive oxygen species	Gene Ontology	GO:0000302	2	42	0.289106	0.438871	Pbr001652.1|Pbr012176.1	http://amigo.geneontology.org/amigo/term/GO:0000302
proteolysis	Gene Ontology	GO:0006508	5	143	0.290185	0.438871	Pbr025008.1|Pbr019674.1|Pbr001596.1|Pbr007357.2|Pbr025006.1	http://amigo.geneontology.org/amigo/term/GO:0006508
regulation of cell growth	Gene Ontology	GO:0001558	1	13	0.290857	0.438871	Pbr015689.1	http://amigo.geneontology.org/amigo/term/GO:0001558
phosphatidylinositol-4,5-bisphosphate 5-phosphatase activity	Gene Ontology	GO:0004439	1	13	0.290857	0.438871	Pbr010440.1	http://amigo.geneontology.org/amigo/term/GO:0004439
2 iron, 2 sulfur cluster binding	Gene Ontology	GO:0051537	1	13	0.290857	0.438871	Pbr002748.1	http://amigo.geneontology.org/amigo/term/GO:0051537
cellular oxidant detoxification	Gene Ontology	GO:0098869	1	13	0.290857	0.438871	Pbr026503.1	http://amigo.geneontology.org/amigo/term/GO:0098869
enzyme binding	Gene Ontology	GO:0019899	1	13	0.290857	0.438871	Pbr020800.1	http://amigo.geneontology.org/amigo/term/GO:0019899
protein-containing complex	Gene Ontology	GO:0032991	1	13	0.290857	0.438871	Pbr036298.2	http://amigo.geneontology.org/amigo/term/GO:0032991
cellular manganese ion homeostasis	Gene Ontology	GO:0030026	1	13	0.290857	0.438871	Pbr028177.1	http://amigo.geneontology.org/amigo/term/GO:0030026
ceramide biosynthetic process	Gene Ontology	GO:0046513	1	13	0.290857	0.438871	Pbr023646.1	http://amigo.geneontology.org/amigo/term/GO:0046513
protein kinase regulator activity	Gene Ontology	GO:0019887	1	13	0.290857	0.438871	Pbr036900.1	http://amigo.geneontology.org/amigo/term/GO:0019887
anion transmembrane transport	Gene Ontology	GO:0098656	1	13	0.290857	0.438871	Pbr029908.1	http://amigo.geneontology.org/amigo/term/GO:0098656
MAPK cascade	Gene Ontology	GO:0000165	1	13	0.290857	0.438871	Pbr024102.1	http://amigo.geneontology.org/amigo/term/GO:0000165
positive regulation of programmed cell death	Gene Ontology	GO:0043068	1	13	0.290857	0.438871	Pbr001381.1	http://amigo.geneontology.org/amigo/term/GO:0043068
negative regulation of leaf senescence	Gene Ontology	GO:1900056	1	13	0.290857	0.438871	Pbr029623.1	http://amigo.geneontology.org/amigo/term/GO:1900056
4-coumarate-CoA ligase activity	Gene Ontology	GO:0016207	1	13	0.290857	0.438871	Pbr039972.1	http://amigo.geneontology.org/amigo/term/GO:0016207
glycerophosphodiester phosphodiesterase activity	Gene Ontology	GO:0008889	1	13	0.290857	0.438871	Pbr037180.1	http://amigo.geneontology.org/amigo/term/GO:0008889
mitochondrial small ribosomal subunit	Gene Ontology	GO:0005763	1	13	0.290857	0.438871	Pbr039009.1	http://amigo.geneontology.org/amigo/term/GO:0005763
oxidoreductase activity, acting on single donors with incorporation of molecular oxygen, incorporation of two atoms of oxygen	Gene Ontology	GO:0016702	1	13	0.290857	0.438871	Pbr020415.1	http://amigo.geneontology.org/amigo/term/GO:0016702
phospholipase A1 activity	Gene Ontology	GO:0008970	1	13	0.290857	0.438871	Pbr025293.1	http://amigo.geneontology.org/amigo/term/GO:0008970
GTPase activity	Gene Ontology	GO:0003924	6	179	0.293253	0.441882	Pbr002568.1|Pbr006274.1|Pbr034660.3|Pbr020607.1|Pbr028338.1|Pbr038817.1	http://amigo.geneontology.org/amigo/term/GO:0003924
chaperone cofactor-dependent protein refolding	Gene Ontology	GO:0051085	2	43	0.298115	0.447985	Pbr032363.1|Pbr007374.1	http://amigo.geneontology.org/amigo/term/GO:0051085
O-acetyltransferase activity	Gene Ontology	GO:0016413	2	43	0.298115	0.447985	Pbr037423.1|Pbr009569.1	http://amigo.geneontology.org/amigo/term/GO:0016413
vegetative to reproductive phase transition of meristem	Gene Ontology	GO:0010228	4	110	0.299321	0.448861	Pbr031127.1|Pbr019663.1|Pbr003228.2|Pbr022617.1	http://amigo.geneontology.org/amigo/term/GO:0010228
embryo sac development	Gene Ontology	GO:0009553	3	76	0.300121	0.448861	Pbr020380.2|Pbr024015.2|Pbr015689.1	http://amigo.geneontology.org/amigo/term/GO:0009553
ribosome	Gene Ontology	GO:0005840	2	44	0.307106	0.448861	Pbr023697.1|Pbr018626.1	http://amigo.geneontology.org/amigo/term/GO:0005840
kinase binding	Gene Ontology	GO:0019900	2	44	0.307106	0.448861	Pbr035225.1|Pbr010680.1	http://amigo.geneontology.org/amigo/term/GO:0019900
response to gamma radiation	Gene Ontology	GO:0010332	1	14	0.308058	0.448861	Pbr013250.1	http://amigo.geneontology.org/amigo/term/GO:0010332
pollen wall assembly	Gene Ontology	GO:0010208	1	14	0.308058	0.448861	Pbr000915.1	http://amigo.geneontology.org/amigo/term/GO:0010208
-	Gene Ontology	GO:0008152	1	14	0.308058	0.448861	Pbr013512.1	http://amigo.geneontology.org/amigo/term/GO:0008152
basic amino acid transmembrane transporter activity	Gene Ontology	GO:0015174	1	14	0.308058	0.448861	Pbr031585.1	http://amigo.geneontology.org/amigo/term/GO:0015174
Ino80 complex	Gene Ontology	GO:0031011	1	14	0.308058	0.448861	Pbr022700.1	http://amigo.geneontology.org/amigo/term/GO:0031011
Cajal body	Gene Ontology	GO:0015030	1	14	0.308058	0.448861	Pbr034760.1	http://amigo.geneontology.org/amigo/term/GO:0015030
3'-5'-exoribonuclease activity	Gene Ontology	GO:0000175	1	14	0.308058	0.448861	Pbr040026.1	http://amigo.geneontology.org/amigo/term/GO:0000175
transcription elongation from RNA polymerase II promoter	Gene Ontology	GO:0006368	1	14	0.308058	0.448861	Pbr000072.1	http://amigo.geneontology.org/amigo/term/GO:0006368
protein targeting to mitochondrion	Gene Ontology	GO:0006626	1	14	0.308058	0.448861	Pbr015260.1	http://amigo.geneontology.org/amigo/term/GO:0006626
peptidyl-L-cysteine S-palmitoylation	Gene Ontology	GO:0018230	1	14	0.308058	0.448861	Pbr025932.1	http://amigo.geneontology.org/amigo/term/GO:0018230
mismatched DNA binding	Gene Ontology	GO:0030983	1	14	0.308058	0.448861	Pbr024599.1	http://amigo.geneontology.org/amigo/term/GO:0030983
root cap development	Gene Ontology	GO:0048829	1	14	0.308058	0.448861	Pbr010242.1	http://amigo.geneontology.org/amigo/term/GO:0048829
inorganic diphosphatase activity	Gene Ontology	GO:0004427	1	14	0.308058	0.448861	Pbr015581.1	http://amigo.geneontology.org/amigo/term/GO:0004427
transport	Gene Ontology	GO:0006810	1	14	0.308058	0.448861	Pbr038579.1	http://amigo.geneontology.org/amigo/term/GO:0006810
positive regulation of leaf senescence	Gene Ontology	GO:1900057	1	14	0.308058	0.448861	Pbr002398.1	http://amigo.geneontology.org/amigo/term/GO:1900057
phosphate ion homeostasis	Gene Ontology	GO:0055062	1	14	0.308058	0.448861	Pbr029915.1	http://amigo.geneontology.org/amigo/term/GO:0055062
xylan metabolic process	Gene Ontology	GO:0045491	1	14	0.308058	0.448861	Pbr018255.1	http://amigo.geneontology.org/amigo/term/GO:0045491
aromatic compound biosynthetic process	Gene Ontology	GO:0019438	1	14	0.308058	0.448861	Pbr013512.1	http://amigo.geneontology.org/amigo/term/GO:0019438
resolution of meiotic recombination intermediates	Gene Ontology	GO:0000712	1	14	0.308058	0.448861	Pbr024599.1	http://amigo.geneontology.org/amigo/term/GO:0000712
plant-type vacuole	Gene Ontology	GO:0000325	2	45	0.316073	0.453786	Pbr041192.1|Pbr025874.1	http://amigo.geneontology.org/amigo/term/GO:0000325
protein disulfide oxidoreductase activity	Gene Ontology	GO:0015035	2	45	0.316073	0.453786	Pbr034669.1|Pbr042653.1	http://amigo.geneontology.org/amigo/term/GO:0015035
photoperiodism, flowering	Gene Ontology	GO:0048573	2	45	0.316073	0.453786	Pbr019663.1|Pbr017941.1	http://amigo.geneontology.org/amigo/term/GO:0048573
negative regulation of abscisic acid-activated signaling pathway	Gene Ontology	GO:0009788	2	45	0.316073	0.453786	Pbr020642.1|Pbr039173.1	http://amigo.geneontology.org/amigo/term/GO:0009788
proteolysis involved in cellular protein catabolic process	Gene Ontology	GO:0051603	2	45	0.316073	0.453786	Pbr013798.1|Pbr019674.1	http://amigo.geneontology.org/amigo/term/GO:0051603
dephosphorylation	Gene Ontology	GO:0016311	2	45	0.316073	0.453786	Pbr015581.1|Pbr000860.1	http://amigo.geneontology.org/amigo/term/GO:0016311
positive regulation of transcription by RNA polymerase II	Gene Ontology	GO:0045944	5	149	0.31856	0.453786	Pbr039789.1|Pbr013902.1|Pbr039503.1|Pbr028458.1|Pbr000072.1	http://amigo.geneontology.org/amigo/term/GO:0045944
RNA modification	Gene Ontology	GO:0009451	3	79	0.320062	0.453786	Pbr030713.1|Pbr036677.1|Pbr006404.1	http://amigo.geneontology.org/amigo/term/GO:0009451
fructose 6-phosphate metabolic process	Gene Ontology	GO:0006002	1	15	0.324842	0.453786	Pbr028606.1	http://amigo.geneontology.org/amigo/term/GO:0006002
cysteine biosynthetic process from serine	Gene Ontology	GO:0006535	1	15	0.324842	0.453786	Pbr020535.1	http://amigo.geneontology.org/amigo/term/GO:0006535
fatty acid binding	Gene Ontology	GO:0005504	1	15	0.324842	0.453786	Pbr007471.1	http://amigo.geneontology.org/amigo/term/GO:0005504
mRNA transcription	Gene Ontology	GO:0009299	1	15	0.324842	0.453786	Pbr011599.1	http://amigo.geneontology.org/amigo/term/GO:0009299
production of ta-siRNAs involved in RNA interference	Gene Ontology	GO:0010267	1	15	0.324842	0.453786	Pbr019663.1	http://amigo.geneontology.org/amigo/term/GO:0010267
response to starvation	Gene Ontology	GO:0042594	1	15	0.324842	0.453786	Pbr033657.1	http://amigo.geneontology.org/amigo/term/GO:0042594
chitin catabolic process	Gene Ontology	GO:0006032	1	15	0.324842	0.453786	Pbr034281.1	http://amigo.geneontology.org/amigo/term/GO:0006032
regulation of gene expression, epigenetic	Gene Ontology	GO:0040029	1	15	0.324842	0.453786	Pbr031127.1	http://amigo.geneontology.org/amigo/term/GO:0040029
nucleosome	Gene Ontology	GO:0000786	1	15	0.324842	0.453786	Pbr015263.1	http://amigo.geneontology.org/amigo/term/GO:0000786
strictosidine synthase activity	Gene Ontology	GO:0016844	1	15	0.324842	0.453786	Pbr030531.1	http://amigo.geneontology.org/amigo/term/GO:0016844
extracellular matrix	Gene Ontology	GO:0031012	1	15	0.324842	0.453786	Pbr010512.1	http://amigo.geneontology.org/amigo/term/GO:0031012
chloroplast rRNA processing	Gene Ontology	GO:1901259	1	15	0.324842	0.453786	Pbr036677.1	http://amigo.geneontology.org/amigo/term/GO:1901259
channel activity	Gene Ontology	GO:0015267	1	15	0.324842	0.453786	Pbr032044.1	http://amigo.geneontology.org/amigo/term/GO:0015267
stomatal closure	Gene Ontology	GO:0090332	1	15	0.324842	0.453786	Pbr017097.1	http://amigo.geneontology.org/amigo/term/GO:0090332
regulation of response to water deprivation	Gene Ontology	GO:2000070	1	15	0.324842	0.453786	Pbr032608.1	http://amigo.geneontology.org/amigo/term/GO:2000070
aromatic amino acid family biosynthetic process	Gene Ontology	GO:0009073	1	15	0.324842	0.453786	Pbr014284.1	http://amigo.geneontology.org/amigo/term/GO:0009073
shade avoidance	Gene Ontology	GO:0009641	1	15	0.324842	0.453786	Pbr002411.1	http://amigo.geneontology.org/amigo/term/GO:0009641
syncytium formation	Gene Ontology	GO:0006949	1	15	0.324842	0.453786	Pbr035527.1	http://amigo.geneontology.org/amigo/term/GO:0006949
spliceosomal complex assembly	Gene Ontology	GO:0000245	1	15	0.324842	0.453786	Pbr025593.1	http://amigo.geneontology.org/amigo/term/GO:0000245
protein-cysteine S-palmitoyltransferase activity	Gene Ontology	GO:0019706	1	15	0.324842	0.453786	Pbr025932.1	http://amigo.geneontology.org/amigo/term/GO:0019706
microtubule associated complex	Gene Ontology	GO:0005875	1	15	0.324842	0.453786	Pbr034929.1	http://amigo.geneontology.org/amigo/term/GO:0005875
histone lysine methylation	Gene Ontology	GO:0034968	1	15	0.324842	0.453786	Pbr033092.1	http://amigo.geneontology.org/amigo/term/GO:0034968
calcium-dependent protein serine/threonine kinase activity	Gene Ontology	GO:0009931	2	46	0.325014	0.453786	Pbr023960.1|Pbr001322.2	http://amigo.geneontology.org/amigo/term/GO:0009931
calmodulin-dependent protein kinase activity	Gene Ontology	GO:0004683	2	46	0.325014	0.453786	Pbr023960.1|Pbr001322.2	http://amigo.geneontology.org/amigo/term/GO:0004683
xyloglucan metabolic process	Gene Ontology	GO:0010411	2	46	0.325014	0.453786	Pbr029665.1|Pbr029667.1	http://amigo.geneontology.org/amigo/term/GO:0010411
response to heat	Gene Ontology	GO:0009408	5	152	0.332875	0.463587	Pbr007777.1|Pbr032363.1|Pbr007374.1|Pbr015527.1|Pbr015109.1	http://amigo.geneontology.org/amigo/term/GO:0009408
integral component of membrane	Gene Ontology	GO:0016021	5	152	0.332875	0.463587	Pbr039373.1|Pbr026232.1|Pbr018573.1|Pbr001584.1|Pbr022281.1	http://amigo.geneontology.org/amigo/term/GO:0016021
response to blue light	Gene Ontology	GO:0009637	2	47	0.333924	0.463877	Pbr002665.1|Pbr022281.1	http://amigo.geneontology.org/amigo/term/GO:0009637
proton transmembrane transport	Gene Ontology	GO:1902600	2	47	0.333924	0.463877	Pbr000664.1|Pbr029767.1	http://amigo.geneontology.org/amigo/term/GO:1902600
ATP-dependent chromatin remodeling	Gene Ontology	GO:0043044	1	16	0.34122	0.466955	Pbr022700.1	http://amigo.geneontology.org/amigo/term/GO:0043044
nucleotide binding	Gene Ontology	GO:0000166	1	16	0.34122	0.466955	Pbr039009.1	http://amigo.geneontology.org/amigo/term/GO:0000166
root hair cell differentiation	Gene Ontology	GO:0048765	1	16	0.34122	0.466955	Pbr019567.2	http://amigo.geneontology.org/amigo/term/GO:0048765
response to nitrate	Gene Ontology	GO:0010167	1	16	0.34122	0.466955	Pbr035094.1	http://amigo.geneontology.org/amigo/term/GO:0010167
iron-sulfur cluster binding	Gene Ontology	GO:0051536	1	16	0.34122	0.466955	Pbr035579.1	http://amigo.geneontology.org/amigo/term/GO:0051536
systemic acquired resistance, salicylic acid mediated signaling pathway	Gene Ontology	GO:0009862	1	16	0.34122	0.466955	Pbr027952.1	http://amigo.geneontology.org/amigo/term/GO:0009862
glucose metabolic process	Gene Ontology	GO:0006006	1	16	0.34122	0.466955	Pbr015141.1	http://amigo.geneontology.org/amigo/term/GO:0006006
proteasome regulatory particle, base subcomplex	Gene Ontology	GO:0008540	1	16	0.34122	0.466955	Pbr020380.2	http://amigo.geneontology.org/amigo/term/GO:0008540
protein stabilization	Gene Ontology	GO:0050821	1	16	0.34122	0.466955	Pbr010687.2	http://amigo.geneontology.org/amigo/term/GO:0050821
amino acid transmembrane transport	Gene Ontology	GO:0003333	1	16	0.34122	0.466955	Pbr023710.1	http://amigo.geneontology.org/amigo/term/GO:0003333
protein secretion	Gene Ontology	GO:0009306	1	16	0.34122	0.466955	Pbr010162.1	http://amigo.geneontology.org/amigo/term/GO:0009306
RNA polymerase II CTD heptapeptide repeat phosphatase activity	Gene Ontology	GO:0008420	1	16	0.34122	0.466955	Pbr039533.1	http://amigo.geneontology.org/amigo/term/GO:0008420
ribonucleoprotein complex	Gene Ontology	GO:1990904	2	48	0.342799	0.468535	Pbr002568.1|Pbr008684.1	http://amigo.geneontology.org/amigo/term/GO:1990904
cobalt ion binding	Gene Ontology	GO:0050897	2	49	0.351636	0.478147	Pbr001375.1|Pbr027783.1	http://amigo.geneontology.org/amigo/term/GO:0050897
chromatin	Gene Ontology	GO:0000785	2	49	0.351636	0.478147	Pbr031127.1|Pbr015689.1	http://amigo.geneontology.org/amigo/term/GO:0000785
catalytic step 2 spliceosome	Gene Ontology	GO:0071013	2	49	0.351636	0.478147	Pbr025593.1|Pbr034760.1	http://amigo.geneontology.org/amigo/term/GO:0071013
regulation of DNA endoreduplication	Gene Ontology	GO:0032875	1	17	0.357201	0.478147	Pbr015689.1	http://amigo.geneontology.org/amigo/term/GO:0032875
TIM23 mitochondrial import inner membrane translocase complex	Gene Ontology	GO:0005744	1	17	0.357201	0.478147	Pbr015260.1	http://amigo.geneontology.org/amigo/term/GO:0005744
long-day photoperiodism, flowering	Gene Ontology	GO:0048574	1	17	0.357201	0.478147	Pbr027515.1	http://amigo.geneontology.org/amigo/term/GO:0048574
trehalose-phosphatase activity	Gene Ontology	GO:0004805	1	17	0.357201	0.478147	Pbr005388.1	http://amigo.geneontology.org/amigo/term/GO:0004805
potassium:proton antiporter activity	Gene Ontology	GO:0015386	1	17	0.357201	0.478147	Pbr012176.1	http://amigo.geneontology.org/amigo/term/GO:0015386
amino acid transport	Gene Ontology	GO:0006865	1	17	0.357201	0.478147	Pbr031585.1	http://amigo.geneontology.org/amigo/term/GO:0006865
microfilament motor activity	Gene Ontology	GO:0000146	1	17	0.357201	0.478147	Pbr004327.1	http://amigo.geneontology.org/amigo/term/GO:0000146
unsaturated fatty acid biosynthetic process	Gene Ontology	GO:0006636	1	17	0.357201	0.478147	Pbr029387.1	http://amigo.geneontology.org/amigo/term/GO:0006636
cellular response to auxin stimulus	Gene Ontology	GO:0071365	1	17	0.357201	0.478147	Pbr018255.1	http://amigo.geneontology.org/amigo/term/GO:0071365
asymmetric cell division	Gene Ontology	GO:0008356	1	17	0.357201	0.478147	Pbr015689.1	http://amigo.geneontology.org/amigo/term/GO:0008356
actin-dependent ATPase activity	Gene Ontology	GO:0030898	1	17	0.357201	0.478147	Pbr004327.1	http://amigo.geneontology.org/amigo/term/GO:0030898
protein homooligomerization	Gene Ontology	GO:0051260	1	17	0.357201	0.478147	Pbr039373.1	http://amigo.geneontology.org/amigo/term/GO:0051260
xyloglucan biosynthetic process	Gene Ontology	GO:0009969	1	17	0.357201	0.478147	Pbr020904.1	http://amigo.geneontology.org/amigo/term/GO:0009969
vesicle transport along actin filament	Gene Ontology	GO:0030050	1	17	0.357201	0.478147	Pbr004327.1	http://amigo.geneontology.org/amigo/term/GO:0030050
RNA binding	Gene Ontology	GO:0003723	12	423	0.365796	0.488353	Pbr038193.1|Pbr016545.1|Pbr039083.1|Pbr023331.1|Pbr038071.1|Pbr008684.1|Pbr032381.1|Pbr039009.1|Pbr024500.1|Pbr018626.1|Pbr010162.1|Pbr030394.1	http://amigo.geneontology.org/amigo/term/GO:0003723
manganese ion binding	Gene Ontology	GO:0030145	2	51	0.369182	0.488353	Pbr010512.1|Pbr007357.2	http://amigo.geneontology.org/amigo/term/GO:0030145
cold acclimation	Gene Ontology	GO:0009631	2	51	0.369182	0.488353	Pbr023331.1|Pbr034832.1	http://amigo.geneontology.org/amigo/term/GO:0009631
GTP binding	Gene Ontology	GO:0005525	4	123	0.370753	0.488353	Pbr003228.2|Pbr028338.1|Pbr002568.1|Pbr038817.1	http://amigo.geneontology.org/amigo/term/GO:0005525
actin filament-based movement	Gene Ontology	GO:0030048	1	18	0.372795	0.488353	Pbr004327.1	http://amigo.geneontology.org/amigo/term/GO:0030048
apical plasma membrane	Gene Ontology	GO:0016324	1	18	0.372795	0.488353	Pbr028577.1	http://amigo.geneontology.org/amigo/term/GO:0016324
lipid biosynthetic process	Gene Ontology	GO:0008610	1	18	0.372795	0.488353	Pbr035225.1	http://amigo.geneontology.org/amigo/term/GO:0008610
negative regulation of cell population proliferation	Gene Ontology	GO:0008285	1	18	0.372795	0.488353	Pbr006264.1	http://amigo.geneontology.org/amigo/term/GO:0008285
motor activity	Gene Ontology	GO:0003774	1	18	0.372795	0.488353	Pbr004327.1	http://amigo.geneontology.org/amigo/term/GO:0003774
auxin metabolic process	Gene Ontology	GO:0009850	1	18	0.372795	0.488353	Pbr000415.1	http://amigo.geneontology.org/amigo/term/GO:0009850
inflorescence development	Gene Ontology	GO:0010229	1	18	0.372795	0.488353	Pbr024102.1	http://amigo.geneontology.org/amigo/term/GO:0010229
metal ion transmembrane transporter activity	Gene Ontology	GO:0046873	1	18	0.372795	0.488353	Pbr026870.1	http://amigo.geneontology.org/amigo/term/GO:0046873
organic anion transmembrane transporter activity	Gene Ontology	GO:0008514	1	18	0.372795	0.488353	Pbr035955.1	http://amigo.geneontology.org/amigo/term/GO:0008514
autophagy	Gene Ontology	GO:0006914	1	18	0.372795	0.488353	Pbr021627.1	http://amigo.geneontology.org/amigo/term/GO:0006914
cytoskeleton organization	Gene Ontology	GO:0007010	1	18	0.372795	0.488353	Pbr000860.1	http://amigo.geneontology.org/amigo/term/GO:0007010
mismatch repair	Gene Ontology	GO:0006298	1	18	0.372795	0.488353	Pbr024599.1	http://amigo.geneontology.org/amigo/term/GO:0006298
actin filament bundle assembly	Gene Ontology	GO:0051017	1	18	0.372795	0.488353	Pbr005225.1	http://amigo.geneontology.org/amigo/term/GO:0051017
integral component of mitochondrial outer membrane	Gene Ontology	GO:0031307	1	18	0.372795	0.488353	Pbr034481.1	http://amigo.geneontology.org/amigo/term/GO:0031307
protein dimerization activity	Gene Ontology	GO:0046983	9	312	0.376653	0.492679	Pbr005087.1|Pbr016497.1|Pbr035251.1|Pbr032336.1|Pbr022523.1|Pbr040944.1|Pbr039503.1|Pbr013902.1|Pbr013512.1	http://amigo.geneontology.org/amigo/term/GO:0046983
nuclear speck	Gene Ontology	GO:0016607	2	52	0.377885	0.492679	Pbr011184.3|Pbr024500.1	http://amigo.geneontology.org/amigo/term/GO:0016607
lateral root development	Gene Ontology	GO:0048527	2	52	0.377885	0.492679	Pbr042883.1|Pbr022281.1	http://amigo.geneontology.org/amigo/term/GO:0048527
photosynthesis	Gene Ontology	GO:0015979	2	52	0.377885	0.492679	Pbr034929.1|Pbr025748.1	http://amigo.geneontology.org/amigo/term/GO:0015979
pectin catabolic process	Gene Ontology	GO:0045490	3	88	0.379741	0.494515	Pbr037380.1|Pbr015755.1|Pbr026466.1	http://amigo.geneontology.org/amigo/term/GO:0045490
proteasome complex	Gene Ontology	GO:0000502	2	53	0.386537	0.497069	Pbr025805.1|Pbr020380.2	http://amigo.geneontology.org/amigo/term/GO:0000502
phloem or xylem histogenesis	Gene Ontology	GO:0010087	2	53	0.386537	0.497069	Pbr001363.1|Pbr009492.1	http://amigo.geneontology.org/amigo/term/GO:0010087
plant-type cell wall organization	Gene Ontology	GO:0009664	2	53	0.386537	0.497069	Pbr035527.1|Pbr026503.1	http://amigo.geneontology.org/amigo/term/GO:0009664
sugar transmembrane transporter activity	Gene Ontology	GO:0051119	1	19	0.388011	0.497069	Pbr039373.1	http://amigo.geneontology.org/amigo/term/GO:0051119
carbohydrate transport	Gene Ontology	GO:0008643	1	19	0.388011	0.497069	Pbr039373.1	http://amigo.geneontology.org/amigo/term/GO:0008643
inositol hexakisphosphate binding	Gene Ontology	GO:0000822	1	19	0.388011	0.497069	Pbr029915.1	http://amigo.geneontology.org/amigo/term/GO:0000822
integral component of mitochondrial inner membrane	Gene Ontology	GO:0031305	1	19	0.388011	0.497069	Pbr015260.1	http://amigo.geneontology.org/amigo/term/GO:0031305
phospholipid catabolic process	Gene Ontology	GO:0009395	1	19	0.388011	0.497069	Pbr007441.1	http://amigo.geneontology.org/amigo/term/GO:0009395
late endosome to vacuole transport	Gene Ontology	GO:0045324	1	19	0.388011	0.497069	Pbr021627.1	http://amigo.geneontology.org/amigo/term/GO:0045324
negative gravitropism	Gene Ontology	GO:0009959	1	19	0.388011	0.497069	Pbr035270.1	http://amigo.geneontology.org/amigo/term/GO:0009959
maintenance of shoot apical meristem identity	Gene Ontology	GO:0010492	1	19	0.388011	0.497069	Pbr022115.1	http://amigo.geneontology.org/amigo/term/GO:0010492
carpel development	Gene Ontology	GO:0048440	1	19	0.388011	0.497069	Pbr039503.1	http://amigo.geneontology.org/amigo/term/GO:0048440
serine-type peptidase activity	Gene Ontology	GO:0008236	1	19	0.388011	0.497069	Pbr001596.1	http://amigo.geneontology.org/amigo/term/GO:0008236
negative regulation of translation	Gene Ontology	GO:0017148	1	19	0.388011	0.497069	Pbr042154.1	http://amigo.geneontology.org/amigo/term/GO:0017148
microtubule motor activity	Gene Ontology	GO:0003777	2	54	0.395136	0.505608	Pbr037302.1|Pbr020427.1	http://amigo.geneontology.org/amigo/term/GO:0003777
nuclear pore	Gene Ontology	GO:0005643	1	20	0.402858	0.510164	Pbr002468.1	http://amigo.geneontology.org/amigo/term/GO:0005643
potassium ion transport	Gene Ontology	GO:0006813	1	20	0.402858	0.510164	Pbr018618.1	http://amigo.geneontology.org/amigo/term/GO:0006813
positive regulation of seed germination	Gene Ontology	GO:0010030	1	20	0.402858	0.510164	Pbr007397.1	http://amigo.geneontology.org/amigo/term/GO:0010030
chloroplast avoidance movement	Gene Ontology	GO:0009903	1	20	0.402858	0.510164	Pbr039173.1	http://amigo.geneontology.org/amigo/term/GO:0009903
COPII-coated ER to Golgi transport vesicle	Gene Ontology	GO:0030134	1	20	0.402858	0.510164	Pbr016048.1	http://amigo.geneontology.org/amigo/term/GO:0030134
sterol binding	Gene Ontology	GO:0032934	1	20	0.402858	0.510164	Pbr018914.1	http://amigo.geneontology.org/amigo/term/GO:0032934
root epidermal cell differentiation	Gene Ontology	GO:0010053	1	20	0.402858	0.510164	Pbr028606.1	http://amigo.geneontology.org/amigo/term/GO:0010053
water transport	Gene Ontology	GO:0006833	1	20	0.402858	0.510164	Pbr000332.1	http://amigo.geneontology.org/amigo/term/GO:0006833
cell morphogenesis	Gene Ontology	GO:0000902	1	20	0.402858	0.510164	Pbr030135.1	http://amigo.geneontology.org/amigo/term/GO:0000902
cell wall biogenesis	Gene Ontology	GO:0042546	2	55	0.403679	0.510616	Pbr029665.1|Pbr029667.1	http://amigo.geneontology.org/amigo/term/GO:0042546
amino acid transmembrane transporter activity	Gene Ontology	GO:0015171	2	56	0.412164	0.518977	Pbr023710.1|Pbr031585.1	http://amigo.geneontology.org/amigo/term/GO:0015171
NADP binding	Gene Ontology	GO:0050661	2	56	0.412164	0.518977	Pbr015141.1|Pbr024116.1	http://amigo.geneontology.org/amigo/term/GO:0050661
microtubule-based movement	Gene Ontology	GO:0007018	2	56	0.412164	0.518977	Pbr037302.1|Pbr020427.1	http://amigo.geneontology.org/amigo/term/GO:0007018
hydrolase activity	Gene Ontology	GO:0016787	3	93	0.41245	0.518977	Pbr020380.2|Pbr007781.1|Pbr036058.1	http://amigo.geneontology.org/amigo/term/GO:0016787
transcription factor TFIID complex	Gene Ontology	GO:0005669	1	21	0.417346	0.518977	Pbr039789.1	http://amigo.geneontology.org/amigo/term/GO:0005669
induced systemic resistance	Gene Ontology	GO:0009682	1	21	0.417346	0.518977	Pbr037640.1	http://amigo.geneontology.org/amigo/term/GO:0009682
salicylic acid metabolic process	Gene Ontology	GO:0009696	1	21	0.417346	0.518977	Pbr007397.1	http://amigo.geneontology.org/amigo/term/GO:0009696
kinesin complex	Gene Ontology	GO:0005871	1	21	0.417346	0.518977	Pbr020427.1	http://amigo.geneontology.org/amigo/term/GO:0005871
protein targeting to chloroplast	Gene Ontology	GO:0045036	1	21	0.417346	0.518977	Pbr019967.1	http://amigo.geneontology.org/amigo/term/GO:0045036
microsporogenesis	Gene Ontology	GO:0009556	1	21	0.417346	0.518977	Pbr010725.1	http://amigo.geneontology.org/amigo/term/GO:0009556
phosphate ion transport	Gene Ontology	GO:0006817	1	21	0.417346	0.518977	Pbr029915.1	http://amigo.geneontology.org/amigo/term/GO:0006817
positive regulation of transcription elongation from RNA polymerase II promoter	Gene Ontology	GO:0032968	1	21	0.417346	0.518977	Pbr000072.1	http://amigo.geneontology.org/amigo/term/GO:0032968
beta-galactosidase activity	Gene Ontology	GO:0004565	1	21	0.417346	0.518977	Pbr020639.1	http://amigo.geneontology.org/amigo/term/GO:0004565
DNA endoreduplication	Gene Ontology	GO:0042023	1	21	0.417346	0.518977	Pbr013450.2	http://amigo.geneontology.org/amigo/term/GO:0042023
U12-type spliceosomal complex	Gene Ontology	GO:0005689	1	21	0.417346	0.518977	Pbr025593.1	http://amigo.geneontology.org/amigo/term/GO:0005689
ubiquitin ligase complex	Gene Ontology	GO:0000151	2	57	0.420588	0.52242	Pbr029908.1|Pbr002577.1	http://amigo.geneontology.org/amigo/term/GO:0000151
unfolded protein binding	Gene Ontology	GO:0051082	3	95	0.425386	0.527784	Pbr032363.1|Pbr007374.1|Pbr031438.1	http://amigo.geneontology.org/amigo/term/GO:0051082
ubiquitin-protein transferase activity	Gene Ontology	GO:0004842	7	249	0.427427	0.528218	Pbr026934.1|Pbr025038.1|Pbr009835.1|Pbr040085.1|Pbr026878.1|Pbr008897.1|Pbr034183.1	http://amigo.geneontology.org/amigo/term/GO:0004842
protein disulfide isomerase activity	Gene Ontology	GO:0003756	1	22	0.431482	0.528218	Pbr028743.3	http://amigo.geneontology.org/amigo/term/GO:0003756
autophagosome assembly	Gene Ontology	GO:0000045	1	22	0.431482	0.528218	Pbr021627.1	http://amigo.geneontology.org/amigo/term/GO:0000045
phototropism	Gene Ontology	GO:0009638	1	22	0.431482	0.528218	Pbr014612.1	http://amigo.geneontology.org/amigo/term/GO:0009638
sucrose metabolic process	Gene Ontology	GO:0005985	1	22	0.431482	0.528218	Pbr035997.1	http://amigo.geneontology.org/amigo/term/GO:0005985
O-methyltransferase activity	Gene Ontology	GO:0008171	1	22	0.431482	0.528218	Pbr013512.1	http://amigo.geneontology.org/amigo/term/GO:0008171
positive regulation of defense response to bacterium	Gene Ontology	GO:1900426	1	22	0.431482	0.528218	Pbr027952.1	http://amigo.geneontology.org/amigo/term/GO:1900426
response to temperature stimulus	Gene Ontology	GO:0009266	1	22	0.431482	0.528218	Pbr032363.1	http://amigo.geneontology.org/amigo/term/GO:0009266
peptidase activity	Gene Ontology	GO:0008233	1	22	0.431482	0.528218	Pbr019674.1	http://amigo.geneontology.org/amigo/term/GO:0008233
gene silencing by RNA	Gene Ontology	GO:0031047	1	22	0.431482	0.528218	Pbr010162.1	http://amigo.geneontology.org/amigo/term/GO:0031047
vacuole organization	Gene Ontology	GO:0007033	1	22	0.431482	0.528218	Pbr036298.2	http://amigo.geneontology.org/amigo/term/GO:0007033
potassium ion transmembrane transporter activity	Gene Ontology	GO:0015079	1	22	0.431482	0.528218	Pbr018618.1	http://amigo.geneontology.org/amigo/term/GO:0015079
phosphorylation	Gene Ontology	GO:0016310	6	212	0.43479	0.531677	Pbr022833.1|Pbr028564.1|Pbr026788.1|Pbr037006.1|Pbr021659.1|Pbr024616.1	http://amigo.geneontology.org/amigo/term/GO:0016310
response to osmotic stress	Gene Ontology	GO:0006970	4	135	0.436275	0.532902	Pbr007881.1|Pbr016099.1|Pbr021220.1|Pbr014334.1	http://amigo.geneontology.org/amigo/term/GO:0006970
NAD binding	Gene Ontology	GO:0051287	2	59	0.437248	0.533501	Pbr009697.1|Pbr027783.1	http://amigo.geneontology.org/amigo/term/GO:0051287
cysteine-type peptidase activity	Gene Ontology	GO:0008234	1	23	0.445276	0.535839	Pbr019674.1	http://amigo.geneontology.org/amigo/term/GO:0008234
photosystem II oxygen evolving complex	Gene Ontology	GO:0009654	1	23	0.445276	0.535839	Pbr032501.1	http://amigo.geneontology.org/amigo/term/GO:0009654
aerobic respiration	Gene Ontology	GO:0009060	1	23	0.445276	0.535839	Pbr014487.1	http://amigo.geneontology.org/amigo/term/GO:0009060
seedling development	Gene Ontology	GO:0090351	1	23	0.445276	0.535839	Pbr018101.1	http://amigo.geneontology.org/amigo/term/GO:0090351
regulation of salicylic acid mediated signaling pathway	Gene Ontology	GO:2000031	1	23	0.445276	0.535839	Pbr027952.1	http://amigo.geneontology.org/amigo/term/GO:2000031
anaphase-promoting complex	Gene Ontology	GO:0005680	1	23	0.445276	0.535839	Pbr029908.1	http://amigo.geneontology.org/amigo/term/GO:0005680
response to oomycetes	Gene Ontology	GO:0002239	1	23	0.445276	0.535839	Pbr022762.1	http://amigo.geneontology.org/amigo/term/GO:0002239
negative regulation of seed germination	Gene Ontology	GO:0010187	1	23	0.445276	0.535839	Pbr012085.1	http://amigo.geneontology.org/amigo/term/GO:0010187
pectate lyase activity	Gene Ontology	GO:0030570	1	23	0.445276	0.535839	Pbr026466.1	http://amigo.geneontology.org/amigo/term/GO:0030570
activation of GTPase activity	Gene Ontology	GO:0090630	1	23	0.445276	0.535839	Pbr000291.1	http://amigo.geneontology.org/amigo/term/GO:0090630
intra-Golgi vesicle-mediated transport	Gene Ontology	GO:0006891	1	23	0.445276	0.535839	Pbr034660.3	http://amigo.geneontology.org/amigo/term/GO:0006891
lipid storage	Gene Ontology	GO:0019915	1	23	0.445276	0.535839	Pbr014334.1	http://amigo.geneontology.org/amigo/term/GO:0019915
phragmoplast	Gene Ontology	GO:0009524	2	60	0.44548	0.535839	Pbr034929.1|Pbr040561.1	http://amigo.geneontology.org/amigo/term/GO:0009524
DNA-binding transcription factor activity, RNA polymerase II-specific	Gene Ontology	GO:0000981	5	176	0.447726	0.537954	Pbr016851.1|Pbr006264.1|Pbr013902.1|Pbr028712.1|Pbr039503.1	http://amigo.geneontology.org/amigo/term/GO:0000981
photomorphogenesis	Gene Ontology	GO:0009640	2	61	0.453644	0.544472	Pbr015820.1|Pbr022281.1	http://amigo.geneontology.org/amigo/term/GO:0009640
retrograde vesicle-mediated transport, Golgi to endoplasmic reticulum	Gene Ontology	GO:0006890	1	24	0.458736	0.544656	Pbr034660.3	http://amigo.geneontology.org/amigo/term/GO:0006890
histone acetyltransferase activity	Gene Ontology	GO:0004402	1	24	0.458736	0.544656	Pbr017941.1	http://amigo.geneontology.org/amigo/term/GO:0004402
regulation of cell division	Gene Ontology	GO:0051302	1	24	0.458736	0.544656	Pbr000332.1	http://amigo.geneontology.org/amigo/term/GO:0051302
protein tyrosine phosphatase activity	Gene Ontology	GO:0004725	1	24	0.458736	0.544656	Pbr028602.1	http://amigo.geneontology.org/amigo/term/GO:0004725
chitinase activity	Gene Ontology	GO:0004568	1	24	0.458736	0.544656	Pbr034281.1	http://amigo.geneontology.org/amigo/term/GO:0004568
iron ion homeostasis	Gene Ontology	GO:0055072	1	24	0.458736	0.544656	Pbr026870.1	http://amigo.geneontology.org/amigo/term/GO:0055072
root hair cell development	Gene Ontology	GO:0080147	1	24	0.458736	0.544656	Pbr006162.1	http://amigo.geneontology.org/amigo/term/GO:0080147
proteasome core complex	Gene Ontology	GO:0005839	1	24	0.458736	0.544656	Pbr025805.1	http://amigo.geneontology.org/amigo/term/GO:0005839
U2-type prespliceosome	Gene Ontology	GO:0071004	1	24	0.458736	0.544656	Pbr025593.1	http://amigo.geneontology.org/amigo/term/GO:0071004
response to desiccation	Gene Ontology	GO:0009269	1	24	0.458736	0.544656	Pbr040033.1	http://amigo.geneontology.org/amigo/term/GO:0009269
plastoglobule	Gene Ontology	GO:0010287	2	62	0.461739	0.547632	Pbr005089.1|Pbr002665.1	http://amigo.geneontology.org/amigo/term/GO:0010287
transcription, DNA-templated	Gene Ontology	GO:0006351	3	102	0.469805	0.554874	Pbr019663.1|Pbr026101.1|Pbr015689.1	http://amigo.geneontology.org/amigo/term/GO:0006351
proteasomal ubiquitin-independent protein catabolic process	Gene Ontology	GO:0010499	1	25	0.471869	0.554874	Pbr025805.1	http://amigo.geneontology.org/amigo/term/GO:0010499
floral meristem determinacy	Gene Ontology	GO:0010582	1	25	0.471869	0.554874	Pbr000415.1	http://amigo.geneontology.org/amigo/term/GO:0010582
U2 snRNP	Gene Ontology	GO:0005686	1	25	0.471869	0.554874	Pbr025593.1	http://amigo.geneontology.org/amigo/term/GO:0005686
brassinosteroid homeostasis	Gene Ontology	GO:0010268	1	25	0.471869	0.554874	Pbr040994.1	http://amigo.geneontology.org/amigo/term/GO:0010268
posttranscriptional regulation of gene expression	Gene Ontology	GO:0010608	1	25	0.471869	0.554874	Pbr015527.1	http://amigo.geneontology.org/amigo/term/GO:0010608
pollen exine formation	Gene Ontology	GO:0010584	1	25	0.471869	0.554874	Pbr039972.1	http://amigo.geneontology.org/amigo/term/GO:0010584
protein transmembrane transporter activity	Gene Ontology	GO:0008320	1	25	0.471869	0.554874	Pbr015260.1	http://amigo.geneontology.org/amigo/term/GO:0008320
response to UV-B	Gene Ontology	GO:0010224	2	64	0.477715	0.561149	Pbr027911.1|Pbr027908.1	http://amigo.geneontology.org/amigo/term/GO:0010224
structural constituent of ribosome	Gene Ontology	GO:0003735	7	263	0.482169	0.565585	Pbr033838.1|Pbr013926.2|Pbr002970.1|Pbr039009.1|Pbr023697.1|Pbr018626.1|Pbr024042.1	http://amigo.geneontology.org/amigo/term/GO:0003735
vesicle-mediated transport	Gene Ontology	GO:0016192	4	144	0.484131	0.565585	Pbr029074.1|Pbr006274.1|Pbr034860.2|Pbr020607.1	http://amigo.geneontology.org/amigo/term/GO:0016192
meristem maintenance	Gene Ontology	GO:0010073	1	26	0.484684	0.565585	Pbr013412.1	http://amigo.geneontology.org/amigo/term/GO:0010073
U4/U6 x U5 tri-snRNP complex	Gene Ontology	GO:0046540	1	26	0.484684	0.565585	Pbr034760.1	http://amigo.geneontology.org/amigo/term/GO:0046540
DNA mediated transformation	Gene Ontology	GO:0009294	1	26	0.484684	0.565585	Pbr033092.1	http://amigo.geneontology.org/amigo/term/GO:0009294
negative regulation of defense response	Gene Ontology	GO:0031348	1	26	0.484684	0.565585	Pbr027952.1	http://amigo.geneontology.org/amigo/term/GO:0031348
translation initiation factor activity	Gene Ontology	GO:0003743	2	65	0.485593	0.565585	Pbr016545.1|Pbr015265.1	http://amigo.geneontology.org/amigo/term/GO:0003743
response to stress	Gene Ontology	GO:0006950	2	65	0.485593	0.565585	Pbr027164.1|Pbr040033.1	http://amigo.geneontology.org/amigo/term/GO:0006950
histone binding	Gene Ontology	GO:0042393	2	66	0.493397	0.574069	Pbr013385.1|Pbr017941.1	http://amigo.geneontology.org/amigo/term/GO:0042393
megagametogenesis	Gene Ontology	GO:0009561	1	27	0.497189	0.576655	Pbr029908.1	http://amigo.geneontology.org/amigo/term/GO:0009561
regulation of defense response to fungus	Gene Ontology	GO:1900150	1	27	0.497189	0.576655	Pbr026256.1	http://amigo.geneontology.org/amigo/term/GO:1900150
fruit development	Gene Ontology	GO:0010154	1	27	0.497189	0.576655	Pbr022617.1	http://amigo.geneontology.org/amigo/term/GO:0010154
cell wall modification	Gene Ontology	GO:0042545	2	68	0.508778	0.588332	Pbr037380.1|Pbr015755.1	http://amigo.geneontology.org/amigo/term/GO:0042545
cullin family protein binding	Gene Ontology	GO:0097602	1	28	0.50939	0.588332	Pbr002577.1	http://amigo.geneontology.org/amigo/term/GO:0097602
retrograde transport, endosome to Golgi	Gene Ontology	GO:0042147	1	28	0.50939	0.588332	Pbr034660.3	http://amigo.geneontology.org/amigo/term/GO:0042147
poly(U) RNA binding	Gene Ontology	GO:0008266	1	28	0.50939	0.588332	Pbr036677.1	http://amigo.geneontology.org/amigo/term/GO:0008266
cell redox homeostasis	Gene Ontology	GO:0045454	2	69	0.516353	0.59575	Pbr042653.1|Pbr028743.3	http://amigo.geneontology.org/amigo/term/GO:0045454
phosphorelay signal transduction system	Gene Ontology	GO:0000160	1	29	0.521296	0.597081	Pbr001429.1	http://amigo.geneontology.org/amigo/term/GO:0000160
protein import into nucleus	Gene Ontology	GO:0006606	1	29	0.521296	0.597081	Pbr026091.1	http://amigo.geneontology.org/amigo/term/GO:0006606
chromatin remodeling	Gene Ontology	GO:0006338	1	29	0.521296	0.597081	Pbr022700.1	http://amigo.geneontology.org/amigo/term/GO:0006338
response to insect	Gene Ontology	GO:0009625	1	29	0.521296	0.597081	Pbr027952.1	http://amigo.geneontology.org/amigo/term/GO:0009625
minor groove of adenine-thymine-rich DNA binding	Gene Ontology	GO:0003680	1	29	0.521296	0.597081	Pbr008914.1	http://amigo.geneontology.org/amigo/term/GO:0003680
structural molecule activity	Gene Ontology	GO:0005198	1	29	0.521296	0.597081	Pbr002468.1	http://amigo.geneontology.org/amigo/term/GO:0005198
magnesium-dependent protein serine/threonine phosphatase activity	Gene Ontology	GO:0004724	1	29	0.521296	0.597081	Pbr010918.1	http://amigo.geneontology.org/amigo/term/GO:0004724
actin filament binding	Gene Ontology	GO:0051015	2	70	0.52385	0.598763	Pbr004327.1|Pbr005225.1	http://amigo.geneontology.org/amigo/term/GO:0051015
carbohydrate binding	Gene Ontology	GO:0030246	2	70	0.52385	0.598763	Pbr020639.1|Pbr029235.1	http://amigo.geneontology.org/amigo/term/GO:0030246
magnesium ion binding	Gene Ontology	GO:0000287	3	111	0.524504	0.59889	Pbr005334.1|Pbr037180.1|Pbr029735.1	http://amigo.geneontology.org/amigo/term/GO:0000287
protein ubiquitination	Gene Ontology	GO:0016567	12	479	0.529524	0.603997	Pbr007980.1|Pbr029908.1|Pbr024015.2|Pbr025038.1|Pbr010645.1|Pbr009835.1|Pbr026934.1|Pbr040085.1|Pbr032363.1|Pbr026878.1|Pbr008897.1|Pbr034183.1	http://amigo.geneontology.org/amigo/term/GO:0016567
multidimensional cell growth	Gene Ontology	GO:0009825	1	30	0.532913	0.606608	Pbr027103.1	http://amigo.geneontology.org/amigo/term/GO:0009825
actin cytoskeleton organization	Gene Ontology	GO:0030036	1	30	0.532913	0.606608	Pbr005225.1	http://amigo.geneontology.org/amigo/term/GO:0030036
lipid binding	Gene Ontology	GO:0008289	2	72	0.538607	0.612457	Pbr004585.1|Pbr018914.1	http://amigo.geneontology.org/amigo/term/GO:0008289
3'-5' exonuclease activity	Gene Ontology	GO:0008408	1	31	0.544249	0.615699	Pbr042154.1	http://amigo.geneontology.org/amigo/term/GO:0008408
post-embryonic development	Gene Ontology	GO:0009791	1	31	0.544249	0.615699	Pbr003228.2	http://amigo.geneontology.org/amigo/term/GO:0009791
late endosome	Gene Ontology	GO:0005770	1	31	0.544249	0.615699	Pbr028177.1	http://amigo.geneontology.org/amigo/term/GO:0005770
ribosomal large subunit assembly	Gene Ontology	GO:0000027	1	31	0.544249	0.615699	Pbr013926.2	http://amigo.geneontology.org/amigo/term/GO:0000027
endosperm development	Gene Ontology	GO:0009960	1	31	0.544249	0.615699	Pbr040561.1	http://amigo.geneontology.org/amigo/term/GO:0009960
chaperone binding	Gene Ontology	GO:0051087	1	32	0.555309	0.625006	Pbr010687.2	http://amigo.geneontology.org/amigo/term/GO:0051087
ubiquitin conjugating enzyme binding	Gene Ontology	GO:0031624	1	32	0.555309	0.625006	Pbr002577.1	http://amigo.geneontology.org/amigo/term/GO:0031624
reciprocal meiotic recombination	Gene Ontology	GO:0007131	1	32	0.555309	0.625006	Pbr024599.1	http://amigo.geneontology.org/amigo/term/GO:0007131
stromule	Gene Ontology	GO:0010319	1	32	0.555309	0.625006	Pbr017212.1	http://amigo.geneontology.org/amigo/term/GO:0010319
cell plate	Gene Ontology	GO:0009504	1	32	0.555309	0.625006	Pbr026091.1	http://amigo.geneontology.org/amigo/term/GO:0009504
cell-cell signaling involved in cell fate commitment	Gene Ontology	GO:0045168	1	33	0.566102	0.629987	Pbr025850.1	http://amigo.geneontology.org/amigo/term/GO:0045168
phosphorelay response regulator activity	Gene Ontology	GO:0000156	1	33	0.566102	0.629987	Pbr001429.1	http://amigo.geneontology.org/amigo/term/GO:0000156
lysosome	Gene Ontology	GO:0005764	1	33	0.566102	0.629987	Pbr019674.1	http://amigo.geneontology.org/amigo/term/GO:0005764
cellular response to oxidative stress	Gene Ontology	GO:0034599	1	33	0.566102	0.629987	Pbr042653.1	http://amigo.geneontology.org/amigo/term/GO:0034599
nucleotide-excision repair	Gene Ontology	GO:0006289	1	33	0.566102	0.629987	Pbr034208.1	http://amigo.geneontology.org/amigo/term/GO:0006289
mRNA cis splicing, via spliceosome	Gene Ontology	GO:0045292	1	33	0.566102	0.629987	Pbr024500.1	http://amigo.geneontology.org/amigo/term/GO:0045292
carboxylic ester hydrolase activity	Gene Ontology	GO:0052689	1	33	0.566102	0.629987	Pbr028095.1	http://amigo.geneontology.org/amigo/term/GO:0052689
polar nucleus fusion	Gene Ontology	GO:0010197	1	33	0.566102	0.629987	Pbr015281.1	http://amigo.geneontology.org/amigo/term/GO:0010197
DNA-dependent ATPase activity	Gene Ontology	GO:0008094	1	33	0.566102	0.629987	Pbr024599.1	http://amigo.geneontology.org/amigo/term/GO:0008094
sodium:proton antiporter activity	Gene Ontology	GO:0015385	1	33	0.566102	0.629987	Pbr012176.1	http://amigo.geneontology.org/amigo/term/GO:0015385
protein self-association	Gene Ontology	GO:0043621	2	76	0.56716	0.629987	Pbr005151.1|Pbr020800.1	http://amigo.geneontology.org/amigo/term/GO:0043621
seed germination	Gene Ontology	GO:0009845	2	76	0.56716	0.629987	Pbr033046.1|Pbr034760.1	http://amigo.geneontology.org/amigo/term/GO:0009845
transferase activity, transferring acyl groups other than amino-acyl groups	Gene Ontology	GO:0016747	2	76	0.56716	0.629987	Pbr035167.1|Pbr014024.1	http://amigo.geneontology.org/amigo/term/GO:0016747
calcium-mediated signaling	Gene Ontology	GO:0019722	2	77	0.574096	0.63641	Pbr023968.1|Pbr040724.1	http://amigo.geneontology.org/amigo/term/GO:0019722
regulation of flower development	Gene Ontology	GO:0009909	2	77	0.574096	0.63641	Pbr013902.1|Pbr011579.1	http://amigo.geneontology.org/amigo/term/GO:0009909
trichome morphogenesis	Gene Ontology	GO:0010090	1	34	0.576633	0.638581	Pbr015689.1	http://amigo.geneontology.org/amigo/term/GO:0010090
auxin homeostasis	Gene Ontology	GO:0010252	1	35	0.586909	0.648658	Pbr006706.1	http://amigo.geneontology.org/amigo/term/GO:0010252
ATP transmembrane transporter activity	Gene Ontology	GO:0005347	1	35	0.586909	0.648658	Pbr029908.1	http://amigo.geneontology.org/amigo/term/GO:0005347
pectinesterase inhibitor activity	Gene Ontology	GO:0046910	2	79	0.587724	0.648908	Pbr037380.1|Pbr015755.1	http://amigo.geneontology.org/amigo/term/GO:0046910
actin cytoskeleton	Gene Ontology	GO:0015629	1	36	0.596936	0.655293	Pbr004327.1	http://amigo.geneontology.org/amigo/term/GO:0015629
anther development	Gene Ontology	GO:0048653	1	36	0.596936	0.655293	Pbr022115.1	http://amigo.geneontology.org/amigo/term/GO:0048653
fatty acid metabolic process	Gene Ontology	GO:0006631	1	36	0.596936	0.655293	Pbr001251.1	http://amigo.geneontology.org/amigo/term/GO:0006631
methyl indole-3-acetate esterase activity	Gene Ontology	GO:0080030	1	36	0.596936	0.655293	Pbr007781.1	http://amigo.geneontology.org/amigo/term/GO:0080030
actin binding	Gene Ontology	GO:0003779	1	36	0.596936	0.655293	Pbr040561.1	http://amigo.geneontology.org/amigo/term/GO:0003779
RNA polymerase II transcription regulatory region sequence-specific DNA binding	Gene Ontology	GO:0000977	3	124	0.597665	0.655293	Pbr039503.1|Pbr013902.1|Pbr015689.1	http://amigo.geneontology.org/amigo/term/GO:0000977
intracellular anatomical structure	Gene Ontology	GO:0005622	3	124	0.597665	0.655293	Pbr001363.1|Pbr004574.1|Pbr025354.1	http://amigo.geneontology.org/amigo/term/GO:0005622
nucleosome assembly	Gene Ontology	GO:0006334	1	37	0.606719	0.662185	Pbr015263.1	http://amigo.geneontology.org/amigo/term/GO:0006334
Golgi cis cisterna	Gene Ontology	GO:0000137	1	37	0.606719	0.662185	Pbr028743.3	http://amigo.geneontology.org/amigo/term/GO:0000137
negative regulation of transcription by RNA polymerase II	Gene Ontology	GO:0000122	1	37	0.606719	0.662185	Pbr042883.1	http://amigo.geneontology.org/amigo/term/GO:0000122
plant-type cell wall loosening	Gene Ontology	GO:0009828	1	37	0.606719	0.662185	Pbr035527.1	http://amigo.geneontology.org/amigo/term/GO:0009828
peptidyl-serine phosphorylation	Gene Ontology	GO:0018105	2	82	0.607554	0.662185	Pbr023960.1|Pbr001322.2	http://amigo.geneontology.org/amigo/term/GO:0018105
pectinesterase activity	Gene Ontology	GO:0030599	2	82	0.607554	0.662185	Pbr037380.1|Pbr015755.1	http://amigo.geneontology.org/amigo/term/GO:0030599
antiporter activity	Gene Ontology	GO:0015297	2	83	0.614	0.668551	Pbr037227.1|Pbr034929.1	http://amigo.geneontology.org/amigo/term/GO:0015297
receptor serine/threonine kinase binding	Gene Ontology	GO:0033612	1	38	0.616266	0.669695	Pbr025850.1	http://amigo.geneontology.org/amigo/term/GO:0033612
protein targeting to vacuole	Gene Ontology	GO:0006623	1	38	0.616266	0.669695	Pbr021627.1	http://amigo.geneontology.org/amigo/term/GO:0006623
developmental process	Gene Ontology	GO:0032502	1	39	0.62558	0.677815	Pbr002411.1	http://amigo.geneontology.org/amigo/term/GO:0032502
cytoplasmic translation	Gene Ontology	GO:0002181	1	39	0.62558	0.677815	Pbr013926.2	http://amigo.geneontology.org/amigo/term/GO:0002181
mRNA processing	Gene Ontology	GO:0006397	1	39	0.62558	0.677815	Pbr010162.1	http://amigo.geneontology.org/amigo/term/GO:0006397
transcription corepressor activity	Gene Ontology	GO:0003714	1	40	0.63467	0.686314	Pbr010669.2	http://amigo.geneontology.org/amigo/term/GO:0003714
thylakoid membrane organization	Gene Ontology	GO:0010027	1	40	0.63467	0.686314	Pbr002665.1	http://amigo.geneontology.org/amigo/term/GO:0010027
mRNA binding	Gene Ontology	GO:0003729	20	855	0.63792	0.689153	Pbr024500.1|Pbr036677.1|Pbr020897.1|Pbr007970.1|Pbr026127.1|Pbr010162.1|Pbr002970.1|Pbr015265.1|Pbr034832.1|Pbr039009.1|Pbr016545.1|Pbr025593.1|Pbr013926.2|Pbr016798.1|Pbr005501.1|Pbr023331.1|Pbr023697.1|Pbr018626.1|Pbr000664.1|Pbr036910.1	http://amigo.geneontology.org/amigo/term/GO:0003729
embryo development ending in seed dormancy	Gene Ontology	GO:0009793	10	436	0.642807	0.691835	Pbr030657.1|Pbr020217.2|Pbr024116.1|Pbr038565.1|Pbr000332.1|Pbr011885.1|Pbr000315.1|Pbr021627.1|Pbr041788.1|Pbr036910.1	http://amigo.geneontology.org/amigo/term/GO:0009793
protein serine/threonine/tyrosine kinase activity	Gene Ontology	GO:0004712	1	41	0.643538	0.691835	Pbr016250.1	http://amigo.geneontology.org/amigo/term/GO:0004712
positive regulation of flower development	Gene Ontology	GO:0009911	1	41	0.643538	0.691835	Pbr000317.1	http://amigo.geneontology.org/amigo/term/GO:0009911
regulation of alternative mRNA splicing, via spliceosome	Gene Ontology	GO:0000381	1	41	0.643538	0.691835	Pbr024500.1	http://amigo.geneontology.org/amigo/term/GO:0000381
ubiquitin-dependent ERAD pathway	Gene Ontology	GO:0030433	1	41	0.643538	0.691835	Pbr015421.1	http://amigo.geneontology.org/amigo/term/GO:0030433
cell division	Gene Ontology	GO:0051301	2	88	0.645016	0.692749	Pbr001363.1|Pbr013385.1	http://amigo.geneontology.org/amigo/term/GO:0051301
Rab GTPase binding	Gene Ontology	GO:0017137	1	42	0.652192	0.697062	Pbr035109.1	http://amigo.geneontology.org/amigo/term/GO:0017137
response to zinc ion	Gene Ontology	GO:0010043	1	42	0.652192	0.697062	Pbr026870.1	http://amigo.geneontology.org/amigo/term/GO:0010043
chloroplast thylakoid lumen	Gene Ontology	GO:0009543	1	42	0.652192	0.697062	Pbr032501.1	http://amigo.geneontology.org/amigo/term/GO:0009543
chlorophyll biosynthetic process	Gene Ontology	GO:0015995	1	42	0.652192	0.697062	Pbr026127.1	http://amigo.geneontology.org/amigo/term/GO:0015995
spindle	Gene Ontology	GO:0005819	1	42	0.652192	0.697062	Pbr029908.1	http://amigo.geneontology.org/amigo/term/GO:0005819
endopeptidase activity	Gene Ontology	GO:0004175	1	43	0.660636	0.70404	Pbr025805.1	http://amigo.geneontology.org/amigo/term/GO:0004175
heat acclimation	Gene Ontology	GO:0010286	1	43	0.660636	0.70404	Pbr015527.1	http://amigo.geneontology.org/amigo/term/GO:0010286
integral component of endoplasmic reticulum membrane	Gene Ontology	GO:0030176	1	43	0.660636	0.70404	Pbr030342.2	http://amigo.geneontology.org/amigo/term/GO:0030176
transcription factor binding	Gene Ontology	GO:0008134	3	138	0.667757	0.710942	Pbr039503.1|Pbr013902.1|Pbr015689.1	http://amigo.geneontology.org/amigo/term/GO:0008134
aspartic-type endopeptidase activity	Gene Ontology	GO:0004190	1	44	0.668875	0.711446	Pbr040730.1	http://amigo.geneontology.org/amigo/term/GO:0004190
double-stranded DNA binding	Gene Ontology	GO:0003690	1	45	0.676914	0.715855	Pbr023331.1	http://amigo.geneontology.org/amigo/term/GO:0003690
response to high light intensity	Gene Ontology	GO:0009644	1	45	0.676914	0.715855	Pbr025748.1	http://amigo.geneontology.org/amigo/term/GO:0009644
mitochondrial inner membrane	Gene Ontology	GO:0005743	1	45	0.676914	0.715855	Pbr015260.1	http://amigo.geneontology.org/amigo/term/GO:0005743
hormone activity	Gene Ontology	GO:0005179	1	45	0.676914	0.715855	Pbr016099.1	http://amigo.geneontology.org/amigo/term/GO:0005179
actin filament organization	Gene Ontology	GO:0007015	1	45	0.676914	0.715855	Pbr004327.1	http://amigo.geneontology.org/amigo/term/GO:0007015
toxin catabolic process	Gene Ontology	GO:0009407	1	45	0.676914	0.715855	Pbr024563.1	http://amigo.geneontology.org/amigo/term/GO:0009407
xenobiotic transmembrane transporter activity	Gene Ontology	GO:0042910	1	46	0.684759	0.721384	Pbr037227.1	http://amigo.geneontology.org/amigo/term/GO:0042910
4 iron, 4 sulfur cluster binding	Gene Ontology	GO:0051539	1	46	0.684759	0.721384	Pbr018101.1	http://amigo.geneontology.org/amigo/term/GO:0051539
nutrient reservoir activity	Gene Ontology	GO:0045735	1	46	0.684759	0.721384	Pbr010512.1	http://amigo.geneontology.org/amigo/term/GO:0045735
methylation	Gene Ontology	GO:0032259	1	46	0.684759	0.721384	Pbr013512.1	http://amigo.geneontology.org/amigo/term/GO:0032259
S-adenosylmethionine-dependent methyltransferase activity	Gene Ontology	GO:0008757	1	47	0.692413	0.728751	Pbr013512.1	http://amigo.geneontology.org/amigo/term/GO:0008757
negative regulation of flower development	Gene Ontology	GO:0009910	1	48	0.699881	0.73591	Pbr037906.3	http://amigo.geneontology.org/amigo/term/GO:0009910
thiol-dependent ubiquitin-specific protease activity	Gene Ontology	GO:0004843	1	49	0.707169	0.742864	Pbr015421.1	http://amigo.geneontology.org/amigo/term/GO:0004843
cellular response to heat	Gene Ontology	GO:0034605	1	50	0.714279	0.748907	Pbr010162.1	http://amigo.geneontology.org/amigo/term/GO:0034605
nuclear chromatin	Gene Ontology	GO:0000790	1	50	0.714279	0.748907	Pbr013385.1	http://amigo.geneontology.org/amigo/term/GO:0000790
chloroplast inner membrane	Gene Ontology	GO:0009706	1	51	0.721218	0.754747	Pbr026127.1	http://amigo.geneontology.org/amigo/term/GO:0009706
response to red light	Gene Ontology	GO:0010114	1	51	0.721218	0.754747	Pbr002665.1	http://amigo.geneontology.org/amigo/term/GO:0010114
ubiquitin protein ligase activity	Gene Ontology	GO:0061630	3	151	0.724465	0.757426	Pbr008897.1|Pbr026878.1|Pbr034183.1	http://amigo.geneontology.org/amigo/term/GO:0061630
cellular response to DNA damage stimulus	Gene Ontology	GO:0006974	1	52	0.727987	0.760388	Pbr027507.1	http://amigo.geneontology.org/amigo/term/GO:0006974
DNA-binding transcription activator activity, RNA polymerase II-specific	Gene Ontology	GO:0001228	1	53	0.734593	0.765115	Pbr032336.1	http://amigo.geneontology.org/amigo/term/GO:0001228
RNA splicing	Gene Ontology	GO:0008380	1	53	0.734593	0.765115	Pbr024500.1	http://amigo.geneontology.org/amigo/term/GO:0008380
Golgi membrane	Gene Ontology	GO:0000139	1	53	0.734593	0.765115	Pbr008249.1	http://amigo.geneontology.org/amigo/term/GO:0000139
enzyme inhibitor activity	Gene Ontology	GO:0004857	1	54	0.741039	0.769648	Pbr011956.1	http://amigo.geneontology.org/amigo/term/GO:0004857
pollen tube	Gene Ontology	GO:0090406	1	54	0.741039	0.769648	Pbr034042.1	http://amigo.geneontology.org/amigo/term/GO:0090406
regulation of defense response	Gene Ontology	GO:0031347	1	54	0.741039	0.769648	Pbr024403.1	http://amigo.geneontology.org/amigo/term/GO:0031347
cytokinin-activated signaling pathway	Gene Ontology	GO:0009736	1	56	0.753464	0.780717	Pbr001429.1	http://amigo.geneontology.org/amigo/term/GO:0009736
response to cytokinin	Gene Ontology	GO:0009735	1	56	0.753464	0.780717	Pbr018255.1	http://amigo.geneontology.org/amigo/term/GO:0009735
nucleolus	Gene Ontology	GO:0005730	8	391	0.75382	0.780717	Pbr003219.1|Pbr002468.1|Pbr020897.1|Pbr019663.1|Pbr038071.1|Pbr013385.1|Pbr001596.1|Pbr015265.1	http://amigo.geneontology.org/amigo/term/GO:0005730
anchored component of membrane	Gene Ontology	GO:0031225	4	208	0.758478	0.784804	Pbr034042.1|Pbr012857.1|Pbr022454.1|Pbr012855.1	http://amigo.geneontology.org/amigo/term/GO:0031225
beta-glucosidase activity	Gene Ontology	GO:0008422	1	58	0.765295	0.790375	Pbr038069.1	http://amigo.geneontology.org/amigo/term/GO:0008422
glutathione transferase activity	Gene Ontology	GO:0004364	1	58	0.765295	0.790375	Pbr024563.1	http://amigo.geneontology.org/amigo/term/GO:0004364
translation	Gene Ontology	GO:0006412	5	258	0.766723	0.791109	Pbr023697.1|Pbr002970.1|Pbr018626.1|Pbr024042.1|Pbr039009.1	http://amigo.geneontology.org/amigo/term/GO:0006412
RNA processing	Gene Ontology	GO:0006396	1	59	0.770995	0.794774	Pbr010669.2	http://amigo.geneontology.org/amigo/term/GO:0006396
double fertilization forming a zygote and endosperm	Gene Ontology	GO:0009567	1	60	0.776558	0.798954	Pbr015689.1	http://amigo.geneontology.org/amigo/term/GO:0009567
mitochondrion	Gene Ontology	GO:0005739	92	3973	0.777185	0.798954	Pbr027164.1|Pbr042471.1|Pbr037367.1|Pbr006706.1|Pbr000823.1|Pbr032657.1|Pbr004630.1|Pbr020445.2|Pbr001652.1|Pbr010732.1|Pbr017951.1|Pbr040085.1|Pbr003228.2|Pbr035656.1|Pbr016798.1|Pbr001584.1|Pbr006992.1|Pbr026788.1|Pbr003377.1|Pbr007471.1|Pbr032642.1|Pbr009492.1|Pbr010709.1|Pbr001029.1|Pbr002357.1|Pbr036298.2|Pbr029908.1|Pbr015114.2|Pbr019636.1|Pbr016400.1|Pbr005571.1|Pbr024777.1|Pbr005501.1|Pbr…	http://amigo.geneontology.org/amigo/term/GO:0005739
nucleic acid binding	Gene Ontology	GO:0003676	4	214	0.777224	0.798954	Pbr023331.1|Pbr025521.1|Pbr000295.1|Pbr008684.1	http://amigo.geneontology.org/amigo/term/GO:0003676
protein deubiquitination	Gene Ontology	GO:0016579	1	61	0.781985	0.8031	Pbr015421.1	http://amigo.geneontology.org/amigo/term/GO:0016579
endomembrane system	Gene Ontology	GO:0012505	2	116	0.783373	0.803777	Pbr034660.3|Pbr023085.1	http://amigo.geneontology.org/amigo/term/GO:0012505
double-strand break repair via homologous recombination	Gene Ontology	GO:0000724	1	64	0.79749	0.816743	Pbr013385.1	http://amigo.geneontology.org/amigo/term/GO:0000724
vesicle	Gene Ontology	GO:0031982	1	64	0.79749	0.816743	Pbr004327.1	http://amigo.geneontology.org/amigo/term/GO:0031982
mRNA splicing, via spliceosome	Gene Ontology	GO:0000398	2	121	0.802398	0.820258	Pbr024500.1|Pbr034760.1	http://amigo.geneontology.org/amigo/term/GO:0000398
microtubule	Gene Ontology	GO:0005874	1	65	0.80241	0.820258	Pbr020427.1	http://amigo.geneontology.org/amigo/term/GO:0005874
negative regulation of catalytic activity	Gene Ontology	GO:0043086	1	67	0.811894	0.829184	Pbr011956.1	http://amigo.geneontology.org/amigo/term/GO:0043086
SCF ubiquitin ligase complex	Gene Ontology	GO:0019005	1	68	0.816464	0.833081	Pbr010645.1	http://amigo.geneontology.org/amigo/term/GO:0019005
cytosolic ribosome	Gene Ontology	GO:0022626	3	178	0.817754	0.833625	Pbr023697.1|Pbr018626.1|Pbr013926.2	http://amigo.geneontology.org/amigo/term/GO:0022626
shoot system development	Gene Ontology	GO:0048367	1	69	0.820923	0.836084	Pbr022617.1	http://amigo.geneontology.org/amigo/term/GO:0048367
SCF-dependent proteasomal ubiquitin-dependent protein catabolic process	Gene Ontology	GO:0031146	1	71	0.82952	0.844059	Pbr010645.1	http://amigo.geneontology.org/amigo/term/GO:0031146
single-stranded DNA binding	Gene Ontology	GO:0003697	1	73	0.837704	0.851602	Pbr023331.1	http://amigo.geneontology.org/amigo/term/GO:0003697
regulation of gene expression	Gene Ontology	GO:0010468	2	135	0.847987	0.861262	Pbr020445.2|Pbr024616.1	http://amigo.geneontology.org/amigo/term/GO:0010468
chloroplast organization	Gene Ontology	GO:0009658	2	138	0.85642	0.869026	Pbr024600.1|Pbr036910.1	http://amigo.geneontology.org/amigo/term/GO:0009658
cell differentiation	Gene Ontology	GO:0030154	1	79	0.859977	0.871833	Pbr015689.1	http://amigo.geneontology.org/amigo/term/GO:0030154
proteasome-mediated ubiquitin-dependent protein catabolic process	Gene Ontology	GO:0043161	1	96	0.907849	0.91952	Pbr025805.1	http://amigo.geneontology.org/amigo/term/GO:0043161
chromatin binding	Gene Ontology	GO:0003682	1	99	0.914409	0.924467	Pbr031127.1	http://amigo.geneontology.org/amigo/term/GO:0003682
hydrolase activity, acting on ester bonds	Gene Ontology	GO:0016788	1	99	0.914409	0.924467	Pbr007296.1	http://amigo.geneontology.org/amigo/term/GO:0016788
serine-type endopeptidase activity	Gene Ontology	GO:0004252	1	100	0.91649	0.925723	Pbr001596.1	http://amigo.geneontology.org/amigo/term/GO:0004252
Cul4-RING E3 ubiquitin ligase complex	Gene Ontology	GO:0080008	1	108	0.931422	0.939943	Pbr019099.1	http://amigo.geneontology.org/amigo/term/GO:0080008
ubiquitin-dependent protein catabolic process	Gene Ontology	GO:0006511	4	299	0.937677	0.945202	Pbr025805.1|Pbr029908.1|Pbr020380.2|Pbr010645.1	http://amigo.geneontology.org/amigo/term/GO:0006511
thylakoid	Gene Ontology	GO:0009579	2	181	0.938347	0.945202	Pbr029387.1|Pbr022754.1	http://amigo.geneontology.org/amigo/term/GO:0009579
cytosolic large ribosomal subunit	Gene Ontology	GO:0022625	1	126	0.955982	0.962088	Pbr013926.2	http://amigo.geneontology.org/amigo/term/GO:0022625
chloroplast thylakoid membrane	Gene Ontology	GO:0009535	3	291	0.974808	0.980139	Pbr022754.1|Pbr036677.1|Pbr032501.1	http://amigo.geneontology.org/amigo/term/GO:0009535
chloroplast envelope	Gene Ontology	GO:0009941	6	496	0.983325	0.987803	Pbr019967.1|Pbr036677.1|Pbr039009.1|Pbr017212.1|Pbr012176.1|Pbr041788.1	http://amigo.geneontology.org/amigo/term/GO:0009941
chloroplast thylakoid	Gene Ontology	GO:0009534	1	190	0.990919	0.994526	Pbr032501.1	http://amigo.geneontology.org/amigo/term/GO:0009534
transmembrane transporter activity	Gene Ontology	GO:0022857	2	293	0.994173	0.996884	Pbr034929.1|Pbr035955.1	http://amigo.geneontology.org/amigo/term/GO:0022857
cellular_component	Gene Ontology	GO:0005575	11	1183	0.999969	1	Pbr040670.2|Pbr035092.1|Pbr015109.1|Pbr040702.1|Pbr016951.1|Pbr015945.1|Pbr009299.1|Pbr029272.1|Pbr008256.1|Pbr027613.1|Pbr042342.1	http://amigo.geneontology.org/amigo/term/GO:0005575
biological_process	Gene Ontology	GO:0008150	87	5731	1	1	Pbr016461.1|Pbr006758.1|Pbr026952.1|Pbr018191.1|Pbr023187.1|Pbr001887.1|Pbr032159.1|Pbr018245.1|Pbr042342.1|Pbr015069.1|Pbr028827.1|Pbr030098.1|Pbr034481.1|Pbr003377.1|Pbr007257.1|Pbr034929.1|Pbr019084.1|Pbr032156.1|Pbr040702.1|Pbr033343.1|Pbr026208.1|Pbr040655.1|Pbr042701.1|Pbr009122.1|Pbr016400.1|Pbr002430.1|Pbr029382.1|Pbr015047.1|Pbr041168.1|Pbr005879.1|Pbr012315.1|Pbr030023.1|Pbr028735.1|Pbr…	http://amigo.geneontology.org/amigo/term/GO:0008150
molecular_function	Gene Ontology	GO:0003674	82	5879	1	1	Pbr016461.1|Pbr006758.1|Pbr026952.1|Pbr040702.1|Pbr018191.1|Pbr029074.1|Pbr017662.1|Pbr008256.1|Pbr026208.1|Pbr023497.1|Pbr035619.1|Pbr028827.1|Pbr031086.1|Pbr022454.1|Pbr005090.1|Pbr019567.2|Pbr037178.1|Pbr028715.1|Pbr025672.1|Pbr009122.1|Pbr016400.1|Pbr032375.1|Pbr035092.1|Pbr028735.1|Pbr024777.1|Pbr013805.1|Pbr002430.1|Pbr029382.1|Pbr030011.1|Pbr026259.1|Pbr024299.1|Pbr018245.1|Pbr001738.1|Pbr…	http://amigo.geneontology.org/amigo/term/GO:0003674
Biosynthesis of secondary metabolites	KEGG PATHWAY	pxb01110	68	1630	5.53242e-07	5.69839e-05	Pbr010751.1|Pbr011885.1|Pbr026503.1|Pbr020792.1|Pbr018581.1|Pbr034045.1|Pbr026127.1|Pbr023764.1|Pbr000823.1|Pbr013587.1|Pbr008249.1|Pbr016902.1|Pbr027164.1|Pbr011562.1|Pbr012209.1|Pbr005571.1|Pbr020040.1|Pbr024116.1|Pbr010732.1|Pbr015141.1|Pbr008481.1|Pbr014487.1|Pbr007421.1|Pbr018086.1|Pbr007441.1|Pbr025274.1|Pbr005501.1|Pbr010994.2|Pbr005433.1|Pbr004204.1|Pbr029589.1|Pbr013739.2|Pbr021627.1|Pbr…	http://www.genome.jp/kegg-bin/show_pathway?pxb01110/pxb:103927335%09red/pxb:103946503%09red/pxb:103941488%09red/pxb:103954756%09red/pxb:103944536%09red/pxb:103946278%09red/pxb:103960948%09red/pxb:103956668%09red/pxb:103947299%09red/pxb:103960303%09red/pxb:103944906%09red/pxb:103943162%09red/pxb:103955643%09red/pxb:103949386%09red/pxb:103951504%09red/pxb:103944707%09red/pxb:103943352%09red/pxb:103…
Metabolic pathways	KEGG PATHWAY	pxb01100	107	3230	1.36288e-05	0.000701883	Pbr027164.1|Pbr000823.1|Pbr013587.1|Pbr012209.1|Pbr020217.2|Pbr010732.1|Pbr015141.1|Pbr017951.1|Pbr007441.1|Pbr011885.1|Pbr005433.1|Pbr013512.1|Pbr016798.1|Pbr029589.1|Pbr008481.1|Pbr039972.1|Pbr007471.1|Pbr009492.1|Pbr022351.1|Pbr014024.1|Pbr035883.1|Pbr002357.1|Pbr005388.1|Pbr023777.1|Pbr007357.2|Pbr020792.1|Pbr007421.1|Pbr016902.1|Pbr005571.1|Pbr024116.1|Pbr004752.1|Pbr005501.1|Pbr001584.1|Pbr…	http://www.genome.jp/kegg-bin/show_pathway?pxb01100/pxb:103927335%09red/pxb:103944906%09red/pxb:103943966%09red/pxb:103955643%09red/pxb:103949386%09red/pxb:103932391%09red/pxb:103958137%09red/pxb:103960850%09red/pxb:108865427%09red/pxb:103929067%09red/pxb:103931409%09red/pxb:103946278%09red/pxb:103950025%09red/pxb:103935632%09red/pxb:103942363%09red/pxb:103967056%09red/pxb:103961961%09red/pxb:103…
Carbon metabolism	KEGG PATHWAY	pxb01200	19	363	0.000623603	0.0214104	Pbr010751.1|Pbr017947.1|Pbr016798.1|Pbr023764.1|Pbr010732.1|Pbr015141.1|Pbr020535.1|Pbr018086.1|Pbr007839.1|Pbr014487.1|Pbr005501.1|Pbr007471.1|Pbr028606.1|Pbr018101.1|Pbr021627.1|Pbr027783.1|Pbr001375.1|Pbr024227.1|Pbr005571.1	http://www.genome.jp/kegg-bin/show_pathway?pxb01200/pxb:103952775%09red/pxb:103945808%09red/pxb:103941528%09red/pxb:103944536%09red/pxb:103944520%09red/pxb:103932045%09red/pxb:103944294%09red/pxb:103963948%09red/pxb:103966317%09red/pxb:103965449%09red/pxb:103956148%09red/pxb:103926889%09red/pxb:103930315%09red/pxb:103960948%09red/pxb:103958435%09red/pxb:103961428%09red/pxb:103955182%09red/pxb:103…
beta-Alanine metabolism	KEGG PATHWAY	pxb00410	7	66	0.000927522	0.0238837	Pbr012645.2|Pbr008481.1|Pbr002357.1|Pbr007471.1|Pbr030027.1|Pbr021627.1|Pbr008106.1	http://www.genome.jp/kegg-bin/show_pathway?pxb00410/pxb:103966317%09red/pxb:103956837%09red/pxb:103956148%09red/pxb:103965587%09red/pxb:103947299%09red/pxb:103959927%09red/pxb:103956668%09red
Biosynthesis of amino acids	KEGG PATHWAY	pxb01230	17	348	0.00235127	0.0484362	Pbr004310.1|Pbr011885.1|Pbr016798.1|Pbr024116.1|Pbr018101.1|Pbr023764.1|Pbr013587.1|Pbr005501.1|Pbr005433.1|Pbr028606.1|Pbr020535.1|Pbr013739.2|Pbr008056.1|Pbr024600.1|Pbr007839.1|Pbr005571.1|Pbr004809.1	http://www.genome.jp/kegg-bin/show_pathway?pxb01230/pxb:103927335%09red/pxb:103941488%09red/pxb:103954756%09red/pxb:103944536%09red/pxb:103943433%09red/pxb:103954360%09red/pxb:103944294%09red/pxb:103959277%09red/pxb:103965449%09red/pxb:103955182%09red/pxb:103942363%09red/pxb:103941528%09red/pxb:103960303%09red/pxb:103945808%09red/pxb:103942261%09red/pxb:103926672%09red/pxb:103930315%09red
Tropane, piperidine and pyridine alkaloid biosynthesis	KEGG PATHWAY	pxb00960	4	34	0.00845771	0.126562	Pbr030027.1|Pbr011885.1|Pbr035874.1|Pbr008106.1	http://www.genome.jp/kegg-bin/show_pathway?pxb00960/pxb:103947299%09red/pxb:103959277%09red/pxb:103956668%09red/pxb:103949376%09red
Citrate cycle (TCA cycle)	KEGG PATHWAY	pxb00020	6	77	0.00860129	0.126562	Pbr010751.1|Pbr010732.1|Pbr023764.1|Pbr014487.1|Pbr018101.1|Pbr005571.1	http://www.genome.jp/kegg-bin/show_pathway?pxb00020/pxb:103941528%09red/pxb:103958435%09red/pxb:103945808%09red/pxb:103944536%09red/pxb:103960948%09red
Sesquiterpenoid and triterpenoid biosynthesis	KEGG PATHWAY	pxb00909	4	39	0.0130126	0.152925	Pbr005334.1|Pbr010994.2|Pbr029735.1|Pbr022529.1	http://www.genome.jp/kegg-bin/show_pathway?pxb00909/pxb:103931185%09red/pxb:103958474%09red/pxb:103967056%09red/pxb:103941383%09red
Glycolysis / Gluconeogenesis	KEGG PATHWAY	pxb00010	9	171	0.0153757	0.152925	Pbr010751.1|Pbr016798.1|Pbr010732.1|Pbr035883.1|Pbr005501.1|Pbr021220.1|Pbr028606.1|Pbr041854.1|Pbr012209.1	http://www.genome.jp/kegg-bin/show_pathway?pxb00010/pxb:103938744%09red/pxb:103944294%09red/pxb:103966275%09red/pxb:103943162%09red/pxb:103958435%09red/pxb:103949386%09red/pxb:103955182%09red/pxb:103930315%09red
Diterpenoid biosynthesis	KEGG PATHWAY	pxb00904	4	42	0.0163723	0.152925	Pbr025274.1|Pbr020983.1|Pbr020040.1|Pbr004204.1	http://www.genome.jp/kegg-bin/show_pathway?pxb00904/pxb:103954018%09red/pxb:103967362%09red/pxb:103945984%09red/pxb:103965775%09red
Vitamin B6 metabolism	KEGG PATHWAY	pxb00750	3	23	0.0173308	0.152925	Pbr012454.1|Pbr015581.1|Pbr007839.1	http://www.genome.jp/kegg-bin/show_pathway?pxb00750/pxb:103943966%09red/pxb:103937773%09red/pxb:103942261%09red
Isoquinoline alkaloid biosynthesis	KEGG PATHWAY	pxb00950	3	24	0.019195	0.152925	Pbr030027.1|Pbr011885.1|Pbr008106.1	http://www.genome.jp/kegg-bin/show_pathway?pxb00950/pxb:103947299%09red/pxb:103959277%09red/pxb:103956668%09red
MAPK signaling pathway - plant	KEGG PATHWAY	pxb04016	10	209	0.0195185	0.152925	Pbr007881.1|Pbr013576.1|Pbr004574.1|Pbr040918.1|Pbr025354.1|Pbr006380.1|Pbr034516.1|Pbr031016.1|Pbr010645.1|Pbr024102.1	http://www.genome.jp/kegg-bin/show_pathway?pxb04016/pxb:103934339%09red/pxb:103941856%09red/pxb:103954621%09red/pxb:103943417%09red/pxb:103926835%09red/pxb:103932095%09red/pxb:103946043%09red/pxb:103958329%09red/pxb:103956515%09red/pxb:103938269%09red
C5-Branched dibasic acid metabolism	KEGG PATHWAY	pxb00660	2	9	0.0218901	0.152925	Pbr008056.1|Pbr024600.1	http://www.genome.jp/kegg-bin/show_pathway?pxb00660/pxb:103927335%09red/pxb:103942363%09red
Phenylpropanoid biosynthesis	KEGG PATHWAY	pxb00940	11	247	0.0231698	0.152925	Pbr027164.1|Pbr016902.1|Pbr026503.1|Pbr022351.1|Pbr040033.1|Pbr014024.1|Pbr002439.1|Pbr011562.1|Pbr038069.1|Pbr039972.1|Pbr013512.1	http://www.genome.jp/kegg-bin/show_pathway?pxb00940/pxb:103946278%09red/pxb:103958946%09red/pxb:103951563%09red/pxb:103936727%09red/pxb:103966367%09red/pxb:103960622%09red/pxb:103929067%09red/pxb:108865427%09red/pxb:103951504%09red/pxb:103966927%09red/pxb:103943352%09red
Tyrosine metabolism	KEGG PATHWAY	pxb00350	4	48	0.024601	0.152925	Pbr030027.1|Pbr011885.1|Pbr021220.1|Pbr008106.1	http://www.genome.jp/kegg-bin/show_pathway?pxb00350/pxb:103947299%09red/pxb:103966275%09red/pxb:103959277%09red/pxb:103956668%09red
Nitrogen metabolism	KEGG PATHWAY	pxb00910	4	49	0.026175	0.152925	Pbr005047.2|Pbr001375.1|Pbr005433.1|Pbr013587.1	http://www.genome.jp/kegg-bin/show_pathway?pxb00910/pxb:103952775%09red/pxb:103941488%09red/pxb:103941274%09red/pxb:103943433%09red
Alanine, aspartate and glutamate metabolism	KEGG PATHWAY	pxb00250	5	74	0.0267248	0.152925	Pbr017951.1|Pbr001375.1|Pbr005433.1|Pbr013587.1|Pbr008481.1	http://www.genome.jp/kegg-bin/show_pathway?pxb00250/pxb:103952775%09red/pxb:103956837%09red/pxb:103941488%09red/pxb:103963954%09red/pxb:103943433%09red
Biosynthesis of unsaturated fatty acids	KEGG PATHWAY	pxb01040	3	31	0.0352209	0.189878	Pbr021627.1|Pbr001251.1|Pbr007471.1	http://www.genome.jp/kegg-bin/show_pathway?pxb01040/pxb:103939571%09red/pxb:103956148%09red/pxb:103966317%09red
Carotenoid biosynthesis	KEGG PATHWAY	pxb00906	4	55	0.0368695	0.189878	Pbr029589.1|Pbr005089.1|Pbr019636.1|Pbr004630.1	http://www.genome.jp/kegg-bin/show_pathway?pxb00906/pxb:103950115%09red/pxb:103941040%09red/pxb:103954827%09red/pxb:103958137%09red
2-Oxocarboxylic acid metabolism	KEGG PATHWAY	pxb01210	5	83	0.0398689	0.192441	Pbr018101.1|Pbr023764.1|Pbr024600.1|Pbr005571.1|Pbr008056.1	http://www.genome.jp/kegg-bin/show_pathway?pxb01210/pxb:103927335%09red/pxb:103941528%09red/pxb:103945808%09red/pxb:103944536%09red/pxb:103942363%09red
Plant-pathogen interaction	KEGG PATHWAY	pxb04626	11	272	0.0411039	0.192441	Pbr031830.1|Pbr023960.1|Pbr026788.1|Pbr005151.1|Pbr006380.1|Pbr034516.1|Pbr037763.1|Pbr024102.1|Pbr036909.3|Pbr001322.2|Pbr039009.1	http://www.genome.jp/kegg-bin/show_pathway?pxb04626/pxb:103952722%09red/pxb:103937133%09red/pxb:103941856%09red/pxb:103950024%09red/pxb:103959096%09red/pxb:103955076%09red/pxb:103926835%09red/pxb:103930852%09red/pxb:103933532%09red/pxb:103932618%09red/pxb:103934339%09red
Fatty acid degradation	KEGG PATHWAY	pxb00071	4	63	0.0545007	0.232134	Pbr021627.1|Pbr042588.1|Pbr007471.1|Pbr021220.1	http://www.genome.jp/kegg-bin/show_pathway?pxb00071/pxb:103966275%09red/pxb:103939123%09red/pxb:103956148%09red/pxb:103966317%09red
Glycine, serine and threonine metabolism	KEGG PATHWAY	pxb00260	5	92	0.0563432	0.232134	Pbr013739.2|Pbr004310.1|Pbr030027.1|Pbr007839.1|Pbr008106.1	http://www.genome.jp/kegg-bin/show_pathway?pxb00260/pxb:103954360%09red/pxb:103947299%09red/pxb:103960303%09red/pxb:103956668%09red/pxb:103942261%09red
Glyoxylate and dicarboxylate metabolism	KEGG PATHWAY	pxb00630	5	92	0.0563432	0.232134	Pbr018101.1|Pbr023764.1|Pbr017947.1|Pbr005571.1|Pbr018086.1	http://www.genome.jp/kegg-bin/show_pathway?pxb00630/pxb:103941528%09red/pxb:103963948%09red/pxb:103945808%09red/pxb:103944536%09red/pxb:103944520%09red
ABC transporters	KEGG PATHWAY	pxb02010	3	41	0.0668383	0.264783	Pbr018573.1|Pbr032326.1|Pbr022281.1	http://www.genome.jp/kegg-bin/show_pathway?pxb02010/pxb:103929276%09red/pxb:103944699%09red/pxb:103948458%09red
Glycerolipid metabolism	KEGG PATHWAY	pxb00561	6	130	0.0710769	0.271145	Pbr000317.1|Pbr008249.1|Pbr031661.1|Pbr026788.1|Pbr035883.1|Pbr012209.1	http://www.genome.jp/kegg-bin/show_pathway?pxb00561/pxb:103926602%09red/pxb:103932702%09red/pxb:103930852%09red/pxb:103933767%09red/pxb:103943162%09red/pxb:103949386%09red
Phenylalanine, tyrosine and tryptophan biosynthesis	KEGG PATHWAY	pxb00400	4	71	0.0759316	0.27932	Pbr013739.2|Pbr011885.1|Pbr004809.1|Pbr024116.1	http://www.genome.jp/kegg-bin/show_pathway?pxb00400/pxb:103959277%09red/pxb:103960303%09red/pxb:103954756%09red/pxb:103926672%09red
Other types of O-glycan biosynthesis	KEGG PATHWAY	pxb00514	2	20	0.0789145	0.280283	Pbr042523.1|Pbr006162.1	http://www.genome.jp/kegg-bin/show_pathway?pxb00514/pxb:103952465%09red/pxb:103955416%09red
Pentose phosphate pathway	KEGG PATHWAY	pxb00030	4	74	0.084911	0.291528	Pbr016798.1|Pbr015141.1|Pbr005501.1|Pbr028606.1	http://www.genome.jp/kegg-bin/show_pathway?pxb00030/pxb:103944294%09red/pxb:103961428%09red/pxb:103955182%09red/pxb:103930315%09red
Phenylalanine metabolism	KEGG PATHWAY	pxb00360	3	47	0.0902792	0.299276	Pbr030027.1|Pbr011885.1|Pbr008106.1	http://www.genome.jp/kegg-bin/show_pathway?pxb00360/pxb:103947299%09red/pxb:103959277%09red/pxb:103956668%09red
Endocytosis	KEGG PATHWAY	pxb04144	9	244	0.0929791	0.299276	Pbr000291.1|Pbr007441.1|Pbr032363.1|Pbr007374.1|Pbr028820.1|Pbr015572.1|Pbr041895.1|Pbr037302.1|Pbr036666.1	http://www.genome.jp/kegg-bin/show_pathway?pxb04144/pxb:103956001%09red/pxb:103935803%09red/pxb:108867313%09red/pxb:103942113%09red/pxb:103943956%09red/pxb:103947127%09red/pxb:103967703%09red/pxb:103965644%09red/pxb:103952282%09red
Sulfur metabolism	KEGG PATHWAY	pxb00920	3	51	0.107542	0.33566	Pbr017212.1|Pbr014657.1|Pbr020535.1	http://www.genome.jp/kegg-bin/show_pathway?pxb00920/pxb:103961129%09red/pxb:103965449%09red/pxb:103963809%09red
Glucosinolate biosynthesis	KEGG PATHWAY	pxb00966	1	6	0.139753	0.413097	Pbr008056.1	http://www.genome.jp/kegg-bin/show_pathway?pxb00966/pxb:103942363%09red
Nicotinate and nicotinamide metabolism	KEGG PATHWAY	pxb00760	2	29	0.140529	0.413097	Pbr036807.2|Pbr017951.1	http://www.genome.jp/kegg-bin/show_pathway?pxb00760/pxb:103935936%09red/pxb:103963954%09red
Valine, leucine and isoleucine biosynthesis	KEGG PATHWAY	pxb00290	2	30	0.14789	0.413097	Pbr008056.1|Pbr024600.1	http://www.genome.jp/kegg-bin/show_pathway?pxb00290/pxb:103927335%09red/pxb:103942363%09red
alpha-Linolenic acid metabolism	KEGG PATHWAY	pxb00592	4	93	0.152414	0.413097	Pbr021627.1|Pbr000823.1|Pbr021220.1|Pbr007471.1	http://www.genome.jp/kegg-bin/show_pathway?pxb00592/pxb:103952521%09red/pxb:103966275%09red/pxb:103956148%09red/pxb:103966317%09red
Biotin metabolism	KEGG PATHWAY	pxb00780	2	31	0.155327	0.413097	Pbr029893.2|Pbr002748.1	http://www.genome.jp/kegg-bin/show_pathway?pxb00780/pxb:103931409%09red/pxb:103953635%09red
Carbon fixation in photosynthetic organisms	KEGG PATHWAY	pxb00710	4	94	0.156415	0.413097	Pbr016798.1|Pbr005501.1|Pbr024227.1|Pbr027783.1	http://www.genome.jp/kegg-bin/show_pathway?pxb00710/pxb:103932045%09red/pxb:103926889%09red/pxb:103955182%09red/pxb:103944294%09red
Glycerophospholipid metabolism	KEGG PATHWAY	pxb00564	6	167	0.16467	0.424025	Pbr021470.1|Pbr037180.1|Pbr009697.1|Pbr008249.1|Pbr007441.1|Pbr010709.1	http://www.genome.jp/kegg-bin/show_pathway?pxb00564/pxb:103958391%09red/pxb:103933767%09red/pxb:103957627%09red/pxb:103945182%09red/pxb:103942113%09red/pxb:103966565%09red
Basal transcription factors	KEGG PATHWAY	pxb03022	3	69	0.197746	0.484948	Pbr039789.1|Pbr034208.1|Pbr000072.1	http://www.genome.jp/kegg-bin/show_pathway?pxb03022/pxb:103945601%09red/pxb:103951428%09red/pxb:103949037%09red
Porphyrin and chlorophyll metabolism	KEGG PATHWAY	pxb00860	3	69	0.197746	0.484948	Pbr026127.1|Pbr023777.1|Pbr036429.1	http://www.genome.jp/kegg-bin/show_pathway?pxb00860/pxb:103946503%09red/pxb:103949649%09red/pxb:103945822%09red
Phosphonate and phosphinate metabolism	KEGG PATHWAY	pxb00440	1	11	0.227465	0.544858	Pbr021470.1	http://www.genome.jp/kegg-bin/show_pathway?pxb00440/pxb:103945182%09red
Galactose metabolism	KEGG PATHWAY	pxb00052	3	76	0.236663	0.546134	Pbr041854.1|Pbr028606.1|Pbr000317.1	http://www.genome.jp/kegg-bin/show_pathway?pxb00052/pxb:103938744%09red/pxb:103926602%09red/pxb:103930315%09red
mRNA surveillance pathway	KEGG PATHWAY	pxb03015	6	190	0.240107	0.546134	Pbr020897.1|Pbr019823.1|Pbr005498.1|Pbr010725.1|Pbr002665.1|Pbr039173.1	http://www.genome.jp/kegg-bin/show_pathway?pxb03015/pxb:103946373%09red/pxb:103955176%09red/pxb:103953571%09red/pxb:103958444%09red/pxb:103951938%09red/pxb:103950907%09red
Monobactam biosynthesis	KEGG PATHWAY	pxb00261	1	12	0.243905	0.546134	Pbr014657.1	http://www.genome.jp/kegg-bin/show_pathway?pxb00261/pxb:103961129%09red
Plant hormone signal transduction	KEGG PATHWAY	pxb04075	11	396	0.251908	0.552053	Pbr007881.1|Pbr013576.1|Pbr024746.1|Pbr004574.1|Pbr000415.1|Pbr025354.1|Pbr012085.1|Pbr034516.1|Pbr024102.1|Pbr001429.1|Pbr010645.1	http://www.genome.jp/kegg-bin/show_pathway?pxb04075/pxb:103934339%09red/pxb:103954621%09red/pxb:103943417%09red/pxb:103946156%09red/pxb:103926835%09red/pxb:103946043%09red/pxb:103958329%09red/pxb:103943039%09red/pxb:103956515%09red/pxb:103952825%09red/pxb:103936579%09red
Glycosylphosphatidylinositol (GPI)-anchor biosynthesis	KEGG PATHWAY	pxb00563	2	45	0.264175	0.565441	Pbr012571.1|Pbr001584.1	http://www.genome.jp/kegg-bin/show_pathway?pxb00563/pxb:103965799%09red/pxb:103939638%09red
Starch and sucrose metabolism	KEGG PATHWAY	pxb00500	7	239	0.271026	0.565441	Pbr016902.1|Pbr035106.1|Pbr006528.1|Pbr007421.1|Pbr038069.1|Pbr005388.1|Pbr035997.1	http://www.genome.jp/kegg-bin/show_pathway?pxb00500/pxb:103935632%09red/pxb:103955131%09red/pxb:103936727%09red/pxb:108865427%09red/pxb:103941903%09red/pxb:103935320%09red/pxb:103949277%09red
Arginine and proline metabolism	KEGG PATHWAY	pxb00330	3	83	0.276742	0.565441	Pbr002357.1|Pbr020217.2|Pbr012645.2	http://www.genome.jp/kegg-bin/show_pathway?pxb00330/pxb:103959927%09red/pxb:103938185%09red/pxb:103965587%09red
Propanoate metabolism	KEGG PATHWAY	pxb00640	2	47	0.280002	0.565441	Pbr021627.1|Pbr007471.1	http://www.genome.jp/kegg-bin/show_pathway?pxb00640/pxb:103956148%09red/pxb:103966317%09red
Pyruvate metabolism	KEGG PATHWAY	pxb00620	4	123	0.285465	0.565441	Pbr010751.1|Pbr010732.1|Pbr024227.1|Pbr027783.1	http://www.genome.jp/kegg-bin/show_pathway?pxb00620/pxb:103932045%09red/pxb:103926889%09red/pxb:103958435%09red
Steroid biosynthesis	KEGG PATHWAY	pxb00100	2	53	0.327221	0.617007	Pbr017748.2|Pbr022529.1	http://www.genome.jp/kegg-bin/show_pathway?pxb00100/pxb:103950025%09red/pxb:103967056%09red
Lysine degradation	KEGG PATHWAY	pxb00310	2	53	0.327221	0.617007	Pbr011705.1|Pbr033092.1	http://www.genome.jp/kegg-bin/show_pathway?pxb00310/pxb:103948643%09red/pxb:103959117%09red
Ubiquinone and other terpenoid-quinone biosynthesis	KEGG PATHWAY	pxb00130	2	54	0.335021	0.617007	Pbr039972.1|Pbr018581.1	http://www.genome.jp/kegg-bin/show_pathway?pxb00130/pxb:103951504%09red/pxb:103944707%09red
Glycosphingolipid biosynthesis - globo and isoglobo series	KEGG PATHWAY	pxb00603	1	18	0.33546	0.617007	Pbr000317.1	http://www.genome.jp/kegg-bin/show_pathway?pxb00603/pxb:103926602%09red
Selenocompound metabolism	KEGG PATHWAY	pxb00450	1	20	0.363448	0.647861	Pbr014657.1	http://www.genome.jp/kegg-bin/show_pathway?pxb00450/pxb:103961129%09red
Purine metabolism	KEGG PATHWAY	pxb00230	4	140	0.36714	0.647861	Pbr004752.1|Pbr014657.1|Pbr017022.1|Pbr010680.1	http://www.genome.jp/kegg-bin/show_pathway?pxb00230/pxb:103963090%09red/pxb:103961129%09red/pxb:103958374%09red/pxb:103941192%09red
Biosynthesis of secondary metabolites - unclassified	KEGG PATHWAY	pxb00999	1	21	0.376997	0.647861	Pbr039972.1	http://www.genome.jp/kegg-bin/show_pathway?pxb00999/pxb:103951504%09red
Cyanoamino acid metabolism	KEGG PATHWAY	pxb00460	3	101	0.381306	0.647861	Pbr038069.1|Pbr016902.1|Pbr020792.1	http://www.genome.jp/kegg-bin/show_pathway?pxb00460/pxb:103944906%09red/pxb:108865427%09red/pxb:103936727%09red
Fatty acid metabolism	KEGG PATHWAY	pxb01212	3	102	0.387066	0.647861	Pbr021627.1|Pbr001251.1|Pbr007471.1	http://www.genome.jp/kegg-bin/show_pathway?pxb01212/pxb:103939571%09red/pxb:103956148%09red/pxb:103966317%09red
Taurine and hypotaurine metabolism	KEGG PATHWAY	pxb00430	1	22	0.390258	0.647861	Pbr008481.1	http://www.genome.jp/kegg-bin/show_pathway?pxb00430/pxb:103956837%09red
Flavonoid biosynthesis	KEGG PATHWAY	pxb00941	2	62	0.396264	0.647861	Pbr014024.1|Pbr020145.1	http://www.genome.jp/kegg-bin/show_pathway?pxb00941/pxb:103954960%09red/pxb:103960622%09red
Fructose and mannose metabolism	KEGG PATHWAY	pxb00051	3	105	0.404265	0.650615	Pbr016798.1|Pbr005501.1|Pbr028606.1	http://www.genome.jp/kegg-bin/show_pathway?pxb00051/pxb:103944294%09red/pxb:103955182%09red/pxb:103930315%09red
Cysteine and methionine metabolism	KEGG PATHWAY	pxb00270	4	155	0.438884	0.682903	Pbr007839.1|Pbr005179.1|Pbr022774.1|Pbr020535.1	http://www.genome.jp/kegg-bin/show_pathway?pxb00270/pxb:103954990%09red/pxb:103965449%09red/pxb:103942261%09red/pxb:103967295%09red
Photosynthesis	KEGG PATHWAY	pxb00195	2	68	0.440451	0.682903	Pbr037487.1|Pbr032501.1	http://www.genome.jp/kegg-bin/show_pathway?pxb00195/pxb:103943177%09red/pxb:103936295%09red
Butanoate metabolism	KEGG PATHWAY	pxb00650	1	27	0.452452	0.682903	Pbr008481.1	http://www.genome.jp/kegg-bin/show_pathway?pxb00650/pxb:103956837%09red
Brassinosteroid biosynthesis	KEGG PATHWAY	pxb00905	1	27	0.452452	0.682903	Pbr040994.1	http://www.genome.jp/kegg-bin/show_pathway?pxb00905/pxb:103938227%09red
Zeatin biosynthesis	KEGG PATHWAY	pxb00908	1	28	0.464109	0.682903	Pbr025845.1	http://www.genome.jp/kegg-bin/show_pathway?pxb00908/pxb:103932391%09red
Riboflavin metabolism	KEGG PATHWAY	pxb00740	1	28	0.464109	0.682903	Pbr006329.1	http://www.genome.jp/kegg-bin/show_pathway?pxb00740/pxb:103955643%09red
Spliceosome	KEGG PATHWAY	pxb03040	7	298	0.472787	0.685874	Pbr032363.1|Pbr014976.1|Pbr025593.1|Pbr007374.1|Pbr008684.1|Pbr024500.1|Pbr034760.1	http://www.genome.jp/kegg-bin/show_pathway?pxb03040/pxb:103927204%09red/pxb:103956001%09red/pxb:108867313%09red/pxb:103934621%09red/pxb:103927772%09red/pxb:103956928%09red/pxb:103961244%09red
Folate biosynthesis	KEGG PATHWAY	pxb00790	1	30	0.486684	0.69134	Pbr006329.1	http://www.genome.jp/kegg-bin/show_pathway?pxb00790/pxb:103955643%09red
Pentose and glucuronate interconversions	KEGG PATHWAY	pxb00040	4	166	0.489979	0.69134	Pbr012209.1|Pbr015755.1|Pbr026466.1|Pbr035883.1	http://www.genome.jp/kegg-bin/show_pathway?pxb00040/pxb:103949386%09red/pxb:103943162%09red/pxb:103928577%09red/pxb:103961961%09red
Sphingolipid metabolism	KEGG PATHWAY	pxb00600	1	31	0.497613	0.692624	Pbr000317.1	http://www.genome.jp/kegg-bin/show_pathway?pxb00600/pxb:103926602%09red
Stilbenoid, diarylheptanoid and gingerol biosynthesis	KEGG PATHWAY	pxb00945	1	33	0.518779	0.712456	Pbr014024.1	http://www.genome.jp/kegg-bin/show_pathway?pxb00945/pxb:103960622%09red
Linoleic acid metabolism	KEGG PATHWAY	pxb00591	1	34	0.529025	0.716968	Pbr020415.1	http://www.genome.jp/kegg-bin/show_pathway?pxb00591/pxb:103965359%09red
Ribosome biogenesis in eukaryotes	KEGG PATHWAY	pxb03008	3	130	0.539968	0.722295	Pbr013998.1|Pbr025293.1|Pbr002568.1	http://www.genome.jp/kegg-bin/show_pathway?pxb03008/pxb:103960594%09red/pxb:103946000%09red/pxb:103940959%09red
Peroxisome	KEGG PATHWAY	pxb04146	3	132	0.550059	0.726361	Pbr016171.1|Pbr021627.1|Pbr007471.1	http://www.genome.jp/kegg-bin/show_pathway?pxb04146/pxb:103944130%09red/pxb:103956148%09red/pxb:103966317%09red
Proteasome	KEGG PATHWAY	pxb03050	2	87	0.56739	0.739761	Pbr025805.1|Pbr020380.2	http://www.genome.jp/kegg-bin/show_pathway?pxb03050/pxb:103965299%09red/pxb:103928027%09red
Arginine biosynthesis	KEGG PATHWAY	pxb00220	1	47	0.643988	0.827759	Pbr001375.1	http://www.genome.jp/kegg-bin/show_pathway?pxb00220/pxb:103952775%09red
Ether lipid metabolism	KEGG PATHWAY	pxb00565	1	48	0.651571	0.827759	Pbr007441.1	http://www.genome.jp/kegg-bin/show_pathway?pxb00565/pxb:103942113%09red
Pantothenate and CoA biosynthesis	KEGG PATHWAY	pxb00770	1	49	0.658992	0.827759	Pbr014334.1	http://www.genome.jp/kegg-bin/show_pathway?pxb00770/pxb:103960850%09red
RNA transport	KEGG PATHWAY	pxb03013	5	263	0.676538	0.839559	Pbr016545.1|Pbr002468.1|Pbr026091.1|Pbr020897.1|Pbr015265.1	http://www.genome.jp/kegg-bin/show_pathway?pxb03013/pxb:103946483%09red/pxb:103946373%09red/pxb:103966624%09red/pxb:103962690%09red/pxb:103961550%09red
Inositol phosphate metabolism	KEGG PATHWAY	pxb00562	2	110	0.691465	0.847868	Pbr010440.1|Pbr000860.1	http://www.genome.jp/kegg-bin/show_pathway?pxb00562/pxb:103931468%09red/pxb:103962281%09red
Protein processing in endoplasmic reticulum	KEGG PATHWAY	pxb04141	6	323	0.702997	0.851867	Pbr032363.1|Pbr002468.1|Pbr031438.1|Pbr007374.1|Pbr012104.1|Pbr015421.1	http://www.genome.jp/kegg-bin/show_pathway?pxb04141/pxb:103956001%09red/pxb:108867313%09red/pxb:103951844%09red/pxb:103966624%09red/pxb:103943065%09red/pxb:103961813%09red
Autophagy - other	KEGG PATHWAY	pxb04136	1	58	0.71907	0.861212	Pbr039173.1	http://www.genome.jp/kegg-bin/show_pathway?pxb04136/pxb:103950907%09red
Valine, leucine and isoleucine degradation	KEGG PATHWAY	pxb00280	1	63	0.747751	0.876684	Pbr041835.2	http://www.genome.jp/kegg-bin/show_pathway?pxb00280/pxb:103938725%09red
N-Glycan biosynthesis	KEGG PATHWAY	pxb00510	1	66	0.763535	0.876684	Pbr030342.2	http://www.genome.jp/kegg-bin/show_pathway?pxb00510/pxb:103947697%09red
Glutathione metabolism	KEGG PATHWAY	pxb00480	2	129	0.770478	0.876684	Pbr015141.1|Pbr007357.2	http://www.genome.jp/kegg-bin/show_pathway?pxb00480/pxb:103961428%09red/pxb:103955983%09red
Terpenoid backbone biosynthesis	KEGG PATHWAY	pxb00900	1	68	0.773506	0.876684	Pbr034045.1	http://www.genome.jp/kegg-bin/show_pathway?pxb00900/pxb:103934000%09red
Fatty acid biosynthesis	KEGG PATHWAY	pxb00061	1	70	0.783057	0.876684	Pbr001251.1	http://www.genome.jp/kegg-bin/show_pathway?pxb00061/pxb:103939571%09red
Protein export	KEGG PATHWAY	pxb03060	1	70	0.783057	0.876684	Pbr041788.1	http://www.genome.jp/kegg-bin/show_pathway?pxb03060/pxb:103938630%09red
Oxidative phosphorylation	KEGG PATHWAY	pxb00190	3	197	0.800745	0.88527	Pbr014487.1|Pbr000664.1|Pbr029767.1	http://www.genome.jp/kegg-bin/show_pathway?pxb00190/pxb:103965264%09red/pxb:103931136%09red/pxb:103960948%09red
Ascorbate and aldarate metabolism	KEGG PATHWAY	pxb00053	1	77	0.813427	0.88527	Pbr012174.1	http://www.genome.jp/kegg-bin/show_pathway?pxb00053/pxb:103943129%09red
Aminoacyl-tRNA biosynthesis	KEGG PATHWAY	pxb00970	1	80	0.825106	0.88527	Pbr013321.1	http://www.genome.jp/kegg-bin/show_pathway?pxb00970/pxb:103947772%09red
Pyrimidine metabolism	KEGG PATHWAY	pxb00240	1	80	0.825106	0.88527	Pbr007155.1	http://www.genome.jp/kegg-bin/show_pathway?pxb00240/pxb:103930149%09red
Phosphatidylinositol signaling system	KEGG PATHWAY	pxb04070	1	90	0.859012	0.912147	Pbr010440.1	http://www.genome.jp/kegg-bin/show_pathway?pxb04070/pxb:103931468%09red
Nucleotide excision repair	KEGG PATHWAY	pxb03420	1	95	0.873417	0.917979	Pbr034208.1	http://www.genome.jp/kegg-bin/show_pathway?pxb03420/pxb:103949037%09red
RNA degradation	KEGG PATHWAY	pxb03018	2	184	0.908126	0.943219	Pbr042154.1|Pbr028606.1	http://www.genome.jp/kegg-bin/show_pathway?pxb03018/pxb:103938833%09red/pxb:103930315%09red
Amino sugar and nucleotide sugar metabolism	KEGG PATHWAY	pxb00520	2	189	0.915747	0.943219	Pbr034281.1|Pbr007421.1	http://www.genome.jp/kegg-bin/show_pathway?pxb00520/pxb:103949120%09red/pxb:103935632%09red
Phagosome	KEGG PATHWAY	pxb04145	1	129	0.939196	0.949043	Pbr031438.1	http://www.genome.jp/kegg-bin/show_pathway?pxb04145/pxb:103951844%09red
Ribosome	KEGG PATHWAY	pxb03010	6	469	0.939829	0.949043	Pbr033838.1|Pbr013926.2|Pbr002970.1|Pbr023697.1|Pbr018626.1|Pbr024042.1	http://www.genome.jp/kegg-bin/show_pathway?pxb03010/pxb:103968059%09red/pxb:103953789%09red/pxb:103926781%09red/pxb:103933860%09red/pxb:103942385%09red/pxb:103950383%09red
Ubiquitin mediated proteolysis	KEGG PATHWAY	pxb04120	1	178	0.978889	0.978889	Pbr005003.1	http://www.genome.jp/kegg-bin/show_pathway?pxb04120/pxb:103967636%09red
