# Supplementary material for: Multi-Omics Analysis Reveals the Dynamic Changes of RNA N6-Methyladenosine in Pear (Pyrus bretschneideri) Defense Responses to Erwinia amylovora Pathogen Infection
Source: Front Microbiol. 2022 Feb 10;12:803512. doi: 10.3389/fmicb.2021.803512 (PMC8867029; doi:10.3389/fmicb.2021.803512)
Supplement: Supplementary file 18 [file Table_12.XLSX]

## Sheet: Sheet1
Table S12. The sequences of the primers used in qRT-PCR and m6A-IP-qPCR.
Primer name	Forward primer sequence (5'-3')	Reverse primer sequence (5'-3')
Pbr042883.1	CCGCATGTTTTTATACAG	AGGAGGAGCTTCACTTTA
Pbr017130.1	AAACCATACTAACAAACACCACCTT	CGAGCCGTCGAAGCATTA
Pbr034857.2	TAATGGAACGCTTCAACTT	GCTTACGGGTGAGAGACAA
Pbr004165.1	CACCCTGTAGTCCGATTCTC	GCTTATTGCTGCTCTGTTGC
Pbr037815.1	TTGGCGAAGTGGGATTTG	GGATTCTGAACGAGGTGGC
Pbr000435.1	AAAACTTGGCCCGACTTTA	TGTCTCTCATCCCCTCATTG
Pbr034516.1	ACATCTCATTTGCCCATCC	CACTTTTGCGCACCCTAC
Pbr035018.1	GGAAATACGGCTCTCACCC	TGTCCCTATCCACCATCTCAA
